# Supplementary material for: Open Science Discovery of Potent Non-Covalent SARS-CoV-2 Main Protease Inhibitors
Source: Science. Author manuscript; Available in PMC 2024 Apr 17. (PMC7615835; doi:10.1126/science.abo7201)
Supplement: Data S1 [file EMS194244-supplement-Data_S1.csv]

Data S1 - Summary of all biochemical data collected
Molecule Name	Structure (CXSMILES)	Batch Name	External ID	Run Date	Plate	Well	Control State	Raw Data (RFU)	Raw Data (RFU) Z'-factor	IC50 (µM)	IC50 CI (Lower) (µM)	IC50 CI (Upper) (µM)	IC50 Fold Change	Hill slope	Span (%)	Baseline response (%)	Maximum response (%)	R squared	N	Curve class	Minimum measured (%)	Maximum measured (%)	Concentration (µM)	Concentration (µM) Z'-factor	Inhibition (%)	Inhibition (%) Z'-factor	Avg IC50 (uM)	Avg IC50 (uM) Standard Deviation (±)	Avg IC50 (uM) Count	Avg pIC50	LE avg IC50	LLE
				06/05/2020	11319_Aa	A01	positive control (hit)	666	0.78																100	0.78
				06/05/2020	11319_Aa	A02	negative control	1688	0.78																-0.0492	0.78
CVD-0001891	COC1=CC=C(NC(=O)C(N(C(=O)C=C)C2=CC=C(C=C2)C(F)(F)F)C2=CC=CN=C2)C=C1 |c:17,19,28,30,33,t:2,4,15,26|	1	LON-WEI-b8d98729-27	06/05/2020	11319_Aa	A03		958	0.78	46.4	38.3	56.2		1.14	100	0	100	0.951	N = 16	2.1	-5.66 ± 2.78 (n=2)	69.3 ± 3.48 (n=2)	99		71.8	0.78	46	0.588	2	4.3	0.184	0.155
CVD-0001880	CCC1=CC=CC(NC(=O)C(N(C(=O)C=C)C2=CC=C(C=C2)C(C)OC)C2=CC=CN=C2)=C1 |c:4,18,20,29,31,33,t:2,16,27|	1	LON-WEI-b8d98729-17	06/05/2020	11319_Aa	A04		1020	0.78	67.8	48.5	94.8		1.03	100	0	100	0.879	N = 16	2.3	-10.4 ± 4.10 (n=2)	53.1 ± 17.8 (n=2)	99		65.7	0.78	66.4	2.04	2	4.2	0.177	-0.535
CVD-0001901	CCC1=CC=CC(NC(=O)C(N(C(=O)C=C)C2=CC=C3N=CSC3=C2)C2=CC=CN=C2)=C1 |c:4,20,24,29,31,33,t:2,16,18,27|	1	LON-WEI-b8d98729-38	06/05/2020	11319_Aa	A05		1046	0.78	63.3	53	75.5		1.24	100	0	100	0.953	N = 16	2.1	-7.33 ± 0.696 (n=2)	61.1 ± 2.78 (n=2)	99		63.1	0.78	59.2	5.82	2	4.2	0.185	-0.333
CVD-0003631	CC1=CC=NC=C1NC(=O)CC1=CC=CC(Cl)=C1 |c:3,5,14,17,t:1,12|	1	TRY-UNI-714a760b-6	06/05/2020	11319_Aa	A06		845	0.78	25.4	22.4	28.9		1.16	100	0	100	0.981	N = 16	2.1	-4.87 ± 0.139 (n=2)	81.6 ± 1.88 (n=2)	99		82.9	0.78	24.6	1.2	2	4.6	0.359	1.66
CVD-0003621	CC(C(=O)NC1=CN=CC=C1C)C1=CC=CC(Cl)=C1 |c:7,9,15,18,t:5,13|	1	TRY-UNI-714a760b-18	06/05/2020	11319_Aa	A07		875	0.78	27.2	23.8	31.2		1.14	100	0	100	0.978	N = 16	2.1	-4.33 ± 3.13 (n=2)	79.9 ± 0.00 (n=2)	99		79.9	0.78	26.2	1.45	2	4.6	0.338	1.09
CVD-0002706	COC1=CC=C(C=C1OC)C1CC(=NN1C(=O)CCl)C1=CC=CS1 |c:4,6,13,23,t:2,21|	1	MAT-POS-916a2c5a-1	06/05/2020	11319_Aa	A08		677	0.78	1.75	1.62	1.9		1.39	100	0	100	0.991	N = 16	2.1	28.7 ± 0.139 (n=2)	99.1 ± 0.487 (n=2)	99		99.4	0.78	1.88	0.174	2	5.7	0.334	2.69
CVD-0001862	ClCC(=O)NC1=CC=CC(=C1)N1CCCC1=O |c:7,9,t:5|	1	LON-WEI-8f408cad-1	06/05/2020	11319_Aa	A09		1102	0.78	72	59.6	86.9		1.26	100	0	100	0.943	N = 16	2.1	-7.62 ± 3.90 (n=2)	57.5 ± 0.139 (n=2)	99		57.6	0.78	70.3	2.3	2	4.2	0.342	3.08
CVD-0003624	CC1=CC=NC=C1NC(=O)CC1=CC=CC(=C1)C#N |c:3,5,14,16,t:1,12|	1	TRY-UNI-714a760b-20	06/05/2020	11319_Aa	A10		1082	0.78	63.7	55.8	72.8		1.12	100	0	100	0.975	N = 16	2.1	-1.52 ± 4.87 (n=2)	59.5 ± 0.0696 (n=2)	99		59.6	0.78	61.4	3.35	2	4.2	0.31	2.01
CVD-0001865	FC1=CC=CC(F)=C1S(=O)(=O)N1CCN(CC1)C(=O)CCl |c:3,6,t:1|	1	LON-WEI-8f408cad-2	06/05/2020	11319_Aa	A11		687	0.78	3.43	3.12	3.78		1.43	100	0	100	0.99	N = 16	1.1	14.9 ± 5.57 (n=2)	97.4 ± 1.46 (n=2)	99		98.4	0.78	3.29	0.205	2	5.5	0.366	4.56
CVD-0002707	COC1=CC=CC=C1OCCNC(=O)C1=CC(=O)NC2=CC=CC=C12 |c:4,6,22,t:2,15,20,24|	1	MAT-POS-916a2c5a-2	06/05/2020	11319_Aa	A12		727	0.78	7.02	6.57	7.51		1.03	100	0	100	0.995	N = 16	1.1	10.7 ± 0.139 (n=2)	93.7 ± 1.11 (n=2)	99		94.5	0.78	7.87	3.2	9	5.1	0.286	3.11
CVD-0001866	ClCC(=O)N1CCN(CC1)S(=O)(=O)C1=CC=CS1 |c:16,t:14|	1	LON-WEI-8f408cad-3	06/05/2020	11319_Aa	A13		666	0.78	2.07	1.93	2.23		1.36	100	0	100	0.994	N = 16	2.1	23.9 ± 1.39 (n=2)	99.4 ± 1.53 (n=2)	99		100	0.78	2.16	0.13	2	5.7	0.441	5.08
CVD-0000710	O=C(CC1=CN=CC2=CC=CC=C12)NC1=CC=CC(=C1)C#N |c:5,9,18,20,t:3,7,11,16|	1	DAR-DIA-23aa0b97-19	06/05/2020	11319_Aa	A14		890	0.78	28.2	25.6	31		1.08	100	0	100	0.989	N = 16	2.1	-0.590 ± 5.63 (n=2)	77.5 ± 1.32 (n=2)	99		78.5	0.78	26.7	2.05	2	4.6	0.291	1.9
CVD-0002708	CC1=CC(C)=C(C)C(=C1C)S(=O)(=O)N1CCN(CC1)C(=O)C1=CC(=O)NC2=CC=CC=C12 |c:7,30,t:1,4,23,28,32|	1	MAT-POS-916a2c5a-3	06/05/2020	11319_Aa	A15		745	0.78	8.19	7.69	8.73		1.05	100	0	100	0.996	N = 16	1.1	7.77 ± 0.904 (n=2)	90.8 ± 2.71 (n=2)	99		92.7	0.78	8.47	0.391	2	5.1	0.222	1.61
CVD-0001867	FC1=CC=CC(=C1)S(=O)(=O)N1CCN(CC1)C(=O)CCl |c:3,5,t:1|	1	LON-WEI-8f408cad-4	06/05/2020	11319_Aa	A16		667	0.78	4.1	3.75	4.47		1.32	100	0	100	0.992	N = 16	1.1	13.3 ± 0.0696 (n=2)	99.9 ± 0.765 (n=2)	99		100	0.78	3.84	1.35	3	5.4	0.379	4.63
CVD-0001868	ClCC(=O)N1CCN(CC2=CC=CS2)CC1 |c:11,t:9|	1	LON-WEI-8f408cad-5	06/05/2020	11319_Aa	A17		679	0.78	5.66	5.28	6.07		1.23	100	0	100	0.995	N = 16	1.1	8.66 ± 1.32 (n=2)	97.8 ± 1.95 (n=2)	99		99.2	0.78	6.22	0.788	2	5.2	0.456	3.77
CVD-0001869	ClCC(=O)N1CCN(CC2=CSC=C2)CC1 |c:12,t:9|	1	LON-WEI-8f408cad-7	06/05/2020	11319_Aa	A18		673	0.78	3.27	3.08	3.46		1.29	100	0	100	0.996	N = 16	1.1	14.4 ± 3.13 (n=2)	99.1 ± 1.04 (n=2)	99		99.8	0.78	3.51	0.337	2	5.5	0.477	4.15
CVD-0003626	CC(C(=O)NC1=CN=CC=C1C)C1=CC=CC(=C1)C#N |c:7,9,15,17,t:5,13|	1	TRY-UNI-714a760b-22	06/05/2020	11319_Aa	A19		1042	0.78	55.2	51.7	59		1.06	100	0	100	0.994	N = 16	2.1	-0.590 ± 0.348 (n=2)	63.9 ± 0.626 (n=2)	99		63.5	0.78	54.9	0.406	2	4.3	0.298	1.52
CVD-0000712	O=C(CC1=CN=CC2=CC=CC=C12)NC1=CC=CC=C1 |c:5,9,18,20,t:3,7,11,16|	1	DAR-DIA-23aa0b97-20	06/05/2020	11319_Aa	A20		1059	0.78	61.3	55.6	67.6		1.11	100	0	100	0.987	N = 16	2.1	-1.87 ± 2.16 (n=2)	61.2 ± 0.904 (n=2)	99		61.8	0.78	57.6	5.27	2	4.2	0.297	1.42
CVD-0003615	CC1=CC=NC=C1NC(=O)NC1=CC=CC(Cl)=C1 |c:3,5,14,17,t:1,12|	1	TRY-UNI-714a760b-12	06/05/2020	11319_Aa	A21		1090	0.78	68	61.3	75.5		0.99	100	0	100	0.986	N = 16	2.1	2.16 ± 0.626 (n=2)	60.2 ± 1.95 (n=2)	99		58.8	0.78	64.5	4.95	2	4.2	0.326	1.17
				06/05/2020	11319_Aa	A22	unspecified control	1651	0.78																3.59	0.78
				06/05/2020	11319_Aa	A23	positive control (hit)	672	0.78																99.9	0.78
				06/05/2020	11319_Aa	A24	negative control	1556	0.78																12.9	0.78
				06/05/2020	11319_Aa	B01	positive control (hit)	676	0.78																99.5	0.78
				06/05/2020	11319_Aa	B02	negative control	1704	0.78																-1.62	0.78
CVD-0001891	COC1=CC=C(NC(=O)C(N(C(=O)C=C)C2=CC=C(C=C2)C(F)(F)F)C2=CC=CN=C2)C=C1 |c:17,19,28,30,33,t:2,4,15,26|	1	LON-WEI-b8d98729-27	06/05/2020	11319_Aa	B03		1124	0.78	46.4	38.3	56.2		1.14	100	0	100	0.951	N = 16	2.1	-5.66 ± 2.78 (n=2)	69.3 ± 3.48 (n=2)	49.5		55.4	0.78	46	0.588	2	4.3	0.184	0.155
CVD-0001880	CCC1=CC=CC(NC(=O)C(N(C(=O)C=C)C2=CC=C(C=C2)C(C)OC)C2=CC=CN=C2)=C1 |c:4,18,20,29,31,33,t:2,16,27|	1	LON-WEI-b8d98729-17	06/05/2020	11319_Aa	B04		1196	0.78	67.8	48.5	94.8		1.03	100	0	100	0.879	N = 16	2.3	-10.4 ± 4.10 (n=2)	53.1 ± 17.8 (n=2)	49.5		48.4	0.78	66.4	2.04	2	4.2	0.177	-0.535
CVD-0001901	CCC1=CC=CC(NC(=O)C(N(C(=O)C=C)C2=CC=C3N=CSC3=C2)C2=CC=CN=C2)=C1 |c:4,20,24,29,31,33,t:2,16,18,27|	1	LON-WEI-b8d98729-38	06/05/2020	11319_Aa	B05		1270	0.78	63.3	53	75.5		1.24	100	0	100	0.953	N = 16	2.1	-7.33 ± 0.696 (n=2)	61.1 ± 2.78 (n=2)	49.5		41.1	0.78	59.2	5.82	2	4.2	0.185	-0.333
CVD-0003631	CC1=CC=NC=C1NC(=O)CC1=CC=CC(Cl)=C1 |c:3,5,14,17,t:1,12|	1	TRY-UNI-714a760b-6	06/05/2020	11319_Aa	B06		1009	0.78	25.4	22.4	28.9		1.16	100	0	100	0.981	N = 16	2.1	-4.87 ± 0.139 (n=2)	81.6 ± 1.88 (n=2)	49.5		66.7	0.78	24.6	1.2	2	4.6	0.359	1.66
CVD-0003621	CC(C(=O)NC1=CN=CC=C1C)C1=CC=CC(Cl)=C1 |c:7,9,15,18,t:5,13|	1	TRY-UNI-714a760b-18	06/05/2020	11319_Aa	B07		1004	0.78	27.2	23.8	31.2		1.14	100	0	100	0.978	N = 16	2.1	-4.33 ± 3.13 (n=2)	79.9 ± 0.00 (n=2)	49.5		67.2	0.78	26.2	1.45	2	4.6	0.338	1.09
CVD-0002706	COC1=CC=C(C=C1OC)C1CC(=NN1C(=O)CCl)C1=CC=CS1 |c:4,6,13,23,t:2,21|	1	MAT-POS-916a2c5a-1	06/05/2020	11319_Aa	B08		687	0.78	1.75	1.62	1.9		1.39	100	0	100	0.991	N = 16	2.1	28.7 ± 0.139 (n=2)	99.1 ± 0.487 (n=2)	49.5		98.4	0.78	1.88	0.174	2	5.7	0.334	2.69
CVD-0001862	ClCC(=O)NC1=CC=CC(=C1)N1CCCC1=O |c:7,9,t:5|	1	LON-WEI-8f408cad-1	06/05/2020	11319_Aa	B09		1283	0.78	72	59.6	86.9		1.26	100	0	100	0.943	N = 16	2.1	-7.62 ± 3.90 (n=2)	57.5 ± 0.139 (n=2)	49.5		39.8	0.78	70.3	2.3	2	4.2	0.342	3.08
CVD-0003624	CC1=CC=NC=C1NC(=O)CC1=CC=CC(=C1)C#N |c:3,5,14,16,t:1,12|	1	TRY-UNI-714a760b-20	06/05/2020	11319_Aa	B10		1224	0.78	63.7	55.8	72.8		1.12	100	0	100	0.975	N = 16	2.1	-1.52 ± 4.87 (n=2)	59.5 ± 0.0696 (n=2)	49.5		45.6	0.78	61.4	3.35	2	4.2	0.31	2.01
CVD-0001865	FC1=CC=CC(F)=C1S(=O)(=O)N1CCN(CC1)C(=O)CCl |c:3,6,t:1|	1	LON-WEI-8f408cad-2	06/05/2020	11319_Aa	B11		700	0.78	3.43	3.12	3.78		1.43	100	0	100	0.99	N = 16	1.1	14.9 ± 5.57 (n=2)	97.4 ± 1.46 (n=2)	49.5		97.1	0.78	3.29	0.205	2	5.5	0.366	4.56
CVD-0002707	COC1=CC=CC=C1OCCNC(=O)C1=CC(=O)NC2=CC=CC=C12 |c:4,6,22,t:2,15,20,24|	1	MAT-POS-916a2c5a-2	06/05/2020	11319_Aa	B12		795	0.78	7.02	6.57	7.51		1.03	100	0	100	0.995	N = 16	1.1	10.7 ± 0.139 (n=2)	93.7 ± 1.11 (n=2)	49.5		87.8	0.78	7.87	3.2	9	5.1	0.286	3.11
CVD-0001866	ClCC(=O)N1CCN(CC1)S(=O)(=O)C1=CC=CS1 |c:16,t:14|	1	LON-WEI-8f408cad-3	06/05/2020	11319_Aa	B13		700	0.78	2.07	1.93	2.23		1.36	100	0	100	0.994	N = 16	2.1	23.9 ± 1.39 (n=2)	99.4 ± 1.53 (n=2)	49.5		97.1	0.78	2.16	0.13	2	5.7	0.441	5.08
CVD-0000710	O=C(CC1=CN=CC2=CC=CC=C12)NC1=CC=CC(=C1)C#N |c:5,9,18,20,t:3,7,11,16|	1	DAR-DIA-23aa0b97-19	06/05/2020	11319_Aa	B14		1038	0.78	28.2	25.6	31		1.08	100	0	100	0.989	N = 16	2.1	-0.590 ± 5.63 (n=2)	77.5 ± 1.32 (n=2)	49.5		63.9	0.78	26.7	2.05	2	4.6	0.291	1.9
CVD-0002708	CC1=CC(C)=C(C)C(=C1C)S(=O)(=O)N1CCN(CC1)C(=O)C1=CC(=O)NC2=CC=CC=C12 |c:7,30,t:1,4,23,28,32|	1	MAT-POS-916a2c5a-3	06/05/2020	11319_Aa	B15		811	0.78	8.19	7.69	8.73		1.05	100	0	100	0.996	N = 16	1.1	7.77 ± 0.904 (n=2)	90.8 ± 2.71 (n=2)	49.5		86.2	0.78	8.47	0.391	2	5.1	0.222	1.61
CVD-0001867	FC1=CC=CC(=C1)S(=O)(=O)N1CCN(CC1)C(=O)CCl |c:3,5,t:1|	1	LON-WEI-8f408cad-4	06/05/2020	11319_Aa	B16		717	0.78	4.1	3.75	4.47		1.32	100	0	100	0.992	N = 16	1.1	13.3 ± 0.0696 (n=2)	99.9 ± 0.765 (n=2)	49.5		95.5	0.78	3.84	1.35	3	5.4	0.379	4.63
CVD-0001868	ClCC(=O)N1CCN(CC2=CC=CS2)CC1 |c:11,t:9|	1	LON-WEI-8f408cad-5	06/05/2020	11319_Aa	B17		741	0.78	5.66	5.28	6.07		1.23	100	0	100	0.995	N = 16	1.1	8.66 ± 1.32 (n=2)	97.8 ± 1.95 (n=2)	49.5		93.1	0.78	6.22	0.788	2	5.2	0.456	3.77
CVD-0001869	ClCC(=O)N1CCN(CC2=CSC=C2)CC1 |c:12,t:9|	1	LON-WEI-8f408cad-7	06/05/2020	11319_Aa	B18		682	0.78	3.27	3.08	3.46		1.29	100	0	100	0.996	N = 16	1.1	14.4 ± 3.13 (n=2)	99.1 ± 1.04 (n=2)	49.5		98.9	0.78	3.51	0.337	2	5.5	0.477	4.15
CVD-0003626	CC(C(=O)NC1=CN=CC=C1C)C1=CC=CC(=C1)C#N |c:7,9,15,17,t:5,13|	1	TRY-UNI-714a760b-22	06/05/2020	11319_Aa	B19		1180	0.78	55.2	51.7	59		1.06	100	0	100	0.994	N = 16	2.1	-0.590 ± 0.348 (n=2)	63.9 ± 0.626 (n=2)	49.5		49.9	0.78	54.9	0.406	2	4.3	0.298	1.52
CVD-0000712	O=C(CC1=CN=CC2=CC=CC=C12)NC1=CC=CC=C1 |c:5,9,18,20,t:3,7,11,16|	1	DAR-DIA-23aa0b97-20	06/05/2020	11319_Aa	B20		1242	0.78	61.3	55.6	67.6		1.11	100	0	100	0.987	N = 16	2.1	-1.87 ± 2.16 (n=2)	61.2 ± 0.904 (n=2)	49.5		43.8	0.78	57.6	5.27	2	4.2	0.297	1.42
CVD-0003615	CC1=CC=NC=C1NC(=O)NC1=CC=CC(Cl)=C1 |c:3,5,14,17,t:1,12|	1	TRY-UNI-714a760b-12	06/05/2020	11319_Aa	B21		1301	0.78	68	61.3	75.5		0.99	100	0	100	0.986	N = 16	2.1	2.16 ± 0.626 (n=2)	60.2 ± 1.95 (n=2)	49.5		38	0.78	64.5	4.95	2	4.2	0.326	1.17
				06/05/2020	11319_Aa	B22	unspecified control	1613	0.78																7.33	0.78
				06/05/2020	11319_Aa	B23	positive control (hit)	687	0.78																98.4	0.78
				06/05/2020	11319_Aa	B24	negative control	1624	0.78																6.25	0.78
				06/05/2020	11319_Aa	C01	positive control (hit)	687	0.78																98.4	0.78
				06/05/2020	11319_Aa	C02	negative control	1743	0.78																-5.46	0.78
CVD-0001891	COC1=CC=C(NC(=O)C(N(C(=O)C=C)C2=CC=C(C=C2)C(F)(F)F)C2=CC=CN=C2)C=C1 |c:17,19,28,30,33,t:2,4,15,26|	1	LON-WEI-b8d98729-27	06/05/2020	11319_Aa	C03		1328	0.78	46.4	38.3	56.2		1.14	100	0	100	0.951	N = 16	2.1	-5.66 ± 2.78 (n=2)	69.3 ± 3.48 (n=2)	24.8		35.4	0.78	46	0.588	2	4.3	0.184	0.155
CVD-0001880	CCC1=CC=CC(NC(=O)C(N(C(=O)C=C)C2=CC=C(C=C2)C(C)OC)C2=CC=CN=C2)=C1 |c:4,18,20,29,31,33,t:2,16,27|	1	LON-WEI-b8d98729-17	06/05/2020	11319_Aa	C04		1397	0.78	67.8	48.5	94.8		1.03	100	0	100	0.879	N = 16	2.3	-10.4 ± 4.10 (n=2)	53.1 ± 17.8 (n=2)	24.8		28.6	0.78	66.4	2.04	2	4.2	0.177	-0.535
CVD-0001901	CCC1=CC=CC(NC(=O)C(N(C(=O)C=C)C2=CC=C3N=CSC3=C2)C2=CC=CN=C2)=C1 |c:4,20,24,29,31,33,t:2,16,18,27|	1	LON-WEI-b8d98729-38	06/05/2020	11319_Aa	C05		1405	0.78	63.3	53	75.5		1.24	100	0	100	0.953	N = 16	2.1	-7.33 ± 0.696 (n=2)	61.1 ± 2.78 (n=2)	24.8		27.8	0.78	59.2	5.82	2	4.2	0.185	-0.333
CVD-0003631	CC1=CC=NC=C1NC(=O)CC1=CC=CC(Cl)=C1 |c:3,5,14,17,t:1,12|	1	TRY-UNI-714a760b-6	06/05/2020	11319_Aa	C06		1180	0.78	25.4	22.4	28.9		1.16	100	0	100	0.981	N = 16	2.1	-4.87 ± 0.139 (n=2)	81.6 ± 1.88 (n=2)	24.8		49.9	0.78	24.6	1.2	2	4.6	0.359	1.66
CVD-0003621	CC(C(=O)NC1=CN=CC=C1C)C1=CC=CC(Cl)=C1 |c:7,9,15,18,t:5,13|	1	TRY-UNI-714a760b-18	06/05/2020	11319_Aa	C07		1185	0.78	27.2	23.8	31.2		1.14	100	0	100	0.978	N = 16	2.1	-4.33 ± 3.13 (n=2)	79.9 ± 0.00 (n=2)	24.8		49.4	0.78	26.2	1.45	2	4.6	0.338	1.09
CVD-0002706	COC1=CC=C(C=C1OC)C1CC(=NN1C(=O)CCl)C1=CC=CS1 |c:4,6,13,23,t:2,21|	1	MAT-POS-916a2c5a-1	06/05/2020	11319_Aa	C08		681	0.78	1.75	1.62	1.9		1.39	100	0	100	0.991	N = 16	2.1	28.7 ± 0.139 (n=2)	99.1 ± 0.487 (n=2)	24.8		99	0.78	1.88	0.174	2	5.7	0.334	2.69
CVD-0001862	ClCC(=O)NC1=CC=CC(=C1)N1CCCC1=O |c:7,9,t:5|	1	LON-WEI-8f408cad-1	06/05/2020	11319_Aa	C09		1495	0.78	72	59.6	86.9		1.26	100	0	100	0.943	N = 16	2.1	-7.62 ± 3.90 (n=2)	57.5 ± 0.139 (n=2)	24.8		18.9	0.78	70.3	2.3	2	4.2	0.342	3.08
CVD-0003624	CC1=CC=NC=C1NC(=O)CC1=CC=CC(=C1)C#N |c:3,5,14,16,t:1,12|	1	TRY-UNI-714a760b-20	06/05/2020	11319_Aa	C10		1430	0.78	63.7	55.8	72.8		1.12	100	0	100	0.975	N = 16	2.1	-1.52 ± 4.87 (n=2)	59.5 ± 0.0696 (n=2)	24.8		25.3	0.78	61.4	3.35	2	4.2	0.31	2.01
CVD-0001865	FC1=CC=CC(F)=C1S(=O)(=O)N1CCN(CC1)C(=O)CCl |c:3,6,t:1|	1	LON-WEI-8f408cad-2	06/05/2020	11319_Aa	C11		705	0.78	3.43	3.12	3.78		1.43	100	0	100	0.99	N = 16	1.1	14.9 ± 5.57 (n=2)	97.4 ± 1.46 (n=2)	24.8		96.7	0.78	3.29	0.205	2	5.5	0.366	4.56
CVD-0002707	COC1=CC=CC=C1OCCNC(=O)C1=CC(=O)NC2=CC=CC=C12 |c:4,6,22,t:2,15,20,24|	1	MAT-POS-916a2c5a-2	06/05/2020	11319_Aa	C12		898	0.78	7.02	6.57	7.51		1.03	100	0	100	0.995	N = 16	1.1	10.7 ± 0.139 (n=2)	93.7 ± 1.11 (n=2)	24.8		77.7	0.78	7.87	3.2	9	5.1	0.286	3.11
CVD-0001866	ClCC(=O)N1CCN(CC1)S(=O)(=O)C1=CC=CS1 |c:16,t:14|	1	LON-WEI-8f408cad-3	06/05/2020	11319_Aa	C13		701	0.78	2.07	1.93	2.23		1.36	100	0	100	0.994	N = 16	2.1	23.9 ± 1.39 (n=2)	99.4 ± 1.53 (n=2)	24.8		97	0.78	2.16	0.13	2	5.7	0.441	5.08
CVD-0000710	O=C(CC1=CN=CC2=CC=CC=C12)NC1=CC=CC(=C1)C#N |c:5,9,18,20,t:3,7,11,16|	1	DAR-DIA-23aa0b97-19	06/05/2020	11319_Aa	C14		1217	0.78	28.2	25.6	31		1.08	100	0	100	0.989	N = 16	2.1	-0.590 ± 5.63 (n=2)	77.5 ± 1.32 (n=2)	24.8		46.3	0.78	26.7	2.05	2	4.6	0.291	1.9
CVD-0002708	CC1=CC(C)=C(C)C(=C1C)S(=O)(=O)N1CCN(CC1)C(=O)C1=CC(=O)NC2=CC=CC=C12 |c:7,30,t:1,4,23,28,32|	1	MAT-POS-916a2c5a-3	06/05/2020	11319_Aa	C15		906	0.78	8.19	7.69	8.73		1.05	100	0	100	0.996	N = 16	1.1	7.77 ± 0.904 (n=2)	90.8 ± 2.71 (n=2)	24.8		76.9	0.78	8.47	0.391	2	5.1	0.222	1.61
CVD-0001867	FC1=CC=CC(=C1)S(=O)(=O)N1CCN(CC1)C(=O)CCl |c:3,5,t:1|	1	LON-WEI-8f408cad-4	06/05/2020	11319_Aa	C16		734	0.78	4.1	3.75	4.47		1.32	100	0	100	0.992	N = 16	1.1	13.3 ± 0.0696 (n=2)	99.9 ± 0.765 (n=2)	24.8		93.8	0.78	3.84	1.35	3	5.4	0.379	4.63
CVD-0001868	ClCC(=O)N1CCN(CC2=CC=CS2)CC1 |c:11,t:9|	1	LON-WEI-8f408cad-5	06/05/2020	11319_Aa	C17		806	0.78	5.66	5.28	6.07		1.23	100	0	100	0.995	N = 16	1.1	8.66 ± 1.32 (n=2)	97.8 ± 1.95 (n=2)	24.8		86.7	0.78	6.22	0.788	2	5.2	0.456	3.77
CVD-0001869	ClCC(=O)N1CCN(CC2=CSC=C2)CC1 |c:12,t:9|	1	LON-WEI-8f408cad-7	06/05/2020	11319_Aa	C18		718	0.78	3.27	3.08	3.46		1.29	100	0	100	0.996	N = 16	1.1	14.4 ± 3.13 (n=2)	99.1 ± 1.04 (n=2)	24.8		95.4	0.78	3.51	0.337	2	5.5	0.477	4.15
CVD-0003626	CC(C(=O)NC1=CN=CC=C1C)C1=CC=CC(=C1)C#N |c:7,9,15,17,t:5,13|	1	TRY-UNI-714a760b-22	06/05/2020	11319_Aa	C19		1367	0.78	55.2	51.7	59		1.06	100	0	100	0.994	N = 16	2.1	-0.590 ± 0.348 (n=2)	63.9 ± 0.626 (n=2)	24.8		31.5	0.78	54.9	0.406	2	4.3	0.298	1.52
CVD-0000712	O=C(CC1=CN=CC2=CC=CC=C12)NC1=CC=CC=C1 |c:5,9,18,20,t:3,7,11,16|	1	DAR-DIA-23aa0b97-20	06/05/2020	11319_Aa	C20		1410	0.78	61.3	55.6	67.6		1.11	100	0	100	0.987	N = 16	2.1	-1.87 ± 2.16 (n=2)	61.2 ± 0.904 (n=2)	24.8		27.3	0.78	57.6	5.27	2	4.2	0.297	1.42
CVD-0003615	CC1=CC=NC=C1NC(=O)NC1=CC=CC(Cl)=C1 |c:3,5,14,17,t:1,12|	1	TRY-UNI-714a760b-12	06/05/2020	11319_Aa	C21		1425	0.78	68	61.3	75.5		0.99	100	0	100	0.986	N = 16	2.1	2.16 ± 0.626 (n=2)	60.2 ± 1.95 (n=2)	24.8		25.8	0.78	64.5	4.95	2	4.2	0.326	1.17
				06/05/2020	11319_Aa	C22	unspecified control	1727	0.78																-3.89	0.78
				06/05/2020	11319_Aa	C23	positive control (hit)	664	0.78																101	0.78
				06/05/2020	11319_Aa	C24	negative control	1697	0.78																-0.935	0.78
				06/05/2020	11319_Aa	D01	positive control (hit)	662	0.78																101	0.78
				06/05/2020	11319_Aa	D02	negative control	1694	0.78																-0.639	0.78
CVD-0001891	COC1=CC=C(NC(=O)C(N(C(=O)C=C)C2=CC=C(C=C2)C(F)(F)F)C2=CC=CN=C2)C=C1 |c:17,19,28,30,33,t:2,4,15,26|	1	LON-WEI-b8d98729-27	06/05/2020	11319_Aa	D03		1444	0.78	46.4	38.3	56.2		1.14	100	0	100	0.951	N = 16	2.1	-5.66 ± 2.78 (n=2)	69.3 ± 3.48 (n=2)	12.4		24	0.78	46	0.588	2	4.3	0.184	0.155
CVD-0001880	CCC1=CC=CC(NC(=O)C(N(C(=O)C=C)C2=CC=C(C=C2)C(C)OC)C2=CC=CN=C2)=C1 |c:4,18,20,29,31,33,t:2,16,27|	1	LON-WEI-b8d98729-17	06/05/2020	11319_Aa	D04		1475	0.78	67.8	48.5	94.8		1.03	100	0	100	0.879	N = 16	2.3	-10.4 ± 4.10 (n=2)	53.1 ± 17.8 (n=2)	12.4		20.9	0.78	66.4	2.04	2	4.2	0.177	-0.535
CVD-0001901	CCC1=CC=CC(NC(=O)C(N(C(=O)C=C)C2=CC=C3N=CSC3=C2)C2=CC=CN=C2)=C1 |c:4,20,24,29,31,33,t:2,16,18,27|	1	LON-WEI-b8d98729-38	06/05/2020	11319_Aa	D05		1536	0.78	63.3	53	75.5		1.24	100	0	100	0.953	N = 16	2.1	-7.33 ± 0.696 (n=2)	61.1 ± 2.78 (n=2)	12.4		14.9	0.78	59.2	5.82	2	4.2	0.185	-0.333
CVD-0003631	CC1=CC=NC=C1NC(=O)CC1=CC=CC(Cl)=C1 |c:3,5,14,17,t:1,12|	1	TRY-UNI-714a760b-6	06/05/2020	11319_Aa	D06		1347	0.78	25.4	22.4	28.9		1.16	100	0	100	0.981	N = 16	2.1	-4.87 ± 0.139 (n=2)	81.6 ± 1.88 (n=2)	12.4		33.5	0.78	24.6	1.2	2	4.6	0.359	1.66
CVD-0003621	CC(C(=O)NC1=CN=CC=C1C)C1=CC=CC(Cl)=C1 |c:7,9,15,18,t:5,13|	1	TRY-UNI-714a760b-18	06/05/2020	11319_Aa	D07		1354	0.78	27.2	23.8	31.2		1.14	100	0	100	0.978	N = 16	2.1	-4.33 ± 3.13 (n=2)	79.9 ± 0.00 (n=2)	12.4		32.8	0.78	26.2	1.45	2	4.6	0.338	1.09
CVD-0002706	COC1=CC=C(C=C1OC)C1CC(=NN1C(=O)CCl)C1=CC=CS1 |c:4,6,13,23,t:2,21|	1	MAT-POS-916a2c5a-1	06/05/2020	11319_Aa	D08		708	0.78	1.75	1.62	1.9		1.39	100	0	100	0.991	N = 16	2.1	28.7 ± 0.139 (n=2)	99.1 ± 0.487 (n=2)	12.4		96.4	0.78	1.88	0.174	2	5.7	0.334	2.69
CVD-0001862	ClCC(=O)NC1=CC=CC(=C1)N1CCCC1=O |c:7,9,t:5|	1	LON-WEI-8f408cad-1	06/05/2020	11319_Aa	D09		1628	0.78	72	59.6	86.9		1.26	100	0	100	0.943	N = 16	2.1	-7.62 ± 3.90 (n=2)	57.5 ± 0.139 (n=2)	12.4		5.85	0.78	70.3	2.3	2	4.2	0.342	3.08
CVD-0003624	CC1=CC=NC=C1NC(=O)CC1=CC=CC(=C1)C#N |c:3,5,14,16,t:1,12|	1	TRY-UNI-714a760b-20	06/05/2020	11319_Aa	D10		1524	0.78	63.7	55.8	72.8		1.12	100	0	100	0.975	N = 16	2.1	-1.52 ± 4.87 (n=2)	59.5 ± 0.0696 (n=2)	12.4		16.1	0.78	61.4	3.35	2	4.2	0.31	2.01
CVD-0001865	FC1=CC=CC(F)=C1S(=O)(=O)N1CCN(CC1)C(=O)CCl |c:3,6,t:1|	1	LON-WEI-8f408cad-2	06/05/2020	11319_Aa	D11		789	0.78	3.43	3.12	3.78		1.43	100	0	100	0.99	N = 16	1.1	14.9 ± 5.57 (n=2)	97.4 ± 1.46 (n=2)	12.4		88.4	0.78	3.29	0.205	2	5.5	0.366	4.56
CVD-0002707	COC1=CC=CC=C1OCCNC(=O)C1=CC(=O)NC2=CC=CC=C12 |c:4,6,22,t:2,15,20,24|	1	MAT-POS-916a2c5a-2	06/05/2020	11319_Aa	D12		1041	0.78	7.02	6.57	7.51		1.03	100	0	100	0.995	N = 16	1.1	10.7 ± 0.139 (n=2)	93.7 ± 1.11 (n=2)	12.4		63.6	0.78	7.87	3.2	9	5.1	0.286	3.11
CVD-0001866	ClCC(=O)N1CCN(CC1)S(=O)(=O)C1=CC=CS1 |c:16,t:14|	1	LON-WEI-8f408cad-3	06/05/2020	11319_Aa	D13		715	0.78	2.07	1.93	2.23		1.36	100	0	100	0.994	N = 16	2.1	23.9 ± 1.39 (n=2)	99.4 ± 1.53 (n=2)	12.4		95.7	0.78	2.16	0.13	2	5.7	0.441	5.08
CVD-0000710	O=C(CC1=CN=CC2=CC=CC=C12)NC1=CC=CC(=C1)C#N |c:5,9,18,20,t:3,7,11,16|	1	DAR-DIA-23aa0b97-19	06/05/2020	11319_Aa	D14		1361	0.78	28.2	25.6	31		1.08	100	0	100	0.989	N = 16	2.1	-0.590 ± 5.63 (n=2)	77.5 ± 1.32 (n=2)	12.4		32.1	0.78	26.7	2.05	2	4.6	0.291	1.9
CVD-0002708	CC1=CC(C)=C(C)C(=C1C)S(=O)(=O)N1CCN(CC1)C(=O)C1=CC(=O)NC2=CC=CC=C12 |c:7,30,t:1,4,23,28,32|	1	MAT-POS-916a2c5a-3	06/05/2020	11319_Aa	D15		1050	0.78	8.19	7.69	8.73		1.05	100	0	100	0.996	N = 16	1.1	7.77 ± 0.904 (n=2)	90.8 ± 2.71 (n=2)	12.4		62.7	0.78	8.47	0.391	2	5.1	0.222	1.61
CVD-0001867	FC1=CC=CC(=C1)S(=O)(=O)N1CCN(CC1)C(=O)CCl |c:3,5,t:1|	1	LON-WEI-8f408cad-4	06/05/2020	11319_Aa	D16		827	0.78	4.1	3.75	4.47		1.32	100	0	100	0.992	N = 16	1.1	13.3 ± 0.0696 (n=2)	99.9 ± 0.765 (n=2)	12.4		84.7	0.78	3.84	1.35	3	5.4	0.379	4.63
CVD-0001868	ClCC(=O)N1CCN(CC2=CC=CS2)CC1 |c:11,t:9|	1	LON-WEI-8f408cad-5	06/05/2020	11319_Aa	D17		979	0.78	5.66	5.28	6.07		1.23	100	0	100	0.995	N = 16	1.1	8.66 ± 1.32 (n=2)	97.8 ± 1.95 (n=2)	12.4		69.7	0.78	6.22	0.788	2	5.2	0.456	3.77
CVD-0001869	ClCC(=O)N1CCN(CC2=CSC=C2)CC1 |c:12,t:9|	1	LON-WEI-8f408cad-7	06/05/2020	11319_Aa	D18		804	0.78	3.27	3.08	3.46		1.29	100	0	100	0.996	N = 16	1.1	14.4 ± 3.13 (n=2)	99.1 ± 1.04 (n=2)	12.4		86.9	0.78	3.51	0.337	2	5.5	0.477	4.15
CVD-0003626	CC(C(=O)NC1=CN=CC=C1C)C1=CC=CC(=C1)C#N |c:7,9,15,17,t:5,13|	1	TRY-UNI-714a760b-22	06/05/2020	11319_Aa	D19		1525	0.78	55.2	51.7	59		1.06	100	0	100	0.994	N = 16	2.1	-0.590 ± 0.348 (n=2)	63.9 ± 0.626 (n=2)	12.4		16	0.78	54.9	0.406	2	4.3	0.298	1.52
CVD-0000712	O=C(CC1=CN=CC2=CC=CC=C12)NC1=CC=CC=C1 |c:5,9,18,20,t:3,7,11,16|	1	DAR-DIA-23aa0b97-20	06/05/2020	11319_Aa	D20		1518	0.78	61.3	55.6	67.6		1.11	100	0	100	0.987	N = 16	2.1	-1.87 ± 2.16 (n=2)	61.2 ± 0.904 (n=2)	12.4		16.7	0.78	57.6	5.27	2	4.2	0.297	1.42
CVD-0003615	CC1=CC=NC=C1NC(=O)NC1=CC=CC(Cl)=C1 |c:3,5,14,17,t:1,12|	1	TRY-UNI-714a760b-12	06/05/2020	11319_Aa	D21		1516	0.78	68	61.3	75.5		0.99	100	0	100	0.986	N = 16	2.1	2.16 ± 0.626 (n=2)	60.2 ± 1.95 (n=2)	12.4		16.9	0.78	64.5	4.95	2	4.2	0.326	1.17
				06/05/2020	11319_Aa	D22	unspecified control	1659	0.78																2.8	0.78
				06/05/2020	11319_Aa	D23	positive control (hit)	693	0.78																97.8	0.78
				06/05/2020	11319_Aa	D24	negative control	1696	0.78																-0.836	0.78
				06/05/2020	11319_Aa	E01	positive control (hit)	686	0.78																98.5	0.78
				06/05/2020	11319_Aa	E02	negative control	1816	0.78																-12.6	0.78
CVD-0001891	COC1=CC=C(NC(=O)C(N(C(=O)C=C)C2=CC=C(C=C2)C(F)(F)F)C2=CC=CN=C2)C=C1 |c:17,19,28,30,33,t:2,4,15,26|	1	LON-WEI-b8d98729-27	06/05/2020	11319_Aa	E03		1651	0.78	46.4	38.3	56.2		1.14	100	0	100	0.951	N = 16	2.1	-5.66 ± 2.78 (n=2)	69.3 ± 3.48 (n=2)	6.19		3.59	0.78	46	0.588	2	4.3	0.184	0.155
CVD-0001880	CCC1=CC=CC(NC(=O)C(N(C(=O)C=C)C2=CC=C(C=C2)C(C)OC)C2=CC=CN=C2)=C1 |c:4,18,20,29,31,33,t:2,16,27|	1	LON-WEI-b8d98729-17	06/05/2020	11319_Aa	E04		1690	0.78	67.8	48.5	94.8		1.03	100	0	100	0.879	N = 16	2.3	-10.4 ± 4.10 (n=2)	53.1 ± 17.8 (n=2)	6.19		-0.246	0.78	66.4	2.04	2	4.2	0.177	-0.535
CVD-0001901	CCC1=CC=CC(NC(=O)C(N(C(=O)C=C)C2=CC=C3N=CSC3=C2)C2=CC=CN=C2)=C1 |c:4,20,24,29,31,33,t:2,16,18,27|	1	LON-WEI-b8d98729-38	06/05/2020	11319_Aa	E05		1716	0.78	63.3	53	75.5		1.24	100	0	100	0.953	N = 16	2.1	-7.33 ± 0.696 (n=2)	61.1 ± 2.78 (n=2)	6.19		-2.8	0.78	59.2	5.82	2	4.2	0.185	-0.333
CVD-0003631	CC1=CC=NC=C1NC(=O)CC1=CC=CC(Cl)=C1 |c:3,5,14,17,t:1,12|	1	TRY-UNI-714a760b-6	06/05/2020	11319_Aa	E06		1609	0.78	25.4	22.4	28.9		1.16	100	0	100	0.981	N = 16	2.1	-4.87 ± 0.139 (n=2)	81.6 ± 1.88 (n=2)	6.19		7.72	0.78	24.6	1.2	2	4.6	0.359	1.66
CVD-0003621	CC(C(=O)NC1=CN=CC=C1C)C1=CC=CC(Cl)=C1 |c:7,9,15,18,t:5,13|	1	TRY-UNI-714a760b-18	06/05/2020	11319_Aa	E07		1573	0.78	27.2	23.8	31.2		1.14	100	0	100	0.978	N = 16	2.1	-4.33 ± 3.13 (n=2)	79.9 ± 0.00 (n=2)	6.19		11.3	0.78	26.2	1.45	2	4.6	0.338	1.09
CVD-0002706	COC1=CC=C(C=C1OC)C1CC(=NN1C(=O)CCl)C1=CC=CS1 |c:4,6,13,23,t:2,21|	1	MAT-POS-916a2c5a-1	06/05/2020	11319_Aa	E08		808	0.78	1.75	1.62	1.9		1.39	100	0	100	0.991	N = 16	2.1	28.7 ± 0.139 (n=2)	99.1 ± 0.487 (n=2)	6.19		86.5	0.78	1.88	0.174	2	5.7	0.334	2.69
CVD-0001862	ClCC(=O)NC1=CC=CC(=C1)N1CCCC1=O |c:7,9,t:5|	1	LON-WEI-8f408cad-1	06/05/2020	11319_Aa	E09		1714	0.78	72	59.6	86.9		1.26	100	0	100	0.943	N = 16	2.1	-7.62 ± 3.90 (n=2)	57.5 ± 0.139 (n=2)	6.19		-2.61	0.78	70.3	2.3	2	4.2	0.342	3.08
CVD-0003624	CC1=CC=NC=C1NC(=O)CC1=CC=CC(=C1)C#N |c:3,5,14,16,t:1,12|	1	TRY-UNI-714a760b-20	06/05/2020	11319_Aa	E10		1715	0.78	63.7	55.8	72.8		1.12	100	0	100	0.975	N = 16	2.1	-1.52 ± 4.87 (n=2)	59.5 ± 0.0696 (n=2)	6.19		-2.71	0.78	61.4	3.35	2	4.2	0.31	2.01
CVD-0001865	FC1=CC=CC(F)=C1S(=O)(=O)N1CCN(CC1)C(=O)CCl |c:3,6,t:1|	1	LON-WEI-8f408cad-2	06/05/2020	11319_Aa	E11		994	0.78	3.43	3.12	3.78		1.43	100	0	100	0.99	N = 16	1.1	14.9 ± 5.57 (n=2)	97.4 ± 1.46 (n=2)	6.19		68.2	0.78	3.29	0.205	2	5.5	0.366	4.56
CVD-0002707	COC1=CC=CC=C1OCCNC(=O)C1=CC(=O)NC2=CC=CC=C12 |c:4,6,22,t:2,15,20,24|	1	MAT-POS-916a2c5a-2	06/05/2020	11319_Aa	E12		1233	0.78	7.02	6.57	7.51		1.03	100	0	100	0.995	N = 16	1.1	10.7 ± 0.139 (n=2)	93.7 ± 1.11 (n=2)	6.19		44.7	0.78	7.87	3.2	9	5.1	0.286	3.11
CVD-0001866	ClCC(=O)N1CCN(CC1)S(=O)(=O)C1=CC=CS1 |c:16,t:14|	1	LON-WEI-8f408cad-3	06/05/2020	11319_Aa	E13		852	0.78	2.07	1.93	2.23		1.36	100	0	100	0.994	N = 16	2.1	23.9 ± 1.39 (n=2)	99.4 ± 1.53 (n=2)	6.19		82.2	0.78	2.16	0.13	2	5.7	0.441	5.08
CVD-0000710	O=C(CC1=CN=CC2=CC=CC=C12)NC1=CC=CC(=C1)C#N |c:5,9,18,20,t:3,7,11,16|	1	DAR-DIA-23aa0b97-19	06/05/2020	11319_Aa	E14		1534	0.78	28.2	25.6	31		1.08	100	0	100	0.989	N = 16	2.1	-0.590 ± 5.63 (n=2)	77.5 ± 1.32 (n=2)	6.19		15.1	0.78	26.7	2.05	2	4.6	0.291	1.9
CVD-0002708	CC1=CC(C)=C(C)C(=C1C)S(=O)(=O)N1CCN(CC1)C(=O)C1=CC(=O)NC2=CC=CC=C12 |c:7,30,t:1,4,23,28,32|	1	MAT-POS-916a2c5a-3	06/05/2020	11319_Aa	E15		1258	0.78	8.19	7.69	8.73		1.05	100	0	100	0.996	N = 16	1.1	7.77 ± 0.904 (n=2)	90.8 ± 2.71 (n=2)	6.19		42.3	0.78	8.47	0.391	2	5.1	0.222	1.61
CVD-0001867	FC1=CC=CC(=C1)S(=O)(=O)N1CCN(CC1)C(=O)CCl |c:3,5,t:1|	1	LON-WEI-8f408cad-4	06/05/2020	11319_Aa	E16		1085	0.78	4.1	3.75	4.47		1.32	100	0	100	0.992	N = 16	1.1	13.3 ± 0.0696 (n=2)	99.9 ± 0.765 (n=2)	6.19		59.3	0.78	3.84	1.35	3	5.4	0.379	4.63
CVD-0001868	ClCC(=O)N1CCN(CC2=CC=CS2)CC1 |c:11,t:9|	1	LON-WEI-8f408cad-5	06/05/2020	11319_Aa	E17		1171	0.78	5.66	5.28	6.07		1.23	100	0	100	0.995	N = 16	1.1	8.66 ± 1.32 (n=2)	97.8 ± 1.95 (n=2)	6.19		50.8	0.78	6.22	0.788	2	5.2	0.456	3.77
CVD-0001869	ClCC(=O)N1CCN(CC2=CSC=C2)CC1 |c:12,t:9|	1	LON-WEI-8f408cad-7	06/05/2020	11319_Aa	E18		980	0.78	3.27	3.08	3.46		1.29	100	0	100	0.996	N = 16	1.1	14.4 ± 3.13 (n=2)	99.1 ± 1.04 (n=2)	6.19		69.6	0.78	3.51	0.337	2	5.5	0.477	4.15
CVD-0003626	CC(C(=O)NC1=CN=CC=C1C)C1=CC=CC(=C1)C#N |c:7,9,15,17,t:5,13|	1	TRY-UNI-714a760b-22	06/05/2020	11319_Aa	E19		1603	0.78	55.2	51.7	59		1.06	100	0	100	0.994	N = 16	2.1	-0.590 ± 0.348 (n=2)	63.9 ± 0.626 (n=2)	6.19		8.31	0.78	54.9	0.406	2	4.3	0.298	1.52
CVD-0000712	O=C(CC1=CN=CC2=CC=CC=C12)NC1=CC=CC=C1 |c:5,9,18,20,t:3,7,11,16|	1	DAR-DIA-23aa0b97-20	06/05/2020	11319_Aa	E20		1626	0.78	61.3	55.6	67.6		1.11	100	0	100	0.987	N = 16	2.1	-1.87 ± 2.16 (n=2)	61.2 ± 0.904 (n=2)	6.19		6.05	0.78	57.6	5.27	2	4.2	0.297	1.42
CVD-0003615	CC1=CC=NC=C1NC(=O)NC1=CC=CC(Cl)=C1 |c:3,5,14,17,t:1,12|	1	TRY-UNI-714a760b-12	06/05/2020	11319_Aa	E21		1585	0.78	68	61.3	75.5		0.99	100	0	100	0.986	N = 16	2.1	2.16 ± 0.626 (n=2)	60.2 ± 1.95 (n=2)	6.19		10.1	0.78	64.5	4.95	2	4.2	0.326	1.17
				06/05/2020	11319_Aa	E22	unspecified control	1668	0.78																1.92	0.78
				06/05/2020	11319_Aa	E23	positive control (hit)	666	0.78																100	0.78
				06/05/2020	11319_Aa	E24	negative control	1705	0.78																-1.72	0.78
				06/05/2020	11319_Aa	F01	positive control (hit)	705	0.78																96.7	0.78
				06/05/2020	11319_Aa	F02	negative control	1679	0.78																0.836	0.78
CVD-0001891	COC1=CC=C(NC(=O)C(N(C(=O)C=C)C2=CC=C(C=C2)C(F)(F)F)C2=CC=CN=C2)C=C1 |c:17,19,28,30,33,t:2,4,15,26|	1	LON-WEI-b8d98729-27	06/05/2020	11319_Aa	F03		1597	0.78	46.4	38.3	56.2		1.14	100	0	100	0.951	N = 16	2.1	-5.66 ± 2.78 (n=2)	69.3 ± 3.48 (n=2)	3.71		8.9	0.78	46	0.588	2	4.3	0.184	0.155
CVD-0001880	CCC1=CC=CC(NC(=O)C(N(C(=O)C=C)C2=CC=C(C=C2)C(C)OC)C2=CC=CN=C2)=C1 |c:4,18,20,29,31,33,t:2,16,27|	1	LON-WEI-b8d98729-17	06/05/2020	11319_Aa	F04		1659	0.78	67.8	48.5	94.8		1.03	100	0	100	0.879	N = 16	2.3	-10.4 ± 4.10 (n=2)	53.1 ± 17.8 (n=2)	3.71		2.8	0.78	66.4	2.04	2	4.2	0.177	-0.535
CVD-0001901	CCC1=CC=CC(NC(=O)C(N(C(=O)C=C)C2=CC=C3N=CSC3=C2)C2=CC=CN=C2)=C1 |c:4,20,24,29,31,33,t:2,16,18,27|	1	LON-WEI-b8d98729-38	06/05/2020	11319_Aa	F05		1691	0.78	63.3	53	75.5		1.24	100	0	100	0.953	N = 16	2.1	-7.33 ± 0.696 (n=2)	61.1 ± 2.78 (n=2)	3.71		-0.344	0.78	59.2	5.82	2	4.2	0.185	-0.333
CVD-0003631	CC1=CC=NC=C1NC(=O)CC1=CC=CC(Cl)=C1 |c:3,5,14,17,t:1,12|	1	TRY-UNI-714a760b-6	06/05/2020	11319_Aa	F06		1567	0.78	25.4	22.4	28.9		1.16	100	0	100	0.981	N = 16	2.1	-4.87 ± 0.139 (n=2)	81.6 ± 1.88 (n=2)	3.71		11.9	0.78	24.6	1.2	2	4.6	0.359	1.66
CVD-0003621	CC(C(=O)NC1=CN=CC=C1C)C1=CC=CC(Cl)=C1 |c:7,9,15,18,t:5,13|	1	TRY-UNI-714a760b-18	06/05/2020	11319_Aa	F07		1572	0.78	27.2	23.8	31.2		1.14	100	0	100	0.978	N = 16	2.1	-4.33 ± 3.13 (n=2)	79.9 ± 0.00 (n=2)	3.71		11.4	0.78	26.2	1.45	2	4.6	0.338	1.09
CVD-0002706	COC1=CC=C(C=C1OC)C1CC(=NN1C(=O)CCl)C1=CC=CS1 |c:4,6,13,23,t:2,21|	1	MAT-POS-916a2c5a-1	06/05/2020	11319_Aa	F08		940	0.78	1.75	1.62	1.9		1.39	100	0	100	0.991	N = 16	2.1	28.7 ± 0.139 (n=2)	99.1 ± 0.487 (n=2)	3.71		73.5	0.78	1.88	0.174	2	5.7	0.334	2.69
CVD-0001862	ClCC(=O)NC1=CC=CC(=C1)N1CCCC1=O |c:7,9,t:5|	1	LON-WEI-8f408cad-1	06/05/2020	11319_Aa	F09		1654	0.78	72	59.6	86.9		1.26	100	0	100	0.943	N = 16	2.1	-7.62 ± 3.90 (n=2)	57.5 ± 0.139 (n=2)	3.71		3.3	0.78	70.3	2.3	2	4.2	0.342	3.08
CVD-0003624	CC1=CC=NC=C1NC(=O)CC1=CC=CC(=C1)C#N |c:3,5,14,16,t:1,12|	1	TRY-UNI-714a760b-20	06/05/2020	11319_Aa	F10		1654	0.78	63.7	55.8	72.8		1.12	100	0	100	0.975	N = 16	2.1	-1.52 ± 4.87 (n=2)	59.5 ± 0.0696 (n=2)	3.71		3.3	0.78	61.4	3.35	2	4.2	0.31	2.01
CVD-0001865	FC1=CC=CC(F)=C1S(=O)(=O)N1CCN(CC1)C(=O)CCl |c:3,6,t:1|	1	LON-WEI-8f408cad-2	06/05/2020	11319_Aa	F11		1141	0.78	3.43	3.12	3.78		1.43	100	0	100	0.99	N = 16	1.1	14.9 ± 5.57 (n=2)	97.4 ± 1.46 (n=2)	3.71		53.8	0.78	3.29	0.205	2	5.5	0.366	4.56
CVD-0002707	COC1=CC=CC=C1OCCNC(=O)C1=CC(=O)NC2=CC=CC=C12 |c:4,6,22,t:2,15,20,24|	1	MAT-POS-916a2c5a-2	06/05/2020	11319_Aa	F12		1327	0.78	7.02	6.57	7.51		1.03	100	0	100	0.995	N = 16	1.1	10.7 ± 0.139 (n=2)	93.7 ± 1.11 (n=2)	3.71		35.5	0.78	7.87	3.2	9	5.1	0.286	3.11
CVD-0001866	ClCC(=O)N1CCN(CC1)S(=O)(=O)C1=CC=CS1 |c:16,t:14|	1	LON-WEI-8f408cad-3	06/05/2020	11319_Aa	F13		1014	0.78	2.07	1.93	2.23		1.36	100	0	100	0.994	N = 16	2.1	23.9 ± 1.39 (n=2)	99.4 ± 1.53 (n=2)	3.71		66.3	0.78	2.16	0.13	2	5.7	0.441	5.08
CVD-0000710	O=C(CC1=CN=CC2=CC=CC=C12)NC1=CC=CC(=C1)C#N |c:5,9,18,20,t:3,7,11,16|	1	DAR-DIA-23aa0b97-19	06/05/2020	11319_Aa	F14		1620	0.78	28.2	25.6	31		1.08	100	0	100	0.989	N = 16	2.1	-0.590 ± 5.63 (n=2)	77.5 ± 1.32 (n=2)	3.71		6.64	0.78	26.7	2.05	2	4.6	0.291	1.9
CVD-0002708	CC1=CC(C)=C(C)C(=C1C)S(=O)(=O)N1CCN(CC1)C(=O)C1=CC(=O)NC2=CC=CC=C12 |c:7,30,t:1,4,23,28,32|	1	MAT-POS-916a2c5a-3	06/05/2020	11319_Aa	F15		1415	0.78	8.19	7.69	8.73		1.05	100	0	100	0.996	N = 16	1.1	7.77 ± 0.904 (n=2)	90.8 ± 2.71 (n=2)	3.71		26.8	0.78	8.47	0.391	2	5.1	0.222	1.61
CVD-0001867	FC1=CC=CC(=C1)S(=O)(=O)N1CCN(CC1)C(=O)CCl |c:3,5,t:1|	1	LON-WEI-8f408cad-4	06/05/2020	11319_Aa	F16		1217	0.78	4.1	3.75	4.47		1.32	100	0	100	0.992	N = 16	1.1	13.3 ± 0.0696 (n=2)	99.9 ± 0.765 (n=2)	3.71		46.3	0.78	3.84	1.35	3	5.4	0.379	4.63
CVD-0001868	ClCC(=O)N1CCN(CC2=CC=CS2)CC1 |c:11,t:9|	1	LON-WEI-8f408cad-5	06/05/2020	11319_Aa	F17		1326	0.78	5.66	5.28	6.07		1.23	100	0	100	0.995	N = 16	1.1	8.66 ± 1.32 (n=2)	97.8 ± 1.95 (n=2)	3.71		35.6	0.78	6.22	0.788	2	5.2	0.456	3.77
CVD-0001869	ClCC(=O)N1CCN(CC2=CSC=C2)CC1 |c:12,t:9|	1	LON-WEI-8f408cad-7	06/05/2020	11319_Aa	F18		1159	0.78	3.27	3.08	3.46		1.29	100	0	100	0.996	N = 16	1.1	14.4 ± 3.13 (n=2)	99.1 ± 1.04 (n=2)	3.71		52	0.78	3.51	0.337	2	5.5	0.477	4.15
CVD-0003626	CC(C(=O)NC1=CN=CC=C1C)C1=CC=CC(=C1)C#N |c:7,9,15,17,t:5,13|	1	TRY-UNI-714a760b-22	06/05/2020	11319_Aa	F19		1616	0.78	55.2	51.7	59		1.06	100	0	100	0.994	N = 16	2.1	-0.590 ± 0.348 (n=2)	63.9 ± 0.626 (n=2)	3.71		7.03	0.78	54.9	0.406	2	4.3	0.298	1.52
CVD-0000712	O=C(CC1=CN=CC2=CC=CC=C12)NC1=CC=CC=C1 |c:5,9,18,20,t:3,7,11,16|	1	DAR-DIA-23aa0b97-20	06/05/2020	11319_Aa	F20		1653	0.78	61.3	55.6	67.6		1.11	100	0	100	0.987	N = 16	2.1	-1.87 ± 2.16 (n=2)	61.2 ± 0.904 (n=2)	3.71		3.39	0.78	57.6	5.27	2	4.2	0.297	1.42
CVD-0003615	CC1=CC=NC=C1NC(=O)NC1=CC=CC(Cl)=C1 |c:3,5,14,17,t:1,12|	1	TRY-UNI-714a760b-12	06/05/2020	11319_Aa	F21		1661	0.78	68	61.3	75.5		0.99	100	0	100	0.986	N = 16	2.1	2.16 ± 0.626 (n=2)	60.2 ± 1.95 (n=2)	3.71		2.61	0.78	64.5	4.95	2	4.2	0.326	1.17
				06/05/2020	11319_Aa	F22	unspecified control	1688	0.78																-0.0492	0.78
				06/05/2020	11319_Aa	F23	positive control (hit)	673	0.78																99.8	0.78
				06/05/2020	11319_Aa	F24	negative control	1657	0.78																3	0.78
				06/05/2020	11319_Aa	G01	positive control (hit)	690	0.78																98.1	0.78
				06/05/2020	11319_Aa	G02	negative control	1787	0.78																-9.79	0.78
CVD-0001891	COC1=CC=C(NC(=O)C(N(C(=O)C=C)C2=CC=C(C=C2)C(F)(F)F)C2=CC=CN=C2)C=C1 |c:17,19,28,30,33,t:2,4,15,26|	1	LON-WEI-b8d98729-27	06/05/2020	11319_Aa	G03		1725	0.78	46.4	38.3	56.2		1.14	100	0	100	0.951	N = 16	2.1	-5.66 ± 2.78 (n=2)	69.3 ± 3.48 (n=2)	1.24		-3.69	0.78	46	0.588	2	4.3	0.184	0.155
CVD-0001880	CCC1=CC=CC(NC(=O)C(N(C(=O)C=C)C2=CC=C(C=C2)C(C)OC)C2=CC=CN=C2)=C1 |c:4,18,20,29,31,33,t:2,16,27|	1	LON-WEI-b8d98729-17	06/05/2020	11319_Aa	G04		1823	0.78	67.8	48.5	94.8		1.03	100	0	100	0.879	N = 16	2.3	-10.4 ± 4.10 (n=2)	53.1 ± 17.8 (n=2)	1.24		-13.3	0.78	66.4	2.04	2	4.2	0.177	-0.535
CVD-0001901	CCC1=CC=CC(NC(=O)C(N(C(=O)C=C)C2=CC=C3N=CSC3=C2)C2=CC=CN=C2)=C1 |c:4,20,24,29,31,33,t:2,16,18,27|	1	LON-WEI-b8d98729-38	06/05/2020	11319_Aa	G05		1767	0.78	63.3	53	75.5		1.24	100	0	100	0.953	N = 16	2.1	-7.33 ± 0.696 (n=2)	61.1 ± 2.78 (n=2)	1.24		-7.82	0.78	59.2	5.82	2	4.2	0.185	-0.333
CVD-0003631	CC1=CC=NC=C1NC(=O)CC1=CC=CC(Cl)=C1 |c:3,5,14,17,t:1,12|	1	TRY-UNI-714a760b-6	06/05/2020	11319_Aa	G06		1738	0.78	25.4	22.4	28.9		1.16	100	0	100	0.981	N = 16	2.1	-4.87 ± 0.139 (n=2)	81.6 ± 1.88 (n=2)	1.24		-4.97	0.78	24.6	1.2	2	4.6	0.359	1.66
CVD-0003621	CC(C(=O)NC1=CN=CC=C1C)C1=CC=CC(Cl)=C1 |c:7,9,15,18,t:5,13|	1	TRY-UNI-714a760b-18	06/05/2020	11319_Aa	G07		1709	0.78	27.2	23.8	31.2		1.14	100	0	100	0.978	N = 16	2.1	-4.33 ± 3.13 (n=2)	79.9 ± 0.00 (n=2)	1.24		-2.12	0.78	26.2	1.45	2	4.6	0.338	1.09
CVD-0002706	COC1=CC=C(C=C1OC)C1CC(=NN1C(=O)CCl)C1=CC=CS1 |c:4,6,13,23,t:2,21|	1	MAT-POS-916a2c5a-1	06/05/2020	11319_Aa	G08		1366	0.78	1.75	1.62	1.9		1.39	100	0	100	0.991	N = 16	2.1	28.7 ± 0.139 (n=2)	99.1 ± 0.487 (n=2)	1.24		31.6	0.78	1.88	0.174	2	5.7	0.334	2.69
CVD-0001862	ClCC(=O)NC1=CC=CC(=C1)N1CCCC1=O |c:7,9,t:5|	1	LON-WEI-8f408cad-1	06/05/2020	11319_Aa	G09		1793	0.78	72	59.6	86.9		1.26	100	0	100	0.943	N = 16	2.1	-7.62 ± 3.90 (n=2)	57.5 ± 0.139 (n=2)	1.24		-10.4	0.78	70.3	2.3	2	4.2	0.342	3.08
CVD-0003624	CC1=CC=NC=C1NC(=O)CC1=CC=CC(=C1)C#N |c:3,5,14,16,t:1,12|	1	TRY-UNI-714a760b-20	06/05/2020	11319_Aa	G10		1668	0.78	63.7	55.8	72.8		1.12	100	0	100	0.975	N = 16	2.1	-1.52 ± 4.87 (n=2)	59.5 ± 0.0696 (n=2)	1.24		1.92	0.78	61.4	3.35	2	4.2	0.31	2.01
CVD-0001865	FC1=CC=CC(F)=C1S(=O)(=O)N1CCN(CC1)C(=O)CCl |c:3,6,t:1|	1	LON-WEI-8f408cad-2	06/05/2020	11319_Aa	G11		1576	0.78	3.43	3.12	3.78		1.43	100	0	100	0.99	N = 16	1.1	14.9 ± 5.57 (n=2)	97.4 ± 1.46 (n=2)	1.24		11	0.78	3.29	0.205	2	5.5	0.366	4.56
CVD-0002707	COC1=CC=CC=C1OCCNC(=O)C1=CC(=O)NC2=CC=CC=C12 |c:4,6,22,t:2,15,20,24|	1	MAT-POS-916a2c5a-2	06/05/2020	11319_Aa	G12		1578	0.78	7.02	6.57	7.51		1.03	100	0	100	0.995	N = 16	1.1	10.7 ± 0.139 (n=2)	93.7 ± 1.11 (n=2)	1.24		10.8	0.78	7.87	3.2	9	5.1	0.286	3.11
CVD-0001866	ClCC(=O)N1CCN(CC1)S(=O)(=O)C1=CC=CS1 |c:16,t:14|	1	LON-WEI-8f408cad-3	06/05/2020	11319_Aa	G13		1364	0.78	2.07	1.93	2.23		1.36	100	0	100	0.994	N = 16	2.1	23.9 ± 1.39 (n=2)	99.4 ± 1.53 (n=2)	1.24		31.8	0.78	2.16	0.13	2	5.7	0.441	5.08
CVD-0000710	O=C(CC1=CN=CC2=CC=CC=C12)NC1=CC=CC(=C1)C#N |c:5,9,18,20,t:3,7,11,16|	1	DAR-DIA-23aa0b97-19	06/05/2020	11319_Aa	G14		1633	0.78	28.2	25.6	31		1.08	100	0	100	0.989	N = 16	2.1	-0.590 ± 5.63 (n=2)	77.5 ± 1.32 (n=2)	1.24		5.36	0.78	26.7	2.05	2	4.6	0.291	1.9
CVD-0002708	CC1=CC(C)=C(C)C(=C1C)S(=O)(=O)N1CCN(CC1)C(=O)C1=CC(=O)NC2=CC=CC=C12 |c:7,30,t:1,4,23,28,32|	1	MAT-POS-916a2c5a-3	06/05/2020	11319_Aa	G15		1532	0.78	8.19	7.69	8.73		1.05	100	0	100	0.996	N = 16	1.1	7.77 ± 0.904 (n=2)	90.8 ± 2.71 (n=2)	1.24		15.3	0.78	8.47	0.391	2	5.1	0.222	1.61
CVD-0001867	FC1=CC=CC(=C1)S(=O)(=O)N1CCN(CC1)C(=O)CCl |c:3,5,t:1|	1	LON-WEI-8f408cad-4	06/05/2020	11319_Aa	G16		1471	0.78	4.1	3.75	4.47		1.32	100	0	100	0.992	N = 16	1.1	13.3 ± 0.0696 (n=2)	99.9 ± 0.765 (n=2)	1.24		21.3	0.78	3.84	1.35	3	5.4	0.379	4.63
CVD-0001868	ClCC(=O)N1CCN(CC2=CC=CS2)CC1 |c:11,t:9|	1	LON-WEI-8f408cad-5	06/05/2020	11319_Aa	G17		1489	0.78	5.66	5.28	6.07		1.23	100	0	100	0.995	N = 16	1.1	8.66 ± 1.32 (n=2)	97.8 ± 1.95 (n=2)	1.24		19.5	0.78	6.22	0.788	2	5.2	0.456	3.77
CVD-0001869	ClCC(=O)N1CCN(CC2=CSC=C2)CC1 |c:12,t:9|	1	LON-WEI-8f408cad-7	06/05/2020	11319_Aa	G18		1439	0.78	3.27	3.08	3.46		1.29	100	0	100	0.996	N = 16	1.1	14.4 ± 3.13 (n=2)	99.1 ± 1.04 (n=2)	1.24		24.4	0.78	3.51	0.337	2	5.5	0.477	4.15
CVD-0003626	CC(C(=O)NC1=CN=CC=C1C)C1=CC=CC(=C1)C#N |c:7,9,15,17,t:5,13|	1	TRY-UNI-714a760b-22	06/05/2020	11319_Aa	G19		1714	0.78	55.2	51.7	59		1.06	100	0	100	0.994	N = 16	2.1	-0.590 ± 0.348 (n=2)	63.9 ± 0.626 (n=2)	1.24		-2.61	0.78	54.9	0.406	2	4.3	0.298	1.52
CVD-0000712	O=C(CC1=CN=CC2=CC=CC=C12)NC1=CC=CC=C1 |c:5,9,18,20,t:3,7,11,16|	1	DAR-DIA-23aa0b97-20	06/05/2020	11319_Aa	G20		1722	0.78	61.3	55.6	67.6		1.11	100	0	100	0.987	N = 16	2.1	-1.87 ± 2.16 (n=2)	61.2 ± 0.904 (n=2)	1.24		-3.39	0.78	57.6	5.27	2	4.2	0.297	1.42
CVD-0003615	CC1=CC=NC=C1NC(=O)NC1=CC=CC(Cl)=C1 |c:3,5,14,17,t:1,12|	1	TRY-UNI-714a760b-12	06/05/2020	11319_Aa	G21		1617	0.78	68	61.3	75.5		0.99	100	0	100	0.986	N = 16	2.1	2.16 ± 0.626 (n=2)	60.2 ± 1.95 (n=2)	1.24		6.94	0.78	64.5	4.95	2	4.2	0.326	1.17
				06/05/2020	11319_Aa	G22	unspecified control	1654	0.78																3.3	0.78
				06/05/2020	11319_Aa	G23	positive control (hit)	670	0.78																100	0.78
				06/05/2020	11319_Aa	G24	negative control	1623	0.78																6.35	0.78
				06/05/2020	11319_Aa	H01	positive control (hit)	662	0.78																101	0.78
				06/05/2020	11319_Aa	H02	negative control	1624	0.78																6.25	0.78
CVD-0001891	COC1=CC=C(NC(=O)C(N(C(=O)C=C)C2=CC=C(C=C2)C(F)(F)F)C2=CC=CN=C2)C=C1 |c:17,19,28,30,33,t:2,4,15,26|	1	LON-WEI-b8d98729-27	06/05/2020	11319_Aa	H03		1699	0.78	46.4	38.3	56.2		1.14	100	0	100	0.951	N = 16	2.1	-5.66 ± 2.78 (n=2)	69.3 ± 3.48 (n=2)	0.772		-1.13	0.78	46	0.588	2	4.3	0.184	0.155
CVD-0001880	CCC1=CC=CC(NC(=O)C(N(C(=O)C=C)C2=CC=C(C=C2)C(C)OC)C2=CC=CN=C2)=C1 |c:4,18,20,29,31,33,t:2,16,27|	1	LON-WEI-b8d98729-17	06/05/2020	11319_Aa	H04		1684	0.78	67.8	48.5	94.8		1.03	100	0	100	0.879	N = 16	2.3	-10.4 ± 4.10 (n=2)	53.1 ± 17.8 (n=2)	0.772		0.344	0.78	66.4	2.04	2	4.2	0.177	-0.535
CVD-0001901	CCC1=CC=CC(NC(=O)C(N(C(=O)C=C)C2=CC=C3N=CSC3=C2)C2=CC=CN=C2)=C1 |c:4,20,24,29,31,33,t:2,16,18,27|	1	LON-WEI-b8d98729-38	06/05/2020	11319_Aa	H05		1666	0.78	63.3	53	75.5		1.24	100	0	100	0.953	N = 16	2.1	-7.33 ± 0.696 (n=2)	61.1 ± 2.78 (n=2)	0.772		2.12	0.78	59.2	5.82	2	4.2	0.185	-0.333
CVD-0003631	CC1=CC=NC=C1NC(=O)CC1=CC=CC(Cl)=C1 |c:3,5,14,17,t:1,12|	1	TRY-UNI-714a760b-6	06/05/2020	11319_Aa	H06		1651	0.78	25.4	22.4	28.9		1.16	100	0	100	0.981	N = 16	2.1	-4.87 ± 0.139 (n=2)	81.6 ± 1.88 (n=2)	0.772		3.59	0.78	24.6	1.2	2	4.6	0.359	1.66
CVD-0003621	CC(C(=O)NC1=CN=CC=C1C)C1=CC=CC(Cl)=C1 |c:7,9,15,18,t:5,13|	1	TRY-UNI-714a760b-18	06/05/2020	11319_Aa	H07		1647	0.78	27.2	23.8	31.2		1.14	100	0	100	0.978	N = 16	2.1	-4.33 ± 3.13 (n=2)	79.9 ± 0.00 (n=2)	0.772		3.98	0.78	26.2	1.45	2	4.6	0.338	1.09
CVD-0002706	COC1=CC=C(C=C1OC)C1CC(=NN1C(=O)CCl)C1=CC=CS1 |c:4,6,13,23,t:2,21|	1	MAT-POS-916a2c5a-1	06/05/2020	11319_Aa	H08		1395	0.78	1.75	1.62	1.9		1.39	100	0	100	0.991	N = 16	2.1	28.7 ± 0.139 (n=2)	99.1 ± 0.487 (n=2)	0.772		28.8	0.78	1.88	0.174	2	5.7	0.334	2.69
CVD-0001862	ClCC(=O)NC1=CC=CC(=C1)N1CCCC1=O |c:7,9,t:5|	1	LON-WEI-8f408cad-1	06/05/2020	11319_Aa	H09		1591	0.78	72	59.6	86.9		1.26	100	0	100	0.943	N = 16	2.1	-7.62 ± 3.90 (n=2)	57.5 ± 0.139 (n=2)	0.772		9.49	0.78	70.3	2.3	2	4.2	0.342	3.08
CVD-0003624	CC1=CC=NC=C1NC(=O)CC1=CC=CC(=C1)C#N |c:3,5,14,16,t:1,12|	1	TRY-UNI-714a760b-20	06/05/2020	11319_Aa	H10		1682	0.78	63.7	55.8	72.8		1.12	100	0	100	0.975	N = 16	2.1	-1.52 ± 4.87 (n=2)	59.5 ± 0.0696 (n=2)	0.772		0.541	0.78	61.4	3.35	2	4.2	0.31	2.01
CVD-0001865	FC1=CC=CC(F)=C1S(=O)(=O)N1CCN(CC1)C(=O)CCl |c:3,6,t:1|	1	LON-WEI-8f408cad-2	06/05/2020	11319_Aa	H11		1522	0.78	3.43	3.12	3.78		1.43	100	0	100	0.99	N = 16	1.1	14.9 ± 5.57 (n=2)	97.4 ± 1.46 (n=2)	0.772		16.3	0.78	3.29	0.205	2	5.5	0.366	4.56
CVD-0002707	COC1=CC=CC=C1OCCNC(=O)C1=CC(=O)NC2=CC=CC=C12 |c:4,6,22,t:2,15,20,24|	1	MAT-POS-916a2c5a-2	06/05/2020	11319_Aa	H12		1562	0.78	7.02	6.57	7.51		1.03	100	0	100	0.995	N = 16	1.1	10.7 ± 0.139 (n=2)	93.7 ± 1.11 (n=2)	0.772		12.3	0.78	7.87	3.2	9	5.1	0.286	3.11
CVD-0001866	ClCC(=O)N1CCN(CC1)S(=O)(=O)C1=CC=CS1 |c:16,t:14|	1	LON-WEI-8f408cad-3	06/05/2020	11319_Aa	H13		1435	0.78	2.07	1.93	2.23		1.36	100	0	100	0.994	N = 16	2.1	23.9 ± 1.39 (n=2)	99.4 ± 1.53 (n=2)	0.772		24.8	0.78	2.16	0.13	2	5.7	0.441	5.08
CVD-0000710	O=C(CC1=CN=CC2=CC=CC=C12)NC1=CC=CC(=C1)C#N |c:5,9,18,20,t:3,7,11,16|	1	DAR-DIA-23aa0b97-19	06/05/2020	11319_Aa	H14		1734	0.78	28.2	25.6	31		1.08	100	0	100	0.989	N = 16	2.1	-0.590 ± 5.63 (n=2)	77.5 ± 1.32 (n=2)	0.772		-4.57	0.78	26.7	2.05	2	4.6	0.291	1.9
CVD-0002708	CC1=CC(C)=C(C)C(=C1C)S(=O)(=O)N1CCN(CC1)C(=O)C1=CC(=O)NC2=CC=CC=C12 |c:7,30,t:1,4,23,28,32|	1	MAT-POS-916a2c5a-3	06/05/2020	11319_Aa	H15		1615	0.78	8.19	7.69	8.73		1.05	100	0	100	0.996	N = 16	1.1	7.77 ± 0.904 (n=2)	90.8 ± 2.71 (n=2)	0.772		7.13	0.78	8.47	0.391	2	5.1	0.222	1.61
CVD-0001867	FC1=CC=CC(=C1)S(=O)(=O)N1CCN(CC1)C(=O)CCl |c:3,5,t:1|	1	LON-WEI-8f408cad-4	06/05/2020	11319_Aa	H16		1552	0.78	4.1	3.75	4.47		1.32	100	0	100	0.992	N = 16	1.1	13.3 ± 0.0696 (n=2)	99.9 ± 0.765 (n=2)	0.772		13.3	0.78	3.84	1.35	3	5.4	0.379	4.63
CVD-0001868	ClCC(=O)N1CCN(CC2=CC=CS2)CC1 |c:11,t:9|	1	LON-WEI-8f408cad-5	06/05/2020	11319_Aa	H17		1609	0.78	5.66	5.28	6.07		1.23	100	0	100	0.995	N = 16	1.1	8.66 ± 1.32 (n=2)	97.8 ± 1.95 (n=2)	0.772		7.72	0.78	6.22	0.788	2	5.2	0.456	3.77
CVD-0001869	ClCC(=O)N1CCN(CC2=CSC=C2)CC1 |c:12,t:9|	1	LON-WEI-8f408cad-7	06/05/2020	11319_Aa	H18		1519	0.78	3.27	3.08	3.46		1.29	100	0	100	0.996	N = 16	1.1	14.4 ± 3.13 (n=2)	99.1 ± 1.04 (n=2)	0.772		16.6	0.78	3.51	0.337	2	5.5	0.477	4.15
CVD-0003626	CC(C(=O)NC1=CN=CC=C1C)C1=CC=CC(=C1)C#N |c:7,9,15,17,t:5,13|	1	TRY-UNI-714a760b-22	06/05/2020	11319_Aa	H19		1691	0.78	55.2	51.7	59		1.06	100	0	100	0.994	N = 16	2.1	-0.590 ± 0.348 (n=2)	63.9 ± 0.626 (n=2)	0.772		-0.344	0.78	54.9	0.406	2	4.3	0.298	1.52
CVD-0000712	O=C(CC1=CN=CC2=CC=CC=C12)NC1=CC=CC=C1 |c:5,9,18,20,t:3,7,11,16|	1	DAR-DIA-23aa0b97-20	06/05/2020	11319_Aa	H20		1707	0.78	61.3	55.6	67.6		1.11	100	0	100	0.987	N = 16	2.1	-1.87 ± 2.16 (n=2)	61.2 ± 0.904 (n=2)	0.772		-1.92	0.78	57.6	5.27	2	4.2	0.297	1.42
CVD-0003615	CC1=CC=NC=C1NC(=O)NC1=CC=CC(Cl)=C1 |c:3,5,14,17,t:1,12|	1	TRY-UNI-714a760b-12	06/05/2020	11319_Aa	H21		1656	0.78	68	61.3	75.5		0.99	100	0	100	0.986	N = 16	2.1	2.16 ± 0.626 (n=2)	60.2 ± 1.95 (n=2)	0.772		3.1	0.78	64.5	4.95	2	4.2	0.326	1.17
				06/05/2020	11319_Aa	H22	unspecified control	1651	0.78																3.59	0.78
				06/05/2020	11319_Aa	H23	positive control (hit)	658	0.78																101	0.78
				06/05/2020	11319_Aa	H24	negative control	1638	0.78																4.87	0.78
				06/05/2020	11319_Aa	I01	positive control (hit)	680	0.78																99.1	0.78
				06/05/2020	11319_Aa	I02	negative control	1777	0.78																-8.8	0.78
CVD-0001891	COC1=CC=C(NC(=O)C(N(C(=O)C=C)C2=CC=C(C=C2)C(F)(F)F)C2=CC=CN=C2)C=C1 |c:17,19,28,30,33,t:2,4,15,26|	1	LON-WEI-b8d98729-27	06/05/2020	11319_Aa	I03		1008	0.78	46.4	38.3	56.2		1.14	100	0	100	0.951	N = 16	2.1	-5.66 ± 2.78 (n=2)	69.3 ± 3.48 (n=2)	99		66.8	0.78	46	0.588	2	4.3	0.184	0.155
CVD-0001880	CCC1=CC=CC(NC(=O)C(N(C(=O)C=C)C2=CC=C(C=C2)C(C)OC)C2=CC=CN=C2)=C1 |c:4,18,20,29,31,33,t:2,16,27|	1	LON-WEI-b8d98729-17	06/05/2020	11319_Aa	I04		1276	0.78	67.8	48.5	94.8		1.03	100	0	100	0.879	N = 16	2.3	-10.4 ± 4.10 (n=2)	53.1 ± 17.8 (n=2)	99		40.5	0.78	66.4	2.04	2	4.2	0.177	-0.535
CVD-0001901	CCC1=CC=CC(NC(=O)C(N(C(=O)C=C)C2=CC=C3N=CSC3=C2)C2=CC=CN=C2)=C1 |c:4,20,24,29,31,33,t:2,16,18,27|	1	LON-WEI-b8d98729-38	06/05/2020	11319_Aa	I05		1086	0.78	63.3	53	75.5		1.24	100	0	100	0.953	N = 16	2.1	-7.33 ± 0.696 (n=2)	61.1 ± 2.78 (n=2)	99		59.2	0.78	59.2	5.82	2	4.2	0.185	-0.333
CVD-0003631	CC1=CC=NC=C1NC(=O)CC1=CC=CC(Cl)=C1 |c:3,5,14,17,t:1,12|	1	TRY-UNI-714a760b-6	06/05/2020	11319_Aa	I06		872	0.78	25.4	22.4	28.9		1.16	100	0	100	0.981	N = 16	2.1	-4.87 ± 0.139 (n=2)	81.6 ± 1.88 (n=2)	99		80.2	0.78	24.6	1.2	2	4.6	0.359	1.66
CVD-0003621	CC(C(=O)NC1=CN=CC=C1C)C1=CC=CC(Cl)=C1 |c:7,9,15,18,t:5,13|	1	TRY-UNI-714a760b-18	06/05/2020	11319_Aa	I07		875	0.78	27.2	23.8	31.2		1.14	100	0	100	0.978	N = 16	2.1	-4.33 ± 3.13 (n=2)	79.9 ± 0.00 (n=2)	99		79.9	0.78	26.2	1.45	2	4.6	0.338	1.09
CVD-0002706	COC1=CC=C(C=C1OC)C1CC(=NN1C(=O)CCl)C1=CC=CS1 |c:4,6,13,23,t:2,21|	1	MAT-POS-916a2c5a-1	06/05/2020	11319_Aa	I08		684	0.78	1.75	1.62	1.9		1.39	100	0	100	0.991	N = 16	2.1	28.7 ± 0.139 (n=2)	99.1 ± 0.487 (n=2)	99		98.7	0.78	1.88	0.174	2	5.7	0.334	2.69
CVD-0001862	ClCC(=O)NC1=CC=CC(=C1)N1CCCC1=O |c:7,9,t:5|	1	LON-WEI-8f408cad-1	06/05/2020	11319_Aa	I09		1104	0.78	72	59.6	86.9		1.26	100	0	100	0.943	N = 16	2.1	-7.62 ± 3.90 (n=2)	57.5 ± 0.139 (n=2)	99		57.4	0.78	70.3	2.3	2	4.2	0.342	3.08
CVD-0003624	CC1=CC=NC=C1NC(=O)CC1=CC=CC(=C1)C#N |c:3,5,14,16,t:1,12|	1	TRY-UNI-714a760b-20	06/05/2020	11319_Aa	I10		1083	0.78	63.7	55.8	72.8		1.12	100	0	100	0.975	N = 16	2.1	-1.52 ± 4.87 (n=2)	59.5 ± 0.0696 (n=2)	99		59.5	0.78	61.4	3.35	2	4.2	0.31	2.01
CVD-0001865	FC1=CC=CC(F)=C1S(=O)(=O)N1CCN(CC1)C(=O)CCl |c:3,6,t:1|	1	LON-WEI-8f408cad-2	06/05/2020	11319_Aa	I11		708	0.78	3.43	3.12	3.78		1.43	100	0	100	0.99	N = 16	1.1	14.9 ± 5.57 (n=2)	97.4 ± 1.46 (n=2)	99		96.4	0.78	3.29	0.205	2	5.5	0.366	4.56
CVD-0002707	COC1=CC=CC=C1OCCNC(=O)C1=CC(=O)NC2=CC=CC=C12 |c:4,6,22,t:2,15,20,24|	1	MAT-POS-916a2c5a-2	06/05/2020	11319_Aa	I12		743	0.78	7.02	6.57	7.51		1.03	100	0	100	0.995	N = 16	1.1	10.7 ± 0.139 (n=2)	93.7 ± 1.11 (n=2)	99		92.9	0.78	7.87	3.2	9	5.1	0.286	3.11
CVD-0001866	ClCC(=O)N1CCN(CC1)S(=O)(=O)C1=CC=CS1 |c:16,t:14|	1	LON-WEI-8f408cad-3	06/05/2020	11319_Aa	I13		688	0.78	2.07	1.93	2.23		1.36	100	0	100	0.994	N = 16	2.1	23.9 ± 1.39 (n=2)	99.4 ± 1.53 (n=2)	99		98.3	0.78	2.16	0.13	2	5.7	0.441	5.08
CVD-0000710	O=C(CC1=CN=CC2=CC=CC=C12)NC1=CC=CC(=C1)C#N |c:5,9,18,20,t:3,7,11,16|	1	DAR-DIA-23aa0b97-19	06/05/2020	11319_Aa	I14		909	0.78	28.2	25.6	31		1.08	100	0	100	0.989	N = 16	2.1	-0.590 ± 5.63 (n=2)	77.5 ± 1.32 (n=2)	99		76.6	0.78	26.7	2.05	2	4.6	0.291	1.9
CVD-0002708	CC1=CC(C)=C(C)C(=C1C)S(=O)(=O)N1CCN(CC1)C(=O)C1=CC(=O)NC2=CC=CC=C12 |c:7,30,t:1,4,23,28,32|	1	MAT-POS-916a2c5a-3	06/05/2020	11319_Aa	I15		784	0.78	8.19	7.69	8.73		1.05	100	0	100	0.996	N = 16	1.1	7.77 ± 0.904 (n=2)	90.8 ± 2.71 (n=2)	99		88.9	0.78	8.47	0.391	2	5.1	0.222	1.61
CVD-0001867	FC1=CC=CC(=C1)S(=O)(=O)N1CCN(CC1)C(=O)CCl |c:3,5,t:1|	1	LON-WEI-8f408cad-4	06/05/2020	11319_Aa	I16		678	0.78	4.1	3.75	4.47		1.32	100	0	100	0.992	N = 16	1.1	13.3 ± 0.0696 (n=2)	99.9 ± 0.765 (n=2)	99		99.3	0.78	3.84	1.35	3	5.4	0.379	4.63
CVD-0001868	ClCC(=O)N1CCN(CC2=CC=CS2)CC1 |c:11,t:9|	1	LON-WEI-8f408cad-5	06/05/2020	11319_Aa	I17		707	0.78	5.66	5.28	6.07		1.23	100	0	100	0.995	N = 16	1.1	8.66 ± 1.32 (n=2)	97.8 ± 1.95 (n=2)	99		96.5	0.78	6.22	0.788	2	5.2	0.456	3.77
CVD-0001869	ClCC(=O)N1CCN(CC2=CSC=C2)CC1 |c:12,t:9|	1	LON-WEI-8f408cad-7	06/05/2020	11319_Aa	I18		688	0.78	3.27	3.08	3.46		1.29	100	0	100	0.996	N = 16	1.1	14.4 ± 3.13 (n=2)	99.1 ± 1.04 (n=2)	99		98.3	0.78	3.51	0.337	2	5.5	0.477	4.15
CVD-0003626	CC(C(=O)NC1=CN=CC=C1C)C1=CC=CC(=C1)C#N |c:7,9,15,17,t:5,13|	1	TRY-UNI-714a760b-22	06/05/2020	11319_Aa	I19		1033	0.78	55.2	51.7	59		1.06	100	0	100	0.994	N = 16	2.1	-0.590 ± 0.348 (n=2)	63.9 ± 0.626 (n=2)	99		64.4	0.78	54.9	0.406	2	4.3	0.298	1.52
CVD-0000712	O=C(CC1=CN=CC2=CC=CC=C12)NC1=CC=CC=C1 |c:5,9,18,20,t:3,7,11,16|	1	DAR-DIA-23aa0b97-20	06/05/2020	11319_Aa	I20		1072	0.78	61.3	55.6	67.6		1.11	100	0	100	0.987	N = 16	2.1	-1.87 ± 2.16 (n=2)	61.2 ± 0.904 (n=2)	99		60.6	0.78	57.6	5.27	2	4.2	0.297	1.42
CVD-0003615	CC1=CC=NC=C1NC(=O)NC1=CC=CC(Cl)=C1 |c:3,5,14,17,t:1,12|	1	TRY-UNI-714a760b-12	06/05/2020	11319_Aa	I21		1062	0.78	68	61.3	75.5		0.99	100	0	100	0.986	N = 16	2.1	2.16 ± 0.626 (n=2)	60.2 ± 1.95 (n=2)	99		61.5	0.78	64.5	4.95	2	4.2	0.326	1.17
				06/05/2020	11319_Aa	I22	unspecified control	1714	0.78																-2.61	0.78
				06/05/2020	11319_Aa	I23	positive control (hit)	685	0.78																98.6	0.78
				06/05/2020	11319_Aa	I24	negative control	1686	0.78																0.148	0.78
				06/05/2020	11319_Aa	J01	positive control (hit)	661	0.78																101	0.78
				06/05/2020	11319_Aa	J02	negative control	1684	0.78																0.344	0.78
CVD-0001891	COC1=CC=C(NC(=O)C(N(C(=O)C=C)C2=CC=C(C=C2)C(F)(F)F)C2=CC=CN=C2)C=C1 |c:17,19,28,30,33,t:2,4,15,26|	1	LON-WEI-b8d98729-27	06/05/2020	11319_Aa	J03		1228	0.78	46.4	38.3	56.2		1.14	100	0	100	0.951	N = 16	2.1	-5.66 ± 2.78 (n=2)	69.3 ± 3.48 (n=2)	49.5		45.2	0.78	46	0.588	2	4.3	0.184	0.155
CVD-0001880	CCC1=CC=CC(NC(=O)C(N(C(=O)C=C)C2=CC=C(C=C2)C(C)OC)C2=CC=CN=C2)=C1 |c:4,18,20,29,31,33,t:2,16,27|	1	LON-WEI-b8d98729-17	06/05/2020	11319_Aa	J04		1196	0.78	67.8	48.5	94.8		1.03	100	0	100	0.879	N = 16	2.3	-10.4 ± 4.10 (n=2)	53.1 ± 17.8 (n=2)	49.5		48.4	0.78	66.4	2.04	2	4.2	0.177	-0.535
CVD-0001901	CCC1=CC=CC(NC(=O)C(N(C(=O)C=C)C2=CC=C3N=CSC3=C2)C2=CC=CN=C2)=C1 |c:4,20,24,29,31,33,t:2,16,18,27|	1	LON-WEI-b8d98729-38	06/05/2020	11319_Aa	J05		1225	0.78	63.3	53	75.5		1.24	100	0	100	0.953	N = 16	2.1	-7.33 ± 0.696 (n=2)	61.1 ± 2.78 (n=2)	49.5		45.5	0.78	59.2	5.82	2	4.2	0.185	-0.333
CVD-0003631	CC1=CC=NC=C1NC(=O)CC1=CC=CC(Cl)=C1 |c:3,5,14,17,t:1,12|	1	TRY-UNI-714a760b-6	06/05/2020	11319_Aa	J06		1004	0.78	25.4	22.4	28.9		1.16	100	0	100	0.981	N = 16	2.1	-4.87 ± 0.139 (n=2)	81.6 ± 1.88 (n=2)	49.5		67.2	0.78	24.6	1.2	2	4.6	0.359	1.66
CVD-0003621	CC(C(=O)NC1=CN=CC=C1C)C1=CC=CC(Cl)=C1 |c:7,9,15,18,t:5,13|	1	TRY-UNI-714a760b-18	06/05/2020	11319_Aa	J07		1001	0.78	27.2	23.8	31.2		1.14	100	0	100	0.978	N = 16	2.1	-4.33 ± 3.13 (n=2)	79.9 ± 0.00 (n=2)	49.5		67.5	0.78	26.2	1.45	2	4.6	0.338	1.09
CVD-0002706	COC1=CC=C(C=C1OC)C1CC(=NN1C(=O)CCl)C1=CC=CS1 |c:4,6,13,23,t:2,21|	1	MAT-POS-916a2c5a-1	06/05/2020	11319_Aa	J08		681	0.78	1.75	1.62	1.9		1.39	100	0	100	0.991	N = 16	2.1	28.7 ± 0.139 (n=2)	99.1 ± 0.487 (n=2)	49.5		99	0.78	1.88	0.174	2	5.7	0.334	2.69
CVD-0001862	ClCC(=O)NC1=CC=CC(=C1)N1CCCC1=O |c:7,9,t:5|	1	LON-WEI-8f408cad-1	06/05/2020	11319_Aa	J09		1241	0.78	72	59.6	86.9		1.26	100	0	100	0.943	N = 16	2.1	-7.62 ± 3.90 (n=2)	57.5 ± 0.139 (n=2)	49.5		43.9	0.78	70.3	2.3	2	4.2	0.342	3.08
CVD-0003624	CC1=CC=NC=C1NC(=O)CC1=CC=CC(=C1)C#N |c:3,5,14,16,t:1,12|	1	TRY-UNI-714a760b-20	06/05/2020	11319_Aa	J10		1231	0.78	63.7	55.8	72.8		1.12	100	0	100	0.975	N = 16	2.1	-1.52 ± 4.87 (n=2)	59.5 ± 0.0696 (n=2)	49.5		44.9	0.78	61.4	3.35	2	4.2	0.31	2.01
CVD-0001865	FC1=CC=CC(F)=C1S(=O)(=O)N1CCN(CC1)C(=O)CCl |c:3,6,t:1|	1	LON-WEI-8f408cad-2	06/05/2020	11319_Aa	J11		699	0.78	3.43	3.12	3.78		1.43	100	0	100	0.99	N = 16	1.1	14.9 ± 5.57 (n=2)	97.4 ± 1.46 (n=2)	49.5		97.2	0.78	3.29	0.205	2	5.5	0.366	4.56
CVD-0002707	COC1=CC=CC=C1OCCNC(=O)C1=CC(=O)NC2=CC=CC=C12 |c:4,6,22,t:2,15,20,24|	1	MAT-POS-916a2c5a-2	06/05/2020	11319_Aa	J12		803	0.78	7.02	6.57	7.51		1.03	100	0	100	0.995	N = 16	1.1	10.7 ± 0.139 (n=2)	93.7 ± 1.11 (n=2)	49.5		87	0.78	7.87	3.2	9	5.1	0.286	3.11
CVD-0001866	ClCC(=O)N1CCN(CC1)S(=O)(=O)C1=CC=CS1 |c:16,t:14|	1	LON-WEI-8f408cad-3	06/05/2020	11319_Aa	J13		700	0.78	2.07	1.93	2.23		1.36	100	0	100	0.994	N = 16	2.1	23.9 ± 1.39 (n=2)	99.4 ± 1.53 (n=2)	49.5		97.1	0.78	2.16	0.13	2	5.7	0.441	5.08
CVD-0000710	O=C(CC1=CN=CC2=CC=CC=C12)NC1=CC=CC(=C1)C#N |c:5,9,18,20,t:3,7,11,16|	1	DAR-DIA-23aa0b97-19	06/05/2020	11319_Aa	J14		1032	0.78	28.2	25.6	31		1.08	100	0	100	0.989	N = 16	2.1	-0.590 ± 5.63 (n=2)	77.5 ± 1.32 (n=2)	49.5		64.5	0.78	26.7	2.05	2	4.6	0.291	1.9
CVD-0002708	CC1=CC(C)=C(C)C(=C1C)S(=O)(=O)N1CCN(CC1)C(=O)C1=CC(=O)NC2=CC=CC=C12 |c:7,30,t:1,4,23,28,32|	1	MAT-POS-916a2c5a-3	06/05/2020	11319_Aa	J15		820	0.78	8.19	7.69	8.73		1.05	100	0	100	0.996	N = 16	1.1	7.77 ± 0.904 (n=2)	90.8 ± 2.71 (n=2)	49.5		85.3	0.78	8.47	0.391	2	5.1	0.222	1.61
CVD-0001867	FC1=CC=CC(=C1)S(=O)(=O)N1CCN(CC1)C(=O)CCl |c:3,5,t:1|	1	LON-WEI-8f408cad-4	06/05/2020	11319_Aa	J16		698	0.78	4.1	3.75	4.47		1.32	100	0	100	0.992	N = 16	1.1	13.3 ± 0.0696 (n=2)	99.9 ± 0.765 (n=2)	49.5		97.3	0.78	3.84	1.35	3	5.4	0.379	4.63
CVD-0001868	ClCC(=O)N1CCN(CC2=CC=CS2)CC1 |c:11,t:9|	1	LON-WEI-8f408cad-5	06/05/2020	11319_Aa	J17		728	0.78	5.66	5.28	6.07		1.23	100	0	100	0.995	N = 16	1.1	8.66 ± 1.32 (n=2)	97.8 ± 1.95 (n=2)	49.5		94.4	0.78	6.22	0.788	2	5.2	0.456	3.77
CVD-0001869	ClCC(=O)N1CCN(CC2=CSC=C2)CC1 |c:12,t:9|	1	LON-WEI-8f408cad-7	06/05/2020	11319_Aa	J18		703	0.78	3.27	3.08	3.46		1.29	100	0	100	0.996	N = 16	1.1	14.4 ± 3.13 (n=2)	99.1 ± 1.04 (n=2)	49.5		96.9	0.78	3.51	0.337	2	5.5	0.477	4.15
CVD-0003626	CC(C(=O)NC1=CN=CC=C1C)C1=CC=CC(=C1)C#N |c:7,9,15,17,t:5,13|	1	TRY-UNI-714a760b-22	06/05/2020	11319_Aa	J19		1223	0.78	55.2	51.7	59		1.06	100	0	100	0.994	N = 16	2.1	-0.590 ± 0.348 (n=2)	63.9 ± 0.626 (n=2)	49.5		45.7	0.78	54.9	0.406	2	4.3	0.298	1.52
CVD-0000712	O=C(CC1=CN=CC2=CC=CC=C12)NC1=CC=CC=C1 |c:5,9,18,20,t:3,7,11,16|	1	DAR-DIA-23aa0b97-20	06/05/2020	11319_Aa	J20		1202	0.78	61.3	55.6	67.6		1.11	100	0	100	0.987	N = 16	2.1	-1.87 ± 2.16 (n=2)	61.2 ± 0.904 (n=2)	49.5		47.8	0.78	57.6	5.27	2	4.2	0.297	1.42
CVD-0003615	CC1=CC=NC=C1NC(=O)NC1=CC=CC(Cl)=C1 |c:3,5,14,17,t:1,12|	1	TRY-UNI-714a760b-12	06/05/2020	11319_Aa	J21		1238	0.78	68	61.3	75.5		0.99	100	0	100	0.986	N = 16	2.1	2.16 ± 0.626 (n=2)	60.2 ± 1.95 (n=2)	49.5		44.2	0.78	64.5	4.95	2	4.2	0.326	1.17
				06/05/2020	11319_Aa	J22	unspecified control	1657	0.78																3	0.78
				06/05/2020	11319_Aa	J23	positive control (hit)	720	0.78																95.2	0.78
				06/05/2020	11319_Aa	J24	negative control	1750	0.78																-6.15	0.78
				06/05/2020	11319_Aa	K01	positive control (hit)	679	0.78																99.2	0.78
				06/05/2020	11319_Aa	K02	negative control	1805	0.78																-11.6	0.78
CVD-0001891	COC1=CC=C(NC(=O)C(N(C(=O)C=C)C2=CC=C(C=C2)C(F)(F)F)C2=CC=CN=C2)C=C1 |c:17,19,28,30,33,t:2,4,15,26|	1	LON-WEI-b8d98729-27	06/05/2020	11319_Aa	K03		1330	0.78	46.4	38.3	56.2		1.14	100	0	100	0.951	N = 16	2.1	-5.66 ± 2.78 (n=2)	69.3 ± 3.48 (n=2)	24.8		35.2	0.78	46	0.588	2	4.3	0.184	0.155
CVD-0001880	CCC1=CC=CC(NC(=O)C(N(C(=O)C=C)C2=CC=C(C=C2)C(C)OC)C2=CC=CN=C2)=C1 |c:4,18,20,29,31,33,t:2,16,27|	1	LON-WEI-b8d98729-17	06/05/2020	11319_Aa	K04		1410	0.78	67.8	48.5	94.8		1.03	100	0	100	0.879	N = 16	2.3	-10.4 ± 4.10 (n=2)	53.1 ± 17.8 (n=2)	24.8		27.3	0.78	66.4	2.04	2	4.2	0.177	-0.535
CVD-0001901	CCC1=CC=CC(NC(=O)C(N(C(=O)C=C)C2=CC=C3N=CSC3=C2)C2=CC=CN=C2)=C1 |c:4,20,24,29,31,33,t:2,16,18,27|	1	LON-WEI-b8d98729-38	06/05/2020	11319_Aa	K05		1423	0.78	63.3	53	75.5		1.24	100	0	100	0.953	N = 16	2.1	-7.33 ± 0.696 (n=2)	61.1 ± 2.78 (n=2)	24.8		26	0.78	59.2	5.82	2	4.2	0.185	-0.333
CVD-0003631	CC1=CC=NC=C1NC(=O)CC1=CC=CC(Cl)=C1 |c:3,5,14,17,t:1,12|	1	TRY-UNI-714a760b-6	06/05/2020	11319_Aa	K06		1169	0.78	25.4	22.4	28.9		1.16	100	0	100	0.981	N = 16	2.1	-4.87 ± 0.139 (n=2)	81.6 ± 1.88 (n=2)	24.8		51	0.78	24.6	1.2	2	4.6	0.359	1.66
CVD-0003621	CC(C(=O)NC1=CN=CC=C1C)C1=CC=CC(Cl)=C1 |c:7,9,15,18,t:5,13|	1	TRY-UNI-714a760b-18	06/05/2020	11319_Aa	K07		1261	0.78	27.2	23.8	31.2		1.14	100	0	100	0.978	N = 16	2.1	-4.33 ± 3.13 (n=2)	79.9 ± 0.00 (n=2)	24.8		42	0.78	26.2	1.45	2	4.6	0.338	1.09
CVD-0002706	COC1=CC=C(C=C1OC)C1CC(=NN1C(=O)CCl)C1=CC=CS1 |c:4,6,13,23,t:2,21|	1	MAT-POS-916a2c5a-1	06/05/2020	11319_Aa	K08		712	0.78	1.75	1.62	1.9		1.39	100	0	100	0.991	N = 16	2.1	28.7 ± 0.139 (n=2)	99.1 ± 0.487 (n=2)	24.8		96	0.78	1.88	0.174	2	5.7	0.334	2.69
CVD-0001862	ClCC(=O)NC1=CC=CC(=C1)N1CCCC1=O |c:7,9,t:5|	1	LON-WEI-8f408cad-1	06/05/2020	11319_Aa	K09		1477	0.78	72	59.6	86.9		1.26	100	0	100	0.943	N = 16	2.1	-7.62 ± 3.90 (n=2)	57.5 ± 0.139 (n=2)	24.8		20.7	0.78	70.3	2.3	2	4.2	0.342	3.08
CVD-0003624	CC1=CC=NC=C1NC(=O)CC1=CC=CC(=C1)C#N |c:3,5,14,16,t:1,12|	1	TRY-UNI-714a760b-20	06/05/2020	11319_Aa	K10		1406	0.78	63.7	55.8	72.8		1.12	100	0	100	0.975	N = 16	2.1	-1.52 ± 4.87 (n=2)	59.5 ± 0.0696 (n=2)	24.8		27.7	0.78	61.4	3.35	2	4.2	0.31	2.01
CVD-0001865	FC1=CC=CC(F)=C1S(=O)(=O)N1CCN(CC1)C(=O)CCl |c:3,6,t:1|	1	LON-WEI-8f408cad-2	06/05/2020	11319_Aa	K11		719	0.78	3.43	3.12	3.78		1.43	100	0	100	0.99	N = 16	1.1	14.9 ± 5.57 (n=2)	97.4 ± 1.46 (n=2)	24.8		95.3	0.78	3.29	0.205	2	5.5	0.366	4.56
CVD-0002707	COC1=CC=CC=C1OCCNC(=O)C1=CC(=O)NC2=CC=CC=C12 |c:4,6,22,t:2,15,20,24|	1	MAT-POS-916a2c5a-2	06/05/2020	11319_Aa	K12		894	0.78	7.02	6.57	7.51		1.03	100	0	100	0.995	N = 16	1.1	10.7 ± 0.139 (n=2)	93.7 ± 1.11 (n=2)	24.8		78.1	0.78	7.87	3.2	9	5.1	0.286	3.11
CVD-0001866	ClCC(=O)N1CCN(CC1)S(=O)(=O)C1=CC=CS1 |c:16,t:14|	1	LON-WEI-8f408cad-3	06/05/2020	11319_Aa	K13		679	0.78	2.07	1.93	2.23		1.36	100	0	100	0.994	N = 16	2.1	23.9 ± 1.39 (n=2)	99.4 ± 1.53 (n=2)	24.8		99.2	0.78	2.16	0.13	2	5.7	0.441	5.08
CVD-0000710	O=C(CC1=CN=CC2=CC=CC=C12)NC1=CC=CC(=C1)C#N |c:5,9,18,20,t:3,7,11,16|	1	DAR-DIA-23aa0b97-19	06/05/2020	11319_Aa	K14		1188	0.78	28.2	25.6	31		1.08	100	0	100	0.989	N = 16	2.1	-0.590 ± 5.63 (n=2)	77.5 ± 1.32 (n=2)	24.8		49.1	0.78	26.7	2.05	2	4.6	0.291	1.9
CVD-0002708	CC1=CC(C)=C(C)C(=C1C)S(=O)(=O)N1CCN(CC1)C(=O)C1=CC(=O)NC2=CC=CC=C12 |c:7,30,t:1,4,23,28,32|	1	MAT-POS-916a2c5a-3	06/05/2020	11319_Aa	K15		897	0.78	8.19	7.69	8.73		1.05	100	0	100	0.996	N = 16	1.1	7.77 ± 0.904 (n=2)	90.8 ± 2.71 (n=2)	24.8		77.8	0.78	8.47	0.391	2	5.1	0.222	1.61
CVD-0001867	FC1=CC=CC(=C1)S(=O)(=O)N1CCN(CC1)C(=O)CCl |c:3,5,t:1|	1	LON-WEI-8f408cad-4	06/05/2020	11319_Aa	K16		708	0.78	4.1	3.75	4.47		1.32	100	0	100	0.992	N = 16	1.1	13.3 ± 0.0696 (n=2)	99.9 ± 0.765 (n=2)	24.8		96.4	0.78	3.84	1.35	3	5.4	0.379	4.63
CVD-0001868	ClCC(=O)N1CCN(CC2=CC=CS2)CC1 |c:11,t:9|	1	LON-WEI-8f408cad-5	06/05/2020	11319_Aa	K17		786	0.78	5.66	5.28	6.07		1.23	100	0	100	0.995	N = 16	1.1	8.66 ± 1.32 (n=2)	97.8 ± 1.95 (n=2)	24.8		88.7	0.78	6.22	0.788	2	5.2	0.456	3.77
CVD-0001869	ClCC(=O)N1CCN(CC2=CSC=C2)CC1 |c:12,t:9|	1	LON-WEI-8f408cad-7	06/05/2020	11319_Aa	K18		719	0.78	3.27	3.08	3.46		1.29	100	0	100	0.996	N = 16	1.1	14.4 ± 3.13 (n=2)	99.1 ± 1.04 (n=2)	24.8		95.3	0.78	3.51	0.337	2	5.5	0.477	4.15
CVD-0003626	CC(C(=O)NC1=CN=CC=C1C)C1=CC=CC(=C1)C#N |c:7,9,15,17,t:5,13|	1	TRY-UNI-714a760b-22	06/05/2020	11319_Aa	K19		1385	0.78	55.2	51.7	59		1.06	100	0	100	0.994	N = 16	2.1	-0.590 ± 0.348 (n=2)	63.9 ± 0.626 (n=2)	24.8		29.8	0.78	54.9	0.406	2	4.3	0.298	1.52
CVD-0000712	O=C(CC1=CN=CC2=CC=CC=C12)NC1=CC=CC=C1 |c:5,9,18,20,t:3,7,11,16|	1	DAR-DIA-23aa0b97-20	06/05/2020	11319_Aa	K20		1423	0.78	61.3	55.6	67.6		1.11	100	0	100	0.987	N = 16	2.1	-1.87 ± 2.16 (n=2)	61.2 ± 0.904 (n=2)	24.8		26	0.78	57.6	5.27	2	4.2	0.297	1.42
CVD-0003615	CC1=CC=NC=C1NC(=O)NC1=CC=CC(Cl)=C1 |c:3,5,14,17,t:1,12|	1	TRY-UNI-714a760b-12	06/05/2020	11319_Aa	K21		1415	0.78	68	61.3	75.5		0.99	100	0	100	0.986	N = 16	2.1	2.16 ± 0.626 (n=2)	60.2 ± 1.95 (n=2)	24.8		26.8	0.78	64.5	4.95	2	4.2	0.326	1.17
				06/05/2020	11319_Aa	K22	unspecified control	1691	0.78																-0.344	0.78
				06/05/2020	11319_Aa	K23	positive control (hit)	660	0.78																101	0.78
				06/05/2020	11319_Aa	K24	negative control	1650	0.78																3.69	0.78
				06/05/2020	11319_Aa	L01	positive control (hit)	660	0.78																101	0.78
				06/05/2020	11319_Aa	L02	negative control	1669	0.78																1.82	0.78
CVD-0001891	COC1=CC=C(NC(=O)C(N(C(=O)C=C)C2=CC=C(C=C2)C(F)(F)F)C2=CC=CN=C2)C=C1 |c:17,19,28,30,33,t:2,4,15,26|	1	LON-WEI-b8d98729-27	06/05/2020	11319_Aa	L03		1452	0.78	46.4	38.3	56.2		1.14	100	0	100	0.951	N = 16	2.1	-5.66 ± 2.78 (n=2)	69.3 ± 3.48 (n=2)	12.4		23.2	0.78	46	0.588	2	4.3	0.184	0.155
CVD-0001880	CCC1=CC=CC(NC(=O)C(N(C(=O)C=C)C2=CC=C(C=C2)C(C)OC)C2=CC=CN=C2)=C1 |c:4,18,20,29,31,33,t:2,16,27|	1	LON-WEI-b8d98729-17	06/05/2020	11319_Aa	L04		1523	0.78	67.8	48.5	94.8		1.03	100	0	100	0.879	N = 16	2.3	-10.4 ± 4.10 (n=2)	53.1 ± 17.8 (n=2)	12.4		16.2	0.78	66.4	2.04	2	4.2	0.177	-0.535
CVD-0001901	CCC1=CC=CC(NC(=O)C(N(C(=O)C=C)C2=CC=C3N=CSC3=C2)C2=CC=CN=C2)=C1 |c:4,20,24,29,31,33,t:2,16,18,27|	1	LON-WEI-b8d98729-38	06/05/2020	11319_Aa	L05		1535	0.78	63.3	53	75.5		1.24	100	0	100	0.953	N = 16	2.1	-7.33 ± 0.696 (n=2)	61.1 ± 2.78 (n=2)	12.4		15	0.78	59.2	5.82	2	4.2	0.185	-0.333
CVD-0003631	CC1=CC=NC=C1NC(=O)CC1=CC=CC(Cl)=C1 |c:3,5,14,17,t:1,12|	1	TRY-UNI-714a760b-6	06/05/2020	11319_Aa	L06		1330	0.78	25.4	22.4	28.9		1.16	100	0	100	0.981	N = 16	2.1	-4.87 ± 0.139 (n=2)	81.6 ± 1.88 (n=2)	12.4		35.2	0.78	24.6	1.2	2	4.6	0.359	1.66
CVD-0003621	CC(C(=O)NC1=CN=CC=C1C)C1=CC=CC(Cl)=C1 |c:7,9,15,18,t:5,13|	1	TRY-UNI-714a760b-18	06/05/2020	11319_Aa	L07		1339	0.78	27.2	23.8	31.2		1.14	100	0	100	0.978	N = 16	2.1	-4.33 ± 3.13 (n=2)	79.9 ± 0.00 (n=2)	12.4		34.3	0.78	26.2	1.45	2	4.6	0.338	1.09
CVD-0002706	COC1=CC=C(C=C1OC)C1CC(=NN1C(=O)CCl)C1=CC=CS1 |c:4,6,13,23,t:2,21|	1	MAT-POS-916a2c5a-1	06/05/2020	11319_Aa	L08		701	0.78	1.75	1.62	1.9		1.39	100	0	100	0.991	N = 16	2.1	28.7 ± 0.139 (n=2)	99.1 ± 0.487 (n=2)	12.4		97	0.78	1.88	0.174	2	5.7	0.334	2.69
CVD-0001862	ClCC(=O)NC1=CC=CC(=C1)N1CCCC1=O |c:7,9,t:5|	1	LON-WEI-8f408cad-1	06/05/2020	11319_Aa	L09		1517	0.78	72	59.6	86.9		1.26	100	0	100	0.943	N = 16	2.1	-7.62 ± 3.90 (n=2)	57.5 ± 0.139 (n=2)	12.4		16.8	0.78	70.3	2.3	2	4.2	0.342	3.08
CVD-0003624	CC1=CC=NC=C1NC(=O)CC1=CC=CC(=C1)C#N |c:3,5,14,16,t:1,12|	1	TRY-UNI-714a760b-20	06/05/2020	11319_Aa	L10		1509	0.78	63.7	55.8	72.8		1.12	100	0	100	0.975	N = 16	2.1	-1.52 ± 4.87 (n=2)	59.5 ± 0.0696 (n=2)	12.4		17.6	0.78	61.4	3.35	2	4.2	0.31	2.01
CVD-0001865	FC1=CC=CC(F)=C1S(=O)(=O)N1CCN(CC1)C(=O)CCl |c:3,6,t:1|	1	LON-WEI-8f408cad-2	06/05/2020	11319_Aa	L11		783	0.78	3.43	3.12	3.78		1.43	100	0	100	0.99	N = 16	1.1	14.9 ± 5.57 (n=2)	97.4 ± 1.46 (n=2)	12.4		89	0.78	3.29	0.205	2	5.5	0.366	4.56
CVD-0002707	COC1=CC=CC=C1OCCNC(=O)C1=CC(=O)NC2=CC=CC=C12 |c:4,6,22,t:2,15,20,24|	1	MAT-POS-916a2c5a-2	06/05/2020	11319_Aa	L12		999	0.78	7.02	6.57	7.51		1.03	100	0	100	0.995	N = 16	1.1	10.7 ± 0.139 (n=2)	93.7 ± 1.11 (n=2)	12.4		67.7	0.78	7.87	3.2	9	5.1	0.286	3.11
CVD-0001866	ClCC(=O)N1CCN(CC1)S(=O)(=O)C1=CC=CS1 |c:16,t:14|	1	LON-WEI-8f408cad-3	06/05/2020	11319_Aa	L13		715	0.78	2.07	1.93	2.23		1.36	100	0	100	0.994	N = 16	2.1	23.9 ± 1.39 (n=2)	99.4 ± 1.53 (n=2)	12.4		95.7	0.78	2.16	0.13	2	5.7	0.441	5.08
CVD-0000710	O=C(CC1=CN=CC2=CC=CC=C12)NC1=CC=CC(=C1)C#N |c:5,9,18,20,t:3,7,11,16|	1	DAR-DIA-23aa0b97-19	06/05/2020	11319_Aa	L14		1344	0.78	28.2	25.6	31		1.08	100	0	100	0.989	N = 16	2.1	-0.590 ± 5.63 (n=2)	77.5 ± 1.32 (n=2)	12.4		33.8	0.78	26.7	2.05	2	4.6	0.291	1.9
CVD-0002708	CC1=CC(C)=C(C)C(=C1C)S(=O)(=O)N1CCN(CC1)C(=O)C1=CC(=O)NC2=CC=CC=C12 |c:7,30,t:1,4,23,28,32|	1	MAT-POS-916a2c5a-3	06/05/2020	11319_Aa	L15		1050	0.78	8.19	7.69	8.73		1.05	100	0	100	0.996	N = 16	1.1	7.77 ± 0.904 (n=2)	90.8 ± 2.71 (n=2)	12.4		62.7	0.78	8.47	0.391	2	5.1	0.222	1.61
CVD-0001867	FC1=CC=CC(=C1)S(=O)(=O)N1CCN(CC1)C(=O)CCl |c:3,5,t:1|	1	LON-WEI-8f408cad-4	06/05/2020	11319_Aa	L16		828	0.78	4.1	3.75	4.47		1.32	100	0	100	0.992	N = 16	1.1	13.3 ± 0.0696 (n=2)	99.9 ± 0.765 (n=2)	12.4		84.6	0.78	3.84	1.35	3	5.4	0.379	4.63
CVD-0001868	ClCC(=O)N1CCN(CC2=CC=CS2)CC1 |c:11,t:9|	1	LON-WEI-8f408cad-5	06/05/2020	11319_Aa	L17		931	0.78	5.66	5.28	6.07		1.23	100	0	100	0.995	N = 16	1.1	8.66 ± 1.32 (n=2)	97.8 ± 1.95 (n=2)	12.4		74.4	0.78	6.22	0.788	2	5.2	0.456	3.77
CVD-0001869	ClCC(=O)N1CCN(CC2=CSC=C2)CC1 |c:12,t:9|	1	LON-WEI-8f408cad-7	06/05/2020	11319_Aa	L18		806	0.78	3.27	3.08	3.46		1.29	100	0	100	0.996	N = 16	1.1	14.4 ± 3.13 (n=2)	99.1 ± 1.04 (n=2)	12.4		86.7	0.78	3.51	0.337	2	5.5	0.477	4.15
CVD-0003626	CC(C(=O)NC1=CN=CC=C1C)C1=CC=CC(=C1)C#N |c:7,9,15,17,t:5,13|	1	TRY-UNI-714a760b-22	06/05/2020	11319_Aa	L19		1499	0.78	55.2	51.7	59		1.06	100	0	100	0.994	N = 16	2.1	-0.590 ± 0.348 (n=2)	63.9 ± 0.626 (n=2)	12.4		18.5	0.78	54.9	0.406	2	4.3	0.298	1.52
CVD-0000712	O=C(CC1=CN=CC2=CC=CC=C12)NC1=CC=CC=C1 |c:5,9,18,20,t:3,7,11,16|	1	DAR-DIA-23aa0b97-20	06/05/2020	11319_Aa	L20		1521	0.78	61.3	55.6	67.6		1.11	100	0	100	0.987	N = 16	2.1	-1.87 ± 2.16 (n=2)	61.2 ± 0.904 (n=2)	12.4		16.4	0.78	57.6	5.27	2	4.2	0.297	1.42
CVD-0003615	CC1=CC=NC=C1NC(=O)NC1=CC=CC(Cl)=C1 |c:3,5,14,17,t:1,12|	1	TRY-UNI-714a760b-12	06/05/2020	11319_Aa	L21		1516	0.78	68	61.3	75.5		0.99	100	0	100	0.986	N = 16	2.1	2.16 ± 0.626 (n=2)	60.2 ± 1.95 (n=2)	12.4		16.9	0.78	64.5	4.95	2	4.2	0.326	1.17
				06/05/2020	11319_Aa	L22	unspecified control	1656	0.78																3.1	0.78
				06/05/2020	11319_Aa	L23	positive control (hit)	668	0.78																100	0.78
				06/05/2020	11319_Aa	L24	negative control	1649	0.78																3.79	0.78
				06/05/2020	11319_Aa	M01	positive control (hit)	677	0.78																99.4	0.78
				06/05/2020	11319_Aa	M02	negative control	1783	0.78																-9.39	0.78
CVD-0001891	COC1=CC=C(NC(=O)C(N(C(=O)C=C)C2=CC=C(C=C2)C(F)(F)F)C2=CC=CN=C2)C=C1 |c:17,19,28,30,33,t:2,4,15,26|	1	LON-WEI-b8d98729-27	06/05/2020	11319_Aa	M03		1728	0.78	46.4	38.3	56.2		1.14	100	0	100	0.951	N = 16	2.1	-5.66 ± 2.78 (n=2)	69.3 ± 3.48 (n=2)	6.19		-3.98	0.78	46	0.588	2	4.3	0.184	0.155
CVD-0001880	CCC1=CC=CC(NC(=O)C(N(C(=O)C=C)C2=CC=C(C=C2)C(C)OC)C2=CC=CN=C2)=C1 |c:4,18,20,29,31,33,t:2,16,27|	1	LON-WEI-b8d98729-17	06/05/2020	11319_Aa	M04		1687	0.78	67.8	48.5	94.8		1.03	100	0	100	0.879	N = 16	2.3	-10.4 ± 4.10 (n=2)	53.1 ± 17.8 (n=2)	6.19		0.0492	0.78	66.4	2.04	2	4.2	0.177	-0.535
CVD-0001901	CCC1=CC=CC(NC(=O)C(N(C(=O)C=C)C2=CC=C3N=CSC3=C2)C2=CC=CN=C2)=C1 |c:4,20,24,29,31,33,t:2,16,18,27|	1	LON-WEI-b8d98729-38	06/05/2020	11319_Aa	M05		1735	0.78	63.3	53	75.5		1.24	100	0	100	0.953	N = 16	2.1	-7.33 ± 0.696 (n=2)	61.1 ± 2.78 (n=2)	6.19		-4.67	0.78	59.2	5.82	2	4.2	0.185	-0.333
CVD-0003631	CC1=CC=NC=C1NC(=O)CC1=CC=CC(Cl)=C1 |c:3,5,14,17,t:1,12|	1	TRY-UNI-714a760b-6	06/05/2020	11319_Aa	M06		1533	0.78	25.4	22.4	28.9		1.16	100	0	100	0.981	N = 16	2.1	-4.87 ± 0.139 (n=2)	81.6 ± 1.88 (n=2)	6.19		15.2	0.78	24.6	1.2	2	4.6	0.359	1.66
CVD-0003621	CC(C(=O)NC1=CN=CC=C1C)C1=CC=CC(Cl)=C1 |c:7,9,15,18,t:5,13|	1	TRY-UNI-714a760b-18	06/05/2020	11319_Aa	M07		1592	0.78	27.2	23.8	31.2		1.14	100	0	100	0.978	N = 16	2.1	-4.33 ± 3.13 (n=2)	79.9 ± 0.00 (n=2)	6.19		9.39	0.78	26.2	1.45	2	4.6	0.338	1.09
CVD-0002706	COC1=CC=C(C=C1OC)C1CC(=NN1C(=O)CCl)C1=CC=CS1 |c:4,6,13,23,t:2,21|	1	MAT-POS-916a2c5a-1	06/05/2020	11319_Aa	M08		818	0.78	1.75	1.62	1.9		1.39	100	0	100	0.991	N = 16	2.1	28.7 ± 0.139 (n=2)	99.1 ± 0.487 (n=2)	6.19		85.5	0.78	1.88	0.174	2	5.7	0.334	2.69
CVD-0001862	ClCC(=O)NC1=CC=CC(=C1)N1CCCC1=O |c:7,9,t:5|	1	LON-WEI-8f408cad-1	06/05/2020	11319_Aa	M09		1676	0.78	72	59.6	86.9		1.26	100	0	100	0.943	N = 16	2.1	-7.62 ± 3.90 (n=2)	57.5 ± 0.139 (n=2)	6.19		1.13	0.78	70.3	2.3	2	4.2	0.342	3.08
CVD-0003624	CC1=CC=NC=C1NC(=O)CC1=CC=CC(=C1)C#N |c:3,5,14,16,t:1,12|	1	TRY-UNI-714a760b-20	06/05/2020	11319_Aa	M10		1650	0.78	63.7	55.8	72.8		1.12	100	0	100	0.975	N = 16	2.1	-1.52 ± 4.87 (n=2)	59.5 ± 0.0696 (n=2)	6.19		3.69	0.78	61.4	3.35	2	4.2	0.31	2.01
CVD-0001865	FC1=CC=CC(F)=C1S(=O)(=O)N1CCN(CC1)C(=O)CCl |c:3,6,t:1|	1	LON-WEI-8f408cad-2	06/05/2020	11319_Aa	M11		988	0.78	3.43	3.12	3.78		1.43	100	0	100	0.99	N = 16	1.1	14.9 ± 5.57 (n=2)	97.4 ± 1.46 (n=2)	6.19		68.8	0.78	3.29	0.205	2	5.5	0.366	4.56
CVD-0002707	COC1=CC=CC=C1OCCNC(=O)C1=CC(=O)NC2=CC=CC=C12 |c:4,6,22,t:2,15,20,24|	1	MAT-POS-916a2c5a-2	06/05/2020	11319_Aa	M12		1211	0.78	7.02	6.57	7.51		1.03	100	0	100	0.995	N = 16	1.1	10.7 ± 0.139 (n=2)	93.7 ± 1.11 (n=2)	6.19		46.9	0.78	7.87	3.2	9	5.1	0.286	3.11
CVD-0001866	ClCC(=O)N1CCN(CC1)S(=O)(=O)C1=CC=CS1 |c:16,t:14|	1	LON-WEI-8f408cad-3	06/05/2020	11319_Aa	M13		845	0.78	2.07	1.93	2.23		1.36	100	0	100	0.994	N = 16	2.1	23.9 ± 1.39 (n=2)	99.4 ± 1.53 (n=2)	6.19		82.9	0.78	2.16	0.13	2	5.7	0.441	5.08
CVD-0000710	O=C(CC1=CN=CC2=CC=CC=C12)NC1=CC=CC(=C1)C#N |c:5,9,18,20,t:3,7,11,16|	1	DAR-DIA-23aa0b97-19	06/05/2020	11319_Aa	M14		1550	0.78	28.2	25.6	31		1.08	100	0	100	0.989	N = 16	2.1	-0.590 ± 5.63 (n=2)	77.5 ± 1.32 (n=2)	6.19		13.5	0.78	26.7	2.05	2	4.6	0.291	1.9
CVD-0002708	CC1=CC(C)=C(C)C(=C1C)S(=O)(=O)N1CCN(CC1)C(=O)C1=CC(=O)NC2=CC=CC=C12 |c:7,30,t:1,4,23,28,32|	1	MAT-POS-916a2c5a-3	06/05/2020	11319_Aa	M15		1245	0.78	8.19	7.69	8.73		1.05	100	0	100	0.996	N = 16	1.1	7.77 ± 0.904 (n=2)	90.8 ± 2.71 (n=2)	6.19		43.5	0.78	8.47	0.391	2	5.1	0.222	1.61
CVD-0001867	FC1=CC=CC(=C1)S(=O)(=O)N1CCN(CC1)C(=O)CCl |c:3,5,t:1|	1	LON-WEI-8f408cad-4	06/05/2020	11319_Aa	M16		1072	0.78	4.1	3.75	4.47		1.32	100	0	100	0.992	N = 16	1.1	13.3 ± 0.0696 (n=2)	99.9 ± 0.765 (n=2)	6.19		60.6	0.78	3.84	1.35	3	5.4	0.379	4.63
CVD-0001868	ClCC(=O)N1CCN(CC2=CC=CS2)CC1 |c:11,t:9|	1	LON-WEI-8f408cad-5	06/05/2020	11319_Aa	M17		1157	0.78	5.66	5.28	6.07		1.23	100	0	100	0.995	N = 16	1.1	8.66 ± 1.32 (n=2)	97.8 ± 1.95 (n=2)	6.19		52.2	0.78	6.22	0.788	2	5.2	0.456	3.77
CVD-0001869	ClCC(=O)N1CCN(CC2=CSC=C2)CC1 |c:12,t:9|	1	LON-WEI-8f408cad-7	06/05/2020	11319_Aa	M18		1017	0.78	3.27	3.08	3.46		1.29	100	0	100	0.996	N = 16	1.1	14.4 ± 3.13 (n=2)	99.1 ± 1.04 (n=2)	6.19		66	0.78	3.51	0.337	2	5.5	0.477	4.15
CVD-0003626	CC(C(=O)NC1=CN=CC=C1C)C1=CC=CC(=C1)C#N |c:7,9,15,17,t:5,13|	1	TRY-UNI-714a760b-22	06/05/2020	11319_Aa	M19		1610	0.78	55.2	51.7	59		1.06	100	0	100	0.994	N = 16	2.1	-0.590 ± 0.348 (n=2)	63.9 ± 0.626 (n=2)	6.19		7.62	0.78	54.9	0.406	2	4.3	0.298	1.52
CVD-0000712	O=C(CC1=CN=CC2=CC=CC=C12)NC1=CC=CC=C1 |c:5,9,18,20,t:3,7,11,16|	1	DAR-DIA-23aa0b97-20	06/05/2020	11319_Aa	M20		1602	0.78	61.3	55.6	67.6		1.11	100	0	100	0.987	N = 16	2.1	-1.87 ± 2.16 (n=2)	61.2 ± 0.904 (n=2)	6.19		8.41	0.78	57.6	5.27	2	4.2	0.297	1.42
CVD-0003615	CC1=CC=NC=C1NC(=O)NC1=CC=CC(Cl)=C1 |c:3,5,14,17,t:1,12|	1	TRY-UNI-714a760b-12	06/05/2020	11319_Aa	M21		1598	0.78	68	61.3	75.5		0.99	100	0	100	0.986	N = 16	2.1	2.16 ± 0.626 (n=2)	60.2 ± 1.95 (n=2)	6.19		8.8	0.78	64.5	4.95	2	4.2	0.326	1.17
				06/05/2020	11319_Aa	M22	unspecified control	1660	0.78																2.71	0.78
				06/05/2020	11319_Aa	M23	positive control (hit)	669	0.78																100	0.78
				06/05/2020	11319_Aa	M24	negative control	1682	0.78																0.541	0.78
				06/05/2020	11319_Aa	N01	positive control (hit)	664	0.78																101	0.78
				06/05/2020	11319_Aa	N02	negative control	1672	0.78																1.52	0.78
CVD-0001891	COC1=CC=C(NC(=O)C(N(C(=O)C=C)C2=CC=C(C=C2)C(F)(F)F)C2=CC=CN=C2)C=C1 |c:17,19,28,30,33,t:2,4,15,26|	1	LON-WEI-b8d98729-27	06/05/2020	11319_Aa	N03		1611	0.78	46.4	38.3	56.2		1.14	100	0	100	0.951	N = 16	2.1	-5.66 ± 2.78 (n=2)	69.3 ± 3.48 (n=2)	3.71		7.53	0.78	46	0.588	2	4.3	0.184	0.155
CVD-0001880	CCC1=CC=CC(NC(=O)C(N(C(=O)C=C)C2=CC=C(C=C2)C(C)OC)C2=CC=CN=C2)=C1 |c:4,18,20,29,31,33,t:2,16,27|	1	LON-WEI-b8d98729-17	06/05/2020	11319_Aa	N04		1652	0.78	67.8	48.5	94.8		1.03	100	0	100	0.879	N = 16	2.3	-10.4 ± 4.10 (n=2)	53.1 ± 17.8 (n=2)	3.71		3.49	0.78	66.4	2.04	2	4.2	0.177	-0.535
CVD-0001901	CCC1=CC=CC(NC(=O)C(N(C(=O)C=C)C2=CC=C3N=CSC3=C2)C2=CC=CN=C2)=C1 |c:4,20,24,29,31,33,t:2,16,18,27|	1	LON-WEI-b8d98729-38	06/05/2020	11319_Aa	N05		1660	0.78	63.3	53	75.5		1.24	100	0	100	0.953	N = 16	2.1	-7.33 ± 0.696 (n=2)	61.1 ± 2.78 (n=2)	3.71		2.71	0.78	59.2	5.82	2	4.2	0.185	-0.333
CVD-0003631	CC1=CC=NC=C1NC(=O)CC1=CC=CC(Cl)=C1 |c:3,5,14,17,t:1,12|	1	TRY-UNI-714a760b-6	06/05/2020	11319_Aa	N06		1571	0.78	25.4	22.4	28.9		1.16	100	0	100	0.981	N = 16	2.1	-4.87 ± 0.139 (n=2)	81.6 ± 1.88 (n=2)	3.71		11.5	0.78	24.6	1.2	2	4.6	0.359	1.66
CVD-0003621	CC(C(=O)NC1=CN=CC=C1C)C1=CC=CC(Cl)=C1 |c:7,9,15,18,t:5,13|	1	TRY-UNI-714a760b-18	06/05/2020	11319_Aa	N07		1538	0.78	27.2	23.8	31.2		1.14	100	0	100	0.978	N = 16	2.1	-4.33 ± 3.13 (n=2)	79.9 ± 0.00 (n=2)	3.71		14.7	0.78	26.2	1.45	2	4.6	0.338	1.09
CVD-0002706	COC1=CC=C(C=C1OC)C1CC(=NN1C(=O)CCl)C1=CC=CS1 |c:4,6,13,23,t:2,21|	1	MAT-POS-916a2c5a-1	06/05/2020	11319_Aa	N08		942	0.78	1.75	1.62	1.9		1.39	100	0	100	0.991	N = 16	2.1	28.7 ± 0.139 (n=2)	99.1 ± 0.487 (n=2)	3.71		73.3	0.78	1.88	0.174	2	5.7	0.334	2.69
CVD-0001862	ClCC(=O)NC1=CC=CC(=C1)N1CCCC1=O |c:7,9,t:5|	1	LON-WEI-8f408cad-1	06/05/2020	11319_Aa	N09		1648	0.78	72	59.6	86.9		1.26	100	0	100	0.943	N = 16	2.1	-7.62 ± 3.90 (n=2)	57.5 ± 0.139 (n=2)	3.71		3.89	0.78	70.3	2.3	2	4.2	0.342	3.08
CVD-0003624	CC1=CC=NC=C1NC(=O)CC1=CC=CC(=C1)C#N |c:3,5,14,16,t:1,12|	1	TRY-UNI-714a760b-20	06/05/2020	11319_Aa	N10		1654	0.78	63.7	55.8	72.8		1.12	100	0	100	0.975	N = 16	2.1	-1.52 ± 4.87 (n=2)	59.5 ± 0.0696 (n=2)	3.71		3.3	0.78	61.4	3.35	2	4.2	0.31	2.01
CVD-0001865	FC1=CC=CC(F)=C1S(=O)(=O)N1CCN(CC1)C(=O)CCl |c:3,6,t:1|	1	LON-WEI-8f408cad-2	06/05/2020	11319_Aa	N11		1164	0.78	3.43	3.12	3.78		1.43	100	0	100	0.99	N = 16	1.1	14.9 ± 5.57 (n=2)	97.4 ± 1.46 (n=2)	3.71		51.5	0.78	3.29	0.205	2	5.5	0.366	4.56
CVD-0002707	COC1=CC=CC=C1OCCNC(=O)C1=CC(=O)NC2=CC=CC=C12 |c:4,6,22,t:2,15,20,24|	1	MAT-POS-916a2c5a-2	06/05/2020	11319_Aa	N12		1323	0.78	7.02	6.57	7.51		1.03	100	0	100	0.995	N = 16	1.1	10.7 ± 0.139 (n=2)	93.7 ± 1.11 (n=2)	3.71		35.9	0.78	7.87	3.2	9	5.1	0.286	3.11
CVD-0001866	ClCC(=O)N1CCN(CC1)S(=O)(=O)C1=CC=CS1 |c:16,t:14|	1	LON-WEI-8f408cad-3	06/05/2020	11319_Aa	N13		1020	0.78	2.07	1.93	2.23		1.36	100	0	100	0.994	N = 16	2.1	23.9 ± 1.39 (n=2)	99.4 ± 1.53 (n=2)	3.71		65.7	0.78	2.16	0.13	2	5.7	0.441	5.08
CVD-0000710	O=C(CC1=CN=CC2=CC=CC=C12)NC1=CC=CC(=C1)C#N |c:5,9,18,20,t:3,7,11,16|	1	DAR-DIA-23aa0b97-19	06/05/2020	11319_Aa	N14		1613	0.78	28.2	25.6	31		1.08	100	0	100	0.989	N = 16	2.1	-0.590 ± 5.63 (n=2)	77.5 ± 1.32 (n=2)	3.71		7.33	0.78	26.7	2.05	2	4.6	0.291	1.9
CVD-0002708	CC1=CC(C)=C(C)C(=C1C)S(=O)(=O)N1CCN(CC1)C(=O)C1=CC(=O)NC2=CC=CC=C12 |c:7,30,t:1,4,23,28,32|	1	MAT-POS-916a2c5a-3	06/05/2020	11319_Aa	N15		1396	0.78	8.19	7.69	8.73		1.05	100	0	100	0.996	N = 16	1.1	7.77 ± 0.904 (n=2)	90.8 ± 2.71 (n=2)	3.71		28.7	0.78	8.47	0.391	2	5.1	0.222	1.61
CVD-0001867	FC1=CC=CC(=C1)S(=O)(=O)N1CCN(CC1)C(=O)CCl |c:3,5,t:1|	1	LON-WEI-8f408cad-4	06/05/2020	11319_Aa	N16		1258	0.78	4.1	3.75	4.47		1.32	100	0	100	0.992	N = 16	1.1	13.3 ± 0.0696 (n=2)	99.9 ± 0.765 (n=2)	3.71		42.3	0.78	3.84	1.35	3	5.4	0.379	4.63
CVD-0001868	ClCC(=O)N1CCN(CC2=CC=CS2)CC1 |c:11,t:9|	1	LON-WEI-8f408cad-5	06/05/2020	11319_Aa	N17		1295	0.78	5.66	5.28	6.07		1.23	100	0	100	0.995	N = 16	1.1	8.66 ± 1.32 (n=2)	97.8 ± 1.95 (n=2)	3.71		38.6	0.78	6.22	0.788	2	5.2	0.456	3.77
CVD-0001869	ClCC(=O)N1CCN(CC2=CSC=C2)CC1 |c:12,t:9|	1	LON-WEI-8f408cad-7	06/05/2020	11319_Aa	N18		1153	0.78	3.27	3.08	3.46		1.29	100	0	100	0.996	N = 16	1.1	14.4 ± 3.13 (n=2)	99.1 ± 1.04 (n=2)	3.71		52.6	0.78	3.51	0.337	2	5.5	0.477	4.15
CVD-0003626	CC(C(=O)NC1=CN=CC=C1C)C1=CC=CC(=C1)C#N |c:7,9,15,17,t:5,13|	1	TRY-UNI-714a760b-22	06/05/2020	11319_Aa	N19		1632	0.78	55.2	51.7	59		1.06	100	0	100	0.994	N = 16	2.1	-0.590 ± 0.348 (n=2)	63.9 ± 0.626 (n=2)	3.71		5.46	0.78	54.9	0.406	2	4.3	0.298	1.52
CVD-0000712	O=C(CC1=CN=CC2=CC=CC=C12)NC1=CC=CC=C1 |c:5,9,18,20,t:3,7,11,16|	1	DAR-DIA-23aa0b97-20	06/05/2020	11319_Aa	N20		1707	0.78	61.3	55.6	67.6		1.11	100	0	100	0.987	N = 16	2.1	-1.87 ± 2.16 (n=2)	61.2 ± 0.904 (n=2)	3.71		-1.92	0.78	57.6	5.27	2	4.2	0.297	1.42
CVD-0003615	CC1=CC=NC=C1NC(=O)NC1=CC=CC(Cl)=C1 |c:3,5,14,17,t:1,12|	1	TRY-UNI-714a760b-12	06/05/2020	11319_Aa	N21		1670	0.78	68	61.3	75.5		0.99	100	0	100	0.986	N = 16	2.1	2.16 ± 0.626 (n=2)	60.2 ± 1.95 (n=2)	3.71		1.72	0.78	64.5	4.95	2	4.2	0.326	1.17
				06/05/2020	11319_Aa	N22	unspecified control	1724	0.78																-3.59	0.78
				06/05/2020	11319_Aa	N23	positive control (hit)	666	0.78																100	0.78
				06/05/2020	11319_Aa	N24	negative control	1689	0.78																-0.148	0.78
				06/05/2020	11319_Aa	O01	positive control (hit)	703	0.78																96.9	0.78
				06/05/2020	11319_Aa	O02	negative control	1803	0.78																-11.4	0.78
CVD-0001891	COC1=CC=C(NC(=O)C(N(C(=O)C=C)C2=CC=C(C=C2)C(F)(F)F)C2=CC=CN=C2)C=C1 |c:17,19,28,30,33,t:2,4,15,26|	1	LON-WEI-b8d98729-27	06/05/2020	11319_Aa	O03		1765	0.78	46.4	38.3	56.2		1.14	100	0	100	0.951	N = 16	2.1	-5.66 ± 2.78 (n=2)	69.3 ± 3.48 (n=2)	1.24		-7.62	0.78	46	0.588	2	4.3	0.184	0.155
CVD-0001880	CCC1=CC=CC(NC(=O)C(N(C(=O)C=C)C2=CC=C(C=C2)C(C)OC)C2=CC=CN=C2)=C1 |c:4,18,20,29,31,33,t:2,16,27|	1	LON-WEI-b8d98729-17	06/05/2020	11319_Aa	O04		1764	0.78	67.8	48.5	94.8		1.03	100	0	100	0.879	N = 16	2.3	-10.4 ± 4.10 (n=2)	53.1 ± 17.8 (n=2)	1.24		-7.53	0.78	66.4	2.04	2	4.2	0.177	-0.535
CVD-0001901	CCC1=CC=CC(NC(=O)C(N(C(=O)C=C)C2=CC=C3N=CSC3=C2)C2=CC=CN=C2)=C1 |c:4,20,24,29,31,33,t:2,16,18,27|	1	LON-WEI-b8d98729-38	06/05/2020	11319_Aa	O05		1757	0.78	63.3	53	75.5		1.24	100	0	100	0.953	N = 16	2.1	-7.33 ± 0.696 (n=2)	61.1 ± 2.78 (n=2)	1.24		-6.84	0.78	59.2	5.82	2	4.2	0.185	-0.333
CVD-0003631	CC1=CC=NC=C1NC(=O)CC1=CC=CC(Cl)=C1 |c:3,5,14,17,t:1,12|	1	TRY-UNI-714a760b-6	06/05/2020	11319_Aa	O06		1736	0.78	25.4	22.4	28.9		1.16	100	0	100	0.981	N = 16	2.1	-4.87 ± 0.139 (n=2)	81.6 ± 1.88 (n=2)	1.24		-4.77	0.78	24.6	1.2	2	4.6	0.359	1.66
CVD-0003621	CC(C(=O)NC1=CN=CC=C1C)C1=CC=CC(Cl)=C1 |c:7,9,15,18,t:5,13|	1	TRY-UNI-714a760b-18	06/05/2020	11319_Aa	O07		1754	0.78	27.2	23.8	31.2		1.14	100	0	100	0.978	N = 16	2.1	-4.33 ± 3.13 (n=2)	79.9 ± 0.00 (n=2)	1.24		-6.54	0.78	26.2	1.45	2	4.6	0.338	1.09
CVD-0002706	COC1=CC=C(C=C1OC)C1CC(=NN1C(=O)CCl)C1=CC=CS1 |c:4,6,13,23,t:2,21|	1	MAT-POS-916a2c5a-1	06/05/2020	11319_Aa	O08		1316	0.78	1.75	1.62	1.9		1.39	100	0	100	0.991	N = 16	2.1	28.7 ± 0.139 (n=2)	99.1 ± 0.487 (n=2)	1.24		36.5	0.78	1.88	0.174	2	5.7	0.334	2.69
CVD-0001862	ClCC(=O)NC1=CC=CC(=C1)N1CCCC1=O |c:7,9,t:5|	1	LON-WEI-8f408cad-1	06/05/2020	11319_Aa	O09		1737	0.78	72	59.6	86.9		1.26	100	0	100	0.943	N = 16	2.1	-7.62 ± 3.90 (n=2)	57.5 ± 0.139 (n=2)	1.24		-4.87	0.78	70.3	2.3	2	4.2	0.342	3.08
CVD-0003624	CC1=CC=NC=C1NC(=O)CC1=CC=CC(=C1)C#N |c:3,5,14,16,t:1,12|	1	TRY-UNI-714a760b-20	06/05/2020	11319_Aa	O10		1738	0.78	63.7	55.8	72.8		1.12	100	0	100	0.975	N = 16	2.1	-1.52 ± 4.87 (n=2)	59.5 ± 0.0696 (n=2)	1.24		-4.97	0.78	61.4	3.35	2	4.2	0.31	2.01
CVD-0001865	FC1=CC=CC(F)=C1S(=O)(=O)N1CCN(CC1)C(=O)CCl |c:3,6,t:1|	1	LON-WEI-8f408cad-2	06/05/2020	11319_Aa	O11		1496	0.78	3.43	3.12	3.78		1.43	100	0	100	0.99	N = 16	1.1	14.9 ± 5.57 (n=2)	97.4 ± 1.46 (n=2)	1.24		18.8	0.78	3.29	0.205	2	5.5	0.366	4.56
CVD-0002707	COC1=CC=CC=C1OCCNC(=O)C1=CC(=O)NC2=CC=CC=C12 |c:4,6,22,t:2,15,20,24|	1	MAT-POS-916a2c5a-2	06/05/2020	11319_Aa	O12		1580	0.78	7.02	6.57	7.51		1.03	100	0	100	0.995	N = 16	1.1	10.7 ± 0.139 (n=2)	93.7 ± 1.11 (n=2)	1.24		10.6	0.78	7.87	3.2	9	5.1	0.286	3.11
CVD-0001866	ClCC(=O)N1CCN(CC1)S(=O)(=O)C1=CC=CS1 |c:16,t:14|	1	LON-WEI-8f408cad-3	06/05/2020	11319_Aa	O13		1367	0.78	2.07	1.93	2.23		1.36	100	0	100	0.994	N = 16	2.1	23.9 ± 1.39 (n=2)	99.4 ± 1.53 (n=2)	1.24		31.5	0.78	2.16	0.13	2	5.7	0.441	5.08
CVD-0000710	O=C(CC1=CN=CC2=CC=CC=C12)NC1=CC=CC(=C1)C#N |c:5,9,18,20,t:3,7,11,16|	1	DAR-DIA-23aa0b97-19	06/05/2020	11319_Aa	O14		1681	0.78	28.2	25.6	31		1.08	100	0	100	0.989	N = 16	2.1	-0.590 ± 5.63 (n=2)	77.5 ± 1.32 (n=2)	1.24		0.639	0.78	26.7	2.05	2	4.6	0.291	1.9
CVD-0002708	CC1=CC(C)=C(C)C(=C1C)S(=O)(=O)N1CCN(CC1)C(=O)C1=CC(=O)NC2=CC=CC=C12 |c:7,30,t:1,4,23,28,32|	1	MAT-POS-916a2c5a-3	06/05/2020	11319_Aa	O15		1579	0.78	8.19	7.69	8.73		1.05	100	0	100	0.996	N = 16	1.1	7.77 ± 0.904 (n=2)	90.8 ± 2.71 (n=2)	1.24		10.7	0.78	8.47	0.391	2	5.1	0.222	1.61
CVD-0001867	FC1=CC=CC(=C1)S(=O)(=O)N1CCN(CC1)C(=O)CCl |c:3,5,t:1|	1	LON-WEI-8f408cad-4	06/05/2020	11319_Aa	O16		1515	0.78	4.1	3.75	4.47		1.32	100	0	100	0.992	N = 16	1.1	13.3 ± 0.0696 (n=2)	99.9 ± 0.765 (n=2)	1.24		17	0.78	3.84	1.35	3	5.4	0.379	4.63
CVD-0001868	ClCC(=O)N1CCN(CC2=CC=CS2)CC1 |c:11,t:9|	1	LON-WEI-8f408cad-5	06/05/2020	11319_Aa	O17		1589	0.78	5.66	5.28	6.07		1.23	100	0	100	0.995	N = 16	1.1	8.66 ± 1.32 (n=2)	97.8 ± 1.95 (n=2)	1.24		9.69	0.78	6.22	0.788	2	5.2	0.456	3.77
CVD-0001869	ClCC(=O)N1CCN(CC2=CSC=C2)CC1 |c:12,t:9|	1	LON-WEI-8f408cad-7	06/05/2020	11319_Aa	O18		1450	0.78	3.27	3.08	3.46		1.29	100	0	100	0.996	N = 16	1.1	14.4 ± 3.13 (n=2)	99.1 ± 1.04 (n=2)	1.24		23.4	0.78	3.51	0.337	2	5.5	0.477	4.15
CVD-0003626	CC(C(=O)NC1=CN=CC=C1C)C1=CC=CC(=C1)C#N |c:7,9,15,17,t:5,13|	1	TRY-UNI-714a760b-22	06/05/2020	11319_Aa	O19		1665	0.78	55.2	51.7	59		1.06	100	0	100	0.994	N = 16	2.1	-0.590 ± 0.348 (n=2)	63.9 ± 0.626 (n=2)	1.24		2.21	0.78	54.9	0.406	2	4.3	0.298	1.52
CVD-0000712	O=C(CC1=CN=CC2=CC=CC=C12)NC1=CC=CC=C1 |c:5,9,18,20,t:3,7,11,16|	1	DAR-DIA-23aa0b97-20	06/05/2020	11319_Aa	O20		1691	0.78	61.3	55.6	67.6		1.11	100	0	100	0.987	N = 16	2.1	-1.87 ± 2.16 (n=2)	61.2 ± 0.904 (n=2)	1.24		-0.344	0.78	57.6	5.27	2	4.2	0.297	1.42
CVD-0003615	CC1=CC=NC=C1NC(=O)NC1=CC=CC(Cl)=C1 |c:3,5,14,17,t:1,12|	1	TRY-UNI-714a760b-12	06/05/2020	11319_Aa	O21		1661	0.78	68	61.3	75.5		0.99	100	0	100	0.986	N = 16	2.1	2.16 ± 0.626 (n=2)	60.2 ± 1.95 (n=2)	1.24		2.61	0.78	64.5	4.95	2	4.2	0.326	1.17
				06/05/2020	11319_Aa	O22	unspecified control	1706	0.78																-1.82	0.78
				06/05/2020	11319_Aa	O23	positive control (hit)	657	0.78																101	0.78
				06/05/2020	11319_Aa	O24	negative control	1687	0.78																0.0492	0.78
				06/05/2020	11319_Aa	P01	positive control (hit)	672	0.78																99.9	0.78
				06/05/2020	11319_Aa	P02	negative control	1689	0.78																-0.148	0.78
CVD-0001891	COC1=CC=C(NC(=O)C(N(C(=O)C=C)C2=CC=C(C=C2)C(F)(F)F)C2=CC=CN=C2)C=C1 |c:17,19,28,30,33,t:2,4,15,26|	1	LON-WEI-b8d98729-27	06/05/2020	11319_Aa	P03		1632	0.78	46.4	38.3	56.2		1.14	100	0	100	0.951	N = 16	2.1	-5.66 ± 2.78 (n=2)	69.3 ± 3.48 (n=2)	0.772		5.46	0.78	46	0.588	2	4.3	0.184	0.155
CVD-0001880	CCC1=CC=CC(NC(=O)C(N(C(=O)C=C)C2=CC=C(C=C2)C(C)OC)C2=CC=CN=C2)=C1 |c:4,18,20,29,31,33,t:2,16,27|	1	LON-WEI-b8d98729-17	06/05/2020	11319_Aa	P04		1646	0.78	67.8	48.5	94.8		1.03	100	0	100	0.879	N = 16	2.3	-10.4 ± 4.10 (n=2)	53.1 ± 17.8 (n=2)	0.772		4.08	0.78	66.4	2.04	2	4.2	0.177	-0.535
CVD-0001901	CCC1=CC=CC(NC(=O)C(N(C(=O)C=C)C2=CC=C3N=CSC3=C2)C2=CC=CN=C2)=C1 |c:4,20,24,29,31,33,t:2,16,18,27|	1	LON-WEI-b8d98729-38	06/05/2020	11319_Aa	P05		1643	0.78	63.3	53	75.5		1.24	100	0	100	0.953	N = 16	2.1	-7.33 ± 0.696 (n=2)	61.1 ± 2.78 (n=2)	0.772		4.38	0.78	59.2	5.82	2	4.2	0.185	-0.333
CVD-0003631	CC1=CC=NC=C1NC(=O)CC1=CC=CC(Cl)=C1 |c:3,5,14,17,t:1,12|	1	TRY-UNI-714a760b-6	06/05/2020	11319_Aa	P06		1644	0.78	25.4	22.4	28.9		1.16	100	0	100	0.981	N = 16	2.1	-4.87 ± 0.139 (n=2)	81.6 ± 1.88 (n=2)	0.772		4.28	0.78	24.6	1.2	2	4.6	0.359	1.66
CVD-0003621	CC(C(=O)NC1=CN=CC=C1C)C1=CC=CC(Cl)=C1 |c:7,9,15,18,t:5,13|	1	TRY-UNI-714a760b-18	06/05/2020	11319_Aa	P07		1649	0.78	27.2	23.8	31.2		1.14	100	0	100	0.978	N = 16	2.1	-4.33 ± 3.13 (n=2)	79.9 ± 0.00 (n=2)	0.772		3.79	0.78	26.2	1.45	2	4.6	0.338	1.09
CVD-0002706	COC1=CC=C(C=C1OC)C1CC(=NN1C(=O)CCl)C1=CC=CS1 |c:4,6,13,23,t:2,21|	1	MAT-POS-916a2c5a-1	06/05/2020	11319_Aa	P08		1397	0.78	1.75	1.62	1.9		1.39	100	0	100	0.991	N = 16	2.1	28.7 ± 0.139 (n=2)	99.1 ± 0.487 (n=2)	0.772		28.6	0.78	1.88	0.174	2	5.7	0.334	2.69
CVD-0001862	ClCC(=O)NC1=CC=CC(=C1)N1CCCC1=O |c:7,9,t:5|	1	LON-WEI-8f408cad-1	06/05/2020	11319_Aa	P09		1673	0.78	72	59.6	86.9		1.26	100	0	100	0.943	N = 16	2.1	-7.62 ± 3.90 (n=2)	57.5 ± 0.139 (n=2)	0.772		1.43	0.78	70.3	2.3	2	4.2	0.342	3.08
CVD-0003624	CC1=CC=NC=C1NC(=O)CC1=CC=CC(=C1)C#N |c:3,5,14,16,t:1,12|	1	TRY-UNI-714a760b-20	06/05/2020	11319_Aa	P10		1674	0.78	63.7	55.8	72.8		1.12	100	0	100	0.975	N = 16	2.1	-1.52 ± 4.87 (n=2)	59.5 ± 0.0696 (n=2)	0.772		1.33	0.78	61.4	3.35	2	4.2	0.31	2.01
CVD-0001865	FC1=CC=CC(F)=C1S(=O)(=O)N1CCN(CC1)C(=O)CCl |c:3,6,t:1|	1	LON-WEI-8f408cad-2	06/05/2020	11319_Aa	P11		1509	0.78	3.43	3.12	3.78		1.43	100	0	100	0.99	N = 16	1.1	14.9 ± 5.57 (n=2)	97.4 ± 1.46 (n=2)	0.772		17.6	0.78	3.29	0.205	2	5.5	0.366	4.56
CVD-0002707	COC1=CC=CC=C1OCCNC(=O)C1=CC(=O)NC2=CC=CC=C12 |c:4,6,22,t:2,15,20,24|	1	MAT-POS-916a2c5a-2	06/05/2020	11319_Aa	P12		1569	0.78	7.02	6.57	7.51		1.03	100	0	100	0.995	N = 16	1.1	10.7 ± 0.139 (n=2)	93.7 ± 1.11 (n=2)	0.772		11.7	0.78	7.87	3.2	9	5.1	0.286	3.11
CVD-0001866	ClCC(=O)N1CCN(CC1)S(=O)(=O)C1=CC=CS1 |c:16,t:14|	1	LON-WEI-8f408cad-3	06/05/2020	11319_Aa	P13		1455	0.78	2.07	1.93	2.23		1.36	100	0	100	0.994	N = 16	2.1	23.9 ± 1.39 (n=2)	99.4 ± 1.53 (n=2)	0.772		22.9	0.78	2.16	0.13	2	5.7	0.441	5.08
CVD-0000710	O=C(CC1=CN=CC2=CC=CC=C12)NC1=CC=CC(=C1)C#N |c:5,9,18,20,t:3,7,11,16|	1	DAR-DIA-23aa0b97-19	06/05/2020	11319_Aa	P14		1653	0.78	28.2	25.6	31		1.08	100	0	100	0.989	N = 16	2.1	-0.590 ± 5.63 (n=2)	77.5 ± 1.32 (n=2)	0.772		3.39	0.78	26.7	2.05	2	4.6	0.291	1.9
CVD-0002708	CC1=CC(C)=C(C)C(=C1C)S(=O)(=O)N1CCN(CC1)C(=O)C1=CC(=O)NC2=CC=CC=C12 |c:7,30,t:1,4,23,28,32|	1	MAT-POS-916a2c5a-3	06/05/2020	11319_Aa	P15		1602	0.78	8.19	7.69	8.73		1.05	100	0	100	0.996	N = 16	1.1	7.77 ± 0.904 (n=2)	90.8 ± 2.71 (n=2)	0.772		8.41	0.78	8.47	0.391	2	5.1	0.222	1.61
CVD-0001867	FC1=CC=CC(=C1)S(=O)(=O)N1CCN(CC1)C(=O)CCl |c:3,5,t:1|	1	LON-WEI-8f408cad-4	06/05/2020	11319_Aa	P16		1553	0.78	4.1	3.75	4.47		1.32	100	0	100	0.992	N = 16	1.1	13.3 ± 0.0696 (n=2)	99.9 ± 0.765 (n=2)	0.772		13.2	0.78	3.84	1.35	3	5.4	0.379	4.63
CVD-0001868	ClCC(=O)N1CCN(CC2=CC=CS2)CC1 |c:11,t:9|	1	LON-WEI-8f408cad-5	06/05/2020	11319_Aa	P17		1590	0.78	5.66	5.28	6.07		1.23	100	0	100	0.995	N = 16	1.1	8.66 ± 1.32 (n=2)	97.8 ± 1.95 (n=2)	0.772		9.59	0.78	6.22	0.788	2	5.2	0.456	3.77
CVD-0001869	ClCC(=O)N1CCN(CC2=CSC=C2)CC1 |c:12,t:9|	1	LON-WEI-8f408cad-7	06/05/2020	11319_Aa	P18		1564	0.78	3.27	3.08	3.46		1.29	100	0	100	0.996	N = 16	1.1	14.4 ± 3.13 (n=2)	99.1 ± 1.04 (n=2)	0.772		12.1	0.78	3.51	0.337	2	5.5	0.477	4.15
CVD-0003626	CC(C(=O)NC1=CN=CC=C1C)C1=CC=CC(=C1)C#N |c:7,9,15,17,t:5,13|	1	TRY-UNI-714a760b-22	06/05/2020	11319_Aa	P19		1696	0.78	55.2	51.7	59		1.06	100	0	100	0.994	N = 16	2.1	-0.590 ± 0.348 (n=2)	63.9 ± 0.626 (n=2)	0.772		-0.836	0.78	54.9	0.406	2	4.3	0.298	1.52
CVD-0000712	O=C(CC1=CN=CC2=CC=CC=C12)NC1=CC=CC=C1 |c:5,9,18,20,t:3,7,11,16|	1	DAR-DIA-23aa0b97-20	06/05/2020	11319_Aa	P20		1674	0.78	61.3	55.6	67.6		1.11	100	0	100	0.987	N = 16	2.1	-1.87 ± 2.16 (n=2)	61.2 ± 0.904 (n=2)	0.772		1.33	0.78	57.6	5.27	2	4.2	0.297	1.42
CVD-0003615	CC1=CC=NC=C1NC(=O)NC1=CC=CC(Cl)=C1 |c:3,5,14,17,t:1,12|	1	TRY-UNI-714a760b-12	06/05/2020	11319_Aa	P21		1657	0.78	68	61.3	75.5		0.99	100	0	100	0.986	N = 16	2.1	2.16 ± 0.626 (n=2)	60.2 ± 1.95 (n=2)	0.772		3	0.78	64.5	4.95	2	4.2	0.326	1.17
				06/05/2020	11319_Aa	P22	unspecified control	1671	0.78																1.62	0.78
				06/05/2020	11319_Aa	P23	positive control (hit)	668	0.78																100	0.78
				06/05/2020	11319_Aa	P24	negative control	1686	0.78																0.148	0.78
				06/05/2020	11319_A2a	A01	positive control (hit)	650	0.7																101	0.7
				06/05/2020	11319_A2a	A02	negative control	1929	0.7																-15.1	0.7
CVD-0001887	CC(C)(C)NC(=O)C(N(C(=O)C=C)C1=NOC(=C1)C(C)(C)C)C1=CC=CN=C1 |c:16,25,27,t:13,23|	1	LON-WEI-b8d98729-23	06/05/2020	11319_A2a	A03		1621	0.7	> 99.0				1.65	100	0	100	0.0341	N = 16	2.3	-18.2 ± 3.46 (n=2)	12.9 ± 3.91 (n=2)	99		12.8	0.7	> 99.0	0	2	< 4.0	< 0.200	< 1.08
CVD-0001902	CCC1=CC=CC(C)=C1NC(=O)C(N(C(=O)C=C)C1=CC=C(C=C1)C(F)(F)F)C1=CC=CN=C1 |c:4,7,21,23,32,34,t:2,19,30|	1	LON-WEI-b8d98729-39	06/05/2020	11319_A2a	A04		1215	0.7	97.8	66	145		1.36	100	0	100	0.813	N = 16	2.3	-16.9 ± 2.11 (n=2)	46.2 ± 4.80 (n=2)	99		49.6	0.7	97.8		1	4	0.165	-1.8
				06/05/2020	11319_A2a	A06	unspecified control	2111	0.7																-31.6	0.7
				06/05/2020	11319_A2a	A07	unspecified control	2074	0.7																-28.2	0.7
				06/05/2020	11319_A2a	A08	unspecified control	2123	0.7																-32.6	0.7
				06/05/2020	11319_A2a	A09	unspecified control	2132	0.7																-33.5	0.7
				06/05/2020	11319_A2a	A10	unspecified control	2057	0.7																-26.7	0.7
				06/05/2020	11319_A2a	A11	unspecified control	2049	0.7																-25.9	0.7
				06/05/2020	11319_A2a	A12	unspecified control	1995	0.7																-21.1	0.7
				06/05/2020	11319_A2a	A13	unspecified control	1974	0.7																-19.1	0.7
				06/05/2020	11319_A2a	A14	unspecified control	1975	0.7																-19.2	0.7
				06/05/2020	11319_A2a	A15	unspecified control	1966	0.7																-18.4	0.7
				06/05/2020	11319_A2a	A16	unspecified control	1958	0.7																-17.7	0.7
				06/05/2020	11319_A2a	A17	unspecified control	1945	0.7																-16.5	0.7
				06/05/2020	11319_A2a	A18	unspecified control	1890	0.7																-11.5	0.7
				06/05/2020	11319_A2a	A19	unspecified control	1894	0.7																-11.9	0.7
				06/05/2020	11319_A2a	A20	unspecified control	1933	0.7																-15.4	0.7
				06/05/2020	11319_A2a	A21	unspecified control	1894	0.7																-11.9	0.7
				06/05/2020	11319_A2a	A22	unspecified control	1735	0.7																2.49	0.7
				06/05/2020	11319_A2a	A23	positive control (hit)	644	0.7																101	0.7
				06/05/2020	11319_A2a	A24	negative control	1688	0.7																6.75	0.7
				06/05/2020	11319_A2a	B01	positive control (hit)	658	0.7																100	0.7
				06/05/2020	11319_A2a	B02	negative control	1718	0.7																4.03	0.7
CVD-0001887	CC(C)(C)NC(=O)C(N(C(=O)C=C)C1=NOC(=C1)C(C)(C)C)C1=CC=CN=C1 |c:16,25,27,t:13,23|	1	LON-WEI-b8d98729-23	06/05/2020	11319_A2a	B03		1589	0.7	> 99.0				1.65	100	0	100	0.0341	N = 16	2.3	-18.2 ± 3.46 (n=2)	12.9 ± 3.91 (n=2)	49.5		15.7	0.7	> 99.0	0	2	< 4.0	< 0.200	< 1.08
CVD-0001902	CCC1=CC=CC(C)=C1NC(=O)C(N(C(=O)C=C)C1=CC=C(C=C1)C(F)(F)F)C1=CC=CN=C1 |c:4,7,21,23,32,34,t:2,19,30|	1	LON-WEI-b8d98729-39	06/05/2020	11319_A2a	B04		1335	0.7	97.8	66	145		1.36	100	0	100	0.813	N = 16	2.3	-16.9 ± 2.11 (n=2)	46.2 ± 4.80 (n=2)	49.5		38.7	0.7	97.8		1	4	0.165	-1.8
				06/05/2020	11319_A2a	B06	unspecified control	1897	0.7																-12.2	0.7
				06/05/2020	11319_A2a	B07	unspecified control	1930	0.7																-15.2	0.7
				06/05/2020	11319_A2a	B08	unspecified control	1946	0.7																-16.6	0.7
				06/05/2020	11319_A2a	B09	unspecified control	1921	0.7																-14.4	0.7
				06/05/2020	11319_A2a	B10	unspecified control	1978	0.7																-19.5	0.7
				06/05/2020	11319_A2a	B11	unspecified control	1932	0.7																-15.3	0.7
				06/05/2020	11319_A2a	B12	unspecified control	1935	0.7																-15.6	0.7
				06/05/2020	11319_A2a	B13	unspecified control	1884	0.7																-11	0.7
				06/05/2020	11319_A2a	B14	unspecified control	1897	0.7																-12.2	0.7
				06/05/2020	11319_A2a	B15	unspecified control	1883	0.7																-10.9	0.7
				06/05/2020	11319_A2a	B16	unspecified control	1892	0.7																-11.7	0.7
				06/05/2020	11319_A2a	B17	unspecified control	1850	0.7																-7.92	0.7
				06/05/2020	11319_A2a	B18	unspecified control	1980	0.7																-19.7	0.7
				06/05/2020	11319_A2a	B19	unspecified control	1926	0.7																-14.8	0.7
				06/05/2020	11319_A2a	B20	unspecified control	1894	0.7																-11.9	0.7
				06/05/2020	11319_A2a	B21	unspecified control	1899	0.7																-12.4	0.7
				06/05/2020	11319_A2a	B22	unspecified control	1734	0.7																2.58	0.7
				06/05/2020	11319_A2a	B23	positive control (hit)	653	0.7																100	0.7
				06/05/2020	11319_A2a	B24	negative control	1877	0.7																-10.4	0.7
				06/05/2020	11319_A2a	C01	positive control (hit)	644	0.7																101	0.7
				06/05/2020	11319_A2a	C02	negative control	1969	0.7																-18.7	0.7
CVD-0001887	CC(C)(C)NC(=O)C(N(C(=O)C=C)C1=NOC(=C1)C(C)(C)C)C1=CC=CN=C1 |c:16,25,27,t:13,23|	1	LON-WEI-b8d98729-23	06/05/2020	11319_A2a	C03		1840	0.7	> 99.0				1.65	100	0	100	0.0341	N = 16	2.3	-18.2 ± 3.46 (n=2)	12.9 ± 3.91 (n=2)	24.8		-7.02	0.7	> 99.0	0	2	< 4.0	< 0.200	< 1.08
CVD-0001902	CCC1=CC=CC(C)=C1NC(=O)C(N(C(=O)C=C)C1=CC=C(C=C1)C(F)(F)F)C1=CC=CN=C1 |c:4,7,21,23,32,34,t:2,19,30|	1	LON-WEI-b8d98729-39	06/05/2020	11319_A2a	C04		1624	0.7	97.8	66	145		1.36	100	0	100	0.813	N = 16	2.3	-16.9 ± 2.11 (n=2)	46.2 ± 4.80 (n=2)	24.8		12.5	0.7	97.8		1	4	0.165	-1.8
				06/05/2020	11319_A2a	C06	unspecified control	2112	0.7																-31.6	0.7
				06/05/2020	11319_A2a	C07	unspecified control	1905	0.7																-12.9	0.7
				06/05/2020	11319_A2a	C08	unspecified control	2083	0.7																-29	0.7
				06/05/2020	11319_A2a	C09	unspecified control	2106	0.7																-31.1	0.7
				06/05/2020	11319_A2a	C10	unspecified control	2059	0.7																-26.8	0.7
				06/05/2020	11319_A2a	C11	unspecified control	2074	0.7																-28.2	0.7
				06/05/2020	11319_A2a	C12	unspecified control	1986	0.7																-20.2	0.7
				06/05/2020	11319_A2a	C13	unspecified control	1990	0.7																-20.6	0.7
				06/05/2020	11319_A2a	C14	unspecified control	2000	0.7																-21.5	0.7
				06/05/2020	11319_A2a	C15	unspecified control	1968	0.7																-18.6	0.7
				06/05/2020	11319_A2a	C16	unspecified control	1947	0.7																-16.7	0.7
				06/05/2020	11319_A2a	C17	unspecified control	1977	0.7																-19.4	0.7
				06/05/2020	11319_A2a	C18	unspecified control	1941	0.7																-16.2	0.7
				06/05/2020	11319_A2a	C19	unspecified control	1944	0.7																-16.4	0.7
				06/05/2020	11319_A2a	C20	unspecified control	1961	0.7																-18	0.7
				06/05/2020	11319_A2a	C21	unspecified control	1942	0.7																-16.3	0.7
				06/05/2020	11319_A2a	C22	unspecified control	1757	0.7																0.498	0.7
				06/05/2020	11319_A2a	C23	positive control (hit)	666	0.7																99.3	0.7
				06/05/2020	11319_A2a	C24	negative control	1757	0.7																0.498	0.7
				06/05/2020	11319_A2a	D01	positive control (hit)	657	0.7																100	0.7
				06/05/2020	11319_A2a	D02	negative control	1792	0.7																-2.67	0.7
CVD-0001887	CC(C)(C)NC(=O)C(N(C(=O)C=C)C1=NOC(=C1)C(C)(C)C)C1=CC=CN=C1 |c:16,25,27,t:13,23|	1	LON-WEI-b8d98729-23	06/05/2020	11319_A2a	D03		1751	0.7	> 99.0				1.65	100	0	100	0.0341	N = 16	2.3	-18.2 ± 3.46 (n=2)	12.9 ± 3.91 (n=2)	12.4		1.04	0.7	> 99.0	0	2	< 4.0	< 0.200	< 1.08
CVD-0001902	CCC1=CC=CC(C)=C1NC(=O)C(N(C(=O)C=C)C1=CC=C(C=C1)C(F)(F)F)C1=CC=CN=C1 |c:4,7,21,23,32,34,t:2,19,30|	1	LON-WEI-b8d98729-39	06/05/2020	11319_A2a	D04		1638	0.7	97.8	66	145		1.36	100	0	100	0.813	N = 16	2.3	-16.9 ± 2.11 (n=2)	46.2 ± 4.80 (n=2)	12.4		11.3	0.7	97.8		1	4	0.165	-1.8
				06/05/2020	11319_A2a	D06	unspecified control	1930	0.7																-15.2	0.7
				06/05/2020	11319_A2a	D07	unspecified control	1897	0.7																-12.2	0.7
				06/05/2020	11319_A2a	D08	unspecified control	1927	0.7																-14.9	0.7
				06/05/2020	11319_A2a	D09	unspecified control	1929	0.7																-15.1	0.7
				06/05/2020	11319_A2a	D10	unspecified control	1941	0.7																-16.2	0.7
				06/05/2020	11319_A2a	D11	unspecified control	1942	0.7																-16.3	0.7
				06/05/2020	11319_A2a	D12	unspecified control	1916	0.7																-13.9	0.7
				06/05/2020	11319_A2a	D13	unspecified control	1943	0.7																-16.3	0.7
				06/05/2020	11319_A2a	D14	unspecified control	1918	0.7																-14.1	0.7
				06/05/2020	11319_A2a	D15	unspecified control	1888	0.7																-11.4	0.7
				06/05/2020	11319_A2a	D16	unspecified control	1911	0.7																-13.4	0.7
				06/05/2020	11319_A2a	D17	unspecified control	1921	0.7																-14.4	0.7
				06/05/2020	11319_A2a	D18	unspecified control	1941	0.7																-16.2	0.7
				06/05/2020	11319_A2a	D19	unspecified control	1883	0.7																-10.9	0.7
				06/05/2020	11319_A2a	D20	unspecified control	1923	0.7																-14.5	0.7
				06/05/2020	11319_A2a	D21	unspecified control	1921	0.7																-14.4	0.7
				06/05/2020	11319_A2a	D22	unspecified control	1756	0.7																0.589	0.7
				06/05/2020	11319_A2a	D23	positive control (hit)	674	0.7																98.6	0.7
				06/05/2020	11319_A2a	D24	negative control	1711	0.7																4.66	0.7
				06/05/2020	11319_A2a	E01	positive control (hit)	668	0.7																99.1	0.7
				06/05/2020	11319_A2a	E02	negative control	1967	0.7																-18.5	0.7
CVD-0001887	CC(C)(C)NC(=O)C(N(C(=O)C=C)C1=NOC(=C1)C(C)(C)C)C1=CC=CN=C1 |c:16,25,27,t:13,23|	1	LON-WEI-b8d98729-23	06/05/2020	11319_A2a	E03		1937	0.7	> 99.0				1.65	100	0	100	0.0341	N = 16	2.3	-18.2 ± 3.46 (n=2)	12.9 ± 3.91 (n=2)	6.19		-15.8	0.7	> 99.0	0	2	< 4.0	< 0.200	< 1.08
CVD-0001902	CCC1=CC=CC(C)=C1NC(=O)C(N(C(=O)C=C)C1=CC=C(C=C1)C(F)(F)F)C1=CC=CN=C1 |c:4,7,21,23,32,34,t:2,19,30|	1	LON-WEI-b8d98729-39	06/05/2020	11319_A2a	E04		1856	0.7	97.8	66	145		1.36	100	0	100	0.813	N = 16	2.3	-16.9 ± 2.11 (n=2)	46.2 ± 4.80 (n=2)	6.19		-8.47	0.7	97.8		1	4	0.165	-1.8
				06/05/2020	11319_A2a	E06	unspecified control	2117	0.7																-32.1	0.7
				06/05/2020	11319_A2a	E07	unspecified control	2139	0.7																-34.1	0.7
				06/05/2020	11319_A2a	E08	unspecified control	2158	0.7																-35.8	0.7
				06/05/2020	11319_A2a	E09	unspecified control	2151	0.7																-35.2	0.7
				06/05/2020	11319_A2a	E10	unspecified control	2076	0.7																-28.4	0.7
				06/05/2020	11319_A2a	E11	unspecified control	2199	0.7																-39.5	0.7
				06/05/2020	11319_A2a	E12	unspecified control	2057	0.7																-26.7	0.7
				06/05/2020	11319_A2a	E13	unspecified control	1991	0.7																-20.7	0.7
				06/05/2020	11319_A2a	E14	unspecified control	1979	0.7																-19.6	0.7
				06/05/2020	11319_A2a	E15	unspecified control	1953	0.7																-17.2	0.7
				06/05/2020	11319_A2a	E16	unspecified control	1974	0.7																-19.1	0.7
				06/05/2020	11319_A2a	E17	unspecified control	1791	0.7																-2.58	0.7
				06/05/2020	11319_A2a	E18	unspecified control	1946	0.7																-16.6	0.7
				06/05/2020	11319_A2a	E19	unspecified control	1878	0.7																-10.5	0.7
				06/05/2020	11319_A2a	E20	unspecified control	2035	0.7																-24.7	0.7
				06/05/2020	11319_A2a	E21	unspecified control	1922	0.7																-14.4	0.7
				06/05/2020	11319_A2a	E22	unspecified control	1847	0.7																-7.65	0.7
				06/05/2020	11319_A2a	E23	positive control (hit)	667	0.7																99.2	0.7
				06/05/2020	11319_A2a	E24	negative control	1710	0.7																4.75	0.7
				06/05/2020	11319_A2a	F01	positive control (hit)	657	0.7																100	0.7
				06/05/2020	11319_A2a	F02	negative control	1797	0.7																-3.12	0.7
CVD-0001887	CC(C)(C)NC(=O)C(N(C(=O)C=C)C1=NOC(=C1)C(C)(C)C)C1=CC=CN=C1 |c:16,25,27,t:13,23|	1	LON-WEI-b8d98729-23	06/05/2020	11319_A2a	F03		1771	0.7	> 99.0				1.65	100	0	100	0.0341	N = 16	2.3	-18.2 ± 3.46 (n=2)	12.9 ± 3.91 (n=2)	3.71		-0.77	0.7	> 99.0	0	2	< 4.0	< 0.200	< 1.08
CVD-0001902	CCC1=CC=CC(C)=C1NC(=O)C(N(C(=O)C=C)C1=CC=C(C=C1)C(F)(F)F)C1=CC=CN=C1 |c:4,7,21,23,32,34,t:2,19,30|	1	LON-WEI-b8d98729-39	06/05/2020	11319_A2a	F04		1750	0.7	97.8	66	145		1.36	100	0	100	0.813	N = 16	2.3	-16.9 ± 2.11 (n=2)	46.2 ± 4.80 (n=2)	3.71		1.13	0.7	97.8		1	4	0.165	-1.8
				06/05/2020	11319_A2a	F06	unspecified control	1935	0.7																-15.6	0.7
				06/05/2020	11319_A2a	F07	unspecified control	1941	0.7																-16.2	0.7
				06/05/2020	11319_A2a	F08	unspecified control	1927	0.7																-14.9	0.7
				06/05/2020	11319_A2a	F09	unspecified control	1955	0.7																-17.4	0.7
				06/05/2020	11319_A2a	F10	unspecified control	1982	0.7																-19.9	0.7
				06/05/2020	11319_A2a	F11	unspecified control	1978	0.7																-19.5	0.7
				06/05/2020	11319_A2a	F12	unspecified control	1983	0.7																-20	0.7
				06/05/2020	11319_A2a	F13	unspecified control	1947	0.7																-16.7	0.7
				06/05/2020	11319_A2a	F14	unspecified control	1929	0.7																-15.1	0.7
				06/05/2020	11319_A2a	F15	unspecified control	1926	0.7																-14.8	0.7
				06/05/2020	11319_A2a	F16	unspecified control	1955	0.7																-17.4	0.7
				06/05/2020	11319_A2a	F17	unspecified control	1920	0.7																-14.3	0.7
				06/05/2020	11319_A2a	F18	unspecified control	1929	0.7																-15.1	0.7
				06/05/2020	11319_A2a	F19	unspecified control	1942	0.7																-16.3	0.7
				06/05/2020	11319_A2a	F20	unspecified control	1932	0.7																-15.3	0.7
				06/05/2020	11319_A2a	F21	unspecified control	1956	0.7																-17.5	0.7
				06/05/2020	11319_A2a	F22	unspecified control	1799	0.7																-3.3	0.7
				06/05/2020	11319_A2a	F23	positive control (hit)	655	0.7																100	0.7
				06/05/2020	11319_A2a	F24	negative control	1749	0.7																1.22	0.7
				06/05/2020	11319_A2a	G01	positive control (hit)	650	0.7																101	0.7
				06/05/2020	11319_A2a	G02	negative control	1966	0.7																-18.4	0.7
CVD-0001887	CC(C)(C)NC(=O)C(N(C(=O)C=C)C1=NOC(=C1)C(C)(C)C)C1=CC=CN=C1 |c:16,25,27,t:13,23|	1	LON-WEI-b8d98729-23	06/05/2020	11319_A2a	G03		1934	0.7	> 99.0				1.65	100	0	100	0.0341	N = 16	2.3	-18.2 ± 3.46 (n=2)	12.9 ± 3.91 (n=2)	1.24		-15.5	0.7	> 99.0	0	2	< 4.0	< 0.200	< 1.08
CVD-0001902	CCC1=CC=CC(C)=C1NC(=O)C(N(C(=O)C=C)C1=CC=C(C=C1)C(F)(F)F)C1=CC=CN=C1 |c:4,7,21,23,32,34,t:2,19,30|	1	LON-WEI-b8d98729-39	06/05/2020	11319_A2a	G04		1966	0.7	97.8	66	145		1.36	100	0	100	0.813	N = 16	2.3	-16.9 ± 2.11 (n=2)	46.2 ± 4.80 (n=2)	1.24		-18.4	0.7	97.8		1	4	0.165	-1.8
				06/05/2020	11319_A2a	G06	unspecified control	2114	0.7																-31.8	0.7
				06/05/2020	11319_A2a	G07	unspecified control	2137	0.7																-33.9	0.7
				06/05/2020	11319_A2a	G08	unspecified control	2088	0.7																-29.5	0.7
				06/05/2020	11319_A2a	G09	unspecified control	2125	0.7																-32.8	0.7
				06/05/2020	11319_A2a	G10	unspecified control	2062	0.7																-27.1	0.7
				06/05/2020	11319_A2a	G11	unspecified control	1995	0.7																-21.1	0.7
				06/05/2020	11319_A2a	G12	unspecified control	2034	0.7																-24.6	0.7
				06/05/2020	11319_A2a	G13	unspecified control	2184	0.7																-38.2	0.7
				06/05/2020	11319_A2a	G14	unspecified control	2046	0.7																-25.7	0.7
				06/05/2020	11319_A2a	G15	unspecified control	1925	0.7																-14.7	0.7
				06/05/2020	11319_A2a	G16	unspecified control	1977	0.7																-19.4	0.7
				06/05/2020	11319_A2a	G17	unspecified control	1974	0.7																-19.1	0.7
				06/05/2020	11319_A2a	G18	unspecified control	1912	0.7																-13.5	0.7
				06/05/2020	11319_A2a	G19	unspecified control	1914	0.7																-13.7	0.7
				06/05/2020	11319_A2a	G20	unspecified control	1904	0.7																-12.8	0.7
				06/05/2020	11319_A2a	G21	unspecified control	1919	0.7																-14.2	0.7
				06/05/2020	11319_A2a	G22	unspecified control	1744	0.7																1.67	0.7
				06/05/2020	11319_A2a	G23	positive control (hit)	660	0.7																99.8	0.7
				06/05/2020	11319_A2a	G24	negative control	1813	0.7																-4.57	0.7
				06/05/2020	11319_A2a	H01	positive control (hit)	648	0.7																101	0.7
				06/05/2020	11319_A2a	H02	negative control	1721	0.7																3.76	0.7
CVD-0001887	CC(C)(C)NC(=O)C(N(C(=O)C=C)C1=NOC(=C1)C(C)(C)C)C1=CC=CN=C1 |c:16,25,27,t:13,23|	1	LON-WEI-b8d98729-23	06/05/2020	11319_A2a	H03		1779	0.7	> 99.0				1.65	100	0	100	0.0341	N = 16	2.3	-18.2 ± 3.46 (n=2)	12.9 ± 3.91 (n=2)	0.772		-1.49	0.7	> 99.0	0	2	< 4.0	< 0.200	< 1.08
CVD-0001902	CCC1=CC=CC(C)=C1NC(=O)C(N(C(=O)C=C)C1=CC=C(C=C1)C(F)(F)F)C1=CC=CN=C1 |c:4,7,21,23,32,34,t:2,19,30|	1	LON-WEI-b8d98729-39	06/05/2020	11319_A2a	H04		1787	0.7	97.8	66	145		1.36	100	0	100	0.813	N = 16	2.3	-16.9 ± 2.11 (n=2)	46.2 ± 4.80 (n=2)	0.772		-2.22	0.7	97.8		1	4	0.165	-1.8
				06/05/2020	11319_A2a	H06	unspecified control	1944	0.7																-16.4	0.7
				06/05/2020	11319_A2a	H07	unspecified control	1908	0.7																-13.2	0.7
				06/05/2020	11319_A2a	H08	unspecified control	1923	0.7																-14.5	0.7
				06/05/2020	11319_A2a	H09	unspecified control	1956	0.7																-17.5	0.7
				06/05/2020	11319_A2a	H10	unspecified control	1944	0.7																-16.4	0.7
				06/05/2020	11319_A2a	H11	unspecified control	1938	0.7																-15.9	0.7
				06/05/2020	11319_A2a	H12	unspecified control	1964	0.7																-18.2	0.7
				06/05/2020	11319_A2a	H13	unspecified control	1916	0.7																-13.9	0.7
				06/05/2020	11319_A2a	H14	unspecified control	1917	0.7																-14	0.7
				06/05/2020	11319_A2a	H15	unspecified control	1923	0.7																-14.5	0.7
				06/05/2020	11319_A2a	H16	unspecified control	1938	0.7																-15.9	0.7
				06/05/2020	11319_A2a	H17	unspecified control	1954	0.7																-17.3	0.7
				06/05/2020	11319_A2a	H18	unspecified control	1943	0.7																-16.3	0.7
				06/05/2020	11319_A2a	H19	unspecified control	1939	0.7																-16	0.7
				06/05/2020	11319_A2a	H20	unspecified control	1906	0.7																-13	0.7
				06/05/2020	11319_A2a	H21	unspecified control	1913	0.7																-13.6	0.7
				06/05/2020	11319_A2a	H22	unspecified control	1737	0.7																2.31	0.7
				06/05/2020	11319_A2a	H23	positive control (hit)	651	0.7																101	0.7
				06/05/2020	11319_A2a	H24	negative control	1764	0.7																-0.136	0.7
				06/05/2020	11319_A2a	I01	positive control (hit)	654	0.7																100	0.7
				06/05/2020	11319_A2a	I02	negative control	1961	0.7																-18	0.7
CVD-0001887	CC(C)(C)NC(=O)C(N(C(=O)C=C)C1=NOC(=C1)C(C)(C)C)C1=CC=CN=C1 |c:16,25,27,t:13,23|	1	LON-WEI-b8d98729-23	06/05/2020	11319_A2a	I03		1725	0.7	> 99.0				1.65	100	0	100	0.0341	N = 16	2.3	-18.2 ± 3.46 (n=2)	12.9 ± 3.91 (n=2)	99		3.4	0.7	> 99.0	0	2	< 4.0	< 0.200	< 1.08
CVD-0001902	CCC1=CC=CC(C)=C1NC(=O)C(N(C(=O)C=C)C1=CC=C(C=C1)C(F)(F)F)C1=CC=CN=C1 |c:4,7,21,23,32,34,t:2,19,30|	1	LON-WEI-b8d98729-39	06/05/2020	11319_A2a	I04		1290	0.7	97.8	66	145		1.36	100	0	100	0.813	N = 16	2.3	-16.9 ± 2.11 (n=2)	46.2 ± 4.80 (n=2)	99		42.8	0.7	97.8		1	4	0.165	-1.8
				06/05/2020	11319_A2a	I06	unspecified control	2173	0.7																-37.2	0.7
				06/05/2020	11319_A2a	I07	unspecified control	2160	0.7																-36	0.7
				06/05/2020	11319_A2a	I08	unspecified control	2215	0.7																-41	0.7
				06/05/2020	11319_A2a	I09	unspecified control	2198	0.7																-39.4	0.7
				06/05/2020	11319_A2a	I10	unspecified control	2149	0.7																-35	0.7
				06/05/2020	11319_A2a	I11	unspecified control	2100	0.7																-30.6	0.7
				06/05/2020	11319_A2a	I12	unspecified control	2085	0.7																-29.2	0.7
				06/05/2020	11319_A2a	I13	unspecified control	2058	0.7																-26.8	0.7
				06/05/2020	11319_A2a	I14	unspecified control	2039	0.7																-25	0.7
				06/05/2020	11319_A2a	I15	unspecified control	2016	0.7																-23	0.7
				06/05/2020	11319_A2a	I16	unspecified control	2010	0.7																-22.4	0.7
				06/05/2020	11319_A2a	I17	unspecified control	1972	0.7																-19	0.7
				06/05/2020	11319_A2a	I18	unspecified control	1998	0.7																-21.3	0.7
				06/05/2020	11319_A2a	I19	unspecified control	2009	0.7																-22.3	0.7
				06/05/2020	11319_A2a	I20	unspecified control	2001	0.7																-21.6	0.7
				06/05/2020	11319_A2a	I21	unspecified control	1975	0.7																-19.2	0.7
				06/05/2020	11319_A2a	I22	unspecified control	1771	0.7																-0.77	0.7
				06/05/2020	11319_A2a	I23	positive control (hit)	652	0.7																101	0.7
				06/05/2020	11319_A2a	I24	negative control	1719	0.7																3.94	0.7
				06/05/2020	11319_A2a	J01	positive control (hit)	680	0.7																98	0.7
				06/05/2020	11319_A2a	J02	negative control	1801	0.7																-3.49	0.7
CVD-0001887	CC(C)(C)NC(=O)C(N(C(=O)C=C)C1=NOC(=C1)C(C)(C)C)C1=CC=CN=C1 |c:16,25,27,t:13,23|	1	LON-WEI-b8d98729-23	06/05/2020	11319_A2a	J03		1650	0.7	> 99.0				1.65	100	0	100	0.0341	N = 16	2.3	-18.2 ± 3.46 (n=2)	12.9 ± 3.91 (n=2)	49.5		10.2	0.7	> 99.0	0	2	< 4.0	< 0.200	< 1.08
CVD-0001902	CCC1=CC=CC(C)=C1NC(=O)C(N(C(=O)C=C)C1=CC=C(C=C1)C(F)(F)F)C1=CC=CN=C1 |c:4,7,21,23,32,34,t:2,19,30|	1	LON-WEI-b8d98729-39	06/05/2020	11319_A2a	J04		1399	0.7	97.8	66	145		1.36	100	0	100	0.813	N = 16	2.3	-16.9 ± 2.11 (n=2)	46.2 ± 4.80 (n=2)	49.5		32.9	0.7	97.8		1	4	0.165	-1.8
				06/05/2020	11319_A2a	J06	unspecified control	1961	0.7																-18	0.7
				06/05/2020	11319_A2a	J07	unspecified control	1931	0.7																-15.3	0.7
				06/05/2020	11319_A2a	J08	unspecified control	1945	0.7																-16.5	0.7
				06/05/2020	11319_A2a	J09	unspecified control	1944	0.7																-16.4	0.7
				06/05/2020	11319_A2a	J10	unspecified control	1986	0.7																-20.2	0.7
				06/05/2020	11319_A2a	J11	unspecified control	1985	0.7																-20.1	0.7
				06/05/2020	11319_A2a	J12	unspecified control	1987	0.7																-20.3	0.7
				06/05/2020	11319_A2a	J13	unspecified control	1984	0.7																-20.1	0.7
				06/05/2020	11319_A2a	J14	unspecified control	1943	0.7																-16.3	0.7
				06/05/2020	11319_A2a	J15	unspecified control	1967	0.7																-18.5	0.7
				06/05/2020	11319_A2a	J16	unspecified control	1995	0.7																-21.1	0.7
				06/05/2020	11319_A2a	J17	unspecified control	1968	0.7																-18.6	0.7
				06/05/2020	11319_A2a	J18	unspecified control	1966	0.7																-18.4	0.7
				06/05/2020	11319_A2a	J19	unspecified control	1922	0.7																-14.4	0.7
				06/05/2020	11319_A2a	J20	unspecified control	1936	0.7																-15.7	0.7
				06/05/2020	11319_A2a	J21	unspecified control	1947	0.7																-16.7	0.7
				06/05/2020	11319_A2a	J22	unspecified control	1746	0.7																1.49	0.7
				06/05/2020	11319_A2a	J23	positive control (hit)	655	0.7																100	0.7
				06/05/2020	11319_A2a	J24	negative control	1734	0.7																2.58	0.7
				06/05/2020	11319_A2a	K01	positive control (hit)	658	0.7																100	0.7
				06/05/2020	11319_A2a	K02	negative control	1976	0.7																-19.3	0.7
CVD-0001887	CC(C)(C)NC(=O)C(N(C(=O)C=C)C1=NOC(=C1)C(C)(C)C)C1=CC=CN=C1 |c:16,25,27,t:13,23|	1	LON-WEI-b8d98729-23	06/05/2020	11319_A2a	K03		1888	0.7	> 99.0				1.65	100	0	100	0.0341	N = 16	2.3	-18.2 ± 3.46 (n=2)	12.9 ± 3.91 (n=2)	24.8		-11.4	0.7	> 99.0	0	2	< 4.0	< 0.200	< 1.08
CVD-0001902	CCC1=CC=CC(C)=C1NC(=O)C(N(C(=O)C=C)C1=CC=C(C=C1)C(F)(F)F)C1=CC=CN=C1 |c:4,7,21,23,32,34,t:2,19,30|	1	LON-WEI-b8d98729-39	06/05/2020	11319_A2a	K04		1664	0.7	97.8	66	145		1.36	100	0	100	0.813	N = 16	2.3	-16.9 ± 2.11 (n=2)	46.2 ± 4.80 (n=2)	24.8		8.92	0.7	97.8		1	4	0.165	-1.8
				06/05/2020	11319_A2a	K06	unspecified control	2159	0.7																-35.9	0.7
				06/05/2020	11319_A2a	K07	unspecified control	2151	0.7																-35.2	0.7
				06/05/2020	11319_A2a	K08	unspecified control	2160	0.7																-36	0.7
				06/05/2020	11319_A2a	K09	unspecified control	2122	0.7																-32.5	0.7
				06/05/2020	11319_A2a	K10	unspecified control	2101	0.7																-30.6	0.7
				06/05/2020	11319_A2a	K11	unspecified control	2039	0.7																-25	0.7
				06/05/2020	11319_A2a	K12	unspecified control	2010	0.7																-22.4	0.7
				06/05/2020	11319_A2a	K13	unspecified control	2048	0.7																-25.8	0.7
				06/05/2020	11319_A2a	K14	unspecified control	2045	0.7																-25.6	0.7
				06/05/2020	11319_A2a	K15	unspecified control	1990	0.7																-20.6	0.7
				06/05/2020	11319_A2a	K16	unspecified control	2047	0.7																-25.8	0.7
				06/05/2020	11319_A2a	K17	unspecified control	2017	0.7																-23	0.7
				06/05/2020	11319_A2a	K18	unspecified control	2007	0.7																-22.1	0.7
				06/05/2020	11319_A2a	K19	unspecified control	1976	0.7																-19.3	0.7
				06/05/2020	11319_A2a	K20	unspecified control	1956	0.7																-17.5	0.7
				06/05/2020	11319_A2a	K21	unspecified control	1945	0.7																-16.5	0.7
				06/05/2020	11319_A2a	K22	unspecified control	1755	0.7																0.679	0.7
				06/05/2020	11319_A2a	K23	positive control (hit)	650	0.7																101	0.7
				06/05/2020	11319_A2a	K24	negative control	1738	0.7																2.22	0.7
				06/05/2020	11319_A2a	L01	positive control (hit)	665	0.7																99.4	0.7
				06/05/2020	11319_A2a	L02	negative control	1767	0.7																-0.407	0.7
CVD-0001887	CC(C)(C)NC(=O)C(N(C(=O)C=C)C1=NOC(=C1)C(C)(C)C)C1=CC=CN=C1 |c:16,25,27,t:13,23|	1	LON-WEI-b8d98729-23	06/05/2020	11319_A2a	L03		1743	0.7	> 99.0				1.65	100	0	100	0.0341	N = 16	2.3	-18.2 ± 3.46 (n=2)	12.9 ± 3.91 (n=2)	12.4		1.77	0.7	> 99.0	0	2	< 4.0	< 0.200	< 1.08
CVD-0001902	CCC1=CC=CC(C)=C1NC(=O)C(N(C(=O)C=C)C1=CC=C(C=C1)C(F)(F)F)C1=CC=CN=C1 |c:4,7,21,23,32,34,t:2,19,30|	1	LON-WEI-b8d98729-39	06/05/2020	11319_A2a	L04		1666	0.7	97.8	66	145		1.36	100	0	100	0.813	N = 16	2.3	-16.9 ± 2.11 (n=2)	46.2 ± 4.80 (n=2)	12.4		8.74	0.7	97.8		1	4	0.165	-1.8
				06/05/2020	11319_A2a	L06	unspecified control	1965	0.7																-18.3	0.7
				06/05/2020	11319_A2a	L07	unspecified control	1948	0.7																-16.8	0.7
				06/05/2020	11319_A2a	L08	unspecified control	1956	0.7																-17.5	0.7
				06/05/2020	11319_A2a	L09	unspecified control	1950	0.7																-17	0.7
				06/05/2020	11319_A2a	L10	unspecified control	1960	0.7																-17.9	0.7
				06/05/2020	11319_A2a	L11	unspecified control	1982	0.7																-19.9	0.7
				06/05/2020	11319_A2a	L12	unspecified control	1948	0.7																-16.8	0.7
				06/05/2020	11319_A2a	L13	unspecified control	1957	0.7																-17.6	0.7
				06/05/2020	11319_A2a	L14	unspecified control	1929	0.7																-15.1	0.7
				06/05/2020	11319_A2a	L15	unspecified control	1943	0.7																-16.3	0.7
				06/05/2020	11319_A2a	L16	unspecified control	1947	0.7																-16.7	0.7
				06/05/2020	11319_A2a	L17	unspecified control	1971	0.7																-18.9	0.7
				06/05/2020	11319_A2a	L18	unspecified control	1978	0.7																-19.5	0.7
				06/05/2020	11319_A2a	L19	unspecified control	1938	0.7																-15.9	0.7
				06/05/2020	11319_A2a	L20	unspecified control	1976	0.7																-19.3	0.7
				06/05/2020	11319_A2a	L21	unspecified control	1929	0.7																-15.1	0.7
				06/05/2020	11319_A2a	L22	unspecified control	1732	0.7																2.76	0.7
				06/05/2020	11319_A2a	L23	positive control (hit)	657	0.7																100	0.7
				06/05/2020	11319_A2a	L24	negative control	1741	0.7																1.95	0.7
				06/05/2020	11319_A2a	M01	positive control (hit)	676	0.7																98.4	0.7
				06/05/2020	11319_A2a	M02	negative control	2048	0.7																-25.8	0.7
CVD-0001887	CC(C)(C)NC(=O)C(N(C(=O)C=C)C1=NOC(=C1)C(C)(C)C)C1=CC=CN=C1 |c:16,25,27,t:13,23|	1	LON-WEI-b8d98729-23	06/05/2020	11319_A2a	M03		1991	0.7	> 99.0				1.65	100	0	100	0.0341	N = 16	2.3	-18.2 ± 3.46 (n=2)	12.9 ± 3.91 (n=2)	6.19		-20.7	0.7	> 99.0	0	2	< 4.0	< 0.200	< 1.08
CVD-0001902	CCC1=CC=CC(C)=C1NC(=O)C(N(C(=O)C=C)C1=CC=C(C=C1)C(F)(F)F)C1=CC=CN=C1 |c:4,7,21,23,32,34,t:2,19,30|	1	LON-WEI-b8d98729-39	06/05/2020	11319_A2a	M04		1932	0.7	97.8	66	145		1.36	100	0	100	0.813	N = 16	2.3	-16.9 ± 2.11 (n=2)	46.2 ± 4.80 (n=2)	6.19		-15.3	0.7	97.8		1	4	0.165	-1.8
				06/05/2020	11319_A2a	M06	unspecified control	2162	0.7																-36.2	0.7
				06/05/2020	11319_A2a	M07	unspecified control	2162	0.7																-36.2	0.7
				06/05/2020	11319_A2a	M08	unspecified control	2209	0.7																-40.4	0.7
				06/05/2020	11319_A2a	M09	unspecified control	2140	0.7																-34.2	0.7
				06/05/2020	11319_A2a	M10	unspecified control	2112	0.7																-31.6	0.7
				06/05/2020	11319_A2a	M11	unspecified control	2101	0.7																-30.6	0.7
				06/05/2020	11319_A2a	M12	unspecified control	2094	0.7																-30	0.7
				06/05/2020	11319_A2a	M13	unspecified control	2071	0.7																-27.9	0.7
				06/05/2020	11319_A2a	M14	unspecified control	2051	0.7																-26.1	0.7
				06/05/2020	11319_A2a	M15	unspecified control	2192	0.7																-38.9	0.7
				06/05/2020	11319_A2a	M16	unspecified control	2009	0.7																-22.3	0.7
				06/05/2020	11319_A2a	M17	unspecified control	2004	0.7																-21.9	0.7
				06/05/2020	11319_A2a	M18	unspecified control	2021	0.7																-23.4	0.7
				06/05/2020	11319_A2a	M19	unspecified control	1979	0.7																-19.6	0.7
				06/05/2020	11319_A2a	M20	unspecified control	2007	0.7																-22.1	0.7
				06/05/2020	11319_A2a	M21	unspecified control	1990	0.7																-20.6	0.7
				06/05/2020	11319_A2a	M22	unspecified control	1785	0.7																-2.04	0.7
				06/05/2020	11319_A2a	M23	positive control (hit)	674	0.7																98.6	0.7
				06/05/2020	11319_A2a	M24	negative control	1804	0.7																-3.76	0.7
				06/05/2020	11319_A2a	N01	positive control (hit)	680	0.7																98	0.7
				06/05/2020	11319_A2a	N02	negative control	1761	0.7																0.136	0.7
CVD-0001887	CC(C)(C)NC(=O)C(N(C(=O)C=C)C1=NOC(=C1)C(C)(C)C)C1=CC=CN=C1 |c:16,25,27,t:13,23|	1	LON-WEI-b8d98729-23	06/05/2020	11319_A2a	N03		1791	0.7	> 99.0				1.65	100	0	100	0.0341	N = 16	2.3	-18.2 ± 3.46 (n=2)	12.9 ± 3.91 (n=2)	3.71		-2.58	0.7	> 99.0	0	2	< 4.0	< 0.200	< 1.08
CVD-0001902	CCC1=CC=CC(C)=C1NC(=O)C(N(C(=O)C=C)C1=CC=C(C=C1)C(F)(F)F)C1=CC=CN=C1 |c:4,7,21,23,32,34,t:2,19,30|	1	LON-WEI-b8d98729-39	06/05/2020	11319_A2a	N04		1747	0.7	97.8	66	145		1.36	100	0	100	0.813	N = 16	2.3	-16.9 ± 2.11 (n=2)	46.2 ± 4.80 (n=2)	3.71		1.4	0.7	97.8		1	4	0.165	-1.8
				06/05/2020	11319_A2a	N06	unspecified control	1978	0.7																-19.5	0.7
				06/05/2020	11319_A2a	N07	unspecified control	1984	0.7																-20.1	0.7
				06/05/2020	11319_A2a	N08	unspecified control	2006	0.7																-22	0.7
				06/05/2020	11319_A2a	N09	unspecified control	2015	0.7																-22.9	0.7
				06/05/2020	11319_A2a	N10	unspecified control	2100	0.7																-30.6	0.7
				06/05/2020	11319_A2a	N11	unspecified control	2040	0.7																-25.1	0.7
				06/05/2020	11319_A2a	N12	unspecified control	2041	0.7																-25.2	0.7
				06/05/2020	11319_A2a	N13	unspecified control	2043	0.7																-25.4	0.7
				06/05/2020	11319_A2a	N14	unspecified control	1996	0.7																-21.1	0.7
				06/05/2020	11319_A2a	N15	unspecified control	1995	0.7																-21.1	0.7
				06/05/2020	11319_A2a	N16	unspecified control	2010	0.7																-22.4	0.7
				06/05/2020	11319_A2a	N17	unspecified control	2011	0.7																-22.5	0.7
				06/05/2020	11319_A2a	N18	unspecified control	1972	0.7																-19	0.7
				06/05/2020	11319_A2a	N19	unspecified control	2069	0.7																-27.8	0.7
				06/05/2020	11319_A2a	N20	unspecified control	2019	0.7																-23.2	0.7
				06/05/2020	11319_A2a	N21	unspecified control	2001	0.7																-21.6	0.7
				06/05/2020	11319_A2a	N22	unspecified control	1792	0.7																-2.67	0.7
				06/05/2020	11319_A2a	N23	positive control (hit)	666	0.7																99.3	0.7
				06/05/2020	11319_A2a	N24	negative control	1725	0.7																3.4	0.7
				06/05/2020	11319_A2a	O01	positive control (hit)	663	0.7																99.5	0.7
				06/05/2020	11319_A2a	O02	negative control	2034	0.7																-24.6	0.7
CVD-0001887	CC(C)(C)NC(=O)C(N(C(=O)C=C)C1=NOC(=C1)C(C)(C)C)C1=CC=CN=C1 |c:16,25,27,t:13,23|	1	LON-WEI-b8d98729-23	06/05/2020	11319_A2a	O03		1965	0.7	> 99.0				1.65	100	0	100	0.0341	N = 16	2.3	-18.2 ± 3.46 (n=2)	12.9 ± 3.91 (n=2)	1.24		-18.3	0.7	> 99.0	0	2	< 4.0	< 0.200	< 1.08
CVD-0001902	CCC1=CC=CC(C)=C1NC(=O)C(N(C(=O)C=C)C1=CC=C(C=C1)C(F)(F)F)C1=CC=CN=C1 |c:4,7,21,23,32,34,t:2,19,30|	1	LON-WEI-b8d98729-39	06/05/2020	11319_A2a	O04		1933	0.7	97.8	66	145		1.36	100	0	100	0.813	N = 16	2.3	-16.9 ± 2.11 (n=2)	46.2 ± 4.80 (n=2)	1.24		-15.4	0.7	97.8		1	4	0.165	-1.8
				06/05/2020	11319_A2a	O06	unspecified control	2321	0.7																-50.6	0.7
				06/05/2020	11319_A2a	O07	unspecified control	2218	0.7																-41.2	0.7
				06/05/2020	11319_A2a	O08	unspecified control	2185	0.7																-38.3	0.7
				06/05/2020	11319_A2a	O09	unspecified control	2220	0.7																-41.4	0.7
				06/05/2020	11319_A2a	O10	unspecified control	2082	0.7																-28.9	0.7
				06/05/2020	11319_A2a	O11	unspecified control	2060	0.7																-26.9	0.7
				06/05/2020	11319_A2a	O12	unspecified control	2035	0.7																-24.7	0.7
				06/05/2020	11319_A2a	O13	unspecified control	2037	0.7																-24.9	0.7
				06/05/2020	11319_A2a	O14	unspecified control	2055	0.7																-26.5	0.7
				06/05/2020	11319_A2a	O15	unspecified control	2022	0.7																-23.5	0.7
				06/05/2020	11319_A2a	O16	unspecified control	2005	0.7																-22	0.7
				06/05/2020	11319_A2a	O17	unspecified control	2015	0.7																-22.9	0.7
				06/05/2020	11319_A2a	O18	unspecified control	2002	0.7																-21.7	0.7
				06/05/2020	11319_A2a	O19	unspecified control	1993	0.7																-20.9	0.7
				06/05/2020	11319_A2a	O20	unspecified control	1973	0.7																-19.1	0.7
				06/05/2020	11319_A2a	O21	unspecified control	1975	0.7																-19.2	0.7
				06/05/2020	11319_A2a	O22	unspecified control	1806	0.7																-3.94	0.7
				06/05/2020	11319_A2a	O23	positive control (hit)	666	0.7																99.3	0.7
				06/05/2020	11319_A2a	O24	negative control	1751	0.7																1.04	0.7
				06/05/2020	11319_A2a	P01	positive control (hit)	665	0.7																99.4	0.7
				06/05/2020	11319_A2a	P02	negative control	1756	0.7																0.589	0.7
CVD-0001887	CC(C)(C)NC(=O)C(N(C(=O)C=C)C1=NOC(=C1)C(C)(C)C)C1=CC=CN=C1 |c:16,25,27,t:13,23|	1	LON-WEI-b8d98729-23	06/05/2020	11319_A2a	P03		1792	0.7	> 99.0				1.65	100	0	100	0.0341	N = 16	2.3	-18.2 ± 3.46 (n=2)	12.9 ± 3.91 (n=2)	0.772		-2.67	0.7	> 99.0	0	2	< 4.0	< 0.200	< 1.08
CVD-0001902	CCC1=CC=CC(C)=C1NC(=O)C(N(C(=O)C=C)C1=CC=C(C=C1)C(F)(F)F)C1=CC=CN=C1 |c:4,7,21,23,32,34,t:2,19,30|	1	LON-WEI-b8d98729-39	06/05/2020	11319_A2a	P04		1804	0.7	97.8	66	145		1.36	100	0	100	0.813	N = 16	2.3	-16.9 ± 2.11 (n=2)	46.2 ± 4.80 (n=2)	0.772		-3.76	0.7	97.8		1	4	0.165	-1.8
				06/05/2020	11319_A2a	P06	unspecified control	1950	0.7																-17	0.7
				06/05/2020	11319_A2a	P07	unspecified control	1961	0.7																-18	0.7
				06/05/2020	11319_A2a	P08	unspecified control	1941	0.7																-16.2	0.7
				06/05/2020	11319_A2a	P09	unspecified control	1951	0.7																-17.1	0.7
				06/05/2020	11319_A2a	P10	unspecified control	1976	0.7																-19.3	0.7
				06/05/2020	11319_A2a	P11	unspecified control	2001	0.7																-21.6	0.7
				06/05/2020	11319_A2a	P12	unspecified control	1996	0.7																-21.1	0.7
				06/05/2020	11319_A2a	P13	unspecified control	1979	0.7																-19.6	0.7
				06/05/2020	11319_A2a	P14	unspecified control	2018	0.7																-23.1	0.7
				06/05/2020	11319_A2a	P15	unspecified control	1975	0.7																-19.2	0.7
				06/05/2020	11319_A2a	P16	unspecified control	1908	0.7																-13.2	0.7
				06/05/2020	11319_A2a	P17	unspecified control	1951	0.7																-17.1	0.7
				06/05/2020	11319_A2a	P18	unspecified control	1955	0.7																-17.4	0.7
				06/05/2020	11319_A2a	P19	unspecified control	1958	0.7																-17.7	0.7
				06/05/2020	11319_A2a	P20	unspecified control	1950	0.7																-17	0.7
				06/05/2020	11319_A2a	P21	unspecified control	1959	0.7																-17.8	0.7
				06/05/2020	11319_A2a	P22	unspecified control	1763	0.7																-0.0453	0.7
				06/05/2020	11319_A2a	P23	positive control (hit)	662	0.7																99.6	0.7
				06/05/2020	11319_A2a	P24	negative control	1754	0.7																0.77	0.7
				10/05/2020	11328-DR1-2	A01	positive control (hit)	379	0.68																94.4	0.68
				10/05/2020	11328-DR1-2	A02	negative control	820	0.68																-4.02	0.68
CVD-0001891	COC1=CC=C(NC(=O)C(N(C(=O)C=C)C2=CC=C(C=C2)C(F)(F)F)C2=CC=CN=C2)C=C1 |c:17,19,28,30,33,t:2,4,15,26|	1	LON-WEI-b8d98729-27	10/05/2020	11328-DR1-2	A03		522	0.68	45.6	36.3	57.2		0.916	100	0	100	0.941	N = 16	2.1	-1.34 ± 1.26 (n=2)	62.5 ± 0.00 (n=2)	99		62.5	0.68	46	0.588	2	4.3	0.184	0.155
CVD-0001880	CCC1=CC=CC(NC(=O)C(N(C(=O)C=C)C2=CC=C(C=C2)C(C)OC)C2=CC=CN=C2)=C1 |c:4,18,20,29,31,33,t:2,16,27|	1	LON-WEI-b8d98729-17	10/05/2020	11328-DR1-2	A04		604	0.68	65	46	91.7		0.922	100	0	100	0.882	N = 16	2.3	-2.01 ± 0.631 (n=2)	54.5 ± 1.58 (n=2)	99		44.2	0.68	66.4	2.04	2	4.2	0.177	-0.535
CVD-0001901	CCC1=CC=CC(NC(=O)C(N(C(=O)C=C)C2=CC=C3N=CSC3=C2)C2=CC=CN=C2)=C1 |c:4,20,24,29,31,33,t:2,16,18,27|	1	LON-WEI-b8d98729-38	10/05/2020	11328-DR1-2	A05		539	0.68	55	44.2	68.6		1.05	100	0	100	0.937	N = 16	2.1	-2.46 ± 3.16 (n=2)	60.4 ± 2.37 (n=2)	99		58.7	0.68	59.2	5.82	2	4.2	0.185	-0.333
CVD-0003631	CC1=CC=NC=C1NC(=O)CC1=CC=CC(Cl)=C1 |c:3,5,14,17,t:1,12|	1	TRY-UNI-714a760b-6	10/05/2020	11328-DR1-2	A06		458	0.68	23.7	19.5	28.9		1.02	100	0	100	0.956	N = 16	2.1	-1.12 ± 2.21 (n=2)	78.9 ± 3.00 (n=2)	99		76.8	0.68	24.6	1.2	2	4.6	0.359	1.66
CVD-0003621	CC(C(=O)NC1=CN=CC=C1C)C1=CC=CC(Cl)=C1 |c:7,9,15,18,t:5,13|	1	TRY-UNI-714a760b-18	10/05/2020	11328-DR1-2	A07		462	0.68	25.2	21	30.2		1.03	100	0	100	0.962	N = 16	2.1	0.446 ± 3.16 (n=2)	78.1 ± 3.16 (n=2)	99		75.9	0.68	26.2	1.45	2	4.6	0.338	1.09
CVD-0002706	COC1=CC=C(C=C1OC)C1CC(=NN1C(=O)CCl)C1=CC=CS1 |c:4,6,13,23,t:2,21|	1	MAT-POS-916a2c5a-1	10/05/2020	11328-DR1-2	A08		360	0.68	2	1.77	2.26		1.4	100	0	100	0.981	N = 16	2.1	24.8 ± 7.58 (n=2)	101 ± 5.37 (n=2)	99		98.7	0.68	1.88	0.174	2	5.7	0.334	2.69
CVD-0001862	ClCC(=O)NC1=CC=CC(=C1)N1CCCC1=O |c:7,9,t:5|	1	LON-WEI-8f408cad-1	10/05/2020	11328-DR1-2	A09		553	0.68	68.7	54.6	86.5		1	100	0	100	0.935	N = 16	2.1	-1.34 ± 3.16 (n=2)	56.2 ± 0.947 (n=2)	99		55.6	0.68	70.3	2.3	2	4.2	0.342	3.08
CVD-0003624	CC1=CC=NC=C1NC(=O)CC1=CC=CC(=C1)C#N |c:3,5,14,16,t:1,12|	1	TRY-UNI-714a760b-20	10/05/2020	11328-DR1-2	A10		540	0.68	59	49	71		1.03	100	0	100	0.953	N = 16	2.1	0.335 ± 3.00 (n=2)	59.9 ± 2.05 (n=2)	99		58.5	0.68	61.4	3.35	2	4.2	0.31	2.01
CVD-0001865	FC1=CC=CC(F)=C1S(=O)(=O)N1CCN(CC1)C(=O)CCl |c:3,6,t:1|	1	LON-WEI-8f408cad-2	10/05/2020	11328-DR1-2	A11		357	0.68	3.14	2.58	3.82		1.2	100	0	100	0.962	N = 16	2.1	18.1 ± 3.79 (n=2)	103 ± 0.316 (n=2)	99		99.3	0.68	3.29	0.205	2	5.5	0.366	4.56
CVD-0002707	COC1=CC=CC=C1OCCNC(=O)C1=CC(=O)NC2=CC=CC=C12 |c:4,6,22,t:2,15,20,24|	1	MAT-POS-916a2c5a-2	10/05/2020	11328-DR1-2	A12		385	0.68	7.52	6.73	8.41		1.07	100	0	100	0.988	N = 16	1.1	10.4 ± 3.00 (n=2)	93.7 ± 0.947 (n=2)	99		93.1	0.68	7.87	3.2	9	5.1	0.286	3.11
CVD-0001866	ClCC(=O)N1CCN(CC1)S(=O)(=O)C1=CC=CS1 |c:16,t:14|	1	LON-WEI-8f408cad-3	10/05/2020	11328-DR1-2	A13		352	0.68	2.26	2.01	2.54		1.37	100	0	100	0.984	N = 16	2.1	22.5 ± 6.63 (n=2)	104 ± 0.947 (n=2)	99		100	0.68	2.16	0.13	2	5.7	0.441	5.08
CVD-0000710	O=C(CC1=CN=CC2=CC=CC=C12)NC1=CC=CC(=C1)C#N |c:5,9,18,20,t:3,7,11,16|	1	DAR-DIA-23aa0b97-19	10/05/2020	11328-DR1-2	A14		449	0.68	25.3	22.5	28.4		1.04	100	0	100	0.984	N = 16	2.1	2.57 ± 1.10 (n=2)	79.4 ± 0.789 (n=2)	99		78.8	0.68	26.7	2.05	2	4.6	0.291	1.9
CVD-0002708	CC1=CC(C)=C(C)C(=C1C)S(=O)(=O)N1CCN(CC1)C(=O)C1=CC(=O)NC2=CC=CC=C12 |c:7,30,t:1,4,23,28,32|	1	MAT-POS-916a2c5a-3	10/05/2020	11328-DR1-2	A15		382	0.68	8.74	7.56	10.1		1.05	100	0	100	0.979	N = 16	1.1	11.4 ± 3.47 (n=2)	93.6 ± 0.158 (n=2)	99		93.8	0.68	8.47	0.391	2	5.1	0.222	1.61
CVD-0001867	FC1=CC=CC(=C1)S(=O)(=O)N1CCN(CC1)C(=O)CCl |c:3,5,t:1|	1	LON-WEI-8f408cad-4	10/05/2020	11328-DR1-2	A16		348	0.68	5.05	4.13	6.19		1.26	100	0	100	0.961	N = 16	1.1	13.7 ± 4.26 (n=2)	103 ± 1.10 (n=2)	99		101	0.68	3.84	1.35	3	5.4	0.379	4.63
CVD-0001868	ClCC(=O)N1CCN(CC2=CC=CS2)CC1 |c:11,t:9|	1	LON-WEI-8f408cad-5	10/05/2020	11328-DR1-2	A17		356	0.68	6.77	6.07	7.56		1.32	100	0	100	0.988	N = 16	1.1	9.49 ± 3.63 (n=2)	99.9 ± 0.473 (n=2)	99		99.6	0.68	6.22	0.788	2	5.2	0.456	3.77
CVD-0001869	ClCC(=O)N1CCN(CC2=CSC=C2)CC1 |c:12,t:9|	1	LON-WEI-8f408cad-7	10/05/2020	11328-DR1-2	A18		363	0.68	3.74	3.4	4.13		1.3	100	0	100	0.99	N = 16	1.1	14.4 ± 0.789 (n=2)	102 ± 0.947 (n=2)	99		98	0.68	3.51	0.337	2	5.5	0.477	4.15
CVD-0003626	CC(C(=O)NC1=CN=CC=C1C)C1=CC=CC(=C1)C#N |c:7,9,15,17,t:5,13|	1	TRY-UNI-714a760b-22	10/05/2020	11328-DR1-2	A19		541	0.68	54.7	44.3	67.5		0.897	100	0	100	0.949	N = 16	2.1	2.57 ± 2.05 (n=2)	62.3 ± 5.68 (n=2)	99		58.3	0.68	54.9	0.406	2	4.3	0.298	1.52
CVD-0000712	O=C(CC1=CN=CC2=CC=CC=C12)NC1=CC=CC=C1 |c:5,9,18,20,t:3,7,11,16|	1	DAR-DIA-23aa0b97-20	10/05/2020	11328-DR1-2	A20		521	0.68	53.9	32.4	89.6		1.16	100	0	100	0.75	N = 16	2.3	-26.2 ± 41.8 (n=2)	63.5 ± 1.10 (n=2)	99		62.7	0.68	57.6	5.27	2	4.2	0.297	1.42
CVD-0003615	CC1=CC=NC=C1NC(=O)NC1=CC=CC(Cl)=C1 |c:3,5,14,17,t:1,12|	1	TRY-UNI-714a760b-12	10/05/2020	11328-DR1-2	A21		522	0.68	61	55.6	66.9		1.05	100	0	100	0.988	N = 16	2.1	1.34 ± 1.26 (n=2)	61.9 ± 0.789 (n=2)	99		62.5	0.68	64.5	4.95	2	4.2	0.326	1.17
CVD-0001887	CC(C)(C)NC(=O)C(N(C(=O)C=C)C1=NOC(=C1)C(C)(C)C)C1=CC=CN=C1 |c:16,25,27,t:13,23|	1	LON-WEI-b8d98729-23	10/05/2020	11328-DR1-2	A22		686	0.68	> 99.0				0.814	100	0	100	0.895	N = 16	2.3	-0.335 ± 7.73 (n=2)	26.2 ± 0.474 (n=2)	99		25.9	0.68	> 99.0	0	2	< 4.0	< 0.200	< 1.08
				10/05/2020	11328-DR1-2	A23	positive control (hit)	353	0.68																100	0.68
				10/05/2020	11328-DR1-2	A24	negative control	787	0.68																3.35	0.68
				10/05/2020	11328-DR1-2	B01	positive control (hit)	337	0.68																104	0.68
				10/05/2020	11328-DR1-2	B02	negative control	756	0.68																10.3	0.68
CVD-0001891	COC1=CC=C(NC(=O)C(N(C(=O)C=C)C2=CC=C(C=C2)C(F)(F)F)C2=CC=CN=C2)C=C1 |c:17,19,28,30,33,t:2,4,15,26|	1	LON-WEI-b8d98729-27	10/05/2020	11328-DR1-2	B03		535	0.68	45.6	36.3	57.2		0.916	100	0	100	0.941	N = 16	2.1	-1.34 ± 1.26 (n=2)	62.5 ± 0.00 (n=2)	49.5		59.6	0.68	46	0.588	2	4.3	0.184	0.155
CVD-0001880	CCC1=CC=CC(NC(=O)C(N(C(=O)C=C)C2=CC=C(C=C2)C(C)OC)C2=CC=CN=C2)=C1 |c:4,18,20,29,31,33,t:2,16,27|	1	LON-WEI-b8d98729-17	10/05/2020	11328-DR1-2	B04		563	0.68	65	46	91.7		0.922	100	0	100	0.882	N = 16	2.3	-2.01 ± 0.631 (n=2)	54.5 ± 1.58 (n=2)	49.5		53.3	0.68	66.4	2.04	2	4.2	0.177	-0.535
CVD-0001901	CCC1=CC=CC(NC(=O)C(N(C(=O)C=C)C2=CC=C3N=CSC3=C2)C2=CC=CN=C2)=C1 |c:4,20,24,29,31,33,t:2,16,18,27|	1	LON-WEI-b8d98729-38	10/05/2020	11328-DR1-2	B05		564	0.68	55	44.2	68.6		1.05	100	0	100	0.937	N = 16	2.1	-2.46 ± 3.16 (n=2)	60.4 ± 2.37 (n=2)	49.5		53.1	0.68	59.2	5.82	2	4.2	0.185	-0.333
CVD-0003631	CC1=CC=NC=C1NC(=O)CC1=CC=CC(Cl)=C1 |c:3,5,14,17,t:1,12|	1	TRY-UNI-714a760b-6	10/05/2020	11328-DR1-2	B06		482	0.68	23.7	19.5	28.9		1.02	100	0	100	0.956	N = 16	2.1	-1.12 ± 2.21 (n=2)	78.9 ± 3.00 (n=2)	49.5		71.4	0.68	24.6	1.2	2	4.6	0.359	1.66
CVD-0003621	CC(C(=O)NC1=CN=CC=C1C)C1=CC=CC(Cl)=C1 |c:7,9,15,18,t:5,13|	1	TRY-UNI-714a760b-18	10/05/2020	11328-DR1-2	B07		507	0.68	25.2	21	30.2		1.03	100	0	100	0.962	N = 16	2.1	0.446 ± 3.16 (n=2)	78.1 ± 3.16 (n=2)	49.5		65.8	0.68	26.2	1.45	2	4.6	0.338	1.09
CVD-0002706	COC1=CC=C(C=C1OC)C1CC(=NN1C(=O)CCl)C1=CC=CS1 |c:4,6,13,23,t:2,21|	1	MAT-POS-916a2c5a-1	10/05/2020	11328-DR1-2	B08		367	0.68	2	1.77	2.26		1.4	100	0	100	0.981	N = 16	2.1	24.8 ± 7.58 (n=2)	101 ± 5.37 (n=2)	49.5		97.1	0.68	1.88	0.174	2	5.7	0.334	2.69
CVD-0001862	ClCC(=O)NC1=CC=CC(=C1)N1CCCC1=O |c:7,9,t:5|	1	LON-WEI-8f408cad-1	10/05/2020	11328-DR1-2	B09		591	0.68	68.7	54.6	86.5		1	100	0	100	0.935	N = 16	2.1	-1.34 ± 3.16 (n=2)	56.2 ± 0.947 (n=2)	49.5		47.1	0.68	70.3	2.3	2	4.2	0.342	3.08
CVD-0003624	CC1=CC=NC=C1NC(=O)CC1=CC=CC(=C1)C#N |c:3,5,14,16,t:1,12|	1	TRY-UNI-714a760b-20	10/05/2020	11328-DR1-2	B10		578	0.68	59	49	71		1.03	100	0	100	0.953	N = 16	2.1	0.335 ± 3.00 (n=2)	59.9 ± 2.05 (n=2)	49.5		50	0.68	61.4	3.35	2	4.2	0.31	2.01
CVD-0001865	FC1=CC=CC(F)=C1S(=O)(=O)N1CCN(CC1)C(=O)CCl |c:3,6,t:1|	1	LON-WEI-8f408cad-2	10/05/2020	11328-DR1-2	B11		340	0.68	3.14	2.58	3.82		1.2	100	0	100	0.962	N = 16	2.1	18.1 ± 3.79 (n=2)	103 ± 0.316 (n=2)	49.5		103	0.68	3.29	0.205	2	5.5	0.366	4.56
CVD-0002707	COC1=CC=CC=C1OCCNC(=O)C1=CC(=O)NC2=CC=CC=C12 |c:4,6,22,t:2,15,20,24|	1	MAT-POS-916a2c5a-2	10/05/2020	11328-DR1-2	B12		388	0.68	7.52	6.73	8.41		1.07	100	0	100	0.988	N = 16	1.1	10.4 ± 3.00 (n=2)	93.7 ± 0.947 (n=2)	49.5		92.4	0.68	7.87	3.2	9	5.1	0.286	3.11
CVD-0001866	ClCC(=O)N1CCN(CC1)S(=O)(=O)C1=CC=CS1 |c:16,t:14|	1	LON-WEI-8f408cad-3	10/05/2020	11328-DR1-2	B13		337	0.68	2.26	2.01	2.54		1.37	100	0	100	0.984	N = 16	2.1	22.5 ± 6.63 (n=2)	104 ± 0.947 (n=2)	49.5		104	0.68	2.16	0.13	2	5.7	0.441	5.08
CVD-0000710	O=C(CC1=CN=CC2=CC=CC=C12)NC1=CC=CC(=C1)C#N |c:5,9,18,20,t:3,7,11,16|	1	DAR-DIA-23aa0b97-19	10/05/2020	11328-DR1-2	B14		493	0.68	25.3	22.5	28.4		1.04	100	0	100	0.984	N = 16	2.1	2.57 ± 1.10 (n=2)	79.4 ± 0.789 (n=2)	49.5		69	0.68	26.7	2.05	2	4.6	0.291	1.9
CVD-0002708	CC1=CC(C)=C(C)C(=C1C)S(=O)(=O)N1CCN(CC1)C(=O)C1=CC(=O)NC2=CC=CC=C12 |c:7,30,t:1,4,23,28,32|	1	MAT-POS-916a2c5a-3	10/05/2020	11328-DR1-2	B15		396	0.68	8.74	7.56	10.1		1.05	100	0	100	0.979	N = 16	1.1	11.4 ± 3.47 (n=2)	93.6 ± 0.158 (n=2)	49.5		90.6	0.68	8.47	0.391	2	5.1	0.222	1.61
CVD-0001867	FC1=CC=CC(=C1)S(=O)(=O)N1CCN(CC1)C(=O)CCl |c:3,5,t:1|	1	LON-WEI-8f408cad-4	10/05/2020	11328-DR1-2	B16		342	0.68	5.05	4.13	6.19		1.26	100	0	100	0.961	N = 16	1.1	13.7 ± 4.26 (n=2)	103 ± 1.10 (n=2)	49.5		103	0.68	3.84	1.35	3	5.4	0.379	4.63
CVD-0001868	ClCC(=O)N1CCN(CC2=CC=CS2)CC1 |c:11,t:9|	1	LON-WEI-8f408cad-5	10/05/2020	11328-DR1-2	B17		360	0.68	6.77	6.07	7.56		1.32	100	0	100	0.988	N = 16	1.1	9.49 ± 3.63 (n=2)	99.9 ± 0.473 (n=2)	49.5		98.7	0.68	6.22	0.788	2	5.2	0.456	3.77
CVD-0001869	ClCC(=O)N1CCN(CC2=CSC=C2)CC1 |c:12,t:9|	1	LON-WEI-8f408cad-7	10/05/2020	11328-DR1-2	B18		346	0.68	3.74	3.4	4.13		1.3	100	0	100	0.99	N = 16	1.1	14.4 ± 0.789 (n=2)	102 ± 0.947 (n=2)	49.5		102	0.68	3.51	0.337	2	5.5	0.477	4.15
CVD-0003626	CC(C(=O)NC1=CN=CC=C1C)C1=CC=CC(=C1)C#N |c:7,9,15,17,t:5,13|	1	TRY-UNI-714a760b-22	10/05/2020	11328-DR1-2	B19		577	0.68	54.7	44.3	67.5		0.897	100	0	100	0.949	N = 16	2.1	2.57 ± 2.05 (n=2)	62.3 ± 5.68 (n=2)	49.5		50.2	0.68	54.9	0.406	2	4.3	0.298	1.52
CVD-0000712	O=C(CC1=CN=CC2=CC=CC=C12)NC1=CC=CC=C1 |c:5,9,18,20,t:3,7,11,16|	1	DAR-DIA-23aa0b97-20	10/05/2020	11328-DR1-2	B20		574	0.68	53.9	32.4	89.6		1.16	100	0	100	0.75	N = 16	2.3	-26.2 ± 41.8 (n=2)	63.5 ± 1.10 (n=2)	49.5		50.9	0.68	57.6	5.27	2	4.2	0.297	1.42
CVD-0003615	CC1=CC=NC=C1NC(=O)NC1=CC=CC(Cl)=C1 |c:3,5,14,17,t:1,12|	1	TRY-UNI-714a760b-12	10/05/2020	11328-DR1-2	B21		604	0.68	61	55.6	66.9		1.05	100	0	100	0.988	N = 16	2.1	1.34 ± 1.26 (n=2)	61.9 ± 0.789 (n=2)	49.5		44.2	0.68	64.5	4.95	2	4.2	0.326	1.17
CVD-0001887	CC(C)(C)NC(=O)C(N(C(=O)C=C)C1=NOC(=C1)C(C)(C)C)C1=CC=CN=C1 |c:16,25,27,t:13,23|	1	LON-WEI-b8d98729-23	10/05/2020	11328-DR1-2	B22		715	0.68	> 99.0				0.814	100	0	100	0.895	N = 16	2.3	-0.335 ± 7.73 (n=2)	26.2 ± 0.474 (n=2)	49.5		19.4	0.68	> 99.0	0	2	< 4.0	< 0.200	< 1.08
				10/05/2020	11328-DR1-2	B23	positive control (hit)	351	0.68																101	0.68
				10/05/2020	11328-DR1-2	B24	negative control	781	0.68																4.69	0.68
				10/05/2020	11328-DR1-2	C01	positive control (hit)	371	0.68																96.2	0.68
				10/05/2020	11328-DR1-2	C02	negative control	820	0.68																-4.02	0.68
CVD-0001891	COC1=CC=C(NC(=O)C(N(C(=O)C=C)C2=CC=C(C=C2)C(F)(F)F)C2=CC=CN=C2)C=C1 |c:17,19,28,30,33,t:2,4,15,26|	1	LON-WEI-b8d98729-27	10/05/2020	11328-DR1-2	C03		667	0.68	45.6	36.3	57.2		0.916	100	0	100	0.941	N = 16	2.1	-1.34 ± 1.26 (n=2)	62.5 ± 0.00 (n=2)	24.8		30.1	0.68	46	0.588	2	4.3	0.184	0.155
CVD-0001880	CCC1=CC=CC(NC(=O)C(N(C(=O)C=C)C2=CC=C(C=C2)C(C)OC)C2=CC=CN=C2)=C1 |c:4,18,20,29,31,33,t:2,16,27|	1	LON-WEI-b8d98729-17	10/05/2020	11328-DR1-2	C04		684	0.68	65	46	91.7		0.922	100	0	100	0.882	N = 16	2.3	-2.01 ± 0.631 (n=2)	54.5 ± 1.58 (n=2)	24.8		26.3	0.68	66.4	2.04	2	4.2	0.177	-0.535
CVD-0001901	CCC1=CC=CC(NC(=O)C(N(C(=O)C=C)C2=CC=C3N=CSC3=C2)C2=CC=CN=C2)=C1 |c:4,20,24,29,31,33,t:2,16,18,27|	1	LON-WEI-b8d98729-38	10/05/2020	11328-DR1-2	C05		691	0.68	55	44.2	68.6		1.05	100	0	100	0.937	N = 16	2.1	-2.46 ± 3.16 (n=2)	60.4 ± 2.37 (n=2)	24.8		24.8	0.68	59.2	5.82	2	4.2	0.185	-0.333
CVD-0003631	CC1=CC=NC=C1NC(=O)CC1=CC=CC(Cl)=C1 |c:3,5,14,17,t:1,12|	1	TRY-UNI-714a760b-6	10/05/2020	11328-DR1-2	C06		595	0.68	23.7	19.5	28.9		1.02	100	0	100	0.956	N = 16	2.1	-1.12 ± 2.21 (n=2)	78.9 ± 3.00 (n=2)	24.8		46.2	0.68	24.6	1.2	2	4.6	0.359	1.66
CVD-0003621	CC(C(=O)NC1=CN=CC=C1C)C1=CC=CC(Cl)=C1 |c:7,9,15,18,t:5,13|	1	TRY-UNI-714a760b-18	10/05/2020	11328-DR1-2	C07		601	0.68	25.2	21	30.2		1.03	100	0	100	0.962	N = 16	2.1	0.446 ± 3.16 (n=2)	78.1 ± 3.16 (n=2)	24.8		44.9	0.68	26.2	1.45	2	4.6	0.338	1.09
CVD-0002706	COC1=CC=C(C=C1OC)C1CC(=NN1C(=O)CCl)C1=CC=CS1 |c:4,6,13,23,t:2,21|	1	MAT-POS-916a2c5a-1	10/05/2020	11328-DR1-2	C08		369	0.68	2	1.77	2.26		1.4	100	0	100	0.981	N = 16	2.1	24.8 ± 7.58 (n=2)	101 ± 5.37 (n=2)	24.8		96.7	0.68	1.88	0.174	2	5.7	0.334	2.69
CVD-0001862	ClCC(=O)NC1=CC=CC(=C1)N1CCCC1=O |c:7,9,t:5|	1	LON-WEI-8f408cad-1	10/05/2020	11328-DR1-2	C09		713	0.68	68.7	54.6	86.5		1	100	0	100	0.935	N = 16	2.1	-1.34 ± 3.16 (n=2)	56.2 ± 0.947 (n=2)	24.8		19.9	0.68	70.3	2.3	2	4.2	0.342	3.08
CVD-0003624	CC1=CC=NC=C1NC(=O)CC1=CC=CC(=C1)C#N |c:3,5,14,16,t:1,12|	1	TRY-UNI-714a760b-20	10/05/2020	11328-DR1-2	C10		701	0.68	59	49	71		1.03	100	0	100	0.953	N = 16	2.1	0.335 ± 3.00 (n=2)	59.9 ± 2.05 (n=2)	24.8		22.5	0.68	61.4	3.35	2	4.2	0.31	2.01
CVD-0001865	FC1=CC=CC(F)=C1S(=O)(=O)N1CCN(CC1)C(=O)CCl |c:3,6,t:1|	1	LON-WEI-8f408cad-2	10/05/2020	11328-DR1-2	C11		380	0.68	3.14	2.58	3.82		1.2	100	0	100	0.962	N = 16	2.1	18.1 ± 3.79 (n=2)	103 ± 0.316 (n=2)	24.8		94.2	0.68	3.29	0.205	2	5.5	0.366	4.56
CVD-0002707	COC1=CC=CC=C1OCCNC(=O)C1=CC(=O)NC2=CC=CC=C12 |c:4,6,22,t:2,15,20,24|	1	MAT-POS-916a2c5a-2	10/05/2020	11328-DR1-2	C12		475	0.68	7.52	6.73	8.41		1.07	100	0	100	0.988	N = 16	1.1	10.4 ± 3.00 (n=2)	93.7 ± 0.947 (n=2)	24.8		73	0.68	7.87	3.2	9	5.1	0.286	3.11
CVD-0001866	ClCC(=O)N1CCN(CC1)S(=O)(=O)C1=CC=CS1 |c:16,t:14|	1	LON-WEI-8f408cad-3	10/05/2020	11328-DR1-2	C13		365	0.68	2.26	2.01	2.54		1.37	100	0	100	0.984	N = 16	2.1	22.5 ± 6.63 (n=2)	104 ± 0.947 (n=2)	24.8		97.5	0.68	2.16	0.13	2	5.7	0.441	5.08
CVD-0000710	O=C(CC1=CN=CC2=CC=CC=C12)NC1=CC=CC(=C1)C#N |c:5,9,18,20,t:3,7,11,16|	1	DAR-DIA-23aa0b97-19	10/05/2020	11328-DR1-2	C14		595	0.68	25.3	22.5	28.4		1.04	100	0	100	0.984	N = 16	2.1	2.57 ± 1.10 (n=2)	79.4 ± 0.789 (n=2)	24.8		46.2	0.68	26.7	2.05	2	4.6	0.291	1.9
CVD-0002708	CC1=CC(C)=C(C)C(=C1C)S(=O)(=O)N1CCN(CC1)C(=O)C1=CC(=O)NC2=CC=CC=C12 |c:7,30,t:1,4,23,28,32|	1	MAT-POS-916a2c5a-3	10/05/2020	11328-DR1-2	C15		474	0.68	8.74	7.56	10.1		1.05	100	0	100	0.979	N = 16	1.1	11.4 ± 3.47 (n=2)	93.6 ± 0.158 (n=2)	24.8		73.2	0.68	8.47	0.391	2	5.1	0.222	1.61
CVD-0001867	FC1=CC=CC(=C1)S(=O)(=O)N1CCN(CC1)C(=O)CCl |c:3,5,t:1|	1	LON-WEI-8f408cad-4	10/05/2020	11328-DR1-2	C16		384	0.68	5.05	4.13	6.19		1.26	100	0	100	0.961	N = 16	1.1	13.7 ± 4.26 (n=2)	103 ± 1.10 (n=2)	24.8		93.3	0.68	3.84	1.35	3	5.4	0.379	4.63
CVD-0001868	ClCC(=O)N1CCN(CC2=CC=CS2)CC1 |c:11,t:9|	1	LON-WEI-8f408cad-5	10/05/2020	11328-DR1-2	C17		419	0.68	6.77	6.07	7.56		1.32	100	0	100	0.988	N = 16	1.1	9.49 ± 3.63 (n=2)	99.9 ± 0.473 (n=2)	24.8		85.5	0.68	6.22	0.788	2	5.2	0.456	3.77
CVD-0001869	ClCC(=O)N1CCN(CC2=CSC=C2)CC1 |c:12,t:9|	1	LON-WEI-8f408cad-7	10/05/2020	11328-DR1-2	C18		389	0.68	3.74	3.4	4.13		1.3	100	0	100	0.99	N = 16	1.1	14.4 ± 0.789 (n=2)	102 ± 0.947 (n=2)	24.8		92.2	0.68	3.51	0.337	2	5.5	0.477	4.15
CVD-0003626	CC(C(=O)NC1=CN=CC=C1C)C1=CC=CC(=C1)C#N |c:7,9,15,17,t:5,13|	1	TRY-UNI-714a760b-22	10/05/2020	11328-DR1-2	C19		673	0.68	54.7	44.3	67.5		0.897	100	0	100	0.949	N = 16	2.1	2.57 ± 2.05 (n=2)	62.3 ± 5.68 (n=2)	24.8		28.8	0.68	54.9	0.406	2	4.3	0.298	1.52
CVD-0000712	O=C(CC1=CN=CC2=CC=CC=C12)NC1=CC=CC=C1 |c:5,9,18,20,t:3,7,11,16|	1	DAR-DIA-23aa0b97-20	10/05/2020	11328-DR1-2	C20		676	0.68	53.9	32.4	89.6		1.16	100	0	100	0.75	N = 16	2.3	-26.2 ± 41.8 (n=2)	63.5 ± 1.10 (n=2)	24.8		28.1	0.68	57.6	5.27	2	4.2	0.297	1.42
CVD-0003615	CC1=CC=NC=C1NC(=O)NC1=CC=CC(Cl)=C1 |c:3,5,14,17,t:1,12|	1	TRY-UNI-714a760b-12	10/05/2020	11328-DR1-2	C21		688	0.68	61	55.6	66.9		1.05	100	0	100	0.988	N = 16	2.1	1.34 ± 1.26 (n=2)	61.9 ± 0.789 (n=2)	24.8		25.4	0.68	64.5	4.95	2	4.2	0.326	1.17
CVD-0001887	CC(C)(C)NC(=O)C(N(C(=O)C=C)C1=NOC(=C1)C(C)(C)C)C1=CC=CN=C1 |c:16,25,27,t:13,23|	1	LON-WEI-b8d98729-23	10/05/2020	11328-DR1-2	C22		745	0.68	> 99.0				0.814	100	0	100	0.895	N = 16	2.3	-0.335 ± 7.73 (n=2)	26.2 ± 0.474 (n=2)	24.8		12.7	0.68	> 99.0	0	2	< 4.0	< 0.200	< 1.08
				10/05/2020	11328-DR1-2	C23	positive control (hit)	356	0.68																99.6	0.68
				10/05/2020	11328-DR1-2	C24	negative control	801	0.68																0.223	0.68
				10/05/2020	11328-DR1-2	D01	positive control (hit)	342	0.68																103	0.68
				10/05/2020	11328-DR1-2	D02	negative control	770	0.68																7.14	0.68
CVD-0001891	COC1=CC=C(NC(=O)C(N(C(=O)C=C)C2=CC=C(C=C2)C(F)(F)F)C2=CC=CN=C2)C=C1 |c:17,19,28,30,33,t:2,4,15,26|	1	LON-WEI-b8d98729-27	10/05/2020	11328-DR1-2	D03		679	0.68	45.6	36.3	57.2		0.916	100	0	100	0.941	N = 16	2.1	-1.34 ± 1.26 (n=2)	62.5 ± 0.00 (n=2)	12.4		27.5	0.68	46	0.588	2	4.3	0.184	0.155
CVD-0001880	CCC1=CC=CC(NC(=O)C(N(C(=O)C=C)C2=CC=C(C=C2)C(C)OC)C2=CC=CN=C2)=C1 |c:4,18,20,29,31,33,t:2,16,27|	1	LON-WEI-b8d98729-17	10/05/2020	11328-DR1-2	D04		697	0.68	65	46	91.7		0.922	100	0	100	0.882	N = 16	2.3	-2.01 ± 0.631 (n=2)	54.5 ± 1.58 (n=2)	12.4		23.4	0.68	66.4	2.04	2	4.2	0.177	-0.535
CVD-0001901	CCC1=CC=CC(NC(=O)C(N(C(=O)C=C)C2=CC=C3N=CSC3=C2)C2=CC=CN=C2)=C1 |c:4,20,24,29,31,33,t:2,16,18,27|	1	LON-WEI-b8d98729-38	10/05/2020	11328-DR1-2	D05		700	0.68	55	44.2	68.6		1.05	100	0	100	0.937	N = 16	2.1	-2.46 ± 3.16 (n=2)	60.4 ± 2.37 (n=2)	12.4		22.8	0.68	59.2	5.82	2	4.2	0.185	-0.333
CVD-0003631	CC1=CC=NC=C1NC(=O)CC1=CC=CC(Cl)=C1 |c:3,5,14,17,t:1,12|	1	TRY-UNI-714a760b-6	10/05/2020	11328-DR1-2	D06		635	0.68	23.7	19.5	28.9		1.02	100	0	100	0.956	N = 16	2.1	-1.12 ± 2.21 (n=2)	78.9 ± 3.00 (n=2)	12.4		37.3	0.68	24.6	1.2	2	4.6	0.359	1.66
CVD-0003621	CC(C(=O)NC1=CN=CC=C1C)C1=CC=CC(Cl)=C1 |c:7,9,15,18,t:5,13|	1	TRY-UNI-714a760b-18	10/05/2020	11328-DR1-2	D07		633	0.68	25.2	21	30.2		1.03	100	0	100	0.962	N = 16	2.1	0.446 ± 3.16 (n=2)	78.1 ± 3.16 (n=2)	12.4		37.7	0.68	26.2	1.45	2	4.6	0.338	1.09
CVD-0002706	COC1=CC=C(C=C1OC)C1CC(=NN1C(=O)CCl)C1=CC=CS1 |c:4,6,13,23,t:2,21|	1	MAT-POS-916a2c5a-1	10/05/2020	11328-DR1-2	D08		360	0.68	2	1.77	2.26		1.4	100	0	100	0.981	N = 16	2.1	24.8 ± 7.58 (n=2)	101 ± 5.37 (n=2)	12.4		98.7	0.68	1.88	0.174	2	5.7	0.334	2.69
CVD-0001862	ClCC(=O)NC1=CC=CC(=C1)N1CCCC1=O |c:7,9,t:5|	1	LON-WEI-8f408cad-1	10/05/2020	11328-DR1-2	D09		709	0.68	68.7	54.6	86.5		1	100	0	100	0.935	N = 16	2.1	-1.34 ± 3.16 (n=2)	56.2 ± 0.947 (n=2)	12.4		20.8	0.68	70.3	2.3	2	4.2	0.342	3.08
CVD-0003624	CC1=CC=NC=C1NC(=O)CC1=CC=CC(=C1)C#N |c:3,5,14,16,t:1,12|	1	TRY-UNI-714a760b-20	10/05/2020	11328-DR1-2	D10		707	0.68	59	49	71		1.03	100	0	100	0.953	N = 16	2.1	0.335 ± 3.00 (n=2)	59.9 ± 2.05 (n=2)	12.4		21.2	0.68	61.4	3.35	2	4.2	0.31	2.01
CVD-0001865	FC1=CC=CC(F)=C1S(=O)(=O)N1CCN(CC1)C(=O)CCl |c:3,6,t:1|	1	LON-WEI-8f408cad-2	10/05/2020	11328-DR1-2	D11		396	0.68	3.14	2.58	3.82		1.2	100	0	100	0.962	N = 16	2.1	18.1 ± 3.79 (n=2)	103 ± 0.316 (n=2)	12.4		90.6	0.68	3.29	0.205	2	5.5	0.366	4.56
CVD-0002707	COC1=CC=CC=C1OCCNC(=O)C1=CC(=O)NC2=CC=CC=C12 |c:4,6,22,t:2,15,20,24|	1	MAT-POS-916a2c5a-2	10/05/2020	11328-DR1-2	D12		512	0.68	7.52	6.73	8.41		1.07	100	0	100	0.988	N = 16	1.1	10.4 ± 3.00 (n=2)	93.7 ± 0.947 (n=2)	12.4		64.7	0.68	7.87	3.2	9	5.1	0.286	3.11
CVD-0001866	ClCC(=O)N1CCN(CC1)S(=O)(=O)C1=CC=CS1 |c:16,t:14|	1	LON-WEI-8f408cad-3	10/05/2020	11328-DR1-2	D13		369	0.68	2.26	2.01	2.54		1.37	100	0	100	0.984	N = 16	2.1	22.5 ± 6.63 (n=2)	104 ± 0.947 (n=2)	12.4		96.7	0.68	2.16	0.13	2	5.7	0.441	5.08
CVD-0000710	O=C(CC1=CN=CC2=CC=CC=C12)NC1=CC=CC(=C1)C#N |c:5,9,18,20,t:3,7,11,16|	1	DAR-DIA-23aa0b97-19	10/05/2020	11328-DR1-2	D14		650	0.68	25.3	22.5	28.4		1.04	100	0	100	0.984	N = 16	2.1	2.57 ± 1.10 (n=2)	79.4 ± 0.789 (n=2)	12.4		33.9	0.68	26.7	2.05	2	4.6	0.291	1.9
CVD-0002708	CC1=CC(C)=C(C)C(=C1C)S(=O)(=O)N1CCN(CC1)C(=O)C1=CC(=O)NC2=CC=CC=C12 |c:7,30,t:1,4,23,28,32|	1	MAT-POS-916a2c5a-3	10/05/2020	11328-DR1-2	D15		525	0.68	8.74	7.56	10.1		1.05	100	0	100	0.979	N = 16	1.1	11.4 ± 3.47 (n=2)	93.6 ± 0.158 (n=2)	12.4		61.8	0.68	8.47	0.391	2	5.1	0.222	1.61
CVD-0001867	FC1=CC=CC(=C1)S(=O)(=O)N1CCN(CC1)C(=O)CCl |c:3,5,t:1|	1	LON-WEI-8f408cad-4	10/05/2020	11328-DR1-2	D16		432	0.68	5.05	4.13	6.19		1.26	100	0	100	0.961	N = 16	1.1	13.7 ± 4.26 (n=2)	103 ± 1.10 (n=2)	12.4		82.6	0.68	3.84	1.35	3	5.4	0.379	4.63
CVD-0001868	ClCC(=O)N1CCN(CC2=CC=CS2)CC1 |c:11,t:9|	1	LON-WEI-8f408cad-5	10/05/2020	11328-DR1-2	D17		479	0.68	6.77	6.07	7.56		1.32	100	0	100	0.988	N = 16	1.1	9.49 ± 3.63 (n=2)	99.9 ± 0.473 (n=2)	12.4		72.1	0.68	6.22	0.788	2	5.2	0.456	3.77
CVD-0001869	ClCC(=O)N1CCN(CC2=CSC=C2)CC1 |c:12,t:9|	1	LON-WEI-8f408cad-7	10/05/2020	11328-DR1-2	D18		415	0.68	3.74	3.4	4.13		1.3	100	0	100	0.99	N = 16	1.1	14.4 ± 0.789 (n=2)	102 ± 0.947 (n=2)	12.4		86.4	0.68	3.51	0.337	2	5.5	0.477	4.15
CVD-0003626	CC(C(=O)NC1=CN=CC=C1C)C1=CC=CC(=C1)C#N |c:7,9,15,17,t:5,13|	1	TRY-UNI-714a760b-22	10/05/2020	11328-DR1-2	D19		734	0.68	54.7	44.3	67.5		0.897	100	0	100	0.949	N = 16	2.1	2.57 ± 2.05 (n=2)	62.3 ± 5.68 (n=2)	12.4		15.2	0.68	54.9	0.406	2	4.3	0.298	1.52
CVD-0000712	O=C(CC1=CN=CC2=CC=CC=C12)NC1=CC=CC=C1 |c:5,9,18,20,t:3,7,11,16|	1	DAR-DIA-23aa0b97-20	10/05/2020	11328-DR1-2	D20		718	0.68	53.9	32.4	89.6		1.16	100	0	100	0.75	N = 16	2.3	-26.2 ± 41.8 (n=2)	63.5 ± 1.10 (n=2)	12.4		18.8	0.68	57.6	5.27	2	4.2	0.297	1.42
CVD-0003615	CC1=CC=NC=C1NC(=O)NC1=CC=CC(Cl)=C1 |c:3,5,14,17,t:1,12|	1	TRY-UNI-714a760b-12	10/05/2020	11328-DR1-2	D21		716	0.68	61	55.6	66.9		1.05	100	0	100	0.988	N = 16	2.1	1.34 ± 1.26 (n=2)	61.9 ± 0.789 (n=2)	12.4		19.2	0.68	64.5	4.95	2	4.2	0.326	1.17
CVD-0001887	CC(C)(C)NC(=O)C(N(C(=O)C=C)C1=NOC(=C1)C(C)(C)C)C1=CC=CN=C1 |c:16,25,27,t:13,23|	1	LON-WEI-b8d98729-23	10/05/2020	11328-DR1-2	D22		766	0.68	> 99.0				0.814	100	0	100	0.895	N = 16	2.3	-0.335 ± 7.73 (n=2)	26.2 ± 0.474 (n=2)	12.4		8.04	0.68	> 99.0	0	2	< 4.0	< 0.200	< 1.08
				10/05/2020	11328-DR1-2	D23	positive control (hit)	353	0.68																100	0.68
				10/05/2020	11328-DR1-2	D24	negative control	804	0.68																-0.446	0.68
				10/05/2020	11328-DR1-2	E01	positive control (hit)	376	0.68																95.1	0.68
				10/05/2020	11328-DR1-2	E02	negative control	840	0.68																-8.48	0.68
CVD-0001891	COC1=CC=C(NC(=O)C(N(C(=O)C=C)C2=CC=C(C=C2)C(F)(F)F)C2=CC=CN=C2)C=C1 |c:17,19,28,30,33,t:2,4,15,26|	1	LON-WEI-b8d98729-27	10/05/2020	11328-DR1-2	E03		730	0.68	45.6	36.3	57.2		0.916	100	0	100	0.941	N = 16	2.1	-1.34 ± 1.26 (n=2)	62.5 ± 0.00 (n=2)	6.19		16.1	0.68	46	0.588	2	4.3	0.184	0.155
CVD-0001880	CCC1=CC=CC(NC(=O)C(N(C(=O)C=C)C2=CC=C(C=C2)C(C)OC)C2=CC=CN=C2)=C1 |c:4,18,20,29,31,33,t:2,16,27|	1	LON-WEI-b8d98729-17	10/05/2020	11328-DR1-2	E04		792	0.68	65	46	91.7		0.922	100	0	100	0.882	N = 16	2.3	-2.01 ± 0.631 (n=2)	54.5 ± 1.58 (n=2)	6.19		2.23	0.68	66.4	2.04	2	4.2	0.177	-0.535
CVD-0001901	CCC1=CC=CC(NC(=O)C(N(C(=O)C=C)C2=CC=C3N=CSC3=C2)C2=CC=CN=C2)=C1 |c:4,20,24,29,31,33,t:2,16,18,27|	1	LON-WEI-b8d98729-38	10/05/2020	11328-DR1-2	E05		791	0.68	55	44.2	68.6		1.05	100	0	100	0.937	N = 16	2.1	-2.46 ± 3.16 (n=2)	60.4 ± 2.37 (n=2)	6.19		2.46	0.68	59.2	5.82	2	4.2	0.185	-0.333
CVD-0003631	CC1=CC=NC=C1NC(=O)CC1=CC=CC(Cl)=C1 |c:3,5,14,17,t:1,12|	1	TRY-UNI-714a760b-6	10/05/2020	11328-DR1-2	E06		749	0.68	23.7	19.5	28.9		1.02	100	0	100	0.956	N = 16	2.1	-1.12 ± 2.21 (n=2)	78.9 ± 3.00 (n=2)	6.19		11.8	0.68	24.6	1.2	2	4.6	0.359	1.66
CVD-0003621	CC(C(=O)NC1=CN=CC=C1C)C1=CC=CC(Cl)=C1 |c:7,9,15,18,t:5,13|	1	TRY-UNI-714a760b-18	10/05/2020	11328-DR1-2	E07		738	0.68	25.2	21	30.2		1.03	100	0	100	0.962	N = 16	2.1	0.446 ± 3.16 (n=2)	78.1 ± 3.16 (n=2)	6.19		14.3	0.68	26.2	1.45	2	4.6	0.338	1.09
CVD-0002706	COC1=CC=C(C=C1OC)C1CC(=NN1C(=O)CCl)C1=CC=CS1 |c:4,6,13,23,t:2,21|	1	MAT-POS-916a2c5a-1	10/05/2020	11328-DR1-2	E08		442	0.68	2	1.77	2.26		1.4	100	0	100	0.981	N = 16	2.1	24.8 ± 7.58 (n=2)	101 ± 5.37 (n=2)	6.19		80.4	0.68	1.88	0.174	2	5.7	0.334	2.69
CVD-0001862	ClCC(=O)NC1=CC=CC(=C1)N1CCCC1=O |c:7,9,t:5|	1	LON-WEI-8f408cad-1	10/05/2020	11328-DR1-2	E09		792	0.68	68.7	54.6	86.5		1	100	0	100	0.935	N = 16	2.1	-1.34 ± 3.16 (n=2)	56.2 ± 0.947 (n=2)	6.19		2.23	0.68	70.3	2.3	2	4.2	0.342	3.08
CVD-0003624	CC1=CC=NC=C1NC(=O)CC1=CC=CC(=C1)C#N |c:3,5,14,16,t:1,12|	1	TRY-UNI-714a760b-20	10/05/2020	11328-DR1-2	E10		788	0.68	59	49	71		1.03	100	0	100	0.953	N = 16	2.1	0.335 ± 3.00 (n=2)	59.9 ± 2.05 (n=2)	6.19		3.12	0.68	61.4	3.35	2	4.2	0.31	2.01
CVD-0001865	FC1=CC=CC(F)=C1S(=O)(=O)N1CCN(CC1)C(=O)CCl |c:3,6,t:1|	1	LON-WEI-8f408cad-2	10/05/2020	11328-DR1-2	E11		521	0.68	3.14	2.58	3.82		1.2	100	0	100	0.962	N = 16	2.1	18.1 ± 3.79 (n=2)	103 ± 0.316 (n=2)	6.19		62.7	0.68	3.29	0.205	2	5.5	0.366	4.56
CVD-0002707	COC1=CC=CC=C1OCCNC(=O)C1=CC(=O)NC2=CC=CC=C12 |c:4,6,22,t:2,15,20,24|	1	MAT-POS-916a2c5a-2	10/05/2020	11328-DR1-2	E12		621	0.68	7.52	6.73	8.41		1.07	100	0	100	0.988	N = 16	1.1	10.4 ± 3.00 (n=2)	93.7 ± 0.947 (n=2)	6.19		40.4	0.68	7.87	3.2	9	5.1	0.286	3.11
CVD-0001866	ClCC(=O)N1CCN(CC1)S(=O)(=O)C1=CC=CS1 |c:16,t:14|	1	LON-WEI-8f408cad-3	10/05/2020	11328-DR1-2	E13		457	0.68	2.26	2.01	2.54		1.37	100	0	100	0.984	N = 16	2.1	22.5 ± 6.63 (n=2)	104 ± 0.947 (n=2)	6.19		77	0.68	2.16	0.13	2	5.7	0.441	5.08
CVD-0000710	O=C(CC1=CN=CC2=CC=CC=C12)NC1=CC=CC(=C1)C#N |c:5,9,18,20,t:3,7,11,16|	1	DAR-DIA-23aa0b97-19	10/05/2020	11328-DR1-2	E14		737	0.68	25.3	22.5	28.4		1.04	100	0	100	0.984	N = 16	2.1	2.57 ± 1.10 (n=2)	79.4 ± 0.789 (n=2)	6.19		14.5	0.68	26.7	2.05	2	4.6	0.291	1.9
CVD-0002708	CC1=CC(C)=C(C)C(=C1C)S(=O)(=O)N1CCN(CC1)C(=O)C1=CC(=O)NC2=CC=CC=C12 |c:7,30,t:1,4,23,28,32|	1	MAT-POS-916a2c5a-3	10/05/2020	11328-DR1-2	E15		628	0.68	8.74	7.56	10.1		1.05	100	0	100	0.979	N = 16	1.1	11.4 ± 3.47 (n=2)	93.6 ± 0.158 (n=2)	6.19		38.8	0.68	8.47	0.391	2	5.1	0.222	1.61
CVD-0001867	FC1=CC=CC(=C1)S(=O)(=O)N1CCN(CC1)C(=O)CCl |c:3,5,t:1|	1	LON-WEI-8f408cad-4	10/05/2020	11328-DR1-2	E16		548	0.68	5.05	4.13	6.19		1.26	100	0	100	0.961	N = 16	1.1	13.7 ± 4.26 (n=2)	103 ± 1.10 (n=2)	6.19		56.7	0.68	3.84	1.35	3	5.4	0.379	4.63
CVD-0001868	ClCC(=O)N1CCN(CC2=CC=CS2)CC1 |c:11,t:9|	1	LON-WEI-8f408cad-5	10/05/2020	11328-DR1-2	E17		603	0.68	6.77	6.07	7.56		1.32	100	0	100	0.988	N = 16	1.1	9.49 ± 3.63 (n=2)	99.9 ± 0.473 (n=2)	6.19		44.4	0.68	6.22	0.788	2	5.2	0.456	3.77
CVD-0001869	ClCC(=O)N1CCN(CC2=CSC=C2)CC1 |c:12,t:9|	1	LON-WEI-8f408cad-7	10/05/2020	11328-DR1-2	E18		516	0.68	3.74	3.4	4.13		1.3	100	0	100	0.99	N = 16	1.1	14.4 ± 0.789 (n=2)	102 ± 0.947 (n=2)	6.19		63.8	0.68	3.51	0.337	2	5.5	0.477	4.15
CVD-0003626	CC(C(=O)NC1=CN=CC=C1C)C1=CC=CC(=C1)C#N |c:7,9,15,17,t:5,13|	1	TRY-UNI-714a760b-22	10/05/2020	11328-DR1-2	E19		763	0.68	54.7	44.3	67.5		0.897	100	0	100	0.949	N = 16	2.1	2.57 ± 2.05 (n=2)	62.3 ± 5.68 (n=2)	6.19		8.71	0.68	54.9	0.406	2	4.3	0.298	1.52
CVD-0000712	O=C(CC1=CN=CC2=CC=CC=C12)NC1=CC=CC=C1 |c:5,9,18,20,t:3,7,11,16|	1	DAR-DIA-23aa0b97-20	10/05/2020	11328-DR1-2	E20		771	0.68	53.9	32.4	89.6		1.16	100	0	100	0.75	N = 16	2.3	-26.2 ± 41.8 (n=2)	63.5 ± 1.10 (n=2)	6.19		6.92	0.68	57.6	5.27	2	4.2	0.297	1.42
CVD-0003615	CC1=CC=NC=C1NC(=O)NC1=CC=CC(Cl)=C1 |c:3,5,14,17,t:1,12|	1	TRY-UNI-714a760b-12	10/05/2020	11328-DR1-2	E21		767	0.68	61	55.6	66.9		1.05	100	0	100	0.988	N = 16	2.1	1.34 ± 1.26 (n=2)	61.9 ± 0.789 (n=2)	6.19		7.81	0.68	64.5	4.95	2	4.2	0.326	1.17
CVD-0001887	CC(C)(C)NC(=O)C(N(C(=O)C=C)C1=NOC(=C1)C(C)(C)C)C1=CC=CN=C1 |c:16,25,27,t:13,23|	1	LON-WEI-b8d98729-23	10/05/2020	11328-DR1-2	E22		792	0.68	> 99.0				0.814	100	0	100	0.895	N = 16	2.3	-0.335 ± 7.73 (n=2)	26.2 ± 0.474 (n=2)	6.19		2.23	0.68	> 99.0	0	2	< 4.0	< 0.200	< 1.08
				10/05/2020	11328-DR1-2	E23	positive control (hit)	360	0.68																98.7	0.68
				10/05/2020	11328-DR1-2	E24	negative control	813	0.68																-2.46	0.68
				10/05/2020	11328-DR1-2	F01	positive control (hit)	346	0.68																102	0.68
				10/05/2020	11328-DR1-2	F02	negative control	781	0.68																4.69	0.68
CVD-0001891	COC1=CC=C(NC(=O)C(N(C(=O)C=C)C2=CC=C(C=C2)C(F)(F)F)C2=CC=CN=C2)C=C1 |c:17,19,28,30,33,t:2,4,15,26|	1	LON-WEI-b8d98729-27	10/05/2020	11328-DR1-2	F03		747	0.68	45.6	36.3	57.2		0.916	100	0	100	0.941	N = 16	2.1	-1.34 ± 1.26 (n=2)	62.5 ± 0.00 (n=2)	3.71		12.3	0.68	46	0.588	2	4.3	0.184	0.155
CVD-0001880	CCC1=CC=CC(NC(=O)C(N(C(=O)C=C)C2=CC=C(C=C2)C(C)OC)C2=CC=CN=C2)=C1 |c:4,18,20,29,31,33,t:2,16,27|	1	LON-WEI-b8d98729-17	10/05/2020	11328-DR1-2	F04		756	0.68	65	46	91.7		0.922	100	0	100	0.882	N = 16	2.3	-2.01 ± 0.631 (n=2)	54.5 ± 1.58 (n=2)	3.71		10.3	0.68	66.4	2.04	2	4.2	0.177	-0.535
CVD-0001901	CCC1=CC=CC(NC(=O)C(N(C(=O)C=C)C2=CC=C3N=CSC3=C2)C2=CC=CN=C2)=C1 |c:4,20,24,29,31,33,t:2,16,18,27|	1	LON-WEI-b8d98729-38	10/05/2020	11328-DR1-2	F05		765	0.68	55	44.2	68.6		1.05	100	0	100	0.937	N = 16	2.1	-2.46 ± 3.16 (n=2)	60.4 ± 2.37 (n=2)	3.71		8.26	0.68	59.2	5.82	2	4.2	0.185	-0.333
CVD-0003631	CC1=CC=NC=C1NC(=O)CC1=CC=CC(Cl)=C1 |c:3,5,14,17,t:1,12|	1	TRY-UNI-714a760b-6	10/05/2020	11328-DR1-2	F06		709	0.68	23.7	19.5	28.9		1.02	100	0	100	0.956	N = 16	2.1	-1.12 ± 2.21 (n=2)	78.9 ± 3.00 (n=2)	3.71		20.8	0.68	24.6	1.2	2	4.6	0.359	1.66
CVD-0003621	CC(C(=O)NC1=CN=CC=C1C)C1=CC=CC(Cl)=C1 |c:7,9,15,18,t:5,13|	1	TRY-UNI-714a760b-18	10/05/2020	11328-DR1-2	F07		723	0.68	25.2	21	30.2		1.03	100	0	100	0.962	N = 16	2.1	0.446 ± 3.16 (n=2)	78.1 ± 3.16 (n=2)	3.71		17.6	0.68	26.2	1.45	2	4.6	0.338	1.09
CVD-0002706	COC1=CC=C(C=C1OC)C1CC(=NN1C(=O)CCl)C1=CC=CS1 |c:4,6,13,23,t:2,21|	1	MAT-POS-916a2c5a-1	10/05/2020	11328-DR1-2	F08		477	0.68	2	1.77	2.26		1.4	100	0	100	0.981	N = 16	2.1	24.8 ± 7.58 (n=2)	101 ± 5.37 (n=2)	3.71		72.5	0.68	1.88	0.174	2	5.7	0.334	2.69
CVD-0001862	ClCC(=O)NC1=CC=CC(=C1)N1CCCC1=O |c:7,9,t:5|	1	LON-WEI-8f408cad-1	10/05/2020	11328-DR1-2	F09		767	0.68	68.7	54.6	86.5		1	100	0	100	0.935	N = 16	2.1	-1.34 ± 3.16 (n=2)	56.2 ± 0.947 (n=2)	3.71		7.81	0.68	70.3	2.3	2	4.2	0.342	3.08
CVD-0003624	CC1=CC=NC=C1NC(=O)CC1=CC=CC(=C1)C#N |c:3,5,14,16,t:1,12|	1	TRY-UNI-714a760b-20	10/05/2020	11328-DR1-2	F10		766	0.68	59	49	71		1.03	100	0	100	0.953	N = 16	2.1	0.335 ± 3.00 (n=2)	59.9 ± 2.05 (n=2)	3.71		8.04	0.68	61.4	3.35	2	4.2	0.31	2.01
CVD-0001865	FC1=CC=CC(F)=C1S(=O)(=O)N1CCN(CC1)C(=O)CCl |c:3,6,t:1|	1	LON-WEI-8f408cad-2	10/05/2020	11328-DR1-2	F11		563	0.68	3.14	2.58	3.82		1.2	100	0	100	0.962	N = 16	2.1	18.1 ± 3.79 (n=2)	103 ± 0.316 (n=2)	3.71		53.3	0.68	3.29	0.205	2	5.5	0.366	4.56
CVD-0002707	COC1=CC=CC=C1OCCNC(=O)C1=CC(=O)NC2=CC=CC=C12 |c:4,6,22,t:2,15,20,24|	1	MAT-POS-916a2c5a-2	10/05/2020	11328-DR1-2	F12		640	0.68	7.52	6.73	8.41		1.07	100	0	100	0.988	N = 16	1.1	10.4 ± 3.00 (n=2)	93.7 ± 0.947 (n=2)	3.71		36.2	0.68	7.87	3.2	9	5.1	0.286	3.11
CVD-0001866	ClCC(=O)N1CCN(CC1)S(=O)(=O)C1=CC=CS1 |c:16,t:14|	1	LON-WEI-8f408cad-3	10/05/2020	11328-DR1-2	F13		511	0.68	2.26	2.01	2.54		1.37	100	0	100	0.984	N = 16	2.1	22.5 ± 6.63 (n=2)	104 ± 0.947 (n=2)	3.71		65	0.68	2.16	0.13	2	5.7	0.441	5.08
CVD-0000710	O=C(CC1=CN=CC2=CC=CC=C12)NC1=CC=CC(=C1)C#N |c:5,9,18,20,t:3,7,11,16|	1	DAR-DIA-23aa0b97-19	10/05/2020	11328-DR1-2	F14		734	0.68	25.3	22.5	28.4		1.04	100	0	100	0.984	N = 16	2.1	2.57 ± 1.10 (n=2)	79.4 ± 0.789 (n=2)	3.71		15.2	0.68	26.7	2.05	2	4.6	0.291	1.9
CVD-0002708	CC1=CC(C)=C(C)C(=C1C)S(=O)(=O)N1CCN(CC1)C(=O)C1=CC(=O)NC2=CC=CC=C12 |c:7,30,t:1,4,23,28,32|	1	MAT-POS-916a2c5a-3	10/05/2020	11328-DR1-2	F15		660	0.68	8.74	7.56	10.1		1.05	100	0	100	0.979	N = 16	1.1	11.4 ± 3.47 (n=2)	93.6 ± 0.158 (n=2)	3.71		31.7	0.68	8.47	0.391	2	5.1	0.222	1.61
CVD-0001867	FC1=CC=CC(=C1)S(=O)(=O)N1CCN(CC1)C(=O)CCl |c:3,5,t:1|	1	LON-WEI-8f408cad-4	10/05/2020	11328-DR1-2	F16		609	0.68	5.05	4.13	6.19		1.26	100	0	100	0.961	N = 16	1.1	13.7 ± 4.26 (n=2)	103 ± 1.10 (n=2)	3.71		43.1	0.68	3.84	1.35	3	5.4	0.379	4.63
CVD-0001868	ClCC(=O)N1CCN(CC2=CC=CS2)CC1 |c:11,t:9|	1	LON-WEI-8f408cad-5	10/05/2020	11328-DR1-2	F17		646	0.68	6.77	6.07	7.56		1.32	100	0	100	0.988	N = 16	1.1	9.49 ± 3.63 (n=2)	99.9 ± 0.473 (n=2)	3.71		34.8	0.68	6.22	0.788	2	5.2	0.456	3.77
CVD-0001869	ClCC(=O)N1CCN(CC2=CSC=C2)CC1 |c:12,t:9|	1	LON-WEI-8f408cad-7	10/05/2020	11328-DR1-2	F18		588	0.68	3.74	3.4	4.13		1.3	100	0	100	0.99	N = 16	1.1	14.4 ± 0.789 (n=2)	102 ± 0.947 (n=2)	3.71		47.8	0.68	3.51	0.337	2	5.5	0.477	4.15
CVD-0003626	CC(C(=O)NC1=CN=CC=C1C)C1=CC=CC(=C1)C#N |c:7,9,15,17,t:5,13|	1	TRY-UNI-714a760b-22	10/05/2020	11328-DR1-2	F19		769	0.68	54.7	44.3	67.5		0.897	100	0	100	0.949	N = 16	2.1	2.57 ± 2.05 (n=2)	62.3 ± 5.68 (n=2)	3.71		7.37	0.68	54.9	0.406	2	4.3	0.298	1.52
CVD-0000712	O=C(CC1=CN=CC2=CC=CC=C12)NC1=CC=CC=C1 |c:5,9,18,20,t:3,7,11,16|	1	DAR-DIA-23aa0b97-20	10/05/2020	11328-DR1-2	F20		770	0.68	53.9	32.4	89.6		1.16	100	0	100	0.75	N = 16	2.3	-26.2 ± 41.8 (n=2)	63.5 ± 1.10 (n=2)	3.71		7.14	0.68	57.6	5.27	2	4.2	0.297	1.42
CVD-0003615	CC1=CC=NC=C1NC(=O)NC1=CC=CC(Cl)=C1 |c:3,5,14,17,t:1,12|	1	TRY-UNI-714a760b-12	10/05/2020	11328-DR1-2	F21		776	0.68	61	55.6	66.9		1.05	100	0	100	0.988	N = 16	2.1	1.34 ± 1.26 (n=2)	61.9 ± 0.789 (n=2)	3.71		5.8	0.68	64.5	4.95	2	4.2	0.326	1.17
CVD-0001887	CC(C)(C)NC(=O)C(N(C(=O)C=C)C1=NOC(=C1)C(C)(C)C)C1=CC=CN=C1 |c:16,25,27,t:13,23|	1	LON-WEI-b8d98729-23	10/05/2020	11328-DR1-2	F22		788	0.68	> 99.0				0.814	100	0	100	0.895	N = 16	2.3	-0.335 ± 7.73 (n=2)	26.2 ± 0.474 (n=2)	3.71		3.12	0.68	> 99.0	0	2	< 4.0	< 0.200	< 1.08
				10/05/2020	11328-DR1-2	F23	positive control (hit)	354	0.68																100	0.68
				10/05/2020	11328-DR1-2	F24	negative control	820	0.68																-4.02	0.68
				10/05/2020	11328-DR1-2	G01	positive control (hit)	368	0.68																96.9	0.68
				10/05/2020	11328-DR1-2	G02	negative control	825	0.68																-5.13	0.68
CVD-0001891	COC1=CC=C(NC(=O)C(N(C(=O)C=C)C2=CC=C(C=C2)C(F)(F)F)C2=CC=CN=C2)C=C1 |c:17,19,28,30,33,t:2,4,15,26|	1	LON-WEI-b8d98729-27	10/05/2020	11328-DR1-2	G03		804	0.68	45.6	36.3	57.2		0.916	100	0	100	0.941	N = 16	2.1	-1.34 ± 1.26 (n=2)	62.5 ± 0.00 (n=2)	1.24		-0.446	0.68	46	0.588	2	4.3	0.184	0.155
CVD-0001880	CCC1=CC=CC(NC(=O)C(N(C(=O)C=C)C2=CC=C(C=C2)C(C)OC)C2=CC=CN=C2)=C1 |c:4,18,20,29,31,33,t:2,16,27|	1	LON-WEI-b8d98729-17	10/05/2020	11328-DR1-2	G04		809	0.68	65	46	91.7		0.922	100	0	100	0.882	N = 16	2.3	-2.01 ± 0.631 (n=2)	54.5 ± 1.58 (n=2)	1.24		-1.56	0.68	66.4	2.04	2	4.2	0.177	-0.535
CVD-0001901	CCC1=CC=CC(NC(=O)C(N(C(=O)C=C)C2=CC=C3N=CSC3=C2)C2=CC=CN=C2)=C1 |c:4,20,24,29,31,33,t:2,16,18,27|	1	LON-WEI-b8d98729-38	10/05/2020	11328-DR1-2	G05		803	0.68	55	44.2	68.6		1.05	100	0	100	0.937	N = 16	2.1	-2.46 ± 3.16 (n=2)	60.4 ± 2.37 (n=2)	1.24		-0.223	0.68	59.2	5.82	2	4.2	0.185	-0.333
CVD-0003631	CC1=CC=NC=C1NC(=O)CC1=CC=CC(Cl)=C1 |c:3,5,14,17,t:1,12|	1	TRY-UNI-714a760b-6	10/05/2020	11328-DR1-2	G06		800	0.68	23.7	19.5	28.9		1.02	100	0	100	0.956	N = 16	2.1	-1.12 ± 2.21 (n=2)	78.9 ± 3.00 (n=2)	1.24		0.446	0.68	24.6	1.2	2	4.6	0.359	1.66
CVD-0003621	CC(C(=O)NC1=CN=CC=C1C)C1=CC=CC(Cl)=C1 |c:7,9,15,18,t:5,13|	1	TRY-UNI-714a760b-18	10/05/2020	11328-DR1-2	G07		790	0.68	25.2	21	30.2		1.03	100	0	100	0.962	N = 16	2.1	0.446 ± 3.16 (n=2)	78.1 ± 3.16 (n=2)	1.24		2.68	0.68	26.2	1.45	2	4.6	0.338	1.09
CVD-0002706	COC1=CC=C(C=C1OC)C1CC(=NN1C(=O)CCl)C1=CC=CS1 |c:4,6,13,23,t:2,21|	1	MAT-POS-916a2c5a-1	10/05/2020	11328-DR1-2	G08		658	0.68	2	1.77	2.26		1.4	100	0	100	0.981	N = 16	2.1	24.8 ± 7.58 (n=2)	101 ± 5.37 (n=2)	1.24		32.1	0.68	1.88	0.174	2	5.7	0.334	2.69
CVD-0001862	ClCC(=O)NC1=CC=CC(=C1)N1CCCC1=O |c:7,9,t:5|	1	LON-WEI-8f408cad-1	10/05/2020	11328-DR1-2	G09		798	0.68	68.7	54.6	86.5		1	100	0	100	0.935	N = 16	2.1	-1.34 ± 3.16 (n=2)	56.2 ± 0.947 (n=2)	1.24		0.893	0.68	70.3	2.3	2	4.2	0.342	3.08
CVD-0003624	CC1=CC=NC=C1NC(=O)CC1=CC=CC(=C1)C#N |c:3,5,14,16,t:1,12|	1	TRY-UNI-714a760b-20	10/05/2020	11328-DR1-2	G10		791	0.68	59	49	71		1.03	100	0	100	0.953	N = 16	2.1	0.335 ± 3.00 (n=2)	59.9 ± 2.05 (n=2)	1.24		2.46	0.68	61.4	3.35	2	4.2	0.31	2.01
CVD-0001865	FC1=CC=CC(F)=C1S(=O)(=O)N1CCN(CC1)C(=O)CCl |c:3,6,t:1|	1	LON-WEI-8f408cad-2	10/05/2020	11328-DR1-2	G11		626	0.68	3.14	2.58	3.82		1.2	100	0	100	0.962	N = 16	2.1	18.1 ± 3.79 (n=2)	103 ± 0.316 (n=2)	1.24		39.3	0.68	3.29	0.205	2	5.5	0.366	4.56
CVD-0002707	COC1=CC=CC=C1OCCNC(=O)C1=CC(=O)NC2=CC=CC=C12 |c:4,6,22,t:2,15,20,24|	1	MAT-POS-916a2c5a-2	10/05/2020	11328-DR1-2	G12		746	0.68	7.52	6.73	8.41		1.07	100	0	100	0.988	N = 16	1.1	10.4 ± 3.00 (n=2)	93.7 ± 0.947 (n=2)	1.24		12.5	0.68	7.87	3.2	9	5.1	0.286	3.11
CVD-0001866	ClCC(=O)N1CCN(CC1)S(=O)(=O)C1=CC=CS1 |c:16,t:14|	1	LON-WEI-8f408cad-3	10/05/2020	11328-DR1-2	G13		666	0.68	2.26	2.01	2.54		1.37	100	0	100	0.984	N = 16	2.1	22.5 ± 6.63 (n=2)	104 ± 0.947 (n=2)	1.24		30.4	0.68	2.16	0.13	2	5.7	0.441	5.08
CVD-0000710	O=C(CC1=CN=CC2=CC=CC=C12)NC1=CC=CC(=C1)C#N |c:5,9,18,20,t:3,7,11,16|	1	DAR-DIA-23aa0b97-19	10/05/2020	11328-DR1-2	G14		787	0.68	25.3	22.5	28.4		1.04	100	0	100	0.984	N = 16	2.1	2.57 ± 1.10 (n=2)	79.4 ± 0.789 (n=2)	1.24		3.35	0.68	26.7	2.05	2	4.6	0.291	1.9
CVD-0002708	CC1=CC(C)=C(C)C(=C1C)S(=O)(=O)N1CCN(CC1)C(=O)C1=CC(=O)NC2=CC=CC=C12 |c:7,30,t:1,4,23,28,32|	1	MAT-POS-916a2c5a-3	10/05/2020	11328-DR1-2	G15		740	0.68	8.74	7.56	10.1		1.05	100	0	100	0.979	N = 16	1.1	11.4 ± 3.47 (n=2)	93.6 ± 0.158 (n=2)	1.24		13.8	0.68	8.47	0.391	2	5.1	0.222	1.61
CVD-0001867	FC1=CC=CC(=C1)S(=O)(=O)N1CCN(CC1)C(=O)CCl |c:3,5,t:1|	1	LON-WEI-8f408cad-4	10/05/2020	11328-DR1-2	G16		720	0.68	5.05	4.13	6.19		1.26	100	0	100	0.961	N = 16	1.1	13.7 ± 4.26 (n=2)	103 ± 1.10 (n=2)	1.24		18.3	0.68	3.84	1.35	3	5.4	0.379	4.63
CVD-0001868	ClCC(=O)N1CCN(CC2=CC=CS2)CC1 |c:11,t:9|	1	LON-WEI-8f408cad-5	10/05/2020	11328-DR1-2	G17		753	0.68	6.77	6.07	7.56		1.32	100	0	100	0.988	N = 16	1.1	9.49 ± 3.63 (n=2)	99.9 ± 0.473 (n=2)	1.24		10.9	0.68	6.22	0.788	2	5.2	0.456	3.77
CVD-0001869	ClCC(=O)N1CCN(CC2=CSC=C2)CC1 |c:12,t:9|	1	LON-WEI-8f408cad-7	10/05/2020	11328-DR1-2	G18		704	0.68	3.74	3.4	4.13		1.3	100	0	100	0.99	N = 16	1.1	14.4 ± 0.789 (n=2)	102 ± 0.947 (n=2)	1.24		21.9	0.68	3.51	0.337	2	5.5	0.477	4.15
CVD-0003626	CC(C(=O)NC1=CN=CC=C1C)C1=CC=CC(=C1)C#N |c:7,9,15,17,t:5,13|	1	TRY-UNI-714a760b-22	10/05/2020	11328-DR1-2	G19		783	0.68	54.7	44.3	67.5		0.897	100	0	100	0.949	N = 16	2.1	2.57 ± 2.05 (n=2)	62.3 ± 5.68 (n=2)	1.24		4.24	0.68	54.9	0.406	2	4.3	0.298	1.52
CVD-0000712	O=C(CC1=CN=CC2=CC=CC=C12)NC1=CC=CC=C1 |c:5,9,18,20,t:3,7,11,16|	1	DAR-DIA-23aa0b97-20	10/05/2020	11328-DR1-2	G20		791	0.68	53.9	32.4	89.6		1.16	100	0	100	0.75	N = 16	2.3	-26.2 ± 41.8 (n=2)	63.5 ± 1.10 (n=2)	1.24		2.46	0.68	57.6	5.27	2	4.2	0.297	1.42
CVD-0003615	CC1=CC=NC=C1NC(=O)NC1=CC=CC(Cl)=C1 |c:3,5,14,17,t:1,12|	1	TRY-UNI-714a760b-12	10/05/2020	11328-DR1-2	G21		792	0.68	61	55.6	66.9		1.05	100	0	100	0.988	N = 16	2.1	1.34 ± 1.26 (n=2)	61.9 ± 0.789 (n=2)	1.24		2.23	0.68	64.5	4.95	2	4.2	0.326	1.17
CVD-0001887	CC(C)(C)NC(=O)C(N(C(=O)C=C)C1=NOC(=C1)C(C)(C)C)C1=CC=CN=C1 |c:16,25,27,t:13,23|	1	LON-WEI-b8d98729-23	10/05/2020	11328-DR1-2	G22		780	0.68	> 99.0				0.814	100	0	100	0.895	N = 16	2.3	-0.335 ± 7.73 (n=2)	26.2 ± 0.474 (n=2)	1.24		4.91	0.68	> 99.0	0	2	< 4.0	< 0.200	< 1.08
				10/05/2020	11328-DR1-2	G23	positive control (hit)	353	0.68																100	0.68
				10/05/2020	11328-DR1-2	G24	negative control	753	0.68																10.9	0.68
				10/05/2020	11328-DR1-2	H01	positive control (hit)	341	0.68																103	0.68
				10/05/2020	11328-DR1-2	H02	negative control	765	0.68																8.26	0.68
CVD-0001891	COC1=CC=C(NC(=O)C(N(C(=O)C=C)C2=CC=C(C=C2)C(F)(F)F)C2=CC=CN=C2)C=C1 |c:17,19,28,30,33,t:2,4,15,26|	1	LON-WEI-b8d98729-27	10/05/2020	11328-DR1-2	H03		762	0.68	45.6	36.3	57.2		0.916	100	0	100	0.941	N = 16	2.1	-1.34 ± 1.26 (n=2)	62.5 ± 0.00 (n=2)	0.772		8.93	0.68	46	0.588	2	4.3	0.184	0.155
CVD-0001880	CCC1=CC=CC(NC(=O)C(N(C(=O)C=C)C2=CC=C(C=C2)C(C)OC)C2=CC=CN=C2)=C1 |c:4,18,20,29,31,33,t:2,16,27|	1	LON-WEI-b8d98729-17	10/05/2020	11328-DR1-2	H04		773	0.68	65	46	91.7		0.922	100	0	100	0.882	N = 16	2.3	-2.01 ± 0.631 (n=2)	54.5 ± 1.58 (n=2)	0.772		6.47	0.68	66.4	2.04	2	4.2	0.177	-0.535
CVD-0001901	CCC1=CC=CC(NC(=O)C(N(C(=O)C=C)C2=CC=C3N=CSC3=C2)C2=CC=CN=C2)=C1 |c:4,20,24,29,31,33,t:2,16,18,27|	1	LON-WEI-b8d98729-38	10/05/2020	11328-DR1-2	H05		764	0.68	55	44.2	68.6		1.05	100	0	100	0.937	N = 16	2.1	-2.46 ± 3.16 (n=2)	60.4 ± 2.37 (n=2)	0.772		8.48	0.68	59.2	5.82	2	4.2	0.185	-0.333
CVD-0003631	CC1=CC=NC=C1NC(=O)CC1=CC=CC(Cl)=C1 |c:3,5,14,17,t:1,12|	1	TRY-UNI-714a760b-6	10/05/2020	11328-DR1-2	H06		756	0.68	23.7	19.5	28.9		1.02	100	0	100	0.956	N = 16	2.1	-1.12 ± 2.21 (n=2)	78.9 ± 3.00 (n=2)	0.772		10.3	0.68	24.6	1.2	2	4.6	0.359	1.66
CVD-0003621	CC(C(=O)NC1=CN=CC=C1C)C1=CC=CC(Cl)=C1 |c:7,9,15,18,t:5,13|	1	TRY-UNI-714a760b-18	10/05/2020	11328-DR1-2	H07		754	0.68	25.2	21	30.2		1.03	100	0	100	0.962	N = 16	2.1	0.446 ± 3.16 (n=2)	78.1 ± 3.16 (n=2)	0.772		10.7	0.68	26.2	1.45	2	4.6	0.338	1.09
CVD-0002706	COC1=CC=C(C=C1OC)C1CC(=NN1C(=O)CCl)C1=CC=CS1 |c:4,6,13,23,t:2,21|	1	MAT-POS-916a2c5a-1	10/05/2020	11328-DR1-2	H08		667	0.68	2	1.77	2.26		1.4	100	0	100	0.981	N = 16	2.1	24.8 ± 7.58 (n=2)	101 ± 5.37 (n=2)	0.772		30.1	0.68	1.88	0.174	2	5.7	0.334	2.69
CVD-0001862	ClCC(=O)NC1=CC=CC(=C1)N1CCCC1=O |c:7,9,t:5|	1	LON-WEI-8f408cad-1	10/05/2020	11328-DR1-2	H09		767	0.68	68.7	54.6	86.5		1	100	0	100	0.935	N = 16	2.1	-1.34 ± 3.16 (n=2)	56.2 ± 0.947 (n=2)	0.772		7.81	0.68	70.3	2.3	2	4.2	0.342	3.08
CVD-0003624	CC1=CC=NC=C1NC(=O)CC1=CC=CC(=C1)C#N |c:3,5,14,16,t:1,12|	1	TRY-UNI-714a760b-20	10/05/2020	11328-DR1-2	H10		767	0.68	59	49	71		1.03	100	0	100	0.953	N = 16	2.1	0.335 ± 3.00 (n=2)	59.9 ± 2.05 (n=2)	0.772		7.81	0.68	61.4	3.35	2	4.2	0.31	2.01
CVD-0001865	FC1=CC=CC(F)=C1S(=O)(=O)N1CCN(CC1)C(=O)CCl |c:3,6,t:1|	1	LON-WEI-8f408cad-2	10/05/2020	11328-DR1-2	H11		709	0.68	3.14	2.58	3.82		1.2	100	0	100	0.962	N = 16	2.1	18.1 ± 3.79 (n=2)	103 ± 0.316 (n=2)	0.772		20.8	0.68	3.29	0.205	2	5.5	0.366	4.56
CVD-0002707	COC1=CC=CC=C1OCCNC(=O)C1=CC(=O)NC2=CC=CC=C12 |c:4,6,22,t:2,15,20,24|	1	MAT-POS-916a2c5a-2	10/05/2020	11328-DR1-2	H12		739	0.68	7.52	6.73	8.41		1.07	100	0	100	0.988	N = 16	1.1	10.4 ± 3.00 (n=2)	93.7 ± 0.947 (n=2)	0.772		14.1	0.68	7.87	3.2	9	5.1	0.286	3.11
CVD-0001866	ClCC(=O)N1CCN(CC1)S(=O)(=O)C1=CC=CS1 |c:16,t:14|	1	LON-WEI-8f408cad-3	10/05/2020	11328-DR1-2	H13		680	0.68	2.26	2.01	2.54		1.37	100	0	100	0.984	N = 16	2.1	22.5 ± 6.63 (n=2)	104 ± 0.947 (n=2)	0.772		27.2	0.68	2.16	0.13	2	5.7	0.441	5.08
CVD-0000710	O=C(CC1=CN=CC2=CC=CC=C12)NC1=CC=CC(=C1)C#N |c:5,9,18,20,t:3,7,11,16|	1	DAR-DIA-23aa0b97-19	10/05/2020	11328-DR1-2	H14		761	0.68	25.3	22.5	28.4		1.04	100	0	100	0.984	N = 16	2.1	2.57 ± 1.10 (n=2)	79.4 ± 0.789 (n=2)	0.772		9.15	0.68	26.7	2.05	2	4.6	0.291	1.9
CVD-0002708	CC1=CC(C)=C(C)C(=C1C)S(=O)(=O)N1CCN(CC1)C(=O)C1=CC(=O)NC2=CC=CC=C12 |c:7,30,t:1,4,23,28,32|	1	MAT-POS-916a2c5a-3	10/05/2020	11328-DR1-2	H15		740	0.68	8.74	7.56	10.1		1.05	100	0	100	0.979	N = 16	1.1	11.4 ± 3.47 (n=2)	93.6 ± 0.158 (n=2)	0.772		13.8	0.68	8.47	0.391	2	5.1	0.222	1.61
CVD-0001867	FC1=CC=CC(=C1)S(=O)(=O)N1CCN(CC1)C(=O)CCl |c:3,5,t:1|	1	LON-WEI-8f408cad-4	10/05/2020	11328-DR1-2	H16		727	0.68	5.05	4.13	6.19		1.26	100	0	100	0.961	N = 16	1.1	13.7 ± 4.26 (n=2)	103 ± 1.10 (n=2)	0.772		16.7	0.68	3.84	1.35	3	5.4	0.379	4.63
CVD-0001868	ClCC(=O)N1CCN(CC2=CC=CS2)CC1 |c:11,t:9|	1	LON-WEI-8f408cad-5	10/05/2020	11328-DR1-2	H17		748	0.68	6.77	6.07	7.56		1.32	100	0	100	0.988	N = 16	1.1	9.49 ± 3.63 (n=2)	99.9 ± 0.473 (n=2)	0.772		12.1	0.68	6.22	0.788	2	5.2	0.456	3.77
CVD-0001869	ClCC(=O)N1CCN(CC2=CSC=C2)CC1 |c:12,t:9|	1	LON-WEI-8f408cad-7	10/05/2020	11328-DR1-2	H18		735	0.68	3.74	3.4	4.13		1.3	100	0	100	0.99	N = 16	1.1	14.4 ± 0.789 (n=2)	102 ± 0.947 (n=2)	0.772		15	0.68	3.51	0.337	2	5.5	0.477	4.15
CVD-0003626	CC(C(=O)NC1=CN=CC=C1C)C1=CC=CC(=C1)C#N |c:7,9,15,17,t:5,13|	1	TRY-UNI-714a760b-22	10/05/2020	11328-DR1-2	H19		784	0.68	54.7	44.3	67.5		0.897	100	0	100	0.949	N = 16	2.1	2.57 ± 2.05 (n=2)	62.3 ± 5.68 (n=2)	0.772		4.02	0.68	54.9	0.406	2	4.3	0.298	1.52
CVD-0000712	O=C(CC1=CN=CC2=CC=CC=C12)NC1=CC=CC=C1 |c:5,9,18,20,t:3,7,11,16|	1	DAR-DIA-23aa0b97-20	10/05/2020	11328-DR1-2	H20		787	0.68	53.9	32.4	89.6		1.16	100	0	100	0.75	N = 16	2.3	-26.2 ± 41.8 (n=2)	63.5 ± 1.10 (n=2)	0.772		3.35	0.68	57.6	5.27	2	4.2	0.297	1.42
CVD-0003615	CC1=CC=NC=C1NC(=O)NC1=CC=CC(Cl)=C1 |c:3,5,14,17,t:1,12|	1	TRY-UNI-714a760b-12	10/05/2020	11328-DR1-2	H21		772	0.68	61	55.6	66.9		1.05	100	0	100	0.988	N = 16	2.1	1.34 ± 1.26 (n=2)	61.9 ± 0.789 (n=2)	0.772		6.7	0.68	64.5	4.95	2	4.2	0.326	1.17
CVD-0001887	CC(C)(C)NC(=O)C(N(C(=O)C=C)C1=NOC(=C1)C(C)(C)C)C1=CC=CN=C1 |c:16,25,27,t:13,23|	1	LON-WEI-b8d98729-23	10/05/2020	11328-DR1-2	H22		779	0.68	> 99.0				0.814	100	0	100	0.895	N = 16	2.3	-0.335 ± 7.73 (n=2)	26.2 ± 0.474 (n=2)	0.772		5.13	0.68	> 99.0	0	2	< 4.0	< 0.200	< 1.08
				10/05/2020	11328-DR1-2	H23	positive control (hit)	348	0.68																101	0.68
				10/05/2020	11328-DR1-2	H24	negative control	799	0.68																0.67	0.68
				10/05/2020	11328-DR1-2	I01	positive control (hit)	362	0.68																98.2	0.68
				10/05/2020	11328-DR1-2	I02	negative control	803	0.68																-0.223	0.68
CVD-0001891	COC1=CC=C(NC(=O)C(N(C(=O)C=C)C2=CC=C(C=C2)C(F)(F)F)C2=CC=CN=C2)C=C1 |c:17,19,28,30,33,t:2,4,15,26|	1	LON-WEI-b8d98729-27	10/05/2020	11328-DR1-2	I03		522	0.68	45.6	36.3	57.2		0.916	100	0	100	0.941	N = 16	2.1	-1.34 ± 1.26 (n=2)	62.5 ± 0.00 (n=2)	99		62.5	0.68	46	0.588	2	4.3	0.184	0.155
CVD-0001880	CCC1=CC=CC(NC(=O)C(N(C(=O)C=C)C2=CC=C(C=C2)C(C)OC)C2=CC=CN=C2)=C1 |c:4,18,20,29,31,33,t:2,16,27|	1	LON-WEI-b8d98729-17	10/05/2020	11328-DR1-2	I04		534	0.68	65	46	91.7		0.922	100	0	100	0.882	N = 16	2.3	-2.01 ± 0.631 (n=2)	54.5 ± 1.58 (n=2)	99		59.8	0.68	66.4	2.04	2	4.2	0.177	-0.535
CVD-0001901	CCC1=CC=CC(NC(=O)C(N(C(=O)C=C)C2=CC=C3N=CSC3=C2)C2=CC=CN=C2)=C1 |c:4,20,24,29,31,33,t:2,16,18,27|	1	LON-WEI-b8d98729-38	10/05/2020	11328-DR1-2	I05		524	0.68	55	44.2	68.6		1.05	100	0	100	0.937	N = 16	2.1	-2.46 ± 3.16 (n=2)	60.4 ± 2.37 (n=2)	99		62.1	0.68	59.2	5.82	2	4.2	0.185	-0.333
CVD-0003631	CC1=CC=NC=C1NC(=O)CC1=CC=CC(Cl)=C1 |c:3,5,14,17,t:1,12|	1	TRY-UNI-714a760b-6	10/05/2020	11328-DR1-2	I06		439	0.68	23.7	19.5	28.9		1.02	100	0	100	0.956	N = 16	2.1	-1.12 ± 2.21 (n=2)	78.9 ± 3.00 (n=2)	99		81	0.68	24.6	1.2	2	4.6	0.359	1.66
CVD-0003621	CC(C(=O)NC1=CN=CC=C1C)C1=CC=CC(Cl)=C1 |c:7,9,15,18,t:5,13|	1	TRY-UNI-714a760b-18	10/05/2020	11328-DR1-2	I07		442	0.68	25.2	21	30.2		1.03	100	0	100	0.962	N = 16	2.1	0.446 ± 3.16 (n=2)	78.1 ± 3.16 (n=2)	99		80.4	0.68	26.2	1.45	2	4.6	0.338	1.09
CVD-0002706	COC1=CC=C(C=C1OC)C1CC(=NN1C(=O)CCl)C1=CC=CS1 |c:4,6,13,23,t:2,21|	1	MAT-POS-916a2c5a-1	10/05/2020	11328-DR1-2	I08		358	0.68	2	1.77	2.26		1.4	100	0	100	0.981	N = 16	2.1	24.8 ± 7.58 (n=2)	101 ± 5.37 (n=2)	99		99.1	0.68	1.88	0.174	2	5.7	0.334	2.69
CVD-0001862	ClCC(=O)NC1=CC=CC(=C1)N1CCCC1=O |c:7,9,t:5|	1	LON-WEI-8f408cad-1	10/05/2020	11328-DR1-2	I09		547	0.68	68.7	54.6	86.5		1	100	0	100	0.935	N = 16	2.1	-1.34 ± 3.16 (n=2)	56.2 ± 0.947 (n=2)	99		56.9	0.68	70.3	2.3	2	4.2	0.342	3.08
CVD-0003624	CC1=CC=NC=C1NC(=O)CC1=CC=CC(=C1)C#N |c:3,5,14,16,t:1,12|	1	TRY-UNI-714a760b-20	10/05/2020	11328-DR1-2	I10		527	0.68	59	49	71		1.03	100	0	100	0.953	N = 16	2.1	0.335 ± 3.00 (n=2)	59.9 ± 2.05 (n=2)	99		61.4	0.68	61.4	3.35	2	4.2	0.31	2.01
CVD-0001865	FC1=CC=CC(F)=C1S(=O)(=O)N1CCN(CC1)C(=O)CCl |c:3,6,t:1|	1	LON-WEI-8f408cad-2	10/05/2020	11328-DR1-2	I11		352	0.68	3.14	2.58	3.82		1.2	100	0	100	0.962	N = 16	2.1	18.1 ± 3.79 (n=2)	103 ± 0.316 (n=2)	99		100	0.68	3.29	0.205	2	5.5	0.366	4.56
CVD-0002707	COC1=CC=CC=C1OCCNC(=O)C1=CC(=O)NC2=CC=CC=C12 |c:4,6,22,t:2,15,20,24|	1	MAT-POS-916a2c5a-2	10/05/2020	11328-DR1-2	I12		379	0.68	7.52	6.73	8.41		1.07	100	0	100	0.988	N = 16	1.1	10.4 ± 3.00 (n=2)	93.7 ± 0.947 (n=2)	99		94.4	0.68	7.87	3.2	9	5.1	0.286	3.11
CVD-0001866	ClCC(=O)N1CCN(CC1)S(=O)(=O)C1=CC=CS1 |c:16,t:14|	1	LON-WEI-8f408cad-3	10/05/2020	11328-DR1-2	I13		352	0.68	2.26	2.01	2.54		1.37	100	0	100	0.984	N = 16	2.1	22.5 ± 6.63 (n=2)	104 ± 0.947 (n=2)	99		100	0.68	2.16	0.13	2	5.7	0.441	5.08
CVD-0000710	O=C(CC1=CN=CC2=CC=CC=C12)NC1=CC=CC(=C1)C#N |c:5,9,18,20,t:3,7,11,16|	1	DAR-DIA-23aa0b97-19	10/05/2020	11328-DR1-2	I14		444	0.68	25.3	22.5	28.4		1.04	100	0	100	0.984	N = 16	2.1	2.57 ± 1.10 (n=2)	79.4 ± 0.789 (n=2)	99		79.9	0.68	26.7	2.05	2	4.6	0.291	1.9
CVD-0002708	CC1=CC(C)=C(C)C(=C1C)S(=O)(=O)N1CCN(CC1)C(=O)C1=CC(=O)NC2=CC=CC=C12 |c:7,30,t:1,4,23,28,32|	1	MAT-POS-916a2c5a-3	10/05/2020	11328-DR1-2	I15		383	0.68	8.74	7.56	10.1		1.05	100	0	100	0.979	N = 16	1.1	11.4 ± 3.47 (n=2)	93.6 ± 0.158 (n=2)	99		93.5	0.68	8.47	0.391	2	5.1	0.222	1.61
CVD-0001867	FC1=CC=CC(=C1)S(=O)(=O)N1CCN(CC1)C(=O)CCl |c:3,5,t:1|	1	LON-WEI-8f408cad-4	10/05/2020	11328-DR1-2	I16		341	0.68	5.05	4.13	6.19		1.26	100	0	100	0.961	N = 16	1.1	13.7 ± 4.26 (n=2)	103 ± 1.10 (n=2)	99		103	0.68	3.84	1.35	3	5.4	0.379	4.63
CVD-0001868	ClCC(=O)N1CCN(CC2=CC=CS2)CC1 |c:11,t:9|	1	LON-WEI-8f408cad-5	10/05/2020	11328-DR1-2	I17		353	0.68	6.77	6.07	7.56		1.32	100	0	100	0.988	N = 16	1.1	9.49 ± 3.63 (n=2)	99.9 ± 0.473 (n=2)	99		100	0.68	6.22	0.788	2	5.2	0.456	3.77
CVD-0001869	ClCC(=O)N1CCN(CC2=CSC=C2)CC1 |c:12,t:9|	1	LON-WEI-8f408cad-7	10/05/2020	11328-DR1-2	I18		342	0.68	3.74	3.4	4.13		1.3	100	0	100	0.99	N = 16	1.1	14.4 ± 0.789 (n=2)	102 ± 0.947 (n=2)	99		103	0.68	3.51	0.337	2	5.5	0.477	4.15
CVD-0003626	CC(C(=O)NC1=CN=CC=C1C)C1=CC=CC(=C1)C#N |c:7,9,15,17,t:5,13|	1	TRY-UNI-714a760b-22	10/05/2020	11328-DR1-2	I19		505	0.68	54.7	44.3	67.5		0.897	100	0	100	0.949	N = 16	2.1	2.57 ± 2.05 (n=2)	62.3 ± 5.68 (n=2)	99		66.3	0.68	54.9	0.406	2	4.3	0.298	1.52
CVD-0000712	O=C(CC1=CN=CC2=CC=CC=C12)NC1=CC=CC=C1 |c:5,9,18,20,t:3,7,11,16|	1	DAR-DIA-23aa0b97-20	10/05/2020	11328-DR1-2	I20		514	0.68	53.9	32.4	89.6		1.16	100	0	100	0.75	N = 16	2.3	-26.2 ± 41.8 (n=2)	63.5 ± 1.10 (n=2)	99		64.3	0.68	57.6	5.27	2	4.2	0.297	1.42
CVD-0003615	CC1=CC=NC=C1NC(=O)NC1=CC=CC(Cl)=C1 |c:3,5,14,17,t:1,12|	1	TRY-UNI-714a760b-12	10/05/2020	11328-DR1-2	I21		527	0.68	61	55.6	66.9		1.05	100	0	100	0.988	N = 16	2.1	1.34 ± 1.26 (n=2)	61.9 ± 0.789 (n=2)	99		61.4	0.68	64.5	4.95	2	4.2	0.326	1.17
CVD-0001887	CC(C)(C)NC(=O)C(N(C(=O)C=C)C1=NOC(=C1)C(C)(C)C)C1=CC=CN=C1 |c:16,25,27,t:13,23|	1	LON-WEI-b8d98729-23	10/05/2020	11328-DR1-2	I22		683	0.68	> 99.0				0.814	100	0	100	0.895	N = 16	2.3	-0.335 ± 7.73 (n=2)	26.2 ± 0.474 (n=2)	99		26.6	0.68	> 99.0	0	2	< 4.0	< 0.200	< 1.08
				10/05/2020	11328-DR1-2	I23	positive control (hit)	348	0.68																101	0.68
				10/05/2020	11328-DR1-2	I24	negative control	786	0.68																3.57	0.68
				10/05/2020	11328-DR1-2	J01	positive control (hit)	328	0.68																106	0.68
				10/05/2020	11328-DR1-2	J02	negative control	738	0.68																14.3	0.68
CVD-0001891	COC1=CC=C(NC(=O)C(N(C(=O)C=C)C2=CC=C(C=C2)C(F)(F)F)C2=CC=CN=C2)C=C1 |c:17,19,28,30,33,t:2,4,15,26|	1	LON-WEI-b8d98729-27	10/05/2020	11328-DR1-2	J03		527	0.68	45.6	36.3	57.2		0.916	100	0	100	0.941	N = 16	2.1	-1.34 ± 1.26 (n=2)	62.5 ± 0.00 (n=2)	49.5		61.4	0.68	46	0.588	2	4.3	0.184	0.155
CVD-0001880	CCC1=CC=CC(NC(=O)C(N(C(=O)C=C)C2=CC=C(C=C2)C(C)OC)C2=CC=CN=C2)=C1 |c:4,18,20,29,31,33,t:2,16,27|	1	LON-WEI-b8d98729-17	10/05/2020	11328-DR1-2	J04		553	0.68	65	46	91.7		0.922	100	0	100	0.882	N = 16	2.3	-2.01 ± 0.631 (n=2)	54.5 ± 1.58 (n=2)	49.5		55.6	0.68	66.4	2.04	2	4.2	0.177	-0.535
CVD-0001901	CCC1=CC=CC(NC(=O)C(N(C(=O)C=C)C2=CC=C3N=CSC3=C2)C2=CC=CN=C2)=C1 |c:4,20,24,29,31,33,t:2,16,18,27|	1	LON-WEI-b8d98729-38	10/05/2020	11328-DR1-2	J05		546	0.68	55	44.2	68.6		1.05	100	0	100	0.937	N = 16	2.1	-2.46 ± 3.16 (n=2)	60.4 ± 2.37 (n=2)	49.5		57.1	0.68	59.2	5.82	2	4.2	0.185	-0.333
CVD-0003631	CC1=CC=NC=C1NC(=O)CC1=CC=CC(Cl)=C1 |c:3,5,14,17,t:1,12|	1	TRY-UNI-714a760b-6	10/05/2020	11328-DR1-2	J06		464	0.68	23.7	19.5	28.9		1.02	100	0	100	0.956	N = 16	2.1	-1.12 ± 2.21 (n=2)	78.9 ± 3.00 (n=2)	49.5		75.4	0.68	24.6	1.2	2	4.6	0.359	1.66
CVD-0003621	CC(C(=O)NC1=CN=CC=C1C)C1=CC=CC(Cl)=C1 |c:7,9,15,18,t:5,13|	1	TRY-UNI-714a760b-18	10/05/2020	11328-DR1-2	J07		454	0.68	25.2	21	30.2		1.03	100	0	100	0.962	N = 16	2.1	0.446 ± 3.16 (n=2)	78.1 ± 3.16 (n=2)	49.5		77.7	0.68	26.2	1.45	2	4.6	0.338	1.09
CVD-0002706	COC1=CC=C(C=C1OC)C1CC(=NN1C(=O)CCl)C1=CC=CS1 |c:4,6,13,23,t:2,21|	1	MAT-POS-916a2c5a-1	10/05/2020	11328-DR1-2	J08		333	0.68	2	1.77	2.26		1.4	100	0	100	0.981	N = 16	2.1	24.8 ± 7.58 (n=2)	101 ± 5.37 (n=2)	49.5		105	0.68	1.88	0.174	2	5.7	0.334	2.69
CVD-0001862	ClCC(=O)NC1=CC=CC(=C1)N1CCCC1=O |c:7,9,t:5|	1	LON-WEI-8f408cad-1	10/05/2020	11328-DR1-2	J09		579	0.68	68.7	54.6	86.5		1	100	0	100	0.935	N = 16	2.1	-1.34 ± 3.16 (n=2)	56.2 ± 0.947 (n=2)	49.5		49.8	0.68	70.3	2.3	2	4.2	0.342	3.08
CVD-0003624	CC1=CC=NC=C1NC(=O)CC1=CC=CC(=C1)C#N |c:3,5,14,16,t:1,12|	1	TRY-UNI-714a760b-20	10/05/2020	11328-DR1-2	J10		560	0.68	59	49	71		1.03	100	0	100	0.953	N = 16	2.1	0.335 ± 3.00 (n=2)	59.9 ± 2.05 (n=2)	49.5		54	0.68	61.4	3.35	2	4.2	0.31	2.01
CVD-0001865	FC1=CC=CC(F)=C1S(=O)(=O)N1CCN(CC1)C(=O)CCl |c:3,6,t:1|	1	LON-WEI-8f408cad-2	10/05/2020	11328-DR1-2	J11		338	0.68	3.14	2.58	3.82		1.2	100	0	100	0.962	N = 16	2.1	18.1 ± 3.79 (n=2)	103 ± 0.316 (n=2)	49.5		104	0.68	3.29	0.205	2	5.5	0.366	4.56
CVD-0002707	COC1=CC=CC=C1OCCNC(=O)C1=CC(=O)NC2=CC=CC=C12 |c:4,6,22,t:2,15,20,24|	1	MAT-POS-916a2c5a-2	10/05/2020	11328-DR1-2	J12		384	0.68	7.52	6.73	8.41		1.07	100	0	100	0.988	N = 16	1.1	10.4 ± 3.00 (n=2)	93.7 ± 0.947 (n=2)	49.5		93.3	0.68	7.87	3.2	9	5.1	0.286	3.11
CVD-0001866	ClCC(=O)N1CCN(CC1)S(=O)(=O)C1=CC=CS1 |c:16,t:14|	1	LON-WEI-8f408cad-3	10/05/2020	11328-DR1-2	J13		331	0.68	2.26	2.01	2.54		1.37	100	0	100	0.984	N = 16	2.1	22.5 ± 6.63 (n=2)	104 ± 0.947 (n=2)	49.5		105	0.68	2.16	0.13	2	5.7	0.441	5.08
CVD-0000710	O=C(CC1=CN=CC2=CC=CC=C12)NC1=CC=CC(=C1)C#N |c:5,9,18,20,t:3,7,11,16|	1	DAR-DIA-23aa0b97-19	10/05/2020	11328-DR1-2	J14		479	0.68	25.3	22.5	28.4		1.04	100	0	100	0.984	N = 16	2.1	2.57 ± 1.10 (n=2)	79.4 ± 0.789 (n=2)	49.5		72.1	0.68	26.7	2.05	2	4.6	0.291	1.9
CVD-0002708	CC1=CC(C)=C(C)C(=C1C)S(=O)(=O)N1CCN(CC1)C(=O)C1=CC(=O)NC2=CC=CC=C12 |c:7,30,t:1,4,23,28,32|	1	MAT-POS-916a2c5a-3	10/05/2020	11328-DR1-2	J15		392	0.68	8.74	7.56	10.1		1.05	100	0	100	0.979	N = 16	1.1	11.4 ± 3.47 (n=2)	93.6 ± 0.158 (n=2)	49.5		91.5	0.68	8.47	0.391	2	5.1	0.222	1.61
CVD-0001867	FC1=CC=CC(=C1)S(=O)(=O)N1CCN(CC1)C(=O)CCl |c:3,5,t:1|	1	LON-WEI-8f408cad-4	10/05/2020	11328-DR1-2	J16		335	0.68	5.05	4.13	6.19		1.26	100	0	100	0.961	N = 16	1.1	13.7 ± 4.26 (n=2)	103 ± 1.10 (n=2)	49.5		104	0.68	3.84	1.35	3	5.4	0.379	4.63
CVD-0001868	ClCC(=O)N1CCN(CC2=CC=CS2)CC1 |c:11,t:9|	1	LON-WEI-8f408cad-5	10/05/2020	11328-DR1-2	J17		361	0.68	6.77	6.07	7.56		1.32	100	0	100	0.988	N = 16	1.1	9.49 ± 3.63 (n=2)	99.9 ± 0.473 (n=2)	49.5		98.4	0.68	6.22	0.788	2	5.2	0.456	3.77
CVD-0001869	ClCC(=O)N1CCN(CC2=CSC=C2)CC1 |c:12,t:9|	1	LON-WEI-8f408cad-7	10/05/2020	11328-DR1-2	J18		340	0.68	3.74	3.4	4.13		1.3	100	0	100	0.99	N = 16	1.1	14.4 ± 0.789 (n=2)	102 ± 0.947 (n=2)	49.5		103	0.68	3.51	0.337	2	5.5	0.477	4.15
CVD-0003626	CC(C(=O)NC1=CN=CC=C1C)C1=CC=CC(=C1)C#N |c:7,9,15,17,t:5,13|	1	TRY-UNI-714a760b-22	10/05/2020	11328-DR1-2	J19		559	0.68	54.7	44.3	67.5		0.897	100	0	100	0.949	N = 16	2.1	2.57 ± 2.05 (n=2)	62.3 ± 5.68 (n=2)	49.5		54.2	0.68	54.9	0.406	2	4.3	0.298	1.52
CVD-0000712	O=C(CC1=CN=CC2=CC=CC=C12)NC1=CC=CC=C1 |c:5,9,18,20,t:3,7,11,16|	1	DAR-DIA-23aa0b97-20	10/05/2020	11328-DR1-2	J20		570	0.68	53.9	32.4	89.6		1.16	100	0	100	0.75	N = 16	2.3	-26.2 ± 41.8 (n=2)	63.5 ± 1.10 (n=2)	49.5		51.8	0.68	57.6	5.27	2	4.2	0.297	1.42
CVD-0003615	CC1=CC=NC=C1NC(=O)NC1=CC=CC(Cl)=C1 |c:3,5,14,17,t:1,12|	1	TRY-UNI-714a760b-12	10/05/2020	11328-DR1-2	J21		586	0.68	61	55.6	66.9		1.05	100	0	100	0.988	N = 16	2.1	1.34 ± 1.26 (n=2)	61.9 ± 0.789 (n=2)	49.5		48.2	0.68	64.5	4.95	2	4.2	0.326	1.17
CVD-0001887	CC(C)(C)NC(=O)C(N(C(=O)C=C)C1=NOC(=C1)C(C)(C)C)C1=CC=CN=C1 |c:16,25,27,t:13,23|	1	LON-WEI-b8d98729-23	10/05/2020	11328-DR1-2	J22		704	0.68	> 99.0				0.814	100	0	100	0.895	N = 16	2.3	-0.335 ± 7.73 (n=2)	26.2 ± 0.474 (n=2)	49.5		21.9	0.68	> 99.0	0	2	< 4.0	< 0.200	< 1.08
				10/05/2020	11328-DR1-2	J23	positive control (hit)	353	0.68																100	0.68
				10/05/2020	11328-DR1-2	J24	negative control	790	0.68																2.68	0.68
				10/05/2020	11328-DR1-2	K01	positive control (hit)	368	0.68																96.9	0.68
				10/05/2020	11328-DR1-2	K02	negative control	828	0.68																-5.8	0.68
CVD-0001891	COC1=CC=C(NC(=O)C(N(C(=O)C=C)C2=CC=C(C=C2)C(F)(F)F)C2=CC=CN=C2)C=C1 |c:17,19,28,30,33,t:2,4,15,26|	1	LON-WEI-b8d98729-27	10/05/2020	11328-DR1-2	K03		669	0.68	45.6	36.3	57.2		0.916	100	0	100	0.941	N = 16	2.1	-1.34 ± 1.26 (n=2)	62.5 ± 0.00 (n=2)	24.8		29.7	0.68	46	0.588	2	4.3	0.184	0.155
CVD-0001880	CCC1=CC=CC(NC(=O)C(N(C(=O)C=C)C2=CC=C(C=C2)C(C)OC)C2=CC=CN=C2)=C1 |c:4,18,20,29,31,33,t:2,16,27|	1	LON-WEI-b8d98729-17	10/05/2020	11328-DR1-2	K04		691	0.68	65	46	91.7		0.922	100	0	100	0.882	N = 16	2.3	-2.01 ± 0.631 (n=2)	54.5 ± 1.58 (n=2)	24.8		24.8	0.68	66.4	2.04	2	4.2	0.177	-0.535
CVD-0001901	CCC1=CC=CC(NC(=O)C(N(C(=O)C=C)C2=CC=C3N=CSC3=C2)C2=CC=CN=C2)=C1 |c:4,20,24,29,31,33,t:2,16,18,27|	1	LON-WEI-b8d98729-38	10/05/2020	11328-DR1-2	K05		691	0.68	55	44.2	68.6		1.05	100	0	100	0.937	N = 16	2.1	-2.46 ± 3.16 (n=2)	60.4 ± 2.37 (n=2)	24.8		24.8	0.68	59.2	5.82	2	4.2	0.185	-0.333
CVD-0003631	CC1=CC=NC=C1NC(=O)CC1=CC=CC(Cl)=C1 |c:3,5,14,17,t:1,12|	1	TRY-UNI-714a760b-6	10/05/2020	11328-DR1-2	K06		594	0.68	23.7	19.5	28.9		1.02	100	0	100	0.956	N = 16	2.1	-1.12 ± 2.21 (n=2)	78.9 ± 3.00 (n=2)	24.8		46.4	0.68	24.6	1.2	2	4.6	0.359	1.66
CVD-0003621	CC(C(=O)NC1=CN=CC=C1C)C1=CC=CC(Cl)=C1 |c:7,9,15,18,t:5,13|	1	TRY-UNI-714a760b-18	10/05/2020	11328-DR1-2	K07		605	0.68	25.2	21	30.2		1.03	100	0	100	0.962	N = 16	2.1	0.446 ± 3.16 (n=2)	78.1 ± 3.16 (n=2)	24.8		44	0.68	26.2	1.45	2	4.6	0.338	1.09
CVD-0002706	COC1=CC=C(C=C1OC)C1CC(=NN1C(=O)CCl)C1=CC=CS1 |c:4,6,13,23,t:2,21|	1	MAT-POS-916a2c5a-1	10/05/2020	11328-DR1-2	K08		374	0.68	2	1.77	2.26		1.4	100	0	100	0.981	N = 16	2.1	24.8 ± 7.58 (n=2)	101 ± 5.37 (n=2)	24.8		95.5	0.68	1.88	0.174	2	5.7	0.334	2.69
CVD-0001862	ClCC(=O)NC1=CC=CC(=C1)N1CCCC1=O |c:7,9,t:5|	1	LON-WEI-8f408cad-1	10/05/2020	11328-DR1-2	K09		713	0.68	68.7	54.6	86.5		1	100	0	100	0.935	N = 16	2.1	-1.34 ± 3.16 (n=2)	56.2 ± 0.947 (n=2)	24.8		19.9	0.68	70.3	2.3	2	4.2	0.342	3.08
CVD-0003624	CC1=CC=NC=C1NC(=O)CC1=CC=CC(=C1)C#N |c:3,5,14,16,t:1,12|	1	TRY-UNI-714a760b-20	10/05/2020	11328-DR1-2	K10		691	0.68	59	49	71		1.03	100	0	100	0.953	N = 16	2.1	0.335 ± 3.00 (n=2)	59.9 ± 2.05 (n=2)	24.8		24.8	0.68	61.4	3.35	2	4.2	0.31	2.01
CVD-0001865	FC1=CC=CC(F)=C1S(=O)(=O)N1CCN(CC1)C(=O)CCl |c:3,6,t:1|	1	LON-WEI-8f408cad-2	10/05/2020	11328-DR1-2	K11		385	0.68	3.14	2.58	3.82		1.2	100	0	100	0.962	N = 16	2.1	18.1 ± 3.79 (n=2)	103 ± 0.316 (n=2)	24.8		93.1	0.68	3.29	0.205	2	5.5	0.366	4.56
CVD-0002707	COC1=CC=CC=C1OCCNC(=O)C1=CC(=O)NC2=CC=CC=C12 |c:4,6,22,t:2,15,20,24|	1	MAT-POS-916a2c5a-2	10/05/2020	11328-DR1-2	K12		454	0.68	7.52	6.73	8.41		1.07	100	0	100	0.988	N = 16	1.1	10.4 ± 3.00 (n=2)	93.7 ± 0.947 (n=2)	24.8		77.7	0.68	7.87	3.2	9	5.1	0.286	3.11
CVD-0001866	ClCC(=O)N1CCN(CC1)S(=O)(=O)C1=CC=CS1 |c:16,t:14|	1	LON-WEI-8f408cad-3	10/05/2020	11328-DR1-2	K13		369	0.68	2.26	2.01	2.54		1.37	100	0	100	0.984	N = 16	2.1	22.5 ± 6.63 (n=2)	104 ± 0.947 (n=2)	24.8		96.7	0.68	2.16	0.13	2	5.7	0.441	5.08
CVD-0000710	O=C(CC1=CN=CC2=CC=CC=C12)NC1=CC=CC(=C1)C#N |c:5,9,18,20,t:3,7,11,16|	1	DAR-DIA-23aa0b97-19	10/05/2020	11328-DR1-2	K14		599	0.68	25.3	22.5	28.4		1.04	100	0	100	0.984	N = 16	2.1	2.57 ± 1.10 (n=2)	79.4 ± 0.789 (n=2)	24.8		45.3	0.68	26.7	2.05	2	4.6	0.291	1.9
CVD-0002708	CC1=CC(C)=C(C)C(=C1C)S(=O)(=O)N1CCN(CC1)C(=O)C1=CC(=O)NC2=CC=CC=C12 |c:7,30,t:1,4,23,28,32|	1	MAT-POS-916a2c5a-3	10/05/2020	11328-DR1-2	K15		484	0.68	8.74	7.56	10.1		1.05	100	0	100	0.979	N = 16	1.1	11.4 ± 3.47 (n=2)	93.6 ± 0.158 (n=2)	24.8		71	0.68	8.47	0.391	2	5.1	0.222	1.61
CVD-0001867	FC1=CC=CC(=C1)S(=O)(=O)N1CCN(CC1)C(=O)CCl |c:3,5,t:1|	1	LON-WEI-8f408cad-4	10/05/2020	11328-DR1-2	K16		387	0.68	5.05	4.13	6.19		1.26	100	0	100	0.961	N = 16	1.1	13.7 ± 4.26 (n=2)	103 ± 1.10 (n=2)	24.8		92.6	0.68	3.84	1.35	3	5.4	0.379	4.63
CVD-0001868	ClCC(=O)N1CCN(CC2=CC=CS2)CC1 |c:11,t:9|	1	LON-WEI-8f408cad-5	10/05/2020	11328-DR1-2	K17		433	0.68	6.77	6.07	7.56		1.32	100	0	100	0.988	N = 16	1.1	9.49 ± 3.63 (n=2)	99.9 ± 0.473 (n=2)	24.8		82.4	0.68	6.22	0.788	2	5.2	0.456	3.77
CVD-0001869	ClCC(=O)N1CCN(CC2=CSC=C2)CC1 |c:12,t:9|	1	LON-WEI-8f408cad-7	10/05/2020	11328-DR1-2	K18		382	0.68	3.74	3.4	4.13		1.3	100	0	100	0.99	N = 16	1.1	14.4 ± 0.789 (n=2)	102 ± 0.947 (n=2)	24.8		93.8	0.68	3.51	0.337	2	5.5	0.477	4.15
CVD-0003626	CC(C(=O)NC1=CN=CC=C1C)C1=CC=CC(=C1)C#N |c:7,9,15,17,t:5,13|	1	TRY-UNI-714a760b-22	10/05/2020	11328-DR1-2	K19		669	0.68	54.7	44.3	67.5		0.897	100	0	100	0.949	N = 16	2.1	2.57 ± 2.05 (n=2)	62.3 ± 5.68 (n=2)	24.8		29.7	0.68	54.9	0.406	2	4.3	0.298	1.52
CVD-0000712	O=C(CC1=CN=CC2=CC=CC=C12)NC1=CC=CC=C1 |c:5,9,18,20,t:3,7,11,16|	1	DAR-DIA-23aa0b97-20	10/05/2020	11328-DR1-2	K20		674	0.68	53.9	32.4	89.6		1.16	100	0	100	0.75	N = 16	2.3	-26.2 ± 41.8 (n=2)	63.5 ± 1.10 (n=2)	24.8		28.6	0.68	57.6	5.27	2	4.2	0.297	1.42
CVD-0003615	CC1=CC=NC=C1NC(=O)NC1=CC=CC(Cl)=C1 |c:3,5,14,17,t:1,12|	1	TRY-UNI-714a760b-12	10/05/2020	11328-DR1-2	K21		687	0.68	61	55.6	66.9		1.05	100	0	100	0.988	N = 16	2.1	1.34 ± 1.26 (n=2)	61.9 ± 0.789 (n=2)	24.8		25.7	0.68	64.5	4.95	2	4.2	0.326	1.17
CVD-0001887	CC(C)(C)NC(=O)C(N(C(=O)C=C)C1=NOC(=C1)C(C)(C)C)C1=CC=CN=C1 |c:16,25,27,t:13,23|	1	LON-WEI-b8d98729-23	10/05/2020	11328-DR1-2	K22		761	0.68	> 99.0				0.814	100	0	100	0.895	N = 16	2.3	-0.335 ± 7.73 (n=2)	26.2 ± 0.474 (n=2)	24.8		9.15	0.68	> 99.0	0	2	< 4.0	< 0.200	< 1.08
				10/05/2020	11328-DR1-2	K23	positive control (hit)	354	0.68																100	0.68
				10/05/2020	11328-DR1-2	K24	negative control	805	0.68																-0.67	0.68
				10/05/2020	11328-DR1-2	L01	positive control (hit)	353	0.68																100	0.68
				10/05/2020	11328-DR1-2	L02	negative control	779	0.68																5.13	0.68
CVD-0001891	COC1=CC=C(NC(=O)C(N(C(=O)C=C)C2=CC=C(C=C2)C(F)(F)F)C2=CC=CN=C2)C=C1 |c:17,19,28,30,33,t:2,4,15,26|	1	LON-WEI-b8d98729-27	10/05/2020	11328-DR1-2	L03		688	0.68	45.6	36.3	57.2		0.916	100	0	100	0.941	N = 16	2.1	-1.34 ± 1.26 (n=2)	62.5 ± 0.00 (n=2)	12.4		25.4	0.68	46	0.588	2	4.3	0.184	0.155
CVD-0001880	CCC1=CC=CC(NC(=O)C(N(C(=O)C=C)C2=CC=C(C=C2)C(C)OC)C2=CC=CN=C2)=C1 |c:4,18,20,29,31,33,t:2,16,27|	1	LON-WEI-b8d98729-17	10/05/2020	11328-DR1-2	L04		710	0.68	65	46	91.7		0.922	100	0	100	0.882	N = 16	2.3	-2.01 ± 0.631 (n=2)	54.5 ± 1.58 (n=2)	12.4		20.5	0.68	66.4	2.04	2	4.2	0.177	-0.535
CVD-0001901	CCC1=CC=CC(NC(=O)C(N(C(=O)C=C)C2=CC=C3N=CSC3=C2)C2=CC=CN=C2)=C1 |c:4,20,24,29,31,33,t:2,16,18,27|	1	LON-WEI-b8d98729-38	10/05/2020	11328-DR1-2	L05		711	0.68	55	44.2	68.6		1.05	100	0	100	0.937	N = 16	2.1	-2.46 ± 3.16 (n=2)	60.4 ± 2.37 (n=2)	12.4		20.3	0.68	59.2	5.82	2	4.2	0.185	-0.333
CVD-0003631	CC1=CC=NC=C1NC(=O)CC1=CC=CC(Cl)=C1 |c:3,5,14,17,t:1,12|	1	TRY-UNI-714a760b-6	10/05/2020	11328-DR1-2	L06		635	0.68	23.7	19.5	28.9		1.02	100	0	100	0.956	N = 16	2.1	-1.12 ± 2.21 (n=2)	78.9 ± 3.00 (n=2)	12.4		37.3	0.68	24.6	1.2	2	4.6	0.359	1.66
CVD-0003621	CC(C(=O)NC1=CN=CC=C1C)C1=CC=CC(Cl)=C1 |c:7,9,15,18,t:5,13|	1	TRY-UNI-714a760b-18	10/05/2020	11328-DR1-2	L07		640	0.68	25.2	21	30.2		1.03	100	0	100	0.962	N = 16	2.1	0.446 ± 3.16 (n=2)	78.1 ± 3.16 (n=2)	12.4		36.2	0.68	26.2	1.45	2	4.6	0.338	1.09
CVD-0002706	COC1=CC=C(C=C1OC)C1CC(=NN1C(=O)CCl)C1=CC=CS1 |c:4,6,13,23,t:2,21|	1	MAT-POS-916a2c5a-1	10/05/2020	11328-DR1-2	L08		365	0.68	2	1.77	2.26		1.4	100	0	100	0.981	N = 16	2.1	24.8 ± 7.58 (n=2)	101 ± 5.37 (n=2)	12.4		97.5	0.68	1.88	0.174	2	5.7	0.334	2.69
CVD-0001862	ClCC(=O)NC1=CC=CC(=C1)N1CCCC1=O |c:7,9,t:5|	1	LON-WEI-8f408cad-1	10/05/2020	11328-DR1-2	L09		720	0.68	68.7	54.6	86.5		1	100	0	100	0.935	N = 16	2.1	-1.34 ± 3.16 (n=2)	56.2 ± 0.947 (n=2)	12.4		18.3	0.68	70.3	2.3	2	4.2	0.342	3.08
CVD-0003624	CC1=CC=NC=C1NC(=O)CC1=CC=CC(=C1)C#N |c:3,5,14,16,t:1,12|	1	TRY-UNI-714a760b-20	10/05/2020	11328-DR1-2	L10		717	0.68	59	49	71		1.03	100	0	100	0.953	N = 16	2.1	0.335 ± 3.00 (n=2)	59.9 ± 2.05 (n=2)	12.4		19	0.68	61.4	3.35	2	4.2	0.31	2.01
CVD-0001865	FC1=CC=CC(F)=C1S(=O)(=O)N1CCN(CC1)C(=O)CCl |c:3,6,t:1|	1	LON-WEI-8f408cad-2	10/05/2020	11328-DR1-2	L11		410	0.68	3.14	2.58	3.82		1.2	100	0	100	0.962	N = 16	2.1	18.1 ± 3.79 (n=2)	103 ± 0.316 (n=2)	12.4		87.5	0.68	3.29	0.205	2	5.5	0.366	4.56
CVD-0002707	COC1=CC=CC=C1OCCNC(=O)C1=CC(=O)NC2=CC=CC=C12 |c:4,6,22,t:2,15,20,24|	1	MAT-POS-916a2c5a-2	10/05/2020	11328-DR1-2	L12		512	0.68	7.52	6.73	8.41		1.07	100	0	100	0.988	N = 16	1.1	10.4 ± 3.00 (n=2)	93.7 ± 0.947 (n=2)	12.4		64.7	0.68	7.87	3.2	9	5.1	0.286	3.11
CVD-0001866	ClCC(=O)N1CCN(CC1)S(=O)(=O)C1=CC=CS1 |c:16,t:14|	1	LON-WEI-8f408cad-3	10/05/2020	11328-DR1-2	L13		377	0.68	2.26	2.01	2.54		1.37	100	0	100	0.984	N = 16	2.1	22.5 ± 6.63 (n=2)	104 ± 0.947 (n=2)	12.4		94.9	0.68	2.16	0.13	2	5.7	0.441	5.08
CVD-0000710	O=C(CC1=CN=CC2=CC=CC=C12)NC1=CC=CC(=C1)C#N |c:5,9,18,20,t:3,7,11,16|	1	DAR-DIA-23aa0b97-19	10/05/2020	11328-DR1-2	L14		650	0.68	25.3	22.5	28.4		1.04	100	0	100	0.984	N = 16	2.1	2.57 ± 1.10 (n=2)	79.4 ± 0.789 (n=2)	12.4		33.9	0.68	26.7	2.05	2	4.6	0.291	1.9
CVD-0002708	CC1=CC(C)=C(C)C(=C1C)S(=O)(=O)N1CCN(CC1)C(=O)C1=CC(=O)NC2=CC=CC=C12 |c:7,30,t:1,4,23,28,32|	1	MAT-POS-916a2c5a-3	10/05/2020	11328-DR1-2	L15		528	0.68	8.74	7.56	10.1		1.05	100	0	100	0.979	N = 16	1.1	11.4 ± 3.47 (n=2)	93.6 ± 0.158 (n=2)	12.4		61.2	0.68	8.47	0.391	2	5.1	0.222	1.61
CVD-0001867	FC1=CC=CC(=C1)S(=O)(=O)N1CCN(CC1)C(=O)CCl |c:3,5,t:1|	1	LON-WEI-8f408cad-4	10/05/2020	11328-DR1-2	L16		525	0.68	5.05	4.13	6.19		1.26	100	0	100	0.961	N = 16	1.1	13.7 ± 4.26 (n=2)	103 ± 1.10 (n=2)	12.4		61.8	0.68	3.84	1.35	3	5.4	0.379	4.63
CVD-0001868	ClCC(=O)N1CCN(CC2=CC=CS2)CC1 |c:11,t:9|	1	LON-WEI-8f408cad-5	10/05/2020	11328-DR1-2	L17		495	0.68	6.77	6.07	7.56		1.32	100	0	100	0.988	N = 16	1.1	9.49 ± 3.63 (n=2)	99.9 ± 0.473 (n=2)	12.4		68.5	0.68	6.22	0.788	2	5.2	0.456	3.77
CVD-0001869	ClCC(=O)N1CCN(CC2=CSC=C2)CC1 |c:12,t:9|	1	LON-WEI-8f408cad-7	10/05/2020	11328-DR1-2	L18		425	0.68	3.74	3.4	4.13		1.3	100	0	100	0.99	N = 16	1.1	14.4 ± 0.789 (n=2)	102 ± 0.947 (n=2)	12.4		84.2	0.68	3.51	0.337	2	5.5	0.477	4.15
CVD-0003626	CC(C(=O)NC1=CN=CC=C1C)C1=CC=CC(=C1)C#N |c:7,9,15,17,t:5,13|	1	TRY-UNI-714a760b-22	10/05/2020	11328-DR1-2	L19		725	0.68	54.7	44.3	67.5		0.897	100	0	100	0.949	N = 16	2.1	2.57 ± 2.05 (n=2)	62.3 ± 5.68 (n=2)	12.4		17.2	0.68	54.9	0.406	2	4.3	0.298	1.52
CVD-0000712	O=C(CC1=CN=CC2=CC=CC=C12)NC1=CC=CC=C1 |c:5,9,18,20,t:3,7,11,16|	1	DAR-DIA-23aa0b97-20	10/05/2020	11328-DR1-2	L20		750	0.68	53.9	32.4	89.6		1.16	100	0	100	0.75	N = 16	2.3	-26.2 ± 41.8 (n=2)	63.5 ± 1.10 (n=2)	12.4		11.6	0.68	57.6	5.27	2	4.2	0.297	1.42
CVD-0003615	CC1=CC=NC=C1NC(=O)NC1=CC=CC(Cl)=C1 |c:3,5,14,17,t:1,12|	1	TRY-UNI-714a760b-12	10/05/2020	11328-DR1-2	L21		729	0.68	61	55.6	66.9		1.05	100	0	100	0.988	N = 16	2.1	1.34 ± 1.26 (n=2)	61.9 ± 0.789 (n=2)	12.4		16.3	0.68	64.5	4.95	2	4.2	0.326	1.17
CVD-0001887	CC(C)(C)NC(=O)C(N(C(=O)C=C)C1=NOC(=C1)C(C)(C)C)C1=CC=CN=C1 |c:16,25,27,t:13,23|	1	LON-WEI-b8d98729-23	10/05/2020	11328-DR1-2	L22		772	0.68	> 99.0				0.814	100	0	100	0.895	N = 16	2.3	-0.335 ± 7.73 (n=2)	26.2 ± 0.474 (n=2)	12.4		6.7	0.68	> 99.0	0	2	< 4.0	< 0.200	< 1.08
				10/05/2020	11328-DR1-2	L23	positive control (hit)	355	0.68																99.8	0.68
				10/05/2020	11328-DR1-2	L24	negative control	826	0.68																-5.36	0.68
				10/05/2020	11328-DR1-2	M01	positive control (hit)	374	0.68																95.5	0.68
				10/05/2020	11328-DR1-2	M02	negative control	831	0.68																-6.47	0.68
CVD-0001891	COC1=CC=C(NC(=O)C(N(C(=O)C=C)C2=CC=C(C=C2)C(F)(F)F)C2=CC=CN=C2)C=C1 |c:17,19,28,30,33,t:2,4,15,26|	1	LON-WEI-b8d98729-27	10/05/2020	11328-DR1-2	M03		778	0.68	45.6	36.3	57.2		0.916	100	0	100	0.941	N = 16	2.1	-1.34 ± 1.26 (n=2)	62.5 ± 0.00 (n=2)	6.19		5.36	0.68	46	0.588	2	4.3	0.184	0.155
CVD-0001880	CCC1=CC=CC(NC(=O)C(N(C(=O)C=C)C2=CC=C(C=C2)C(C)OC)C2=CC=CN=C2)=C1 |c:4,18,20,29,31,33,t:2,16,27|	1	LON-WEI-b8d98729-17	10/05/2020	11328-DR1-2	M04		789	0.68	65	46	91.7		0.922	100	0	100	0.882	N = 16	2.3	-2.01 ± 0.631 (n=2)	54.5 ± 1.58 (n=2)	6.19		2.9	0.68	66.4	2.04	2	4.2	0.177	-0.535
CVD-0001901	CCC1=CC=CC(NC(=O)C(N(C(=O)C=C)C2=CC=C3N=CSC3=C2)C2=CC=CN=C2)=C1 |c:4,20,24,29,31,33,t:2,16,18,27|	1	LON-WEI-b8d98729-38	10/05/2020	11328-DR1-2	M05		791	0.68	55	44.2	68.6		1.05	100	0	100	0.937	N = 16	2.1	-2.46 ± 3.16 (n=2)	60.4 ± 2.37 (n=2)	6.19		2.46	0.68	59.2	5.82	2	4.2	0.185	-0.333
CVD-0003631	CC1=CC=NC=C1NC(=O)CC1=CC=CC(Cl)=C1 |c:3,5,14,17,t:1,12|	1	TRY-UNI-714a760b-6	10/05/2020	11328-DR1-2	M06		743	0.68	23.7	19.5	28.9		1.02	100	0	100	0.956	N = 16	2.1	-1.12 ± 2.21 (n=2)	78.9 ± 3.00 (n=2)	6.19		13.2	0.68	24.6	1.2	2	4.6	0.359	1.66
CVD-0003621	CC(C(=O)NC1=CN=CC=C1C)C1=CC=CC(Cl)=C1 |c:7,9,15,18,t:5,13|	1	TRY-UNI-714a760b-18	10/05/2020	11328-DR1-2	M07		748	0.68	25.2	21	30.2		1.03	100	0	100	0.962	N = 16	2.1	0.446 ± 3.16 (n=2)	78.1 ± 3.16 (n=2)	6.19		12.1	0.68	26.2	1.45	2	4.6	0.338	1.09
CVD-0002706	COC1=CC=C(C=C1OC)C1CC(=NN1C(=O)CCl)C1=CC=CS1 |c:4,6,13,23,t:2,21|	1	MAT-POS-916a2c5a-1	10/05/2020	11328-DR1-2	M08		455	0.68	2	1.77	2.26		1.4	100	0	100	0.981	N = 16	2.1	24.8 ± 7.58 (n=2)	101 ± 5.37 (n=2)	6.19		77.5	0.68	1.88	0.174	2	5.7	0.334	2.69
CVD-0001862	ClCC(=O)NC1=CC=CC(=C1)N1CCCC1=O |c:7,9,t:5|	1	LON-WEI-8f408cad-1	10/05/2020	11328-DR1-2	M09		781	0.68	68.7	54.6	86.5		1	100	0	100	0.935	N = 16	2.1	-1.34 ± 3.16 (n=2)	56.2 ± 0.947 (n=2)	6.19		4.69	0.68	70.3	2.3	2	4.2	0.342	3.08
CVD-0003624	CC1=CC=NC=C1NC(=O)CC1=CC=CC(=C1)C#N |c:3,5,14,16,t:1,12|	1	TRY-UNI-714a760b-20	10/05/2020	11328-DR1-2	M10		781	0.68	59	49	71		1.03	100	0	100	0.953	N = 16	2.1	0.335 ± 3.00 (n=2)	59.9 ± 2.05 (n=2)	6.19		4.69	0.68	61.4	3.35	2	4.2	0.31	2.01
CVD-0001865	FC1=CC=CC(F)=C1S(=O)(=O)N1CCN(CC1)C(=O)CCl |c:3,6,t:1|	1	LON-WEI-8f408cad-2	10/05/2020	11328-DR1-2	M11		523	0.68	3.14	2.58	3.82		1.2	100	0	100	0.962	N = 16	2.1	18.1 ± 3.79 (n=2)	103 ± 0.316 (n=2)	6.19		62.3	0.68	3.29	0.205	2	5.5	0.366	4.56
CVD-0002707	COC1=CC=CC=C1OCCNC(=O)C1=CC(=O)NC2=CC=CC=C12 |c:4,6,22,t:2,15,20,24|	1	MAT-POS-916a2c5a-2	10/05/2020	11328-DR1-2	M12		620	0.68	7.52	6.73	8.41		1.07	100	0	100	0.988	N = 16	1.1	10.4 ± 3.00 (n=2)	93.7 ± 0.947 (n=2)	6.19		40.6	0.68	7.87	3.2	9	5.1	0.286	3.11
CVD-0001866	ClCC(=O)N1CCN(CC1)S(=O)(=O)C1=CC=CS1 |c:16,t:14|	1	LON-WEI-8f408cad-3	10/05/2020	11328-DR1-2	M13		464	0.68	2.26	2.01	2.54		1.37	100	0	100	0.984	N = 16	2.1	22.5 ± 6.63 (n=2)	104 ± 0.947 (n=2)	6.19		75.4	0.68	2.16	0.13	2	5.7	0.441	5.08
CVD-0000710	O=C(CC1=CN=CC2=CC=CC=C12)NC1=CC=CC(=C1)C#N |c:5,9,18,20,t:3,7,11,16|	1	DAR-DIA-23aa0b97-19	10/05/2020	11328-DR1-2	M14		726	0.68	25.3	22.5	28.4		1.04	100	0	100	0.984	N = 16	2.1	2.57 ± 1.10 (n=2)	79.4 ± 0.789 (n=2)	6.19		17	0.68	26.7	2.05	2	4.6	0.291	1.9
CVD-0002708	CC1=CC(C)=C(C)C(=C1C)S(=O)(=O)N1CCN(CC1)C(=O)C1=CC(=O)NC2=CC=CC=C12 |c:7,30,t:1,4,23,28,32|	1	MAT-POS-916a2c5a-3	10/05/2020	11328-DR1-2	M15		675	0.68	8.74	7.56	10.1		1.05	100	0	100	0.979	N = 16	1.1	11.4 ± 3.47 (n=2)	93.6 ± 0.158 (n=2)	6.19		28.3	0.68	8.47	0.391	2	5.1	0.222	1.61
CVD-0001867	FC1=CC=CC(=C1)S(=O)(=O)N1CCN(CC1)C(=O)CCl |c:3,5,t:1|	1	LON-WEI-8f408cad-4	10/05/2020	11328-DR1-2	M16		607	0.68	5.05	4.13	6.19		1.26	100	0	100	0.961	N = 16	1.1	13.7 ± 4.26 (n=2)	103 ± 1.10 (n=2)	6.19		43.5	0.68	3.84	1.35	3	5.4	0.379	4.63
CVD-0001868	ClCC(=O)N1CCN(CC2=CC=CS2)CC1 |c:11,t:9|	1	LON-WEI-8f408cad-5	10/05/2020	11328-DR1-2	M17		630	0.68	6.77	6.07	7.56		1.32	100	0	100	0.988	N = 16	1.1	9.49 ± 3.63 (n=2)	99.9 ± 0.473 (n=2)	6.19		38.4	0.68	6.22	0.788	2	5.2	0.456	3.77
CVD-0001869	ClCC(=O)N1CCN(CC2=CSC=C2)CC1 |c:12,t:9|	1	LON-WEI-8f408cad-7	10/05/2020	11328-DR1-2	M18		523	0.68	3.74	3.4	4.13		1.3	100	0	100	0.99	N = 16	1.1	14.4 ± 0.789 (n=2)	102 ± 0.947 (n=2)	6.19		62.3	0.68	3.51	0.337	2	5.5	0.477	4.15
CVD-0003626	CC(C(=O)NC1=CN=CC=C1C)C1=CC=CC(=C1)C#N |c:7,9,15,17,t:5,13|	1	TRY-UNI-714a760b-22	10/05/2020	11328-DR1-2	M19		697	0.68	54.7	44.3	67.5		0.897	100	0	100	0.949	N = 16	2.1	2.57 ± 2.05 (n=2)	62.3 ± 5.68 (n=2)	6.19		23.4	0.68	54.9	0.406	2	4.3	0.298	1.52
CVD-0000712	O=C(CC1=CN=CC2=CC=CC=C12)NC1=CC=CC=C1 |c:5,9,18,20,t:3,7,11,16|	1	DAR-DIA-23aa0b97-20	10/05/2020	11328-DR1-2	M20		762	0.68	53.9	32.4	89.6		1.16	100	0	100	0.75	N = 16	2.3	-26.2 ± 41.8 (n=2)	63.5 ± 1.10 (n=2)	6.19		8.93	0.68	57.6	5.27	2	4.2	0.297	1.42
CVD-0003615	CC1=CC=NC=C1NC(=O)NC1=CC=CC(Cl)=C1 |c:3,5,14,17,t:1,12|	1	TRY-UNI-714a760b-12	10/05/2020	11328-DR1-2	M21		770	0.68	61	55.6	66.9		1.05	100	0	100	0.988	N = 16	2.1	1.34 ± 1.26 (n=2)	61.9 ± 0.789 (n=2)	6.19		7.14	0.68	64.5	4.95	2	4.2	0.326	1.17
CVD-0001887	CC(C)(C)NC(=O)C(N(C(=O)C=C)C1=NOC(=C1)C(C)(C)C)C1=CC=CN=C1 |c:16,25,27,t:13,23|	1	LON-WEI-b8d98729-23	10/05/2020	11328-DR1-2	M22		806	0.68	> 99.0				0.814	100	0	100	0.895	N = 16	2.3	-0.335 ± 7.73 (n=2)	26.2 ± 0.474 (n=2)	6.19		-0.893	0.68	> 99.0	0	2	< 4.0	< 0.200	< 1.08
				10/05/2020	11328-DR1-2	M23	positive control (hit)	358	0.68																99.1	0.68
				10/05/2020	11328-DR1-2	M24	negative control	801	0.68																0.223	0.68
				10/05/2020	11328-DR1-2	N01	positive control (hit)	345	0.68																102	0.68
				10/05/2020	11328-DR1-2	N02	negative control	741	0.68																13.6	0.68
CVD-0001891	COC1=CC=C(NC(=O)C(N(C(=O)C=C)C2=CC=C(C=C2)C(F)(F)F)C2=CC=CN=C2)C=C1 |c:17,19,28,30,33,t:2,4,15,26|	1	LON-WEI-b8d98729-27	10/05/2020	11328-DR1-2	N03		744	0.68	45.6	36.3	57.2		0.916	100	0	100	0.941	N = 16	2.1	-1.34 ± 1.26 (n=2)	62.5 ± 0.00 (n=2)	3.71		12.9	0.68	46	0.588	2	4.3	0.184	0.155
CVD-0001880	CCC1=CC=CC(NC(=O)C(N(C(=O)C=C)C2=CC=C(C=C2)C(C)OC)C2=CC=CN=C2)=C1 |c:4,18,20,29,31,33,t:2,16,27|	1	LON-WEI-b8d98729-17	10/05/2020	11328-DR1-2	N04		758	0.68	65	46	91.7		0.922	100	0	100	0.882	N = 16	2.3	-2.01 ± 0.631 (n=2)	54.5 ± 1.58 (n=2)	3.71		9.82	0.68	66.4	2.04	2	4.2	0.177	-0.535
CVD-0001901	CCC1=CC=CC(NC(=O)C(N(C(=O)C=C)C2=CC=C3N=CSC3=C2)C2=CC=CN=C2)=C1 |c:4,20,24,29,31,33,t:2,16,18,27|	1	LON-WEI-b8d98729-38	10/05/2020	11328-DR1-2	N05		750	0.68	55	44.2	68.6		1.05	100	0	100	0.937	N = 16	2.1	-2.46 ± 3.16 (n=2)	60.4 ± 2.37 (n=2)	3.71		11.6	0.68	59.2	5.82	2	4.2	0.185	-0.333
CVD-0003631	CC1=CC=NC=C1NC(=O)CC1=CC=CC(Cl)=C1 |c:3,5,14,17,t:1,12|	1	TRY-UNI-714a760b-6	10/05/2020	11328-DR1-2	N06		701	0.68	23.7	19.5	28.9		1.02	100	0	100	0.956	N = 16	2.1	-1.12 ± 2.21 (n=2)	78.9 ± 3.00 (n=2)	3.71		22.5	0.68	24.6	1.2	2	4.6	0.359	1.66
CVD-0003621	CC(C(=O)NC1=CN=CC=C1C)C1=CC=CC(Cl)=C1 |c:7,9,15,18,t:5,13|	1	TRY-UNI-714a760b-18	10/05/2020	11328-DR1-2	N07		725	0.68	25.2	21	30.2		1.03	100	0	100	0.962	N = 16	2.1	0.446 ± 3.16 (n=2)	78.1 ± 3.16 (n=2)	3.71		17.2	0.68	26.2	1.45	2	4.6	0.338	1.09
CVD-0002706	COC1=CC=C(C=C1OC)C1CC(=NN1C(=O)CCl)C1=CC=CS1 |c:4,6,13,23,t:2,21|	1	MAT-POS-916a2c5a-1	10/05/2020	11328-DR1-2	N08		480	0.68	2	1.77	2.26		1.4	100	0	100	0.981	N = 16	2.1	24.8 ± 7.58 (n=2)	101 ± 5.37 (n=2)	3.71		71.9	0.68	1.88	0.174	2	5.7	0.334	2.69
CVD-0001862	ClCC(=O)NC1=CC=CC(=C1)N1CCCC1=O |c:7,9,t:5|	1	LON-WEI-8f408cad-1	10/05/2020	11328-DR1-2	N09		750	0.68	68.7	54.6	86.5		1	100	0	100	0.935	N = 16	2.1	-1.34 ± 3.16 (n=2)	56.2 ± 0.947 (n=2)	3.71		11.6	0.68	70.3	2.3	2	4.2	0.342	3.08
CVD-0003624	CC1=CC=NC=C1NC(=O)CC1=CC=CC(=C1)C#N |c:3,5,14,16,t:1,12|	1	TRY-UNI-714a760b-20	10/05/2020	11328-DR1-2	N10		762	0.68	59	49	71		1.03	100	0	100	0.953	N = 16	2.1	0.335 ± 3.00 (n=2)	59.9 ± 2.05 (n=2)	3.71		8.93	0.68	61.4	3.35	2	4.2	0.31	2.01
CVD-0001865	FC1=CC=CC(F)=C1S(=O)(=O)N1CCN(CC1)C(=O)CCl |c:3,6,t:1|	1	LON-WEI-8f408cad-2	10/05/2020	11328-DR1-2	N11		561	0.68	3.14	2.58	3.82		1.2	100	0	100	0.962	N = 16	2.1	18.1 ± 3.79 (n=2)	103 ± 0.316 (n=2)	3.71		53.8	0.68	3.29	0.205	2	5.5	0.366	4.56
CVD-0002707	COC1=CC=CC=C1OCCNC(=O)C1=CC(=O)NC2=CC=CC=C12 |c:4,6,22,t:2,15,20,24|	1	MAT-POS-916a2c5a-2	10/05/2020	11328-DR1-2	N12		649	0.68	7.52	6.73	8.41		1.07	100	0	100	0.988	N = 16	1.1	10.4 ± 3.00 (n=2)	93.7 ± 0.947 (n=2)	3.71		34.2	0.68	7.87	3.2	9	5.1	0.286	3.11
CVD-0001866	ClCC(=O)N1CCN(CC1)S(=O)(=O)C1=CC=CS1 |c:16,t:14|	1	LON-WEI-8f408cad-3	10/05/2020	11328-DR1-2	N13		500	0.68	2.26	2.01	2.54		1.37	100	0	100	0.984	N = 16	2.1	22.5 ± 6.63 (n=2)	104 ± 0.947 (n=2)	3.71		67.4	0.68	2.16	0.13	2	5.7	0.441	5.08
CVD-0000710	O=C(CC1=CN=CC2=CC=CC=C12)NC1=CC=CC(=C1)C#N |c:5,9,18,20,t:3,7,11,16|	1	DAR-DIA-23aa0b97-19	10/05/2020	11328-DR1-2	N14		725	0.68	25.3	22.5	28.4		1.04	100	0	100	0.984	N = 16	2.1	2.57 ± 1.10 (n=2)	79.4 ± 0.789 (n=2)	3.71		17.2	0.68	26.7	2.05	2	4.6	0.291	1.9
CVD-0002708	CC1=CC(C)=C(C)C(=C1C)S(=O)(=O)N1CCN(CC1)C(=O)C1=CC(=O)NC2=CC=CC=C12 |c:7,30,t:1,4,23,28,32|	1	MAT-POS-916a2c5a-3	10/05/2020	11328-DR1-2	N15		658	0.68	8.74	7.56	10.1		1.05	100	0	100	0.979	N = 16	1.1	11.4 ± 3.47 (n=2)	93.6 ± 0.158 (n=2)	3.71		32.1	0.68	8.47	0.391	2	5.1	0.222	1.61
CVD-0001867	FC1=CC=CC(=C1)S(=O)(=O)N1CCN(CC1)C(=O)CCl |c:3,5,t:1|	1	LON-WEI-8f408cad-4	10/05/2020	11328-DR1-2	N16		616	0.68	5.05	4.13	6.19		1.26	100	0	100	0.961	N = 16	1.1	13.7 ± 4.26 (n=2)	103 ± 1.10 (n=2)	3.71		41.5	0.68	3.84	1.35	3	5.4	0.379	4.63
CVD-0001868	ClCC(=O)N1CCN(CC2=CC=CS2)CC1 |c:11,t:9|	1	LON-WEI-8f408cad-5	10/05/2020	11328-DR1-2	N17		660	0.68	6.77	6.07	7.56		1.32	100	0	100	0.988	N = 16	1.1	9.49 ± 3.63 (n=2)	99.9 ± 0.473 (n=2)	3.71		31.7	0.68	6.22	0.788	2	5.2	0.456	3.77
CVD-0001869	ClCC(=O)N1CCN(CC2=CSC=C2)CC1 |c:12,t:9|	1	LON-WEI-8f408cad-7	10/05/2020	11328-DR1-2	N18		595	0.68	3.74	3.4	4.13		1.3	100	0	100	0.99	N = 16	1.1	14.4 ± 0.789 (n=2)	102 ± 0.947 (n=2)	3.71		46.2	0.68	3.51	0.337	2	5.5	0.477	4.15
CVD-0003626	CC(C(=O)NC1=CN=CC=C1C)C1=CC=CC(=C1)C#N |c:7,9,15,17,t:5,13|	1	TRY-UNI-714a760b-22	10/05/2020	11328-DR1-2	N19		729	0.68	54.7	44.3	67.5		0.897	100	0	100	0.949	N = 16	2.1	2.57 ± 2.05 (n=2)	62.3 ± 5.68 (n=2)	3.71		16.3	0.68	54.9	0.406	2	4.3	0.298	1.52
CVD-0000712	O=C(CC1=CN=CC2=CC=CC=C12)NC1=CC=CC=C1 |c:5,9,18,20,t:3,7,11,16|	1	DAR-DIA-23aa0b97-20	10/05/2020	11328-DR1-2	N20		765	0.68	53.9	32.4	89.6		1.16	100	0	100	0.75	N = 16	2.3	-26.2 ± 41.8 (n=2)	63.5 ± 1.10 (n=2)	3.71		8.26	0.68	57.6	5.27	2	4.2	0.297	1.42
CVD-0003615	CC1=CC=NC=C1NC(=O)NC1=CC=CC(Cl)=C1 |c:3,5,14,17,t:1,12|	1	TRY-UNI-714a760b-12	10/05/2020	11328-DR1-2	N21		780	0.68	61	55.6	66.9		1.05	100	0	100	0.988	N = 16	2.1	1.34 ± 1.26 (n=2)	61.9 ± 0.789 (n=2)	3.71		4.91	0.68	64.5	4.95	2	4.2	0.326	1.17
CVD-0001887	CC(C)(C)NC(=O)C(N(C(=O)C=C)C1=NOC(=C1)C(C)(C)C)C1=CC=CN=C1 |c:16,25,27,t:13,23|	1	LON-WEI-b8d98729-23	10/05/2020	11328-DR1-2	N22		788	0.68	> 99.0				0.814	100	0	100	0.895	N = 16	2.3	-0.335 ± 7.73 (n=2)	26.2 ± 0.474 (n=2)	3.71		3.12	0.68	> 99.0	0	2	< 4.0	< 0.200	< 1.08
				10/05/2020	11328-DR1-2	N23	positive control (hit)	355	0.68																99.8	0.68
				10/05/2020	11328-DR1-2	N24	negative control	819	0.68																-3.79	0.68
				10/05/2020	11328-DR1-2	O01	positive control (hit)	372	0.68																96	0.68
				10/05/2020	11328-DR1-2	O02	negative control	826	0.68																-5.36	0.68
CVD-0001891	COC1=CC=C(NC(=O)C(N(C(=O)C=C)C2=CC=C(C=C2)C(F)(F)F)C2=CC=CN=C2)C=C1 |c:17,19,28,30,33,t:2,4,15,26|	1	LON-WEI-b8d98729-27	10/05/2020	11328-DR1-2	O03		812	0.68	45.6	36.3	57.2		0.916	100	0	100	0.941	N = 16	2.1	-1.34 ± 1.26 (n=2)	62.5 ± 0.00 (n=2)	1.24		-2.23	0.68	46	0.588	2	4.3	0.184	0.155
CVD-0001880	CCC1=CC=CC(NC(=O)C(N(C(=O)C=C)C2=CC=C(C=C2)C(C)OC)C2=CC=CN=C2)=C1 |c:4,18,20,29,31,33,t:2,16,27|	1	LON-WEI-b8d98729-17	10/05/2020	11328-DR1-2	O04		813	0.68	65	46	91.7		0.922	100	0	100	0.882	N = 16	2.3	-2.01 ± 0.631 (n=2)	54.5 ± 1.58 (n=2)	1.24		-2.46	0.68	66.4	2.04	2	4.2	0.177	-0.535
CVD-0001901	CCC1=CC=CC(NC(=O)C(N(C(=O)C=C)C2=CC=C3N=CSC3=C2)C2=CC=CN=C2)=C1 |c:4,20,24,29,31,33,t:2,16,18,27|	1	LON-WEI-b8d98729-38	10/05/2020	11328-DR1-2	O05		823	0.68	55	44.2	68.6		1.05	100	0	100	0.937	N = 16	2.1	-2.46 ± 3.16 (n=2)	60.4 ± 2.37 (n=2)	1.24		-4.69	0.68	59.2	5.82	2	4.2	0.185	-0.333
CVD-0003631	CC1=CC=NC=C1NC(=O)CC1=CC=CC(Cl)=C1 |c:3,5,14,17,t:1,12|	1	TRY-UNI-714a760b-6	10/05/2020	11328-DR1-2	O06		814	0.68	23.7	19.5	28.9		1.02	100	0	100	0.956	N = 16	2.1	-1.12 ± 2.21 (n=2)	78.9 ± 3.00 (n=2)	1.24		-2.68	0.68	24.6	1.2	2	4.6	0.359	1.66
CVD-0003621	CC(C(=O)NC1=CN=CC=C1C)C1=CC=CC(Cl)=C1 |c:7,9,15,18,t:5,13|	1	TRY-UNI-714a760b-18	10/05/2020	11328-DR1-2	O07		810	0.68	25.2	21	30.2		1.03	100	0	100	0.962	N = 16	2.1	0.446 ± 3.16 (n=2)	78.1 ± 3.16 (n=2)	1.24		-1.79	0.68	26.2	1.45	2	4.6	0.338	1.09
CVD-0002706	COC1=CC=C(C=C1OC)C1CC(=NN1C(=O)CCl)C1=CC=CS1 |c:4,6,13,23,t:2,21|	1	MAT-POS-916a2c5a-1	10/05/2020	11328-DR1-2	O08		674	0.68	2	1.77	2.26		1.4	100	0	100	0.981	N = 16	2.1	24.8 ± 7.58 (n=2)	101 ± 5.37 (n=2)	1.24		28.6	0.68	1.88	0.174	2	5.7	0.334	2.69
CVD-0001862	ClCC(=O)NC1=CC=CC(=C1)N1CCCC1=O |c:7,9,t:5|	1	LON-WEI-8f408cad-1	10/05/2020	11328-DR1-2	O09		818	0.68	68.7	54.6	86.5		1	100	0	100	0.935	N = 16	2.1	-1.34 ± 3.16 (n=2)	56.2 ± 0.947 (n=2)	1.24		-3.57	0.68	70.3	2.3	2	4.2	0.342	3.08
CVD-0003624	CC1=CC=NC=C1NC(=O)CC1=CC=CC(=C1)C#N |c:3,5,14,16,t:1,12|	1	TRY-UNI-714a760b-20	10/05/2020	11328-DR1-2	O10		810	0.68	59	49	71		1.03	100	0	100	0.953	N = 16	2.1	0.335 ± 3.00 (n=2)	59.9 ± 2.05 (n=2)	1.24		-1.79	0.68	61.4	3.35	2	4.2	0.31	2.01
CVD-0001865	FC1=CC=CC(F)=C1S(=O)(=O)N1CCN(CC1)C(=O)CCl |c:3,6,t:1|	1	LON-WEI-8f408cad-2	10/05/2020	11328-DR1-2	O11		737	0.68	3.14	2.58	3.82		1.2	100	0	100	0.962	N = 16	2.1	18.1 ± 3.79 (n=2)	103 ± 0.316 (n=2)	1.24		14.5	0.68	3.29	0.205	2	5.5	0.366	4.56
CVD-0002707	COC1=CC=CC=C1OCCNC(=O)C1=CC(=O)NC2=CC=CC=C12 |c:4,6,22,t:2,15,20,24|	1	MAT-POS-916a2c5a-2	10/05/2020	11328-DR1-2	O12		765	0.68	7.52	6.73	8.41		1.07	100	0	100	0.988	N = 16	1.1	10.4 ± 3.00 (n=2)	93.7 ± 0.947 (n=2)	1.24		8.26	0.68	7.87	3.2	9	5.1	0.286	3.11
CVD-0001866	ClCC(=O)N1CCN(CC1)S(=O)(=O)C1=CC=CS1 |c:16,t:14|	1	LON-WEI-8f408cad-3	10/05/2020	11328-DR1-2	O13		682	0.68	2.26	2.01	2.54		1.37	100	0	100	0.984	N = 16	2.1	22.5 ± 6.63 (n=2)	104 ± 0.947 (n=2)	1.24		26.8	0.68	2.16	0.13	2	5.7	0.441	5.08
CVD-0000710	O=C(CC1=CN=CC2=CC=CC=C12)NC1=CC=CC(=C1)C#N |c:5,9,18,20,t:3,7,11,16|	1	DAR-DIA-23aa0b97-19	10/05/2020	11328-DR1-2	O14		794	0.68	25.3	22.5	28.4		1.04	100	0	100	0.984	N = 16	2.1	2.57 ± 1.10 (n=2)	79.4 ± 0.789 (n=2)	1.24		1.79	0.68	26.7	2.05	2	4.6	0.291	1.9
CVD-0002708	CC1=CC(C)=C(C)C(=C1C)S(=O)(=O)N1CCN(CC1)C(=O)C1=CC(=O)NC2=CC=CC=C12 |c:7,30,t:1,4,23,28,32|	1	MAT-POS-916a2c5a-3	10/05/2020	11328-DR1-2	O15		746	0.68	8.74	7.56	10.1		1.05	100	0	100	0.979	N = 16	1.1	11.4 ± 3.47 (n=2)	93.6 ± 0.158 (n=2)	1.24		12.5	0.68	8.47	0.391	2	5.1	0.222	1.61
CVD-0001867	FC1=CC=CC(=C1)S(=O)(=O)N1CCN(CC1)C(=O)CCl |c:3,5,t:1|	1	LON-WEI-8f408cad-4	10/05/2020	11328-DR1-2	O16		736	0.68	5.05	4.13	6.19		1.26	100	0	100	0.961	N = 16	1.1	13.7 ± 4.26 (n=2)	103 ± 1.10 (n=2)	1.24		14.7	0.68	3.84	1.35	3	5.4	0.379	4.63
CVD-0001868	ClCC(=O)N1CCN(CC2=CC=CS2)CC1 |c:11,t:9|	1	LON-WEI-8f408cad-5	10/05/2020	11328-DR1-2	O17		750	0.68	6.77	6.07	7.56		1.32	100	0	100	0.988	N = 16	1.1	9.49 ± 3.63 (n=2)	99.9 ± 0.473 (n=2)	1.24		11.6	0.68	6.22	0.788	2	5.2	0.456	3.77
CVD-0001869	ClCC(=O)N1CCN(CC2=CSC=C2)CC1 |c:12,t:9|	1	LON-WEI-8f408cad-7	10/05/2020	11328-DR1-2	O18		709	0.68	3.74	3.4	4.13		1.3	100	0	100	0.99	N = 16	1.1	14.4 ± 0.789 (n=2)	102 ± 0.947 (n=2)	1.24		20.8	0.68	3.51	0.337	2	5.5	0.477	4.15
CVD-0003626	CC(C(=O)NC1=CN=CC=C1C)C1=CC=CC(=C1)C#N |c:7,9,15,17,t:5,13|	1	TRY-UNI-714a760b-22	10/05/2020	11328-DR1-2	O19		795	0.68	54.7	44.3	67.5		0.897	100	0	100	0.949	N = 16	2.1	2.57 ± 2.05 (n=2)	62.3 ± 5.68 (n=2)	1.24		1.56	0.68	54.9	0.406	2	4.3	0.298	1.52
CVD-0000712	O=C(CC1=CN=CC2=CC=CC=C12)NC1=CC=CC=C1 |c:5,9,18,20,t:3,7,11,16|	1	DAR-DIA-23aa0b97-20	10/05/2020	11328-DR1-2	O20		800	0.68	53.9	32.4	89.6		1.16	100	0	100	0.75	N = 16	2.3	-26.2 ± 41.8 (n=2)	63.5 ± 1.10 (n=2)	1.24		0.446	0.68	57.6	5.27	2	4.2	0.297	1.42
CVD-0003615	CC1=CC=NC=C1NC(=O)NC1=CC=CC(Cl)=C1 |c:3,5,14,17,t:1,12|	1	TRY-UNI-714a760b-12	10/05/2020	11328-DR1-2	O21		800	0.68	61	55.6	66.9		1.05	100	0	100	0.988	N = 16	2.1	1.34 ± 1.26 (n=2)	61.9 ± 0.789 (n=2)	1.24		0.446	0.68	64.5	4.95	2	4.2	0.326	1.17
CVD-0001887	CC(C)(C)NC(=O)C(N(C(=O)C=C)C1=NOC(=C1)C(C)(C)C)C1=CC=CN=C1 |c:16,25,27,t:13,23|	1	LON-WEI-b8d98729-23	10/05/2020	11328-DR1-2	O22		820	0.68	> 99.0				0.814	100	0	100	0.895	N = 16	2.3	-0.335 ± 7.73 (n=2)	26.2 ± 0.474 (n=2)	1.24		-4.02	0.68	> 99.0	0	2	< 4.0	< 0.200	< 1.08
				10/05/2020	11328-DR1-2	O23	positive control (hit)	368	0.68																96.9	0.68
				10/05/2020	11328-DR1-2	O24	negative control	807	0.68																-1.12	0.68
				10/05/2020	11328-DR1-2	P01	positive control (hit)	349	0.68																101	0.68
				10/05/2020	11328-DR1-2	P02	negative control	675	0.68																28.3	0.68
CVD-0001891	COC1=CC=C(NC(=O)C(N(C(=O)C=C)C2=CC=C(C=C2)C(F)(F)F)C2=CC=CN=C2)C=C1 |c:17,19,28,30,33,t:2,4,15,26|	1	LON-WEI-b8d98729-27	10/05/2020	11328-DR1-2	P03		801	0.68	45.6	36.3	57.2		0.916	100	0	100	0.941	N = 16	2.1	-1.34 ± 1.26 (n=2)	62.5 ± 0.00 (n=2)	0.772		0.223	0.68	46	0.588	2	4.3	0.184	0.155
CVD-0001880	CCC1=CC=CC(NC(=O)C(N(C(=O)C=C)C2=CC=C(C=C2)C(C)OC)C2=CC=CN=C2)=C1 |c:4,18,20,29,31,33,t:2,16,27|	1	LON-WEI-b8d98729-17	10/05/2020	11328-DR1-2	P04		849	0.68	65	46	91.7		0.922	100	0	100	0.882	N = 16	2.3	-2.01 ± 0.631 (n=2)	54.5 ± 1.58 (n=2)	0.772		-10.5	0.68	66.4	2.04	2	4.2	0.177	-0.535
CVD-0001901	CCC1=CC=CC(NC(=O)C(N(C(=O)C=C)C2=CC=C3N=CSC3=C2)C2=CC=CN=C2)=C1 |c:4,20,24,29,31,33,t:2,16,18,27|	1	LON-WEI-b8d98729-38	10/05/2020	11328-DR1-2	P05		805	0.68	55	44.2	68.6		1.05	100	0	100	0.937	N = 16	2.1	-2.46 ± 3.16 (n=2)	60.4 ± 2.37 (n=2)	0.772		-0.67	0.68	59.2	5.82	2	4.2	0.185	-0.333
CVD-0003631	CC1=CC=NC=C1NC(=O)CC1=CC=CC(Cl)=C1 |c:3,5,14,17,t:1,12|	1	TRY-UNI-714a760b-6	10/05/2020	11328-DR1-2	P06		781	0.68	23.7	19.5	28.9		1.02	100	0	100	0.956	N = 16	2.1	-1.12 ± 2.21 (n=2)	78.9 ± 3.00 (n=2)	0.772		4.69	0.68	24.6	1.2	2	4.6	0.359	1.66
CVD-0003621	CC(C(=O)NC1=CN=CC=C1C)C1=CC=CC(Cl)=C1 |c:7,9,15,18,t:5,13|	1	TRY-UNI-714a760b-18	10/05/2020	11328-DR1-2	P07		795	0.68	25.2	21	30.2		1.03	100	0	100	0.962	N = 16	2.1	0.446 ± 3.16 (n=2)	78.1 ± 3.16 (n=2)	0.772		1.56	0.68	26.2	1.45	2	4.6	0.338	1.09
CVD-0002706	COC1=CC=C(C=C1OC)C1CC(=NN1C(=O)CCl)C1=CC=CS1 |c:4,6,13,23,t:2,21|	1	MAT-POS-916a2c5a-1	10/05/2020	11328-DR1-2	P08		715	0.68	2	1.77	2.26		1.4	100	0	100	0.981	N = 16	2.1	24.8 ± 7.58 (n=2)	101 ± 5.37 (n=2)	0.772		19.4	0.68	1.88	0.174	2	5.7	0.334	2.69
CVD-0001862	ClCC(=O)NC1=CC=CC(=C1)N1CCCC1=O |c:7,9,t:5|	1	LON-WEI-8f408cad-1	10/05/2020	11328-DR1-2	P09		819	0.68	68.7	54.6	86.5		1	100	0	100	0.935	N = 16	2.1	-1.34 ± 3.16 (n=2)	56.2 ± 0.947 (n=2)	0.772		-3.79	0.68	70.3	2.3	2	4.2	0.342	3.08
CVD-0003624	CC1=CC=NC=C1NC(=O)CC1=CC=CC(=C1)C#N |c:3,5,14,16,t:1,12|	1	TRY-UNI-714a760b-20	10/05/2020	11328-DR1-2	P10		785	0.68	59	49	71		1.03	100	0	100	0.953	N = 16	2.1	0.335 ± 3.00 (n=2)	59.9 ± 2.05 (n=2)	0.772		3.79	0.68	61.4	3.35	2	4.2	0.31	2.01
CVD-0001865	FC1=CC=CC(F)=C1S(=O)(=O)N1CCN(CC1)C(=O)CCl |c:3,6,t:1|	1	LON-WEI-8f408cad-2	10/05/2020	11328-DR1-2	P11		733	0.68	3.14	2.58	3.82		1.2	100	0	100	0.962	N = 16	2.1	18.1 ± 3.79 (n=2)	103 ± 0.316 (n=2)	0.772		15.4	0.68	3.29	0.205	2	5.5	0.366	4.56
CVD-0002707	COC1=CC=CC=C1OCCNC(=O)C1=CC(=O)NC2=CC=CC=C12 |c:4,6,22,t:2,15,20,24|	1	MAT-POS-916a2c5a-2	10/05/2020	11328-DR1-2	P12		761	0.68	7.52	6.73	8.41		1.07	100	0	100	0.988	N = 16	1.1	10.4 ± 3.00 (n=2)	93.7 ± 0.947 (n=2)	0.772		9.15	0.68	7.87	3.2	9	5.1	0.286	3.11
CVD-0001866	ClCC(=O)N1CCN(CC1)S(=O)(=O)C1=CC=CS1 |c:16,t:14|	1	LON-WEI-8f408cad-3	10/05/2020	11328-DR1-2	P13		722	0.68	2.26	2.01	2.54		1.37	100	0	100	0.984	N = 16	2.1	22.5 ± 6.63 (n=2)	104 ± 0.947 (n=2)	0.772		17.9	0.68	2.16	0.13	2	5.7	0.441	5.08
CVD-0000710	O=C(CC1=CN=CC2=CC=CC=C12)NC1=CC=CC(=C1)C#N |c:5,9,18,20,t:3,7,11,16|	1	DAR-DIA-23aa0b97-19	10/05/2020	11328-DR1-2	P14		808	0.68	25.3	22.5	28.4		1.04	100	0	100	0.984	N = 16	2.1	2.57 ± 1.10 (n=2)	79.4 ± 0.789 (n=2)	0.772		-1.34	0.68	26.7	2.05	2	4.6	0.291	1.9
CVD-0002708	CC1=CC(C)=C(C)C(=C1C)S(=O)(=O)N1CCN(CC1)C(=O)C1=CC(=O)NC2=CC=CC=C12 |c:7,30,t:1,4,23,28,32|	1	MAT-POS-916a2c5a-3	10/05/2020	11328-DR1-2	P15		762	0.68	8.74	7.56	10.1		1.05	100	0	100	0.979	N = 16	1.1	11.4 ± 3.47 (n=2)	93.6 ± 0.158 (n=2)	0.772		8.93	0.68	8.47	0.391	2	5.1	0.222	1.61
CVD-0001867	FC1=CC=CC(=C1)S(=O)(=O)N1CCN(CC1)C(=O)CCl |c:3,5,t:1|	1	LON-WEI-8f408cad-4	10/05/2020	11328-DR1-2	P16		754	0.68	5.05	4.13	6.19		1.26	100	0	100	0.961	N = 16	1.1	13.7 ± 4.26 (n=2)	103 ± 1.10 (n=2)	0.772		10.7	0.68	3.84	1.35	3	5.4	0.379	4.63
CVD-0001868	ClCC(=O)N1CCN(CC2=CC=CS2)CC1 |c:11,t:9|	1	LON-WEI-8f408cad-5	10/05/2020	11328-DR1-2	P17		771	0.68	6.77	6.07	7.56		1.32	100	0	100	0.988	N = 16	1.1	9.49 ± 3.63 (n=2)	99.9 ± 0.473 (n=2)	0.772		6.92	0.68	6.22	0.788	2	5.2	0.456	3.77
CVD-0001869	ClCC(=O)N1CCN(CC2=CSC=C2)CC1 |c:12,t:9|	1	LON-WEI-8f408cad-7	10/05/2020	11328-DR1-2	P18		740	0.68	3.74	3.4	4.13		1.3	100	0	100	0.99	N = 16	1.1	14.4 ± 0.789 (n=2)	102 ± 0.947 (n=2)	0.772		13.8	0.68	3.51	0.337	2	5.5	0.477	4.15
CVD-0003626	CC(C(=O)NC1=CN=CC=C1C)C1=CC=CC(=C1)C#N |c:7,9,15,17,t:5,13|	1	TRY-UNI-714a760b-22	10/05/2020	11328-DR1-2	P19		797	0.68	54.7	44.3	67.5		0.897	100	0	100	0.949	N = 16	2.1	2.57 ± 2.05 (n=2)	62.3 ± 5.68 (n=2)	0.772		1.12	0.68	54.9	0.406	2	4.3	0.298	1.52
CVD-0000712	O=C(CC1=CN=CC2=CC=CC=C12)NC1=CC=CC=C1 |c:5,9,18,20,t:3,7,11,16|	1	DAR-DIA-23aa0b97-20	10/05/2020	11328-DR1-2	P20		1052	0.68	53.9	32.4	89.6		1.16	100	0	100	0.75	N = 16	2.3	-26.2 ± 41.8 (n=2)	63.5 ± 1.10 (n=2)	0.772		-55.8	0.68	57.6	5.27	2	4.2	0.297	1.42
CVD-0003615	CC1=CC=NC=C1NC(=O)NC1=CC=CC(Cl)=C1 |c:3,5,14,17,t:1,12|	1	TRY-UNI-714a760b-12	10/05/2020	11328-DR1-2	P21		812	0.68	61	55.6	66.9		1.05	100	0	100	0.988	N = 16	2.1	1.34 ± 1.26 (n=2)	61.9 ± 0.789 (n=2)	0.772		-2.23	0.68	64.5	4.95	2	4.2	0.326	1.17
CVD-0001887	CC(C)(C)NC(=O)C(N(C(=O)C=C)C1=NOC(=C1)C(C)(C)C)C1=CC=CN=C1 |c:16,25,27,t:13,23|	1	LON-WEI-b8d98729-23	10/05/2020	11328-DR1-2	P22		828	0.68	> 99.0				0.814	100	0	100	0.895	N = 16	2.3	-0.335 ± 7.73 (n=2)	26.2 ± 0.474 (n=2)	0.772		-5.8	0.68	> 99.0	0	2	< 4.0	< 0.200	< 1.08
				10/05/2020	11328-DR1-2	P23	positive control (hit)	363	0.68																98	0.68
				10/05/2020	11328-DR1-2	P24	negative control	810	0.68																-1.79	0.68
				14/05/2020	11372-DR-A	A01	positive control (hit)	603	0.61																98.8	0.61
				14/05/2020	11372-DR-A	A02	negative control	5587	0.61																-24.4	0.61
CVD-0001878	CCC1=CC=CC(NC(=O)C(N(C(=O)C=C)C2=NOC(=C2)C(C)(C)C)C2=CC=CN=C2)=C1 |c:4,19,28,30,32,t:2,16,26|	1	LON-WEI-b8d98729-15	14/05/2020	11372-DR-A	A03		3435	0.61	> 99.0				0.988	100	0	100	0.685	N = 16	2.3	-11.5 ± 2.43 (n=2)	31.4 ± 3.72 (n=2)	99.01		28.8	0.61	> 99.0		1	< 4.0	< 0.175	< -0.840
CVD-0003628	CC1=CC=NC=C1NC(=O)NC1=CC=CC(=C1)C#N |c:3,5,14,16,t:1,12|	1	TRY-UNI-714a760b-24	14/05/2020	11372-DR-A	A04		3711	0.61	> 99.0				0.908	100	0	100	0.591	N = 16	2.3	-14.4 ± 10.4 (n=2)	29.4 ± 5.68 (n=2)	99.01		21.9	0.61	> 99.0		1	< 4.0	< 0.295	< 1.73
CVD-0003945	ClC1=CC(NC(=O)NC2=CC=CN=C2)=CC(=C1)C#N |c:10,12,14,16,t:1,8|	1	WAR-XCH-eb7b662f-2	14/05/2020	11372-DR-A	A05		3204	0.61	> 99.0				1.05	100	0	100	0.732	N = 16	2.3	-14.8 ± 13.9 (n=2)	37.8 ± 4.72 (n=2)	99.01		34.5	0.61	> 99.0		1	< 4.0	< 0.295	< 1.64
CVD-0000884	OCC(NC(=O)CCl)C1=CC=CC(Cl)=C1 |c:10,13,t:8|	1	DAV-CRI-3edb475e-4	14/05/2020	11372-DR-A	A06		2965	0.61	> 99.0				1.14	100	0	100	0.671	N = 16	2.3	-24.0 ± 20.6 (n=2)	43.6 ± 4.49 (n=2)	99.03		40.4	0.61	> 99.0		1	< 4.0	< 0.374	< 2.58
CVD-0003482	ClCC(=O)N1CCN(CC1)C(C1=CC=CC=C1)C1=CC=CC=C1 |c:14,16,21,23,t:12,19|	1	SIM-SYN-f15aaa3a-1	14/05/2020	11372-DR-A	A07		630	0.61	1.98	1.68	2.32		1.44	100	0	100	0.96	N = 16	2.1	27.3 ± 9.43 (n=2)	101 ± 0.472 (n=2)	99.03		98.1	0.61	1.98		1	5.7	0.347	2.39
CVD-0003751	CC1=CC=C(C)C(=C1)S(=O)(=O)N1CCN(CC1)C(=O)CCl |c:6,t:1,3|	1	WAR-XCH-79d12f6e-6	14/05/2020	11372-DR-A	A08		870	0.61	14.2	11.4	17.7		1.33	100	0	100	0.951	N = 16	1.1	-6.39 ± 8.50 (n=2)	91.0 ± 1.64 (n=2)	99.03		92.2	0.61	14.2		1	4.8	0.323	3.18
CVD-0002737	ClCC(=O)N1CCN(CC2=CC=CC3=CC=CC=C23)CC1 |c:11,15,t:9,13,17|	1	MED-COV-4280ac29-31	14/05/2020	11372-DR-A	A09		706	0.61	5.76	4.9	6.78		1.22	100	0	100	0.976	N = 16	1.1	11.0 ± 4.81 (n=2)	96.7 ± 0.0525 (n=2)	99.03		96.3	0.61	5.76		1	5.2	0.349	2.72
CVD-0002720	ClCC(=O)N1CCN(CC2=CC=CC(Cl)=C2)CC1 |c:11,14,t:9|	1	MED-COV-4280ac29-15	14/05/2020	11372-DR-A	A10		637	0.61	3.97	3.49	4.52		1.33	100	0	100	0.984	N = 16	1.1	10.0 ± 9.50 (n=2)	99.0 ± 0.297 (n=2)	99.03		98	0.61	2.64	0.916	4	5.6	0.434	3.45
CVD-0000282	CN1N=NC=C1CC(=O)NC(C1=NC2=CC=CC=C2N1C)C1=CC=CC=C1 |c:2,4,16,18,26,28,t:12,14,24|	1	BAR-COM-4e090d3a-6	14/05/2020	11372-DR-A	A11		1471	0.61	35.7	30	42.5		1.4	100	0	100	0.955	N = 16	2.1	-4.01 ± 8.03 (n=2)	81.0 ± 5.11 (n=2)	99.03		77.3	0.61	35.7		1	4.4	0.231	2.21
CVD-0000702	O=C(NC1=CNC2=NC=CC=C12)NC1=CC=CC(=C1)C#N |c:8,17,19,t:3,6,10,15|	1	DAR-DIA-23aa0b97-11	14/05/2020	11372-DR-A	A12		2229	0.61	63.6	49.1	82.3		1.02	100	0	100	0.917	N = 16	2.1	-4.09 ± 12.8 (n=2)	59.8 ± 1.68 (n=2)	99.03		58.6	0.61	63.6		1	4.2	0.28	1.97
CVD-0002709	O=C(N1CCN(CC1)C1=CC=CC=C1)C1=CC(=O)NC2=CC=CC=C12 |c:11,13,23,t:9,16,21,25|	1	MAT-POS-916a2c5a-4	14/05/2020	11372-DR-A	A13		1532	0.61	27.5	23.4	32.4		1	100	0	100	0.969	N = 16	2.1	1.36 ± 9.22 (n=2)	77.0 ± 1.68 (n=2)	99.03		75.8	0.61	27.5		1	4.6	0.255	2.09
CVD-0004431	CCC1=CC=CC(NC(=O)C(N(C(=O)C=C)C2=CC=C(C=C2)C2(C)CC2)C2=CC=CN=C2)=C1 |c:4,18,20,30,32,34,t:2,16,28|	1	LON-WEI-d1c9908a-6	14/05/2020	11372-DR-A	A14		3205	0.61	> 99.0				0.707	100	0	100	0.777	N = 16	2.3	-1.19 ± 12.7 (n=2)	36.9 ± 3.46 (n=2)	99.03		34.5	0.61	> 99.0		1	< 4.0	< 0.170	< -1.50
CVD-0003222	CCC(C)(C)CCN(CC1=CSC=C1)C(=O)CN1N=NC2=CC=CC=C12 |c:12,19,23,t:9,21,25|	1	RUT-UNI-630c5802-20	14/05/2020	11372-DR-A	A15		2802	0.61	78.5	43.5	142		0.838	100	0	100	0.757	N = 16	2.3	-10.8 ± 24.7 (n=2)	47.7 ± 4.60 (n=2)	99.03		44.4	0.61	78.5		1	4.1	0.221	-0.298
CVD-0000717	NC1=CN=CC(NC(=O)NC2=CC=CC(=C2)C#N)=C1 |c:3,12,14,18,t:1,10|	1	DAR-DIA-23aa0b97-8	14/05/2020	11372-DR-A	A16		2167	0.61	54.3	43	68.4		0.945	100	0	100	0.937	N = 16	2.1	1.38 ± 9.32 (n=2)	63.2 ± 4.39 (n=2)	99.03		60.1	0.61	54.3		1	4.3	0.314	3.34
CVD-0004424	CC1(CC1)C1=CC=C(C=C1)N(C(C(=O)NC1=CC=C(Br)C=C1)C1=CC=CN=C1)C(=O)C=C |c:7,9,22,27,29,t:5,17,19,25|	1	LON-WEI-d1c9908a-11	14/05/2020	11372-DR-A	A17		2450	0.61	83.7	52	135		0.938	100	0	100	0.787	N = 16	2.3	-1.69 ± 21.9 (n=2)	55.8 ± 3.76 (n=2)	99.03		53.1	0.61	82.4	1.74	2	4.1	0.179	-1.23
CVD-0004428	COC1=CC=C(NC(=O)C(N(C(=O)C=C)C2=CC=C(C=C2)C(C)(C)C)C2=CC=CN=C2)C(C)=C1 |c:17,19,28,30,34,t:2,4,15,26|	1	LON-WEI-d1c9908a-3	14/05/2020	11372-DR-A	A18		2898	0.61	> 99.0				1.51	100	0	100	0.452	N = 16	2.3	-11.0 ± 45.3 (n=2)	46.0 ± 5.58 (n=2)	99.03		42.1	0.61	> 99.0		1	< 4.0	< 0.165	< -1.36
				14/05/2020	11372-DR-A	A19	unspecified control	5571	0.61																-24.1	0.61
				14/05/2020	11372-DR-A	A20	unspecified control	5357	0.61																-18.8	0.61
				14/05/2020	11372-DR-A	A21	unspecified control	5315	0.61																-17.7	0.61
				14/05/2020	11372-DR-A	A22	unspecified control	5127	0.61																-13.1	0.61
				14/05/2020	11372-DR-A	A23	positive control (hit)	529	0.61																101	0.61
				14/05/2020	11372-DR-A	A24	negative control	4444	0.61																3.82	0.61
				14/05/2020	11372-DR-A	B01	positive control (hit)	559	0.61																99.9	0.61
				14/05/2020	11372-DR-A	B02	negative control	4941	0.61																-8.47	0.61
CVD-0001878	CCC1=CC=CC(NC(=O)C(N(C(=O)C=C)C2=NOC(=C2)C(C)(C)C)C2=CC=CN=C2)=C1 |c:4,19,28,30,32,t:2,16,26|	1	LON-WEI-b8d98729-15	14/05/2020	11372-DR-A	B03		3516	0.61	> 99.0				0.988	100	0	100	0.685	N = 16	2.3	-11.5 ± 2.43 (n=2)	31.4 ± 3.72 (n=2)	49.5		26.8	0.61	> 99.0		1	< 4.0	< 0.175	< -0.840
CVD-0003628	CC1=CC=NC=C1NC(=O)NC1=CC=CC(=C1)C#N |c:3,5,14,16,t:1,12|	1	TRY-UNI-714a760b-24	14/05/2020	11372-DR-A	B04		3573	0.61	> 99.0				0.908	100	0	100	0.591	N = 16	2.3	-14.4 ± 10.4 (n=2)	29.4 ± 5.68 (n=2)	49.5		25.4	0.61	> 99.0		1	< 4.0	< 0.295	< 1.73
CVD-0003945	ClC1=CC(NC(=O)NC2=CC=CN=C2)=CC(=C1)C#N |c:10,12,14,16,t:1,8|	1	WAR-XCH-eb7b662f-2	14/05/2020	11372-DR-A	B05		3491	0.61	> 99.0				1.05	100	0	100	0.732	N = 16	2.3	-14.8 ± 13.9 (n=2)	37.8 ± 4.72 (n=2)	49.5		27.4	0.61	> 99.0		1	< 4.0	< 0.295	< 1.64
CVD-0000884	OCC(NC(=O)CCl)C1=CC=CC(Cl)=C1 |c:10,13,t:8|	1	DAV-CRI-3edb475e-4	14/05/2020	11372-DR-A	B06		3142	0.61	> 99.0				1.14	100	0	100	0.671	N = 16	2.3	-24.0 ± 20.6 (n=2)	43.6 ± 4.49 (n=2)	49.52		36	0.61	> 99.0		1	< 4.0	< 0.374	< 2.58
CVD-0003482	ClCC(=O)N1CCN(CC1)C(C1=CC=CC=C1)C1=CC=CC=C1 |c:14,16,21,23,t:12,19|	1	SIM-SYN-f15aaa3a-1	14/05/2020	11372-DR-A	B07		511	0.61	1.98	1.68	2.32		1.44	100	0	100	0.96	N = 16	2.1	27.3 ± 9.43 (n=2)	101 ± 0.472 (n=2)	49.52		101	0.61	1.98		1	5.7	0.347	2.39
CVD-0003751	CC1=CC=C(C)C(=C1)S(=O)(=O)N1CCN(CC1)C(=O)CCl |c:6,t:1,3|	1	WAR-XCH-79d12f6e-6	14/05/2020	11372-DR-A	B08		1060	0.61	14.2	11.4	17.7		1.33	100	0	100	0.951	N = 16	1.1	-6.39 ± 8.50 (n=2)	91.0 ± 1.64 (n=2)	49.52		87.5	0.61	14.2		1	4.8	0.323	3.18
CVD-0002737	ClCC(=O)N1CCN(CC2=CC=CC3=CC=CC=C23)CC1 |c:11,15,t:9,13,17|	1	MED-COV-4280ac29-31	14/05/2020	11372-DR-A	B09		689	0.61	5.76	4.9	6.78		1.22	100	0	100	0.976	N = 16	1.1	11.0 ± 4.81 (n=2)	96.7 ± 0.0525 (n=2)	49.52		96.7	0.61	5.76		1	5.2	0.349	2.72
CVD-0002720	ClCC(=O)N1CCN(CC2=CC=CC(Cl)=C2)CC1 |c:11,14,t:9|	1	MED-COV-4280ac29-15	14/05/2020	11372-DR-A	B10		603	0.61	3.97	3.49	4.52		1.33	100	0	100	0.984	N = 16	1.1	10.0 ± 9.50 (n=2)	99.0 ± 0.297 (n=2)	49.52		98.8	0.61	2.64	0.916	4	5.6	0.434	3.45
CVD-0000282	CN1N=NC=C1CC(=O)NC(C1=NC2=CC=CC=C2N1C)C1=CC=CC=C1 |c:2,4,16,18,26,28,t:12,14,24|	1	BAR-COM-4e090d3a-6	14/05/2020	11372-DR-A	B11		2304	0.61	35.7	30	42.5		1.4	100	0	100	0.955	N = 16	2.1	-4.01 ± 8.03 (n=2)	81.0 ± 5.11 (n=2)	49.52		56.7	0.61	35.7		1	4.4	0.231	2.21
CVD-0000702	O=C(NC1=CNC2=NC=CC=C12)NC1=CC=CC(=C1)C#N |c:8,17,19,t:3,6,10,15|	1	DAR-DIA-23aa0b97-11	14/05/2020	11372-DR-A	B12		2892	0.61	63.6	49.1	82.3		1.02	100	0	100	0.917	N = 16	2.1	-4.09 ± 12.8 (n=2)	59.8 ± 1.68 (n=2)	49.52		42.2	0.61	63.6		1	4.2	0.28	1.97
CVD-0002709	O=C(N1CCN(CC1)C1=CC=CC=C1)C1=CC(=O)NC2=CC=CC=C12 |c:11,13,23,t:9,16,21,25|	1	MAT-POS-916a2c5a-4	14/05/2020	11372-DR-A	B13		1975	0.61	27.5	23.4	32.4		1	100	0	100	0.969	N = 16	2.1	1.36 ± 9.22 (n=2)	77.0 ± 1.68 (n=2)	49.52		64.9	0.61	27.5		1	4.6	0.255	2.09
CVD-0004431	CCC1=CC=CC(NC(=O)C(N(C(=O)C=C)C2=CC=C(C=C2)C2(C)CC2)C2=CC=CN=C2)=C1 |c:4,18,20,30,32,34,t:2,16,28|	1	LON-WEI-d1c9908a-6	14/05/2020	11372-DR-A	B14		3199	0.61	> 99.0				0.707	100	0	100	0.777	N = 16	2.3	-1.19 ± 12.7 (n=2)	36.9 ± 3.46 (n=2)	49.52		34.6	0.61	> 99.0		1	< 4.0	< 0.170	< -1.50
CVD-0003222	CCC(C)(C)CCN(CC1=CSC=C1)C(=O)CN1N=NC2=CC=CC=C12 |c:12,19,23,t:9,21,25|	1	RUT-UNI-630c5802-20	14/05/2020	11372-DR-A	B15		2824	0.61	78.5	43.5	142		0.838	100	0	100	0.757	N = 16	2.3	-10.8 ± 24.7 (n=2)	47.7 ± 4.60 (n=2)	49.52		43.9	0.61	78.5		1	4.1	0.221	-0.298
CVD-0000717	NC1=CN=CC(NC(=O)NC2=CC=CC(=C2)C#N)=C1 |c:3,12,14,18,t:1,10|	1	DAR-DIA-23aa0b97-8	14/05/2020	11372-DR-A	B16		2725	0.61	54.3	43	68.4		0.945	100	0	100	0.937	N = 16	2.1	1.38 ± 9.32 (n=2)	63.2 ± 4.39 (n=2)	49.52		46.3	0.61	54.3		1	4.3	0.314	3.34
CVD-0004424	CC1(CC1)C1=CC=C(C=C1)N(C(C(=O)NC1=CC=C(Br)C=C1)C1=CC=CN=C1)C(=O)C=C |c:7,9,22,27,29,t:5,17,19,25|	1	LON-WEI-d1c9908a-11	14/05/2020	11372-DR-A	B17		3085	0.61	83.7	52	135		0.938	100	0	100	0.787	N = 16	2.3	-1.69 ± 21.9 (n=2)	55.8 ± 3.76 (n=2)	49.52		37.4	0.61	82.4	1.74	2	4.1	0.179	-1.23
CVD-0004428	COC1=CC=C(NC(=O)C(N(C(=O)C=C)C2=CC=C(C=C2)C(C)(C)C)C2=CC=CN=C2)C(C)=C1 |c:17,19,28,30,34,t:2,4,15,26|	1	LON-WEI-d1c9908a-3	14/05/2020	11372-DR-A	B18		3283	0.61	> 99.0				1.51	100	0	100	0.452	N = 16	2.3	-11.0 ± 45.3 (n=2)	46.0 ± 5.58 (n=2)	49.52		32.5	0.61	> 99.0		1	< 4.0	< 0.165	< -1.36
				14/05/2020	11372-DR-A	B19	unspecified control	5916	0.61																-32.6	0.61
				14/05/2020	11372-DR-A	B20	unspecified control	5253	0.61																-16.2	0.61
				14/05/2020	11372-DR-A	B21	unspecified control	5412	0.61																-20.1	0.61
				14/05/2020	11372-DR-A	B22	unspecified control	4853	0.61																-6.29	0.61
				14/05/2020	11372-DR-A	B23	positive control (hit)	559	0.61																99.9	0.61
				14/05/2020	11372-DR-A	B24	negative control	4431	0.61																4.14	0.61
				14/05/2020	11372-DR-A	C01	positive control (hit)	600	0.61																98.9	0.61
				14/05/2020	11372-DR-A	C02	negative control	5456	0.61																-21.2	0.61
CVD-0001878	CCC1=CC=CC(NC(=O)C(N(C(=O)C=C)C2=NOC(=C2)C(C)(C)C)C2=CC=CN=C2)=C1 |c:4,19,28,30,32,t:2,16,26|	1	LON-WEI-b8d98729-15	14/05/2020	11372-DR-A	C03		4467	0.61	> 99.0				0.988	100	0	100	0.685	N = 16	2.3	-11.5 ± 2.43 (n=2)	31.4 ± 3.72 (n=2)	24.75		3.25	0.61	> 99.0		1	< 4.0	< 0.175	< -0.840
CVD-0003628	CC1=CC=NC=C1NC(=O)NC1=CC=CC(=C1)C#N |c:3,5,14,16,t:1,12|	1	TRY-UNI-714a760b-24	14/05/2020	11372-DR-A	C04		4465	0.61	> 99.0				0.908	100	0	100	0.591	N = 16	2.3	-14.4 ± 10.4 (n=2)	29.4 ± 5.68 (n=2)	24.75		3.3	0.61	> 99.0		1	< 4.0	< 0.295	< 1.73
CVD-0003945	ClC1=CC(NC(=O)NC2=CC=CN=C2)=CC(=C1)C#N |c:10,12,14,16,t:1,8|	1	WAR-XCH-eb7b662f-2	14/05/2020	11372-DR-A	C05		4244	0.61	> 99.0				1.05	100	0	100	0.732	N = 16	2.3	-14.8 ± 13.9 (n=2)	37.8 ± 4.72 (n=2)	24.75		8.77	0.61	> 99.0		1	< 4.0	< 0.295	< 1.64
CVD-0000884	OCC(NC(=O)CCl)C1=CC=CC(Cl)=C1 |c:10,13,t:8|	1	DAV-CRI-3edb475e-4	14/05/2020	11372-DR-A	C06		4176	0.61	> 99.0				1.14	100	0	100	0.671	N = 16	2.3	-24.0 ± 20.6 (n=2)	43.6 ± 4.49 (n=2)	24.76		10.4	0.61	> 99.0		1	< 4.0	< 0.374	< 2.58
CVD-0003482	ClCC(=O)N1CCN(CC1)C(C1=CC=CC=C1)C1=CC=CC=C1 |c:14,16,21,23,t:12,19|	1	SIM-SYN-f15aaa3a-1	14/05/2020	11372-DR-A	C07		655	0.61	1.98	1.68	2.32		1.44	100	0	100	0.96	N = 16	2.1	27.3 ± 9.43 (n=2)	101 ± 0.472 (n=2)	24.76		97.5	0.61	1.98		1	5.7	0.347	2.39
CVD-0003751	CC1=CC=C(C)C(=C1)S(=O)(=O)N1CCN(CC1)C(=O)CCl |c:6,t:1,3|	1	WAR-XCH-79d12f6e-6	14/05/2020	11372-DR-A	C08		1937	0.61	14.2	11.4	17.7		1.33	100	0	100	0.951	N = 16	1.1	-6.39 ± 8.50 (n=2)	91.0 ± 1.64 (n=2)	24.76		65.8	0.61	14.2		1	4.8	0.323	3.18
CVD-0002737	ClCC(=O)N1CCN(CC2=CC=CC3=CC=CC=C23)CC1 |c:11,15,t:9,13,17|	1	MED-COV-4280ac29-31	14/05/2020	11372-DR-A	C09		1130	0.61	5.76	4.9	6.78		1.22	100	0	100	0.976	N = 16	1.1	11.0 ± 4.81 (n=2)	96.7 ± 0.0525 (n=2)	24.76		85.8	0.61	5.76		1	5.2	0.349	2.72
CVD-0002720	ClCC(=O)N1CCN(CC2=CC=CC(Cl)=C2)CC1 |c:11,14,t:9|	1	MED-COV-4280ac29-15	14/05/2020	11372-DR-A	C10		864	0.61	3.97	3.49	4.52		1.33	100	0	100	0.984	N = 16	1.1	10.0 ± 9.50 (n=2)	99.0 ± 0.297 (n=2)	24.76		92.4	0.61	2.64	0.916	4	5.6	0.434	3.45
CVD-0000282	CN1N=NC=C1CC(=O)NC(C1=NC2=CC=CC=C2N1C)C1=CC=CC=C1 |c:2,4,16,18,26,28,t:12,14,24|	1	BAR-COM-4e090d3a-6	14/05/2020	11372-DR-A	C11		3307	0.61	35.7	30	42.5		1.4	100	0	100	0.955	N = 16	2.1	-4.01 ± 8.03 (n=2)	81.0 ± 5.11 (n=2)	24.76		31.9	0.61	35.7		1	4.4	0.231	2.21
CVD-0000702	O=C(NC1=CNC2=NC=CC=C12)NC1=CC=CC(=C1)C#N |c:8,17,19,t:3,6,10,15|	1	DAR-DIA-23aa0b97-11	14/05/2020	11372-DR-A	C12		3660	0.61	63.6	49.1	82.3		1.02	100	0	100	0.917	N = 16	2.1	-4.09 ± 12.8 (n=2)	59.8 ± 1.68 (n=2)	24.76		23.2	0.61	63.6		1	4.2	0.28	1.97
CVD-0002709	O=C(N1CCN(CC1)C1=CC=CC=C1)C1=CC(=O)NC2=CC=CC=C12 |c:11,13,23,t:9,16,21,25|	1	MAT-POS-916a2c5a-4	14/05/2020	11372-DR-A	C13		2719	0.61	27.5	23.4	32.4		1	100	0	100	0.969	N = 16	2.1	1.36 ± 9.22 (n=2)	77.0 ± 1.68 (n=2)	24.76		46.5	0.61	27.5		1	4.6	0.255	2.09
CVD-0004431	CCC1=CC=CC(NC(=O)C(N(C(=O)C=C)C2=CC=C(C=C2)C2(C)CC2)C2=CC=CN=C2)=C1 |c:4,18,20,30,32,34,t:2,16,28|	1	LON-WEI-d1c9908a-6	14/05/2020	11372-DR-A	C14		3997	0.61	> 99.0				0.707	100	0	100	0.777	N = 16	2.3	-1.19 ± 12.7 (n=2)	36.9 ± 3.46 (n=2)	24.76		14.9	0.61	> 99.0		1	< 4.0	< 0.170	< -1.50
CVD-0003222	CCC(C)(C)CCN(CC1=CSC=C1)C(=O)CN1N=NC2=CC=CC=C12 |c:12,19,23,t:9,21,25|	1	RUT-UNI-630c5802-20	14/05/2020	11372-DR-A	C15		3463	0.61	78.5	43.5	142		0.838	100	0	100	0.757	N = 16	2.3	-10.8 ± 24.7 (n=2)	47.7 ± 4.60 (n=2)	24.76		28.1	0.61	78.5		1	4.1	0.221	-0.298
CVD-0000717	NC1=CN=CC(NC(=O)NC2=CC=CC(=C2)C#N)=C1 |c:3,12,14,18,t:1,10|	1	DAR-DIA-23aa0b97-8	14/05/2020	11372-DR-A	C16		3530	0.61	54.3	43	68.4		0.945	100	0	100	0.937	N = 16	2.1	1.38 ± 9.32 (n=2)	63.2 ± 4.39 (n=2)	24.76		26.4	0.61	54.3		1	4.3	0.314	3.34
CVD-0004424	CC1(CC1)C1=CC=C(C=C1)N(C(C(=O)NC1=CC=C(Br)C=C1)C1=CC=CN=C1)C(=O)C=C |c:7,9,22,27,29,t:5,17,19,25|	1	LON-WEI-d1c9908a-11	14/05/2020	11372-DR-A	C17		4553	0.61	83.7	52	135		0.938	100	0	100	0.787	N = 16	2.3	-1.69 ± 21.9 (n=2)	55.8 ± 3.76 (n=2)	24.76		1.13	0.61	82.4	1.74	2	4.1	0.179	-1.23
CVD-0004428	COC1=CC=C(NC(=O)C(N(C(=O)C=C)C2=CC=C(C=C2)C(C)(C)C)C2=CC=CN=C2)C(C)=C1 |c:17,19,28,30,34,t:2,4,15,26|	1	LON-WEI-d1c9908a-3	14/05/2020	11372-DR-A	C18		6340	0.61	> 99.0				1.51	100	0	100	0.452	N = 16	2.3	-11.0 ± 45.3 (n=2)	46.0 ± 5.58 (n=2)	24.76		-43.1	0.61	> 99.0		1	< 4.0	< 0.165	< -1.36
				14/05/2020	11372-DR-A	C19	unspecified control	5580	0.61																-24.3	0.61
				14/05/2020	11372-DR-A	C20	unspecified control	5212	0.61																-15.2	0.61
				14/05/2020	11372-DR-A	C21	unspecified control	5061	0.61																-11.4	0.61
				14/05/2020	11372-DR-A	C22	unspecified control	4804	0.61																-5.08	0.61
				14/05/2020	11372-DR-A	C23	positive control (hit)	528	0.61																101	0.61
				14/05/2020	11372-DR-A	C24	negative control	4221	0.61																9.34	0.61
				14/05/2020	11372-DR-A	D01	positive control (hit)	543	0.61																100	0.61
				14/05/2020	11372-DR-A	D02	negative control	4625	0.61																-0.655	0.61
CVD-0001878	CCC1=CC=CC(NC(=O)C(N(C(=O)C=C)C2=NOC(=C2)C(C)(C)C)C2=CC=CN=C2)=C1 |c:4,19,28,30,32,t:2,16,26|	1	LON-WEI-b8d98729-15	14/05/2020	11372-DR-A	D03		4025	0.61	> 99.0				0.988	100	0	100	0.685	N = 16	2.3	-11.5 ± 2.43 (n=2)	31.4 ± 3.72 (n=2)	12.38		14.2	0.61	> 99.0		1	< 4.0	< 0.175	< -0.840
CVD-0003628	CC1=CC=NC=C1NC(=O)NC1=CC=CC(=C1)C#N |c:3,5,14,16,t:1,12|	1	TRY-UNI-714a760b-24	14/05/2020	11372-DR-A	D04		4236	0.61	> 99.0				0.908	100	0	100	0.591	N = 16	2.3	-14.4 ± 10.4 (n=2)	29.4 ± 5.68 (n=2)	12.38		8.97	0.61	> 99.0		1	< 4.0	< 0.295	< 1.73
CVD-0003945	ClC1=CC(NC(=O)NC2=CC=CN=C2)=CC(=C1)C#N |c:10,12,14,16,t:1,8|	1	WAR-XCH-eb7b662f-2	14/05/2020	11372-DR-A	D05		4184	0.61	> 99.0				1.05	100	0	100	0.732	N = 16	2.3	-14.8 ± 13.9 (n=2)	37.8 ± 4.72 (n=2)	12.38		10.3	0.61	> 99.0		1	< 4.0	< 0.295	< 1.64
CVD-0000884	OCC(NC(=O)CCl)C1=CC=CC(Cl)=C1 |c:10,13,t:8|	1	DAV-CRI-3edb475e-4	14/05/2020	11372-DR-A	D06		3941	0.61	> 99.0				1.14	100	0	100	0.671	N = 16	2.3	-24.0 ± 20.6 (n=2)	43.6 ± 4.49 (n=2)	12.38		16.3	0.61	> 99.0		1	< 4.0	< 0.374	< 2.58
CVD-0003482	ClCC(=O)N1CCN(CC1)C(C1=CC=CC=C1)C1=CC=CC=C1 |c:14,16,21,23,t:12,19|	1	SIM-SYN-f15aaa3a-1	14/05/2020	11372-DR-A	D07		687	0.61	1.98	1.68	2.32		1.44	100	0	100	0.96	N = 16	2.1	27.3 ± 9.43 (n=2)	101 ± 0.472 (n=2)	12.38		96.7	0.61	1.98		1	5.7	0.347	2.39
CVD-0003751	CC1=CC=C(C)C(=C1)S(=O)(=O)N1CCN(CC1)C(=O)CCl |c:6,t:1,3|	1	WAR-XCH-79d12f6e-6	14/05/2020	11372-DR-A	D08		2587	0.61	14.2	11.4	17.7		1.33	100	0	100	0.951	N = 16	1.1	-6.39 ± 8.50 (n=2)	91.0 ± 1.64 (n=2)	12.38		49.7	0.61	14.2		1	4.8	0.323	3.18
CVD-0002737	ClCC(=O)N1CCN(CC2=CC=CC3=CC=CC=C23)CC1 |c:11,15,t:9,13,17|	1	MED-COV-4280ac29-31	14/05/2020	11372-DR-A	D09		1600	0.61	5.76	4.9	6.78		1.22	100	0	100	0.976	N = 16	1.1	11.0 ± 4.81 (n=2)	96.7 ± 0.0525 (n=2)	12.38		74.2	0.61	5.76		1	5.2	0.349	2.72
CVD-0002720	ClCC(=O)N1CCN(CC2=CC=CC(Cl)=C2)CC1 |c:11,14,t:9|	1	MED-COV-4280ac29-15	14/05/2020	11372-DR-A	D10		1197	0.61	3.97	3.49	4.52		1.33	100	0	100	0.984	N = 16	1.1	10.0 ± 9.50 (n=2)	99.0 ± 0.297 (n=2)	12.38		84.1	0.61	2.64	0.916	4	5.6	0.434	3.45
CVD-0000282	CN1N=NC=C1CC(=O)NC(C1=NC2=CC=CC=C2N1C)C1=CC=CC=C1 |c:2,4,16,18,26,28,t:12,14,24|	1	BAR-COM-4e090d3a-6	14/05/2020	11372-DR-A	D11		3871	0.61	35.7	30	42.5		1.4	100	0	100	0.955	N = 16	2.1	-4.01 ± 8.03 (n=2)	81.0 ± 5.11 (n=2)	12.38		18	0.61	35.7		1	4.4	0.231	2.21
CVD-0000702	O=C(NC1=CNC2=NC=CC=C12)NC1=CC=CC(=C1)C#N |c:8,17,19,t:3,6,10,15|	1	DAR-DIA-23aa0b97-11	14/05/2020	11372-DR-A	D12		4008	0.61	63.6	49.1	82.3		1.02	100	0	100	0.917	N = 16	2.1	-4.09 ± 12.8 (n=2)	59.8 ± 1.68 (n=2)	12.38		14.6	0.61	63.6		1	4.2	0.28	1.97
CVD-0002709	O=C(N1CCN(CC1)C1=CC=CC=C1)C1=CC(=O)NC2=CC=CC=C12 |c:11,13,23,t:9,16,21,25|	1	MAT-POS-916a2c5a-4	14/05/2020	11372-DR-A	D13		3353	0.61	27.5	23.4	32.4		1	100	0	100	0.969	N = 16	2.1	1.36 ± 9.22 (n=2)	77.0 ± 1.68 (n=2)	12.38		30.8	0.61	27.5		1	4.6	0.255	2.09
CVD-0004431	CCC1=CC=CC(NC(=O)C(N(C(=O)C=C)C2=CC=C(C=C2)C2(C)CC2)C2=CC=CN=C2)=C1 |c:4,18,20,30,32,34,t:2,16,28|	1	LON-WEI-d1c9908a-6	14/05/2020	11372-DR-A	D14		3779	0.61	> 99.0				0.707	100	0	100	0.777	N = 16	2.3	-1.19 ± 12.7 (n=2)	36.9 ± 3.46 (n=2)	12.38		20.3	0.61	> 99.0		1	< 4.0	< 0.170	< -1.50
CVD-0003222	CCC(C)(C)CCN(CC1=CSC=C1)C(=O)CN1N=NC2=CC=CC=C12 |c:12,19,23,t:9,21,25|	1	RUT-UNI-630c5802-20	14/05/2020	11372-DR-A	D15		3547	0.61	78.5	43.5	142		0.838	100	0	100	0.757	N = 16	2.3	-10.8 ± 24.7 (n=2)	47.7 ± 4.60 (n=2)	12.38		26	0.61	78.5		1	4.1	0.221	-0.298
CVD-0000717	NC1=CN=CC(NC(=O)NC2=CC=CC(=C2)C#N)=C1 |c:3,12,14,18,t:1,10|	1	DAR-DIA-23aa0b97-8	14/05/2020	11372-DR-A	D16		3679	0.61	54.3	43	68.4		0.945	100	0	100	0.937	N = 16	2.1	1.38 ± 9.32 (n=2)	63.2 ± 4.39 (n=2)	12.38		22.7	0.61	54.3		1	4.3	0.314	3.34
CVD-0004424	CC1(CC1)C1=CC=C(C=C1)N(C(C(=O)NC1=CC=C(Br)C=C1)C1=CC=CN=C1)C(=O)C=C |c:7,9,22,27,29,t:5,17,19,25|	1	LON-WEI-d1c9908a-11	14/05/2020	11372-DR-A	D17		3921	0.61	83.7	52	135		0.938	100	0	100	0.787	N = 16	2.3	-1.69 ± 21.9 (n=2)	55.8 ± 3.76 (n=2)	12.38		16.8	0.61	82.4	1.74	2	4.1	0.179	-1.23
CVD-0004428	COC1=CC=C(NC(=O)C(N(C(=O)C=C)C2=CC=C(C=C2)C(C)(C)C)C2=CC=CN=C2)C(C)=C1 |c:17,19,28,30,34,t:2,4,15,26|	1	LON-WEI-d1c9908a-3	14/05/2020	11372-DR-A	D18		4251	0.61	> 99.0				1.51	100	0	100	0.452	N = 16	2.3	-11.0 ± 45.3 (n=2)	46.0 ± 5.58 (n=2)	12.38		8.59	0.61	> 99.0		1	< 4.0	< 0.165	< -1.36
				14/05/2020	11372-DR-A	D19	unspecified control	5298	0.61																-17.3	0.61
				14/05/2020	11372-DR-A	D20	unspecified control	4895	0.61																-7.33	0.61
				14/05/2020	11372-DR-A	D21	unspecified control	4950	0.61																-8.69	0.61
				14/05/2020	11372-DR-A	D22	unspecified control	4773	0.61																-4.32	0.61
				14/05/2020	11372-DR-A	D23	positive control (hit)	540	0.61																100	0.61
				14/05/2020	11372-DR-A	D24	negative control	4142	0.61																11.3	0.61
				14/05/2020	11372-DR-A	E01	positive control (hit)	629	0.61																98.2	0.61
				14/05/2020	11372-DR-A	E02	negative control	5608	0.61																-25	0.61
CVD-0001878	CCC1=CC=CC(NC(=O)C(N(C(=O)C=C)C2=NOC(=C2)C(C)(C)C)C2=CC=CN=C2)=C1 |c:4,19,28,30,32,t:2,16,26|	1	LON-WEI-b8d98729-15	14/05/2020	11372-DR-A	E03		4978	0.61	> 99.0				0.988	100	0	100	0.685	N = 16	2.3	-11.5 ± 2.43 (n=2)	31.4 ± 3.72 (n=2)	6.188		-9.39	0.61	> 99.0		1	< 4.0	< 0.175	< -0.840
CVD-0003628	CC1=CC=NC=C1NC(=O)NC1=CC=CC(=C1)C#N |c:3,5,14,16,t:1,12|	1	TRY-UNI-714a760b-24	14/05/2020	11372-DR-A	E04		4782	0.61	> 99.0				0.908	100	0	100	0.591	N = 16	2.3	-14.4 ± 10.4 (n=2)	29.4 ± 5.68 (n=2)	6.188		-4.54	0.61	> 99.0		1	< 4.0	< 0.295	< 1.73
CVD-0003945	ClC1=CC(NC(=O)NC2=CC=CN=C2)=CC(=C1)C#N |c:10,12,14,16,t:1,8|	1	WAR-XCH-eb7b662f-2	14/05/2020	11372-DR-A	E05		4776	0.61	> 99.0				1.05	100	0	100	0.732	N = 16	2.3	-14.8 ± 13.9 (n=2)	37.8 ± 4.72 (n=2)	6.188		-4.39	0.61	> 99.0		1	< 4.0	< 0.295	< 1.64
CVD-0000884	OCC(NC(=O)CCl)C1=CC=CC(Cl)=C1 |c:10,13,t:8|	1	DAV-CRI-3edb475e-4	14/05/2020	11372-DR-A	E06		4840	0.61	> 99.0				1.14	100	0	100	0.671	N = 16	2.3	-24.0 ± 20.6 (n=2)	43.6 ± 4.49 (n=2)	7.428		-5.97	0.61	> 99.0		1	< 4.0	< 0.374	< 2.58
CVD-0003482	ClCC(=O)N1CCN(CC1)C(C1=CC=CC=C1)C1=CC=CC=C1 |c:14,16,21,23,t:12,19|	1	SIM-SYN-f15aaa3a-1	14/05/2020	11372-DR-A	E07		1065	0.61	1.98	1.68	2.32		1.44	100	0	100	0.96	N = 16	2.1	27.3 ± 9.43 (n=2)	101 ± 0.472 (n=2)	7.428		87.4	0.61	1.98		1	5.7	0.347	2.39
CVD-0003751	CC1=CC=C(C)C(=C1)S(=O)(=O)N1CCN(CC1)C(=O)CCl |c:6,t:1,3|	1	WAR-XCH-79d12f6e-6	14/05/2020	11372-DR-A	E08		3596	0.61	14.2	11.4	17.7		1.33	100	0	100	0.951	N = 16	1.1	-6.39 ± 8.50 (n=2)	91.0 ± 1.64 (n=2)	7.428		24.8	0.61	14.2		1	4.8	0.323	3.18
CVD-0002737	ClCC(=O)N1CCN(CC2=CC=CC3=CC=CC=C23)CC1 |c:11,15,t:9,13,17|	1	MED-COV-4280ac29-31	14/05/2020	11372-DR-A	E09		2400	0.61	5.76	4.9	6.78		1.22	100	0	100	0.976	N = 16	1.1	11.0 ± 4.81 (n=2)	96.7 ± 0.0525 (n=2)	7.428		54.4	0.61	5.76		1	5.2	0.349	2.72
CVD-0002720	ClCC(=O)N1CCN(CC2=CC=CC(Cl)=C2)CC1 |c:11,14,t:9|	1	MED-COV-4280ac29-15	14/05/2020	11372-DR-A	E10		1883	0.61	3.97	3.49	4.52		1.33	100	0	100	0.984	N = 16	1.1	10.0 ± 9.50 (n=2)	99.0 ± 0.297 (n=2)	7.428		67.2	0.61	2.64	0.916	4	5.6	0.434	3.45
CVD-0000282	CN1N=NC=C1CC(=O)NC(C1=NC2=CC=CC=C2N1C)C1=CC=CC=C1 |c:2,4,16,18,26,28,t:12,14,24|	1	BAR-COM-4e090d3a-6	14/05/2020	11372-DR-A	E11		4487	0.61	35.7	30	42.5		1.4	100	0	100	0.955	N = 16	2.1	-4.01 ± 8.03 (n=2)	81.0 ± 5.11 (n=2)	7.428		2.76	0.61	35.7		1	4.4	0.231	2.21
CVD-0000702	O=C(NC1=CNC2=NC=CC=C12)NC1=CC=CC(=C1)C#N |c:8,17,19,t:3,6,10,15|	1	DAR-DIA-23aa0b97-11	14/05/2020	11372-DR-A	E12		4442	0.61	63.6	49.1	82.3		1.02	100	0	100	0.917	N = 16	2.1	-4.09 ± 12.8 (n=2)	59.8 ± 1.68 (n=2)	7.428		3.87	0.61	63.6		1	4.2	0.28	1.97
CVD-0002709	O=C(N1CCN(CC1)C1=CC=CC=C1)C1=CC(=O)NC2=CC=CC=C12 |c:11,13,23,t:9,16,21,25|	1	MAT-POS-916a2c5a-4	14/05/2020	11372-DR-A	E13		3916	0.61	27.5	23.4	32.4		1	100	0	100	0.969	N = 16	2.1	1.36 ± 9.22 (n=2)	77.0 ± 1.68 (n=2)	7.428		16.9	0.61	27.5		1	4.6	0.255	2.09
CVD-0004431	CCC1=CC=CC(NC(=O)C(N(C(=O)C=C)C2=CC=C(C=C2)C2(C)CC2)C2=CC=CN=C2)=C1 |c:4,18,20,30,32,34,t:2,16,28|	1	LON-WEI-d1c9908a-6	14/05/2020	11372-DR-A	E14		4273	0.61	> 99.0				0.707	100	0	100	0.777	N = 16	2.3	-1.19 ± 12.7 (n=2)	36.9 ± 3.46 (n=2)	7.428		8.05	0.61	> 99.0		1	< 4.0	< 0.170	< -1.50
CVD-0003222	CCC(C)(C)CCN(CC1=CSC=C1)C(=O)CN1N=NC2=CC=CC=C12 |c:12,19,23,t:9,21,25|	1	RUT-UNI-630c5802-20	14/05/2020	11372-DR-A	E15		4037	0.61	78.5	43.5	142		0.838	100	0	100	0.757	N = 16	2.3	-10.8 ± 24.7 (n=2)	47.7 ± 4.60 (n=2)	7.428		13.9	0.61	78.5		1	4.1	0.221	-0.298
CVD-0000717	NC1=CN=CC(NC(=O)NC2=CC=CC(=C2)C#N)=C1 |c:3,12,14,18,t:1,10|	1	DAR-DIA-23aa0b97-8	14/05/2020	11372-DR-A	E16		4060	0.61	54.3	43	68.4		0.945	100	0	100	0.937	N = 16	2.1	1.38 ± 9.32 (n=2)	63.2 ± 4.39 (n=2)	7.428		13.3	0.61	54.3		1	4.3	0.314	3.34
CVD-0004424	CC1(CC1)C1=CC=C(C=C1)N(C(C(=O)NC1=CC=C(Br)C=C1)C1=CC=CN=C1)C(=O)C=C |c:7,9,22,27,29,t:5,17,19,25|	1	LON-WEI-d1c9908a-11	14/05/2020	11372-DR-A	E17		4140	0.61	83.7	52	135		0.938	100	0	100	0.787	N = 16	2.3	-1.69 ± 21.9 (n=2)	55.8 ± 3.76 (n=2)	7.428		11.3	0.61	82.4	1.74	2	4.1	0.179	-1.23
CVD-0004428	COC1=CC=C(NC(=O)C(N(C(=O)C=C)C2=CC=C(C=C2)C(C)(C)C)C2=CC=CN=C2)C(C)=C1 |c:17,19,28,30,34,t:2,4,15,26|	1	LON-WEI-d1c9908a-3	14/05/2020	11372-DR-A	E18		4169	0.61	> 99.0				1.51	100	0	100	0.452	N = 16	2.3	-11.0 ± 45.3 (n=2)	46.0 ± 5.58 (n=2)	7.428		10.6	0.61	> 99.0		1	< 4.0	< 0.165	< -1.36
				14/05/2020	11372-DR-A	E19	unspecified control	5121	0.61																-12.9	0.61
				14/05/2020	11372-DR-A	E20	unspecified control	5337	0.61																-18.3	0.61
				14/05/2020	11372-DR-A	E21	unspecified control	5212	0.61																-15.2	0.61
				14/05/2020	11372-DR-A	E22	unspecified control	4909	0.61																-7.68	0.61
				14/05/2020	11372-DR-A	E23	positive control (hit)	557	0.61																100	0.61
				14/05/2020	11372-DR-A	E24	negative control	4258	0.61																8.42	0.61
				14/05/2020	11372-DR-A	F01	positive control (hit)	561	0.61																99.9	0.61
				14/05/2020	11372-DR-A	F02	negative control	4594	0.61																0.111	0.61
CVD-0001878	CCC1=CC=CC(NC(=O)C(N(C(=O)C=C)C2=NOC(=C2)C(C)(C)C)C2=CC=CN=C2)=C1 |c:4,19,28,30,32,t:2,16,26|	1	LON-WEI-b8d98729-15	14/05/2020	11372-DR-A	F03		4240	0.61	> 99.0				0.988	100	0	100	0.685	N = 16	2.3	-11.5 ± 2.43 (n=2)	31.4 ± 3.72 (n=2)	3.713		8.87	0.61	> 99.0		1	< 4.0	< 0.175	< -0.840
CVD-0003628	CC1=CC=NC=C1NC(=O)NC1=CC=CC(=C1)C#N |c:3,5,14,16,t:1,12|	1	TRY-UNI-714a760b-24	14/05/2020	11372-DR-A	F04		4209	0.61	> 99.0				0.908	100	0	100	0.591	N = 16	2.3	-14.4 ± 10.4 (n=2)	29.4 ± 5.68 (n=2)	3.713		9.63	0.61	> 99.0		1	< 4.0	< 0.295	< 1.73
CVD-0003945	ClC1=CC(NC(=O)NC2=CC=CN=C2)=CC(=C1)C#N |c:10,12,14,16,t:1,8|	1	WAR-XCH-eb7b662f-2	14/05/2020	11372-DR-A	F05		4190	0.61	> 99.0				1.05	100	0	100	0.732	N = 16	2.3	-14.8 ± 13.9 (n=2)	37.8 ± 4.72 (n=2)	3.713		10.1	0.61	> 99.0		1	< 4.0	< 0.295	< 1.64
CVD-0000884	OCC(NC(=O)CCl)C1=CC=CC(Cl)=C1 |c:10,13,t:8|	1	DAV-CRI-3edb475e-4	14/05/2020	11372-DR-A	F06		4311	0.61	> 99.0				1.14	100	0	100	0.671	N = 16	2.3	-24.0 ± 20.6 (n=2)	43.6 ± 4.49 (n=2)	2.476		7.11	0.61	> 99.0		1	< 4.0	< 0.374	< 2.58
CVD-0003482	ClCC(=O)N1CCN(CC1)C(C1=CC=CC=C1)C1=CC=CC=C1 |c:14,16,21,23,t:12,19|	1	SIM-SYN-f15aaa3a-1	14/05/2020	11372-DR-A	F07		2021	0.61	1.98	1.68	2.32		1.44	100	0	100	0.96	N = 16	2.1	27.3 ± 9.43 (n=2)	101 ± 0.472 (n=2)	2.476		63.7	0.61	1.98		1	5.7	0.347	2.39
CVD-0003751	CC1=CC=C(C)C(=C1)S(=O)(=O)N1CCN(CC1)C(=O)CCl |c:6,t:1,3|	1	WAR-XCH-79d12f6e-6	14/05/2020	11372-DR-A	F08		3844	0.61	14.2	11.4	17.7		1.33	100	0	100	0.951	N = 16	1.1	-6.39 ± 8.50 (n=2)	91.0 ± 1.64 (n=2)	2.476		18.7	0.61	14.2		1	4.8	0.323	3.18
CVD-0002737	ClCC(=O)N1CCN(CC2=CC=CC3=CC=CC=C23)CC1 |c:11,15,t:9,13,17|	1	MED-COV-4280ac29-31	14/05/2020	11372-DR-A	F09		3251	0.61	5.76	4.9	6.78		1.22	100	0	100	0.976	N = 16	1.1	11.0 ± 4.81 (n=2)	96.7 ± 0.0525 (n=2)	2.476		33.3	0.61	5.76		1	5.2	0.349	2.72
CVD-0002720	ClCC(=O)N1CCN(CC2=CC=CC(Cl)=C2)CC1 |c:11,14,t:9|	1	MED-COV-4280ac29-15	14/05/2020	11372-DR-A	F10		2863	0.61	3.97	3.49	4.52		1.33	100	0	100	0.984	N = 16	1.1	10.0 ± 9.50 (n=2)	99.0 ± 0.297 (n=2)	2.476		42.9	0.61	2.64	0.916	4	5.6	0.434	3.45
CVD-0000282	CN1N=NC=C1CC(=O)NC(C1=NC2=CC=CC=C2N1C)C1=CC=CC=C1 |c:2,4,16,18,26,28,t:12,14,24|	1	BAR-COM-4e090d3a-6	14/05/2020	11372-DR-A	F11		4106	0.61	35.7	30	42.5		1.4	100	0	100	0.955	N = 16	2.1	-4.01 ± 8.03 (n=2)	81.0 ± 5.11 (n=2)	2.476		12.2	0.61	35.7		1	4.4	0.231	2.21
CVD-0000702	O=C(NC1=CNC2=NC=CC=C12)NC1=CC=CC(=C1)C#N |c:8,17,19,t:3,6,10,15|	1	DAR-DIA-23aa0b97-11	14/05/2020	11372-DR-A	F12		4276	0.61	63.6	49.1	82.3		1.02	100	0	100	0.917	N = 16	2.1	-4.09 ± 12.8 (n=2)	59.8 ± 1.68 (n=2)	2.476		7.98	0.61	63.6		1	4.2	0.28	1.97
CVD-0002709	O=C(N1CCN(CC1)C1=CC=CC=C1)C1=CC(=O)NC2=CC=CC=C12 |c:11,13,23,t:9,16,21,25|	1	MAT-POS-916a2c5a-4	14/05/2020	11372-DR-A	F13		4217	0.61	27.5	23.4	32.4		1	100	0	100	0.969	N = 16	2.1	1.36 ± 9.22 (n=2)	77.0 ± 1.68 (n=2)	2.476		9.43	0.61	27.5		1	4.6	0.255	2.09
CVD-0004431	CCC1=CC=CC(NC(=O)C(N(C(=O)C=C)C2=CC=C(C=C2)C2(C)CC2)C2=CC=CN=C2)=C1 |c:4,18,20,30,32,34,t:2,16,28|	1	LON-WEI-d1c9908a-6	14/05/2020	11372-DR-A	F14		4511	0.61	> 99.0				0.707	100	0	100	0.777	N = 16	2.3	-1.19 ± 12.7 (n=2)	36.9 ± 3.46 (n=2)	2.476		2.16	0.61	> 99.0		1	< 4.0	< 0.170	< -1.50
CVD-0003222	CCC(C)(C)CCN(CC1=CSC=C1)C(=O)CN1N=NC2=CC=CC=C12 |c:12,19,23,t:9,21,25|	1	RUT-UNI-630c5802-20	14/05/2020	11372-DR-A	F15		5741	0.61	78.5	43.5	142		0.838	100	0	100	0.757	N = 16	2.3	-10.8 ± 24.7 (n=2)	47.7 ± 4.60 (n=2)	2.476		-28.3	0.61	78.5		1	4.1	0.221	-0.298
CVD-0000717	NC1=CN=CC(NC(=O)NC2=CC=CC(=C2)C#N)=C1 |c:3,12,14,18,t:1,10|	1	DAR-DIA-23aa0b97-8	14/05/2020	11372-DR-A	F16		4139	0.61	54.3	43	68.4		0.945	100	0	100	0.937	N = 16	2.1	1.38 ± 9.32 (n=2)	63.2 ± 4.39 (n=2)	2.476		11.4	0.61	54.3		1	4.3	0.314	3.34
CVD-0004424	CC1(CC1)C1=CC=C(C=C1)N(C(C(=O)NC1=CC=C(Br)C=C1)C1=CC=CN=C1)C(=O)C=C |c:7,9,22,27,29,t:5,17,19,25|	1	LON-WEI-d1c9908a-11	14/05/2020	11372-DR-A	F17		4101	0.61	83.7	52	135		0.938	100	0	100	0.787	N = 16	2.3	-1.69 ± 21.9 (n=2)	55.8 ± 3.76 (n=2)	2.476		12.3	0.61	82.4	1.74	2	4.1	0.179	-1.23
CVD-0004428	COC1=CC=C(NC(=O)C(N(C(=O)C=C)C2=CC=C(C=C2)C(C)(C)C)C2=CC=CN=C2)C(C)=C1 |c:17,19,28,30,34,t:2,4,15,26|	1	LON-WEI-d1c9908a-3	14/05/2020	11372-DR-A	F18		3991	0.61	> 99.0				1.51	100	0	100	0.452	N = 16	2.3	-11.0 ± 45.3 (n=2)	46.0 ± 5.58 (n=2)	2.476		15	0.61	> 99.0		1	< 4.0	< 0.165	< -1.36
				14/05/2020	11372-DR-A	F19	unspecified control	4811	0.61																-5.26	0.61
				14/05/2020	11372-DR-A	F20	unspecified control	4910	0.61																-7.7	0.61
				14/05/2020	11372-DR-A	F21	unspecified control	4849	0.61																-6.2	0.61
				14/05/2020	11372-DR-A	F22	unspecified control	4892	0.61																-7.26	0.61
				14/05/2020	11372-DR-A	F23	positive control (hit)	539	0.61																100	0.61
				14/05/2020	11372-DR-A	F24	negative control	4264	0.61																8.27	0.61
				14/05/2020	11372-DR-A	G01	positive control (hit)	590	0.61																99.1	0.61
				14/05/2020	11372-DR-A	G02	negative control	5361	0.61																-18.9	0.61
CVD-0001878	CCC1=CC=CC(NC(=O)C(N(C(=O)C=C)C2=NOC(=C2)C(C)(C)C)C2=CC=CN=C2)=C1 |c:4,19,28,30,32,t:2,16,26|	1	LON-WEI-b8d98729-15	14/05/2020	11372-DR-A	G03		4992	0.61	> 99.0				0.988	100	0	100	0.685	N = 16	2.3	-11.5 ± 2.43 (n=2)	31.4 ± 3.72 (n=2)	1.238		-9.73	0.61	> 99.0		1	< 4.0	< 0.175	< -0.840
CVD-0003628	CC1=CC=NC=C1NC(=O)NC1=CC=CC(=C1)C#N |c:3,5,14,16,t:1,12|	1	TRY-UNI-714a760b-24	14/05/2020	11372-DR-A	G04		4886	0.61	> 99.0				0.908	100	0	100	0.591	N = 16	2.3	-14.4 ± 10.4 (n=2)	29.4 ± 5.68 (n=2)	1.238		-7.11	0.61	> 99.0		1	< 4.0	< 0.295	< 1.73
CVD-0003945	ClC1=CC(NC(=O)NC2=CC=CN=C2)=CC(=C1)C#N |c:10,12,14,16,t:1,8|	1	WAR-XCH-eb7b662f-2	14/05/2020	11372-DR-A	G05		4801	0.61	> 99.0				1.05	100	0	100	0.732	N = 16	2.3	-14.8 ± 13.9 (n=2)	37.8 ± 4.72 (n=2)	1.238		-5.01	0.61	> 99.0		1	< 4.0	< 0.295	< 1.64
CVD-0000884	OCC(NC(=O)CCl)C1=CC=CC(Cl)=C1 |c:10,13,t:8|	1	DAV-CRI-3edb475e-4	14/05/2020	11372-DR-A	G06		4982	0.61	> 99.0				1.14	100	0	100	0.671	N = 16	2.3	-24.0 ± 20.6 (n=2)	43.6 ± 4.49 (n=2)	1.545		-9.48	0.61	> 99.0		1	< 4.0	< 0.374	< 2.58
CVD-0003482	ClCC(=O)N1CCN(CC1)C(C1=CC=CC=C1)C1=CC=CC=C1 |c:14,16,21,23,t:12,19|	1	SIM-SYN-f15aaa3a-1	14/05/2020	11372-DR-A	G07		3114	0.61	1.98	1.68	2.32		1.44	100	0	100	0.96	N = 16	2.1	27.3 ± 9.43 (n=2)	101 ± 0.472 (n=2)	1.545		36.7	0.61	1.98		1	5.7	0.347	2.39
CVD-0003751	CC1=CC=C(C)C(=C1)S(=O)(=O)N1CCN(CC1)C(=O)CCl |c:6,t:1,3|	1	WAR-XCH-79d12f6e-6	14/05/2020	11372-DR-A	G08		4614	0.61	14.2	11.4	17.7		1.33	100	0	100	0.951	N = 16	1.1	-6.39 ± 8.50 (n=2)	91.0 ± 1.64 (n=2)	1.545		-0.383	0.61	14.2		1	4.8	0.323	3.18
CVD-0002737	ClCC(=O)N1CCN(CC2=CC=CC3=CC=CC=C23)CC1 |c:11,15,t:9,13,17|	1	MED-COV-4280ac29-31	14/05/2020	11372-DR-A	G09		4018	0.61	5.76	4.9	6.78		1.22	100	0	100	0.976	N = 16	1.1	11.0 ± 4.81 (n=2)	96.7 ± 0.0525 (n=2)	1.545		14.4	0.61	5.76		1	5.2	0.349	2.72
CVD-0002720	ClCC(=O)N1CCN(CC2=CC=CC(Cl)=C2)CC1 |c:11,14,t:9|	1	MED-COV-4280ac29-15	14/05/2020	11372-DR-A	G10		3722	0.61	3.97	3.49	4.52		1.33	100	0	100	0.984	N = 16	1.1	10.0 ± 9.50 (n=2)	99.0 ± 0.297 (n=2)	1.545		21.7	0.61	2.64	0.916	4	5.6	0.434	3.45
CVD-0000282	CN1N=NC=C1CC(=O)NC(C1=NC2=CC=CC=C2N1C)C1=CC=CC=C1 |c:2,4,16,18,26,28,t:12,14,24|	1	BAR-COM-4e090d3a-6	14/05/2020	11372-DR-A	G11		4531	0.61	35.7	30	42.5		1.4	100	0	100	0.955	N = 16	2.1	-4.01 ± 8.03 (n=2)	81.0 ± 5.11 (n=2)	1.545		1.67	0.61	35.7		1	4.4	0.231	2.21
CVD-0000702	O=C(NC1=CNC2=NC=CC=C12)NC1=CC=CC(=C1)C#N |c:8,17,19,t:3,6,10,15|	1	DAR-DIA-23aa0b97-11	14/05/2020	11372-DR-A	G12		4399	0.61	63.6	49.1	82.3		1.02	100	0	100	0.917	N = 16	2.1	-4.09 ± 12.8 (n=2)	59.8 ± 1.68 (n=2)	1.545		4.93	0.61	63.6		1	4.2	0.28	1.97
CVD-0002709	O=C(N1CCN(CC1)C1=CC=CC=C1)C1=CC(=O)NC2=CC=CC=C12 |c:11,13,23,t:9,16,21,25|	1	MAT-POS-916a2c5a-4	14/05/2020	11372-DR-A	G13		4280	0.61	27.5	23.4	32.4		1	100	0	100	0.969	N = 16	2.1	1.36 ± 9.22 (n=2)	77.0 ± 1.68 (n=2)	1.545		7.88	0.61	27.5		1	4.6	0.255	2.09
CVD-0004431	CCC1=CC=CC(NC(=O)C(N(C(=O)C=C)C2=CC=C(C=C2)C2(C)CC2)C2=CC=CN=C2)=C1 |c:4,18,20,30,32,34,t:2,16,28|	1	LON-WEI-d1c9908a-6	14/05/2020	11372-DR-A	G14		4282	0.61	> 99.0				0.707	100	0	100	0.777	N = 16	2.3	-1.19 ± 12.7 (n=2)	36.9 ± 3.46 (n=2)	1.545		7.83	0.61	> 99.0		1	< 4.0	< 0.170	< -1.50
CVD-0003222	CCC(C)(C)CCN(CC1=CSC=C1)C(=O)CN1N=NC2=CC=CC=C12 |c:12,19,23,t:9,21,25|	1	RUT-UNI-630c5802-20	14/05/2020	11372-DR-A	G15		4256	0.61	78.5	43.5	142		0.838	100	0	100	0.757	N = 16	2.3	-10.8 ± 24.7 (n=2)	47.7 ± 4.60 (n=2)	1.545		8.47	0.61	78.5		1	4.1	0.221	-0.298
CVD-0000717	NC1=CN=CC(NC(=O)NC2=CC=CC(=C2)C#N)=C1 |c:3,12,14,18,t:1,10|	1	DAR-DIA-23aa0b97-8	14/05/2020	11372-DR-A	G16		4276	0.61	54.3	43	68.4		0.945	100	0	100	0.937	N = 16	2.1	1.38 ± 9.32 (n=2)	63.2 ± 4.39 (n=2)	1.545		7.98	0.61	54.3		1	4.3	0.314	3.34
CVD-0004424	CC1(CC1)C1=CC=C(C=C1)N(C(C(=O)NC1=CC=C(Br)C=C1)C1=CC=CN=C1)C(=O)C=C |c:7,9,22,27,29,t:5,17,19,25|	1	LON-WEI-d1c9908a-11	14/05/2020	11372-DR-A	G17		4161	0.61	83.7	52	135		0.938	100	0	100	0.787	N = 16	2.3	-1.69 ± 21.9 (n=2)	55.8 ± 3.76 (n=2)	1.545		10.8	0.61	82.4	1.74	2	4.1	0.179	-1.23
CVD-0004428	COC1=CC=C(NC(=O)C(N(C(=O)C=C)C2=CC=C(C=C2)C(C)(C)C)C2=CC=CN=C2)C(C)=C1 |c:17,19,28,30,34,t:2,4,15,26|	1	LON-WEI-d1c9908a-3	14/05/2020	11372-DR-A	G18		4242	0.61	> 99.0				1.51	100	0	100	0.452	N = 16	2.3	-11.0 ± 45.3 (n=2)	46.0 ± 5.58 (n=2)	1.545		8.82	0.61	> 99.0		1	< 4.0	< 0.165	< -1.36
				14/05/2020	11372-DR-A	G19	unspecified control	4879	0.61																-6.94	0.61
				14/05/2020	11372-DR-A	G20	unspecified control	4881	0.61																-6.99	0.61
				14/05/2020	11372-DR-A	G21	unspecified control	4795	0.61																-4.86	0.61
				14/05/2020	11372-DR-A	G22	unspecified control	4746	0.61																-3.65	0.61
				14/05/2020	11372-DR-A	G23	positive control (hit)	553	0.61																100	0.61
				14/05/2020	11372-DR-A	G24	negative control	4288	0.61																7.68	0.61
				14/05/2020	11372-DR-A	H01	positive control (hit)	525	0.61																101	0.61
				14/05/2020	11372-DR-A	H02	negative control	4646	0.61																-1.17	0.61
CVD-0001878	CCC1=CC=CC(NC(=O)C(N(C(=O)C=C)C2=NOC(=C2)C(C)(C)C)C2=CC=CN=C2)=C1 |c:4,19,28,30,32,t:2,16,26|	1	LON-WEI-b8d98729-15	14/05/2020	11372-DR-A	H03		4330	0.61	> 99.0				0.988	100	0	100	0.685	N = 16	2.3	-11.5 ± 2.43 (n=2)	31.4 ± 3.72 (n=2)	0.772		6.64	0.61	> 99.0		1	< 4.0	< 0.175	< -0.840
CVD-0003628	CC1=CC=NC=C1NC(=O)NC1=CC=CC(=C1)C#N |c:3,5,14,16,t:1,12|	1	TRY-UNI-714a760b-24	14/05/2020	11372-DR-A	H04		4193	0.61	> 99.0				0.908	100	0	100	0.591	N = 16	2.3	-14.4 ± 10.4 (n=2)	29.4 ± 5.68 (n=2)	0.772		10	0.61	> 99.0		1	< 4.0	< 0.295	< 1.73
CVD-0003945	ClC1=CC(NC(=O)NC2=CC=CN=C2)=CC(=C1)C#N |c:10,12,14,16,t:1,8|	1	WAR-XCH-eb7b662f-2	14/05/2020	11372-DR-A	H05		4273	0.61	> 99.0				1.05	100	0	100	0.732	N = 16	2.3	-14.8 ± 13.9 (n=2)	37.8 ± 4.72 (n=2)	0.772		8.05	0.61	> 99.0		1	< 4.0	< 0.295	< 1.64
CVD-0000884	OCC(NC(=O)CCl)C1=CC=CC(Cl)=C1 |c:10,13,t:8|	1	DAV-CRI-3edb475e-4	14/05/2020	11372-DR-A	H06		4174	0.61	> 99.0				1.14	100	0	100	0.671	N = 16	2.3	-24.0 ± 20.6 (n=2)	43.6 ± 4.49 (n=2)	0.772		10.5	0.61	> 99.0		1	< 4.0	< 0.374	< 2.58
CVD-0003482	ClCC(=O)N1CCN(CC1)C(C1=CC=CC=C1)C1=CC=CC=C1 |c:14,16,21,23,t:12,19|	1	SIM-SYN-f15aaa3a-1	14/05/2020	11372-DR-A	H07		3226	0.61	1.98	1.68	2.32		1.44	100	0	100	0.96	N = 16	2.1	27.3 ± 9.43 (n=2)	101 ± 0.472 (n=2)	0.772		33.9	0.61	1.98		1	5.7	0.347	2.39
CVD-0003751	CC1=CC=C(C)C(=C1)S(=O)(=O)N1CCN(CC1)C(=O)CCl |c:6,t:1,3|	1	WAR-XCH-79d12f6e-6	14/05/2020	11372-DR-A	H08		3958	0.61	14.2	11.4	17.7		1.33	100	0	100	0.951	N = 16	1.1	-6.39 ± 8.50 (n=2)	91.0 ± 1.64 (n=2)	0.772		15.8	0.61	14.2		1	4.8	0.323	3.18
CVD-0002737	ClCC(=O)N1CCN(CC2=CC=CC3=CC=CC=C23)CC1 |c:11,15,t:9,13,17|	1	MED-COV-4280ac29-31	14/05/2020	11372-DR-A	H09		3871	0.61	5.76	4.9	6.78		1.22	100	0	100	0.976	N = 16	1.1	11.0 ± 4.81 (n=2)	96.7 ± 0.0525 (n=2)	0.772		18	0.61	5.76		1	5.2	0.349	2.72
CVD-0002720	ClCC(=O)N1CCN(CC2=CC=CC(Cl)=C2)CC1 |c:11,14,t:9|	1	MED-COV-4280ac29-15	14/05/2020	11372-DR-A	H10		3921	0.61	3.97	3.49	4.52		1.33	100	0	100	0.984	N = 16	1.1	10.0 ± 9.50 (n=2)	99.0 ± 0.297 (n=2)	0.772		16.8	0.61	2.64	0.916	4	5.6	0.434	3.45
CVD-0000282	CN1N=NC=C1CC(=O)NC(C1=NC2=CC=CC=C2N1C)C1=CC=CC=C1 |c:2,4,16,18,26,28,t:12,14,24|	1	BAR-COM-4e090d3a-6	14/05/2020	11372-DR-A	H11		4323	0.61	35.7	30	42.5		1.4	100	0	100	0.955	N = 16	2.1	-4.01 ± 8.03 (n=2)	81.0 ± 5.11 (n=2)	0.772		6.81	0.61	35.7		1	4.4	0.231	2.21
CVD-0000702	O=C(NC1=CNC2=NC=CC=C12)NC1=CC=CC(=C1)C#N |c:8,17,19,t:3,6,10,15|	1	DAR-DIA-23aa0b97-11	14/05/2020	11372-DR-A	H12		4177	0.61	63.6	49.1	82.3		1.02	100	0	100	0.917	N = 16	2.1	-4.09 ± 12.8 (n=2)	59.8 ± 1.68 (n=2)	0.772		10.4	0.61	63.6		1	4.2	0.28	1.97
CVD-0002709	O=C(N1CCN(CC1)C1=CC=CC=C1)C1=CC(=O)NC2=CC=CC=C12 |c:11,13,23,t:9,16,21,25|	1	MAT-POS-916a2c5a-4	14/05/2020	11372-DR-A	H13		4050	0.61	27.5	23.4	32.4		1	100	0	100	0.969	N = 16	2.1	1.36 ± 9.22 (n=2)	77.0 ± 1.68 (n=2)	0.772		13.6	0.61	27.5		1	4.6	0.255	2.09
CVD-0004431	CCC1=CC=CC(NC(=O)C(N(C(=O)C=C)C2=CC=C(C=C2)C2(C)CC2)C2=CC=CN=C2)=C1 |c:4,18,20,30,32,34,t:2,16,28|	1	LON-WEI-d1c9908a-6	14/05/2020	11372-DR-A	H14		3950	0.61	> 99.0				0.707	100	0	100	0.777	N = 16	2.3	-1.19 ± 12.7 (n=2)	36.9 ± 3.46 (n=2)	0.772		16	0.61	> 99.0		1	< 4.0	< 0.170	< -1.50
CVD-0003222	CCC(C)(C)CCN(CC1=CSC=C1)C(=O)CN1N=NC2=CC=CC=C12 |c:12,19,23,t:9,21,25|	1	RUT-UNI-630c5802-20	14/05/2020	11372-DR-A	H15		4023	0.61	78.5	43.5	142		0.838	100	0	100	0.757	N = 16	2.3	-10.8 ± 24.7 (n=2)	47.7 ± 4.60 (n=2)	0.772		14.2	0.61	78.5		1	4.1	0.221	-0.298
CVD-0000717	NC1=CN=CC(NC(=O)NC2=CC=CC(=C2)C#N)=C1 |c:3,12,14,18,t:1,10|	1	DAR-DIA-23aa0b97-8	14/05/2020	11372-DR-A	H16		4099	0.61	54.3	43	68.4		0.945	100	0	100	0.937	N = 16	2.1	1.38 ± 9.32 (n=2)	63.2 ± 4.39 (n=2)	0.772		12.4	0.61	54.3		1	4.3	0.314	3.34
CVD-0004424	CC1(CC1)C1=CC=C(C=C1)N(C(C(=O)NC1=CC=C(Br)C=C1)C1=CC=CN=C1)C(=O)C=C |c:7,9,22,27,29,t:5,17,19,25|	1	LON-WEI-d1c9908a-11	14/05/2020	11372-DR-A	H17		4041	0.61	83.7	52	135		0.938	100	0	100	0.787	N = 16	2.3	-1.69 ± 21.9 (n=2)	55.8 ± 3.76 (n=2)	0.772		13.8	0.61	82.4	1.74	2	4.1	0.179	-1.23
CVD-0004428	COC1=CC=C(NC(=O)C(N(C(=O)C=C)C2=CC=C(C=C2)C(C)(C)C)C2=CC=CN=C2)C(C)=C1 |c:17,19,28,30,34,t:2,4,15,26|	1	LON-WEI-d1c9908a-3	14/05/2020	11372-DR-A	H18		4253	0.61	> 99.0				1.51	100	0	100	0.452	N = 16	2.3	-11.0 ± 45.3 (n=2)	46.0 ± 5.58 (n=2)	0.772		8.54	0.61	> 99.0		1	< 4.0	< 0.165	< -1.36
				14/05/2020	11372-DR-A	H19	unspecified control	4891	0.61																-7.23	0.61
				14/05/2020	11372-DR-A	H20	unspecified control	5027	0.61																-10.6	0.61
				14/05/2020	11372-DR-A	H21	unspecified control	5533	0.61																-23.1	0.61
				14/05/2020	11372-DR-A	H22	unspecified control	5063	0.61																-11.5	0.61
				14/05/2020	11372-DR-A	H23	positive control (hit)	521	0.61																101	0.61
				14/05/2020	11372-DR-A	H24	negative control	4447	0.61																3.75	0.61
				14/05/2020	11372-DR-A	I01	positive control (hit)	647	0.61																97.7	0.61
				14/05/2020	11372-DR-A	I02	negative control	5331	0.61																-18.1	0.61
CVD-0001878	CCC1=CC=CC(NC(=O)C(N(C(=O)C=C)C2=NOC(=C2)C(C)(C)C)C2=CC=CN=C2)=C1 |c:4,19,28,30,32,t:2,16,26|	1	LON-WEI-b8d98729-15	14/05/2020	11372-DR-A	I03		3222	0.61	> 99.0				0.988	100	0	100	0.685	N = 16	2.3	-11.5 ± 2.43 (n=2)	31.4 ± 3.72 (n=2)	99.01		34	0.61	> 99.0		1	< 4.0	< 0.175	< -0.840
CVD-0003628	CC1=CC=NC=C1NC(=O)NC1=CC=CC(=C1)C#N |c:3,5,14,16,t:1,12|	1	TRY-UNI-714a760b-24	14/05/2020	11372-DR-A	I04		3319	0.61	> 99.0				0.908	100	0	100	0.591	N = 16	2.3	-14.4 ± 10.4 (n=2)	29.4 ± 5.68 (n=2)	99.01		31.6	0.61	> 99.0		1	< 4.0	< 0.295	< 1.73
CVD-0003945	ClC1=CC(NC(=O)NC2=CC=CN=C2)=CC(=C1)C#N |c:10,12,14,16,t:1,8|	1	WAR-XCH-eb7b662f-2	14/05/2020	11372-DR-A	I05		2934	0.61	> 99.0				1.05	100	0	100	0.732	N = 16	2.3	-14.8 ± 13.9 (n=2)	37.8 ± 4.72 (n=2)	99.01		41.2	0.61	> 99.0		1	< 4.0	< 0.295	< 1.64
CVD-0000884	OCC(NC(=O)CCl)C1=CC=CC(Cl)=C1 |c:10,13,t:8|	1	DAV-CRI-3edb475e-4	14/05/2020	11372-DR-A	I06		2708	0.61	> 99.0				1.14	100	0	100	0.671	N = 16	2.3	-24.0 ± 20.6 (n=2)	43.6 ± 4.49 (n=2)	99.03		46.8	0.61	> 99.0		1	< 4.0	< 0.374	< 2.58
CVD-0003482	ClCC(=O)N1CCN(CC1)C(C1=CC=CC=C1)C1=CC=CC=C1 |c:14,16,21,23,t:12,19|	1	SIM-SYN-f15aaa3a-1	14/05/2020	11372-DR-A	I07		623	0.61	1.98	1.68	2.32		1.44	100	0	100	0.96	N = 16	2.1	27.3 ± 9.43 (n=2)	101 ± 0.472 (n=2)	99.03		98.3	0.61	1.98		1	5.7	0.347	2.39
CVD-0003751	CC1=CC=C(C)C(=C1)S(=O)(=O)N1CCN(CC1)C(=O)CCl |c:6,t:1,3|	1	WAR-XCH-79d12f6e-6	14/05/2020	11372-DR-A	I08		964	0.61	14.2	11.4	17.7		1.33	100	0	100	0.951	N = 16	1.1	-6.39 ± 8.50 (n=2)	91.0 ± 1.64 (n=2)	99.03		89.9	0.61	14.2		1	4.8	0.323	3.18
CVD-0002737	ClCC(=O)N1CCN(CC2=CC=CC3=CC=CC=C23)CC1 |c:11,15,t:9,13,17|	1	MED-COV-4280ac29-31	14/05/2020	11372-DR-A	I09		733	0.61	5.76	4.9	6.78		1.22	100	0	100	0.976	N = 16	1.1	11.0 ± 4.81 (n=2)	96.7 ± 0.0525 (n=2)	99.03		95.6	0.61	5.76		1	5.2	0.349	2.72
CVD-0002720	ClCC(=O)N1CCN(CC2=CC=CC(Cl)=C2)CC1 |c:11,14,t:9|	1	MED-COV-4280ac29-15	14/05/2020	11372-DR-A	I10		635	0.61	3.97	3.49	4.52		1.33	100	0	100	0.984	N = 16	1.1	10.0 ± 9.50 (n=2)	99.0 ± 0.297 (n=2)	99.03		98	0.61	2.64	0.916	4	5.6	0.434	3.45
CVD-0000282	CN1N=NC=C1CC(=O)NC(C1=NC2=CC=CC=C2N1C)C1=CC=CC=C1 |c:2,4,16,18,26,28,t:12,14,24|	1	BAR-COM-4e090d3a-6	14/05/2020	11372-DR-A	I11		1179	0.61	35.7	30	42.5		1.4	100	0	100	0.955	N = 16	2.1	-4.01 ± 8.03 (n=2)	81.0 ± 5.11 (n=2)	99.03		84.6	0.61	35.7		1	4.4	0.231	2.21
CVD-0000702	O=C(NC1=CNC2=NC=CC=C12)NC1=CC=CC(=C1)C#N |c:8,17,19,t:3,6,10,15|	1	DAR-DIA-23aa0b97-11	14/05/2020	11372-DR-A	I12		2133	0.61	63.6	49.1	82.3		1.02	100	0	100	0.917	N = 16	2.1	-4.09 ± 12.8 (n=2)	59.8 ± 1.68 (n=2)	99.03		61	0.61	63.6		1	4.2	0.28	1.97
CVD-0002709	O=C(N1CCN(CC1)C1=CC=CC=C1)C1=CC(=O)NC2=CC=CC=C12 |c:11,13,23,t:9,16,21,25|	1	MAT-POS-916a2c5a-4	14/05/2020	11372-DR-A	I13		1436	0.61	27.5	23.4	32.4		1	100	0	100	0.969	N = 16	2.1	1.36 ± 9.22 (n=2)	77.0 ± 1.68 (n=2)	99.03		78.2	0.61	27.5		1	4.6	0.255	2.09
CVD-0004431	CCC1=CC=CC(NC(=O)C(N(C(=O)C=C)C2=CC=C(C=C2)C2(C)CC2)C2=CC=CN=C2)=C1 |c:4,18,20,30,32,34,t:2,16,28|	1	LON-WEI-d1c9908a-6	14/05/2020	11372-DR-A	I14		3007	0.61	> 99.0				0.707	100	0	100	0.777	N = 16	2.3	-1.19 ± 12.7 (n=2)	36.9 ± 3.46 (n=2)	99.03		39.4	0.61	> 99.0		1	< 4.0	< 0.170	< -1.50
CVD-0003222	CCC(C)(C)CCN(CC1=CSC=C1)C(=O)CN1N=NC2=CC=CC=C12 |c:12,19,23,t:9,21,25|	1	RUT-UNI-630c5802-20	14/05/2020	11372-DR-A	I15		2539	0.61	78.5	43.5	142		0.838	100	0	100	0.757	N = 16	2.3	-10.8 ± 24.7 (n=2)	47.7 ± 4.60 (n=2)	99.03		50.9	0.61	78.5		1	4.1	0.221	-0.298
CVD-0000717	NC1=CN=CC(NC(=O)NC2=CC=CC(=C2)C#N)=C1 |c:3,12,14,18,t:1,10|	1	DAR-DIA-23aa0b97-8	14/05/2020	11372-DR-A	I16		1916	0.61	54.3	43	68.4		0.945	100	0	100	0.937	N = 16	2.1	1.38 ± 9.32 (n=2)	63.2 ± 4.39 (n=2)	99.03		66.3	0.61	54.3		1	4.3	0.314	3.34
CVD-0004424	CC1(CC1)C1=CC=C(C=C1)N(C(C(=O)NC1=CC=C(Br)C=C1)C1=CC=CN=C1)C(=O)C=C |c:7,9,22,27,29,t:5,17,19,25|	1	LON-WEI-d1c9908a-11	14/05/2020	11372-DR-A	I17		2235	0.61	83.7	52	135		0.938	100	0	100	0.787	N = 16	2.3	-1.69 ± 21.9 (n=2)	55.8 ± 3.76 (n=2)	99.03		58.5	0.61	82.4	1.74	2	4.1	0.179	-1.23
CVD-0004428	COC1=CC=C(NC(=O)C(N(C(=O)C=C)C2=CC=C(C=C2)C(C)(C)C)C2=CC=CN=C2)C(C)=C1 |c:17,19,28,30,34,t:2,4,15,26|	1	LON-WEI-d1c9908a-3	14/05/2020	11372-DR-A	I18		2579	0.61	> 99.0				1.51	100	0	100	0.452	N = 16	2.3	-11.0 ± 45.3 (n=2)	46.0 ± 5.58 (n=2)	99.03		49.9	0.61	> 99.0		1	< 4.0	< 0.165	< -1.36
				14/05/2020	11372-DR-A	I19	unspecified control	4785	0.61																-4.61	0.61
				14/05/2020	11372-DR-A	I20	unspecified control	4903	0.61																-7.53	0.61
				14/05/2020	11372-DR-A	I21	unspecified control	5092	0.61																-12.2	0.61
				14/05/2020	11372-DR-A	I22	unspecified control	5264	0.61																-16.5	0.61
				14/05/2020	11372-DR-A	I23	positive control (hit)	602	0.61																98.8	0.61
				14/05/2020	11372-DR-A	I24	negative control	4461	0.61																3.4	0.61
				14/05/2020	11372-DR-A	J01	positive control (hit)	527	0.61																101	0.61
				14/05/2020	11372-DR-A	J02	negative control	4331	0.61																6.62	0.61
CVD-0001878	CCC1=CC=CC(NC(=O)C(N(C(=O)C=C)C2=NOC(=C2)C(C)(C)C)C2=CC=CN=C2)=C1 |c:4,19,28,30,32,t:2,16,26|	1	LON-WEI-b8d98729-15	14/05/2020	11372-DR-A	J03		3197	0.61	> 99.0				0.988	100	0	100	0.685	N = 16	2.3	-11.5 ± 2.43 (n=2)	31.4 ± 3.72 (n=2)	49.5		34.7	0.61	> 99.0		1	< 4.0	< 0.175	< -0.840
CVD-0003628	CC1=CC=NC=C1NC(=O)NC1=CC=CC(=C1)C#N |c:3,5,14,16,t:1,12|	1	TRY-UNI-714a760b-24	14/05/2020	11372-DR-A	J04		3248	0.61	> 99.0				0.908	100	0	100	0.591	N = 16	2.3	-14.4 ± 10.4 (n=2)	29.4 ± 5.68 (n=2)	49.5		33.4	0.61	> 99.0		1	< 4.0	< 0.295	< 1.73
CVD-0003945	ClC1=CC(NC(=O)NC2=CC=CN=C2)=CC(=C1)C#N |c:10,12,14,16,t:1,8|	1	WAR-XCH-eb7b662f-2	14/05/2020	11372-DR-A	J05		3270	0.61	> 99.0				1.05	100	0	100	0.732	N = 16	2.3	-14.8 ± 13.9 (n=2)	37.8 ± 4.72 (n=2)	49.5		32.9	0.61	> 99.0		1	< 4.0	< 0.295	< 1.64
CVD-0000884	OCC(NC(=O)CCl)C1=CC=CC(Cl)=C1 |c:10,13,t:8|	1	DAV-CRI-3edb475e-4	14/05/2020	11372-DR-A	J06		2944	0.61	> 99.0				1.14	100	0	100	0.671	N = 16	2.3	-24.0 ± 20.6 (n=2)	43.6 ± 4.49 (n=2)	49.52		40.9	0.61	> 99.0		1	< 4.0	< 0.374	< 2.58
CVD-0003482	ClCC(=O)N1CCN(CC1)C(C1=CC=CC=C1)C1=CC=CC=C1 |c:14,16,21,23,t:12,19|	1	SIM-SYN-f15aaa3a-1	14/05/2020	11372-DR-A	J07		538	0.61	1.98	1.68	2.32		1.44	100	0	100	0.96	N = 16	2.1	27.3 ± 9.43 (n=2)	101 ± 0.472 (n=2)	49.52		100	0.61	1.98		1	5.7	0.347	2.39
CVD-0003751	CC1=CC=C(C)C(=C1)S(=O)(=O)N1CCN(CC1)C(=O)CCl |c:6,t:1,3|	1	WAR-XCH-79d12f6e-6	14/05/2020	11372-DR-A	J08		1120	0.61	14.2	11.4	17.7		1.33	100	0	100	0.951	N = 16	1.1	-6.39 ± 8.50 (n=2)	91.0 ± 1.64 (n=2)	49.52		86	0.61	14.2		1	4.8	0.323	3.18
CVD-0002737	ClCC(=O)N1CCN(CC2=CC=CC3=CC=CC=C23)CC1 |c:11,15,t:9,13,17|	1	MED-COV-4280ac29-31	14/05/2020	11372-DR-A	J09		686	0.61	5.76	4.9	6.78		1.22	100	0	100	0.976	N = 16	1.1	11.0 ± 4.81 (n=2)	96.7 ± 0.0525 (n=2)	49.52		96.8	0.61	5.76		1	5.2	0.349	2.72
CVD-0002720	ClCC(=O)N1CCN(CC2=CC=CC(Cl)=C2)CC1 |c:11,14,t:9|	1	MED-COV-4280ac29-15	14/05/2020	11372-DR-A	J10		586	0.61	3.97	3.49	4.52		1.33	100	0	100	0.984	N = 16	1.1	10.0 ± 9.50 (n=2)	99.0 ± 0.297 (n=2)	49.52		99.2	0.61	2.64	0.916	4	5.6	0.434	3.45
CVD-0000282	CN1N=NC=C1CC(=O)NC(C1=NC2=CC=CC=C2N1C)C1=CC=CC=C1 |c:2,4,16,18,26,28,t:12,14,24|	1	BAR-COM-4e090d3a-6	14/05/2020	11372-DR-A	J11		1793	0.61	35.7	30	42.5		1.4	100	0	100	0.955	N = 16	2.1	-4.01 ± 8.03 (n=2)	81.0 ± 5.11 (n=2)	49.52		69.4	0.61	35.7		1	4.4	0.231	2.21
CVD-0000702	O=C(NC1=CNC2=NC=CC=C12)NC1=CC=CC(=C1)C#N |c:8,17,19,t:3,6,10,15|	1	DAR-DIA-23aa0b97-11	14/05/2020	11372-DR-A	J12		2526	0.61	63.6	49.1	82.3		1.02	100	0	100	0.917	N = 16	2.1	-4.09 ± 12.8 (n=2)	59.8 ± 1.68 (n=2)	49.52		51.3	0.61	63.6		1	4.2	0.28	1.97
CVD-0002709	O=C(N1CCN(CC1)C1=CC=CC=C1)C1=CC(=O)NC2=CC=CC=C12 |c:11,13,23,t:9,16,21,25|	1	MAT-POS-916a2c5a-4	14/05/2020	11372-DR-A	J13		1879	0.61	27.5	23.4	32.4		1	100	0	100	0.969	N = 16	2.1	1.36 ± 9.22 (n=2)	77.0 ± 1.68 (n=2)	49.52		67.3	0.61	27.5		1	4.6	0.255	2.09
CVD-0004431	CCC1=CC=CC(NC(=O)C(N(C(=O)C=C)C2=CC=C(C=C2)C2(C)CC2)C2=CC=CN=C2)=C1 |c:4,18,20,30,32,34,t:2,16,28|	1	LON-WEI-d1c9908a-6	14/05/2020	11372-DR-A	J14		3089	0.61	> 99.0				0.707	100	0	100	0.777	N = 16	2.3	-1.19 ± 12.7 (n=2)	36.9 ± 3.46 (n=2)	49.52		37.3	0.61	> 99.0		1	< 4.0	< 0.170	< -1.50
CVD-0003222	CCC(C)(C)CCN(CC1=CSC=C1)C(=O)CN1N=NC2=CC=CC=C12 |c:12,19,23,t:9,21,25|	1	RUT-UNI-630c5802-20	14/05/2020	11372-DR-A	J15		2568	0.61	78.5	43.5	142		0.838	100	0	100	0.757	N = 16	2.3	-10.8 ± 24.7 (n=2)	47.7 ± 4.60 (n=2)	49.52		50.2	0.61	78.5		1	4.1	0.221	-0.298
CVD-0000717	NC1=CN=CC(NC(=O)NC2=CC=CC(=C2)C#N)=C1 |c:3,12,14,18,t:1,10|	1	DAR-DIA-23aa0b97-8	14/05/2020	11372-DR-A	J16		2404	0.61	54.3	43	68.4		0.945	100	0	100	0.937	N = 16	2.1	1.38 ± 9.32 (n=2)	63.2 ± 4.39 (n=2)	49.52		54.3	0.61	54.3		1	4.3	0.314	3.34
CVD-0004424	CC1(CC1)C1=CC=C(C=C1)N(C(C(=O)NC1=CC=C(Br)C=C1)C1=CC=CN=C1)C(=O)C=C |c:7,9,22,27,29,t:5,17,19,25|	1	LON-WEI-d1c9908a-11	14/05/2020	11372-DR-A	J17		2803	0.61	83.7	52	135		0.938	100	0	100	0.787	N = 16	2.3	-1.69 ± 21.9 (n=2)	55.8 ± 3.76 (n=2)	49.52		44.4	0.61	82.4	1.74	2	4.1	0.179	-1.23
CVD-0004428	COC1=CC=C(NC(=O)C(N(C(=O)C=C)C2=CC=C(C=C2)C(C)(C)C)C2=CC=CN=C2)C(C)=C1 |c:17,19,28,30,34,t:2,4,15,26|	1	LON-WEI-d1c9908a-3	14/05/2020	11372-DR-A	J18		2892	0.61	> 99.0				1.51	100	0	100	0.452	N = 16	2.3	-11.0 ± 45.3 (n=2)	46.0 ± 5.58 (n=2)	49.52		42.2	0.61	> 99.0		1	< 4.0	< 0.165	< -1.36
				14/05/2020	11372-DR-A	J19	unspecified control	4696	0.61																-2.41	0.61
				14/05/2020	11372-DR-A	J20	unspecified control	5172	0.61																-14.2	0.61
				14/05/2020	11372-DR-A	J21	unspecified control	4901	0.61																-7.48	0.61
				14/05/2020	11372-DR-A	J22	unspecified control	4603	0.61																-0.111	0.61
				14/05/2020	11372-DR-A	J23	positive control (hit)	540	0.61																100	0.61
				14/05/2020	11372-DR-A	J24	negative control	4238	0.61																8.92	0.61
				14/05/2020	11372-DR-A	K01	positive control (hit)	616	0.61																98.5	0.61
				14/05/2020	11372-DR-A	K02	negative control	5192	0.61																-14.7	0.61
CVD-0001878	CCC1=CC=CC(NC(=O)C(N(C(=O)C=C)C2=NOC(=C2)C(C)(C)C)C2=CC=CN=C2)=C1 |c:4,19,28,30,32,t:2,16,26|	1	LON-WEI-b8d98729-15	14/05/2020	11372-DR-A	K03		4384	0.61	> 99.0				0.988	100	0	100	0.685	N = 16	2.3	-11.5 ± 2.43 (n=2)	31.4 ± 3.72 (n=2)	24.75		5.3	0.61	> 99.0		1	< 4.0	< 0.175	< -0.840
CVD-0003628	CC1=CC=NC=C1NC(=O)NC1=CC=CC(=C1)C#N |c:3,5,14,16,t:1,12|	1	TRY-UNI-714a760b-24	14/05/2020	11372-DR-A	K04		4321	0.61	> 99.0				0.908	100	0	100	0.591	N = 16	2.3	-14.4 ± 10.4 (n=2)	29.4 ± 5.68 (n=2)	24.75		6.86	0.61	> 99.0		1	< 4.0	< 0.295	< 1.73
CVD-0003945	ClC1=CC(NC(=O)NC2=CC=CN=C2)=CC(=C1)C#N |c:10,12,14,16,t:1,8|	1	WAR-XCH-eb7b662f-2	14/05/2020	11372-DR-A	K05		4202	0.61	> 99.0				1.05	100	0	100	0.732	N = 16	2.3	-14.8 ± 13.9 (n=2)	37.8 ± 4.72 (n=2)	24.75		9.81	0.61	> 99.0		1	< 4.0	< 0.295	< 1.64
CVD-0000884	OCC(NC(=O)CCl)C1=CC=CC(Cl)=C1 |c:10,13,t:8|	1	DAV-CRI-3edb475e-4	14/05/2020	11372-DR-A	K06		4070	0.61	> 99.0				1.14	100	0	100	0.671	N = 16	2.3	-24.0 ± 20.6 (n=2)	43.6 ± 4.49 (n=2)	24.76		13.1	0.61	> 99.0		1	< 4.0	< 0.374	< 2.58
CVD-0003482	ClCC(=O)N1CCN(CC1)C(C1=CC=CC=C1)C1=CC=CC=C1 |c:14,16,21,23,t:12,19|	1	SIM-SYN-f15aaa3a-1	14/05/2020	11372-DR-A	K07		684	0.61	1.98	1.68	2.32		1.44	100	0	100	0.96	N = 16	2.1	27.3 ± 9.43 (n=2)	101 ± 0.472 (n=2)	24.76		96.8	0.61	1.98		1	5.7	0.347	2.39
CVD-0003751	CC1=CC=C(C)C(=C1)S(=O)(=O)N1CCN(CC1)C(=O)CCl |c:6,t:1,3|	1	WAR-XCH-79d12f6e-6	14/05/2020	11372-DR-A	K08		2032	0.61	14.2	11.4	17.7		1.33	100	0	100	0.951	N = 16	1.1	-6.39 ± 8.50 (n=2)	91.0 ± 1.64 (n=2)	24.76		63.5	0.61	14.2		1	4.8	0.323	3.18
CVD-0002737	ClCC(=O)N1CCN(CC2=CC=CC3=CC=CC=C23)CC1 |c:11,15,t:9,13,17|	1	MED-COV-4280ac29-31	14/05/2020	11372-DR-A	K09		1114	0.61	5.76	4.9	6.78		1.22	100	0	100	0.976	N = 16	1.1	11.0 ± 4.81 (n=2)	96.7 ± 0.0525 (n=2)	24.76		86.2	0.61	5.76		1	5.2	0.349	2.72
CVD-0002720	ClCC(=O)N1CCN(CC2=CC=CC(Cl)=C2)CC1 |c:11,14,t:9|	1	MED-COV-4280ac29-15	14/05/2020	11372-DR-A	K10		896	0.61	3.97	3.49	4.52		1.33	100	0	100	0.984	N = 16	1.1	10.0 ± 9.50 (n=2)	99.0 ± 0.297 (n=2)	24.76		91.6	0.61	2.64	0.916	4	5.6	0.434	3.45
CVD-0000282	CN1N=NC=C1CC(=O)NC(C1=NC2=CC=CC=C2N1C)C1=CC=CC=C1 |c:2,4,16,18,26,28,t:12,14,24|	1	BAR-COM-4e090d3a-6	14/05/2020	11372-DR-A	K11		3173	0.61	35.7	30	42.5		1.4	100	0	100	0.955	N = 16	2.1	-4.01 ± 8.03 (n=2)	81.0 ± 5.11 (n=2)	24.76		35.3	0.61	35.7		1	4.4	0.231	2.21
CVD-0000702	O=C(NC1=CNC2=NC=CC=C12)NC1=CC=CC(=C1)C#N |c:8,17,19,t:3,6,10,15|	1	DAR-DIA-23aa0b97-11	14/05/2020	11372-DR-A	K12		3588	0.61	63.6	49.1	82.3		1.02	100	0	100	0.917	N = 16	2.1	-4.09 ± 12.8 (n=2)	59.8 ± 1.68 (n=2)	24.76		25	0.61	63.6		1	4.2	0.28	1.97
CVD-0002709	O=C(N1CCN(CC1)C1=CC=CC=C1)C1=CC(=O)NC2=CC=CC=C12 |c:11,13,23,t:9,16,21,25|	1	MAT-POS-916a2c5a-4	14/05/2020	11372-DR-A	K13		2783	0.61	27.5	23.4	32.4		1	100	0	100	0.969	N = 16	2.1	1.36 ± 9.22 (n=2)	77.0 ± 1.68 (n=2)	24.76		44.9	0.61	27.5		1	4.6	0.255	2.09
CVD-0004431	CCC1=CC=CC(NC(=O)C(N(C(=O)C=C)C2=CC=C(C=C2)C2(C)CC2)C2=CC=CN=C2)=C1 |c:4,18,20,30,32,34,t:2,16,28|	1	LON-WEI-d1c9908a-6	14/05/2020	11372-DR-A	K14		4059	0.61	> 99.0				0.707	100	0	100	0.777	N = 16	2.3	-1.19 ± 12.7 (n=2)	36.9 ± 3.46 (n=2)	24.76		13.3	0.61	> 99.0		1	< 4.0	< 0.170	< -1.50
CVD-0003222	CCC(C)(C)CCN(CC1=CSC=C1)C(=O)CN1N=NC2=CC=CC=C12 |c:12,19,23,t:9,21,25|	1	RUT-UNI-630c5802-20	14/05/2020	11372-DR-A	K15		3440	0.61	78.5	43.5	142		0.838	100	0	100	0.757	N = 16	2.3	-10.8 ± 24.7 (n=2)	47.7 ± 4.60 (n=2)	24.76		28.7	0.61	78.5		1	4.1	0.221	-0.298
CVD-0000717	NC1=CN=CC(NC(=O)NC2=CC=CC(=C2)C#N)=C1 |c:3,12,14,18,t:1,10|	1	DAR-DIA-23aa0b97-8	14/05/2020	11372-DR-A	K16		3339	0.61	54.3	43	68.4		0.945	100	0	100	0.937	N = 16	2.1	1.38 ± 9.32 (n=2)	63.2 ± 4.39 (n=2)	24.76		31.1	0.61	54.3		1	4.3	0.314	3.34
CVD-0004424	CC1(CC1)C1=CC=C(C=C1)N(C(C(=O)NC1=CC=C(Br)C=C1)C1=CC=CN=C1)C(=O)C=C |c:7,9,22,27,29,t:5,17,19,25|	1	LON-WEI-d1c9908a-11	14/05/2020	11372-DR-A	K17		3592	0.61	83.7	52	135		0.938	100	0	100	0.787	N = 16	2.3	-1.69 ± 21.9 (n=2)	55.8 ± 3.76 (n=2)	24.76		24.9	0.61	82.4	1.74	2	4.1	0.179	-1.23
CVD-0004428	COC1=CC=C(NC(=O)C(N(C(=O)C=C)C2=CC=C(C=C2)C(C)(C)C)C2=CC=CN=C2)C(C)=C1 |c:17,19,28,30,34,t:2,4,15,26|	1	LON-WEI-d1c9908a-3	14/05/2020	11372-DR-A	K18		3750	0.61	> 99.0				1.51	100	0	100	0.452	N = 16	2.3	-11.0 ± 45.3 (n=2)	46.0 ± 5.58 (n=2)	24.76		21	0.61	> 99.0		1	< 4.0	< 0.165	< -1.36
				14/05/2020	11372-DR-A	K19	unspecified control	5092	0.61																-12.2	0.61
				14/05/2020	11372-DR-A	K20	unspecified control	4994	0.61																-9.78	0.61
				14/05/2020	11372-DR-A	K21	unspecified control	5009	0.61																-10.2	0.61
				14/05/2020	11372-DR-A	K22	unspecified control	4899	0.61																-7.43	0.61
				14/05/2020	11372-DR-A	K23	positive control (hit)	535	0.61																100	0.61
				14/05/2020	11372-DR-A	K24	negative control	4216	0.61																9.46	0.61
				14/05/2020	11372-DR-A	L01	positive control (hit)	567	0.61																99.7	0.61
				14/05/2020	11372-DR-A	L02	negative control	4816	0.61																-5.38	0.61
CVD-0001878	CCC1=CC=CC(NC(=O)C(N(C(=O)C=C)C2=NOC(=C2)C(C)(C)C)C2=CC=CN=C2)=C1 |c:4,19,28,30,32,t:2,16,26|	1	LON-WEI-b8d98729-15	14/05/2020	11372-DR-A	L03		3978	0.61	> 99.0				0.988	100	0	100	0.685	N = 16	2.3	-11.5 ± 2.43 (n=2)	31.4 ± 3.72 (n=2)	12.38		15.3	0.61	> 99.0		1	< 4.0	< 0.175	< -0.840
CVD-0003628	CC1=CC=NC=C1NC(=O)NC1=CC=CC(=C1)C#N |c:3,5,14,16,t:1,12|	1	TRY-UNI-714a760b-24	14/05/2020	11372-DR-A	L04		3911	0.61	> 99.0				0.908	100	0	100	0.591	N = 16	2.3	-14.4 ± 10.4 (n=2)	29.4 ± 5.68 (n=2)	12.38		17	0.61	> 99.0		1	< 4.0	< 0.295	< 1.73
CVD-0003945	ClC1=CC(NC(=O)NC2=CC=CN=C2)=CC(=C1)C#N |c:10,12,14,16,t:1,8|	1	WAR-XCH-eb7b662f-2	14/05/2020	11372-DR-A	L05		3878	0.61	> 99.0				1.05	100	0	100	0.732	N = 16	2.3	-14.8 ± 13.9 (n=2)	37.8 ± 4.72 (n=2)	12.38		17.8	0.61	> 99.0		1	< 4.0	< 0.295	< 1.64
CVD-0000884	OCC(NC(=O)CCl)C1=CC=CC(Cl)=C1 |c:10,13,t:8|	1	DAV-CRI-3edb475e-4	14/05/2020	11372-DR-A	L06		3852	0.61	> 99.0				1.14	100	0	100	0.671	N = 16	2.3	-24.0 ± 20.6 (n=2)	43.6 ± 4.49 (n=2)	12.38		18.5	0.61	> 99.0		1	< 4.0	< 0.374	< 2.58
CVD-0003482	ClCC(=O)N1CCN(CC1)C(C1=CC=CC=C1)C1=CC=CC=C1 |c:14,16,21,23,t:12,19|	1	SIM-SYN-f15aaa3a-1	14/05/2020	11372-DR-A	L07		725	0.61	1.98	1.68	2.32		1.44	100	0	100	0.96	N = 16	2.1	27.3 ± 9.43 (n=2)	101 ± 0.472 (n=2)	12.38		95.8	0.61	1.98		1	5.7	0.347	2.39
CVD-0003751	CC1=CC=C(C)C(=C1)S(=O)(=O)N1CCN(CC1)C(=O)CCl |c:6,t:1,3|	1	WAR-XCH-79d12f6e-6	14/05/2020	11372-DR-A	L08		2532	0.61	14.2	11.4	17.7		1.33	100	0	100	0.951	N = 16	1.1	-6.39 ± 8.50 (n=2)	91.0 ± 1.64 (n=2)	12.38		51.1	0.61	14.2		1	4.8	0.323	3.18
CVD-0002737	ClCC(=O)N1CCN(CC2=CC=CC3=CC=CC=C23)CC1 |c:11,15,t:9,13,17|	1	MED-COV-4280ac29-31	14/05/2020	11372-DR-A	L09		1546	0.61	5.76	4.9	6.78		1.22	100	0	100	0.976	N = 16	1.1	11.0 ± 4.81 (n=2)	96.7 ± 0.0525 (n=2)	12.38		75.5	0.61	5.76		1	5.2	0.349	2.72
CVD-0002720	ClCC(=O)N1CCN(CC2=CC=CC(Cl)=C2)CC1 |c:11,14,t:9|	1	MED-COV-4280ac29-15	14/05/2020	11372-DR-A	L10		1238	0.61	3.97	3.49	4.52		1.33	100	0	100	0.984	N = 16	1.1	10.0 ± 9.50 (n=2)	99.0 ± 0.297 (n=2)	12.38		83.1	0.61	2.64	0.916	4	5.6	0.434	3.45
CVD-0000282	CN1N=NC=C1CC(=O)NC(C1=NC2=CC=CC=C2N1C)C1=CC=CC=C1 |c:2,4,16,18,26,28,t:12,14,24|	1	BAR-COM-4e090d3a-6	14/05/2020	11372-DR-A	L11		3480	0.61	35.7	30	42.5		1.4	100	0	100	0.955	N = 16	2.1	-4.01 ± 8.03 (n=2)	81.0 ± 5.11 (n=2)	12.38		27.7	0.61	35.7		1	4.4	0.231	2.21
CVD-0000702	O=C(NC1=CNC2=NC=CC=C12)NC1=CC=CC(=C1)C#N |c:8,17,19,t:3,6,10,15|	1	DAR-DIA-23aa0b97-11	14/05/2020	11372-DR-A	L12		3592	0.61	63.6	49.1	82.3		1.02	100	0	100	0.917	N = 16	2.1	-4.09 ± 12.8 (n=2)	59.8 ± 1.68 (n=2)	12.38		24.9	0.61	63.6		1	4.2	0.28	1.97
CVD-0002709	O=C(N1CCN(CC1)C1=CC=CC=C1)C1=CC(=O)NC2=CC=CC=C12 |c:11,13,23,t:9,16,21,25|	1	MAT-POS-916a2c5a-4	14/05/2020	11372-DR-A	L13		3120	0.61	27.5	23.4	32.4		1	100	0	100	0.969	N = 16	2.1	1.36 ± 9.22 (n=2)	77.0 ± 1.68 (n=2)	12.38		36.6	0.61	27.5		1	4.6	0.255	2.09
CVD-0004431	CCC1=CC=CC(NC(=O)C(N(C(=O)C=C)C2=CC=C(C=C2)C2(C)CC2)C2=CC=CN=C2)=C1 |c:4,18,20,30,32,34,t:2,16,28|	1	LON-WEI-d1c9908a-6	14/05/2020	11372-DR-A	L14		3928	0.61	> 99.0				0.707	100	0	100	0.777	N = 16	2.3	-1.19 ± 12.7 (n=2)	36.9 ± 3.46 (n=2)	12.38		16.6	0.61	> 99.0		1	< 4.0	< 0.170	< -1.50
CVD-0003222	CCC(C)(C)CCN(CC1=CSC=C1)C(=O)CN1N=NC2=CC=CC=C12 |c:12,19,23,t:9,21,25|	1	RUT-UNI-630c5802-20	14/05/2020	11372-DR-A	L15		3708	0.61	78.5	43.5	142		0.838	100	0	100	0.757	N = 16	2.3	-10.8 ± 24.7 (n=2)	47.7 ± 4.60 (n=2)	12.38		22	0.61	78.5		1	4.1	0.221	-0.298
CVD-0000717	NC1=CN=CC(NC(=O)NC2=CC=CC(=C2)C#N)=C1 |c:3,12,14,18,t:1,10|	1	DAR-DIA-23aa0b97-8	14/05/2020	11372-DR-A	L16		3751	0.61	54.3	43	68.4		0.945	100	0	100	0.937	N = 16	2.1	1.38 ± 9.32 (n=2)	63.2 ± 4.39 (n=2)	12.38		21	0.61	54.3		1	4.3	0.314	3.34
CVD-0004424	CC1(CC1)C1=CC=C(C=C1)N(C(C(=O)NC1=CC=C(Br)C=C1)C1=CC=CN=C1)C(=O)C=C |c:7,9,22,27,29,t:5,17,19,25|	1	LON-WEI-d1c9908a-11	14/05/2020	11372-DR-A	L17		3834	0.61	83.7	52	135		0.938	100	0	100	0.787	N = 16	2.3	-1.69 ± 21.9 (n=2)	55.8 ± 3.76 (n=2)	12.38		18.9	0.61	82.4	1.74	2	4.1	0.179	-1.23
CVD-0004428	COC1=CC=C(NC(=O)C(N(C(=O)C=C)C2=CC=C(C=C2)C(C)(C)C)C2=CC=CN=C2)C(C)=C1 |c:17,19,28,30,34,t:2,4,15,26|	1	LON-WEI-d1c9908a-3	14/05/2020	11372-DR-A	L18		3892	0.61	> 99.0				1.51	100	0	100	0.452	N = 16	2.3	-11.0 ± 45.3 (n=2)	46.0 ± 5.58 (n=2)	12.38		17.5	0.61	> 99.0		1	< 4.0	< 0.165	< -1.36
				14/05/2020	11372-DR-A	L19	unspecified control	5067	0.61																-11.6	0.61
				14/05/2020	11372-DR-A	L20	unspecified control	5124	0.61																-13	0.61
				14/05/2020	11372-DR-A	L21	unspecified control	5002	0.61																-9.98	0.61
				14/05/2020	11372-DR-A	L22	unspecified control	5050	0.61																-11.2	0.61
				14/05/2020	11372-DR-A	L23	positive control (hit)	541	0.61																100	0.61
				14/05/2020	11372-DR-A	L24	negative control	4290	0.61																7.63	0.61
				14/05/2020	11372-DR-A	M01	positive control (hit)	613	0.61																98.6	0.61
				14/05/2020	11372-DR-A	M02	negative control	5365	0.61																-19	0.61
CVD-0001878	CCC1=CC=CC(NC(=O)C(N(C(=O)C=C)C2=NOC(=C2)C(C)(C)C)C2=CC=CN=C2)=C1 |c:4,19,28,30,32,t:2,16,26|	1	LON-WEI-b8d98729-15	14/05/2020	11372-DR-A	M03		4789	0.61	> 99.0				0.988	100	0	100	0.685	N = 16	2.3	-11.5 ± 2.43 (n=2)	31.4 ± 3.72 (n=2)	6.188		-4.71	0.61	> 99.0		1	< 4.0	< 0.175	< -0.840
CVD-0003628	CC1=CC=NC=C1NC(=O)NC1=CC=CC(=C1)C#N |c:3,5,14,16,t:1,12|	1	TRY-UNI-714a760b-24	14/05/2020	11372-DR-A	M04		4811	0.61	> 99.0				0.908	100	0	100	0.591	N = 16	2.3	-14.4 ± 10.4 (n=2)	29.4 ± 5.68 (n=2)	6.188		-5.26	0.61	> 99.0		1	< 4.0	< 0.295	< 1.73
CVD-0003945	ClC1=CC(NC(=O)NC2=CC=CN=C2)=CC(=C1)C#N |c:10,12,14,16,t:1,8|	1	WAR-XCH-eb7b662f-2	14/05/2020	11372-DR-A	M05		4806	0.61	> 99.0				1.05	100	0	100	0.732	N = 16	2.3	-14.8 ± 13.9 (n=2)	37.8 ± 4.72 (n=2)	6.188		-5.13	0.61	> 99.0		1	< 4.0	< 0.295	< 1.64
CVD-0000884	OCC(NC(=O)CCl)C1=CC=CC(Cl)=C1 |c:10,13,t:8|	1	DAV-CRI-3edb475e-4	14/05/2020	11372-DR-A	M06		4816	0.61	> 99.0				1.14	100	0	100	0.671	N = 16	2.3	-24.0 ± 20.6 (n=2)	43.6 ± 4.49 (n=2)	7.428		-5.38	0.61	> 99.0		1	< 4.0	< 0.374	< 2.58
CVD-0003482	ClCC(=O)N1CCN(CC1)C(C1=CC=CC=C1)C1=CC=CC=C1 |c:14,16,21,23,t:12,19|	1	SIM-SYN-f15aaa3a-1	14/05/2020	11372-DR-A	M07		1200	0.61	1.98	1.68	2.32		1.44	100	0	100	0.96	N = 16	2.1	27.3 ± 9.43 (n=2)	101 ± 0.472 (n=2)	7.428		84	0.61	1.98		1	5.7	0.347	2.39
CVD-0003751	CC1=CC=C(C)C(=C1)S(=O)(=O)N1CCN(CC1)C(=O)CCl |c:6,t:1,3|	1	WAR-XCH-79d12f6e-6	14/05/2020	11372-DR-A	M08		3649	0.61	14.2	11.4	17.7		1.33	100	0	100	0.951	N = 16	1.1	-6.39 ± 8.50 (n=2)	91.0 ± 1.64 (n=2)	7.428		23.5	0.61	14.2		1	4.8	0.323	3.18
CVD-0002737	ClCC(=O)N1CCN(CC2=CC=CC3=CC=CC=C23)CC1 |c:11,15,t:9,13,17|	1	MED-COV-4280ac29-31	14/05/2020	11372-DR-A	M09		2653	0.61	5.76	4.9	6.78		1.22	100	0	100	0.976	N = 16	1.1	11.0 ± 4.81 (n=2)	96.7 ± 0.0525 (n=2)	7.428		48.1	0.61	5.76		1	5.2	0.349	2.72
CVD-0002720	ClCC(=O)N1CCN(CC2=CC=CC(Cl)=C2)CC1 |c:11,14,t:9|	1	MED-COV-4280ac29-15	14/05/2020	11372-DR-A	M10		2024	0.61	3.97	3.49	4.52		1.33	100	0	100	0.984	N = 16	1.1	10.0 ± 9.50 (n=2)	99.0 ± 0.297 (n=2)	7.428		63.7	0.61	2.64	0.916	4	5.6	0.434	3.45
CVD-0000282	CN1N=NC=C1CC(=O)NC(C1=NC2=CC=CC=C2N1C)C1=CC=CC=C1 |c:2,4,16,18,26,28,t:12,14,24|	1	BAR-COM-4e090d3a-6	14/05/2020	11372-DR-A	M11		4223	0.61	35.7	30	42.5		1.4	100	0	100	0.955	N = 16	2.1	-4.01 ± 8.03 (n=2)	81.0 ± 5.11 (n=2)	7.428		9.29	0.61	35.7		1	4.4	0.231	2.21
CVD-0000702	O=C(NC1=CNC2=NC=CC=C12)NC1=CC=CC(=C1)C#N |c:8,17,19,t:3,6,10,15|	1	DAR-DIA-23aa0b97-11	14/05/2020	11372-DR-A	M12		4236	0.61	63.6	49.1	82.3		1.02	100	0	100	0.917	N = 16	2.1	-4.09 ± 12.8 (n=2)	59.8 ± 1.68 (n=2)	7.428		8.97	0.61	63.6		1	4.2	0.28	1.97
CVD-0002709	O=C(N1CCN(CC1)C1=CC=CC=C1)C1=CC(=O)NC2=CC=CC=C12 |c:11,13,23,t:9,16,21,25|	1	MAT-POS-916a2c5a-4	14/05/2020	11372-DR-A	M13		3756	0.61	27.5	23.4	32.4		1	100	0	100	0.969	N = 16	2.1	1.36 ± 9.22 (n=2)	77.0 ± 1.68 (n=2)	7.428		20.8	0.61	27.5		1	4.6	0.255	2.09
CVD-0004431	CCC1=CC=CC(NC(=O)C(N(C(=O)C=C)C2=CC=C(C=C2)C2(C)CC2)C2=CC=CN=C2)=C1 |c:4,18,20,30,32,34,t:2,16,28|	1	LON-WEI-d1c9908a-6	14/05/2020	11372-DR-A	M14		4341	0.61	> 99.0				0.707	100	0	100	0.777	N = 16	2.3	-1.19 ± 12.7 (n=2)	36.9 ± 3.46 (n=2)	7.428		6.37	0.61	> 99.0		1	< 4.0	< 0.170	< -1.50
CVD-0003222	CCC(C)(C)CCN(CC1=CSC=C1)C(=O)CN1N=NC2=CC=CC=C12 |c:12,19,23,t:9,21,25|	1	RUT-UNI-630c5802-20	14/05/2020	11372-DR-A	M15		4212	0.61	78.5	43.5	142		0.838	100	0	100	0.757	N = 16	2.3	-10.8 ± 24.7 (n=2)	47.7 ± 4.60 (n=2)	7.428		9.56	0.61	78.5		1	4.1	0.221	-0.298
CVD-0000717	NC1=CN=CC(NC(=O)NC2=CC=CC(=C2)C#N)=C1 |c:3,12,14,18,t:1,10|	1	DAR-DIA-23aa0b97-8	14/05/2020	11372-DR-A	M16		4153	0.61	54.3	43	68.4		0.945	100	0	100	0.937	N = 16	2.1	1.38 ± 9.32 (n=2)	63.2 ± 4.39 (n=2)	7.428		11	0.61	54.3		1	4.3	0.314	3.34
CVD-0004424	CC1(CC1)C1=CC=C(C=C1)N(C(C(=O)NC1=CC=C(Br)C=C1)C1=CC=CN=C1)C(=O)C=C |c:7,9,22,27,29,t:5,17,19,25|	1	LON-WEI-d1c9908a-11	14/05/2020	11372-DR-A	M17		4101	0.61	83.7	52	135		0.938	100	0	100	0.787	N = 16	2.3	-1.69 ± 21.9 (n=2)	55.8 ± 3.76 (n=2)	7.428		12.3	0.61	82.4	1.74	2	4.1	0.179	-1.23
CVD-0004428	COC1=CC=C(NC(=O)C(N(C(=O)C=C)C2=CC=C(C=C2)C(C)(C)C)C2=CC=CN=C2)C(C)=C1 |c:17,19,28,30,34,t:2,4,15,26|	1	LON-WEI-d1c9908a-3	14/05/2020	11372-DR-A	M18		4178	0.61	> 99.0				1.51	100	0	100	0.452	N = 16	2.3	-11.0 ± 45.3 (n=2)	46.0 ± 5.58 (n=2)	7.428		10.4	0.61	> 99.0		1	< 4.0	< 0.165	< -1.36
				14/05/2020	11372-DR-A	M19	unspecified control	5194	0.61																-14.7	0.61
				14/05/2020	11372-DR-A	M20	unspecified control	5252	0.61																-16.2	0.61
				14/05/2020	11372-DR-A	M21	unspecified control	5110	0.61																-12.6	0.61
				14/05/2020	11372-DR-A	M22	unspecified control	5242	0.61																-15.9	0.61
				14/05/2020	11372-DR-A	M23	positive control (hit)	547	0.61																100	0.61
				14/05/2020	11372-DR-A	M24	negative control	4476	0.61																3.03	0.61
				14/05/2020	11372-DR-A	N01	positive control (hit)	550	0.61																100	0.61
				14/05/2020	11372-DR-A	N02	negative control	4603	0.61																-0.111	0.61
CVD-0001878	CCC1=CC=CC(NC(=O)C(N(C(=O)C=C)C2=NOC(=C2)C(C)(C)C)C2=CC=CN=C2)=C1 |c:4,19,28,30,32,t:2,16,26|	1	LON-WEI-b8d98729-15	14/05/2020	11372-DR-A	N03		4380	0.61	> 99.0				0.988	100	0	100	0.685	N = 16	2.3	-11.5 ± 2.43 (n=2)	31.4 ± 3.72 (n=2)	3.713		5.4	0.61	> 99.0		1	< 4.0	< 0.175	< -0.840
CVD-0003628	CC1=CC=NC=C1NC(=O)NC1=CC=CC(=C1)C#N |c:3,5,14,16,t:1,12|	1	TRY-UNI-714a760b-24	14/05/2020	11372-DR-A	N04		4495	0.61	> 99.0				0.908	100	0	100	0.591	N = 16	2.3	-14.4 ± 10.4 (n=2)	29.4 ± 5.68 (n=2)	3.713		2.56	0.61	> 99.0		1	< 4.0	< 0.295	< 1.73
CVD-0003945	ClC1=CC(NC(=O)NC2=CC=CN=C2)=CC(=C1)C#N |c:10,12,14,16,t:1,8|	1	WAR-XCH-eb7b662f-2	14/05/2020	11372-DR-A	N05		4507	0.61	> 99.0				1.05	100	0	100	0.732	N = 16	2.3	-14.8 ± 13.9 (n=2)	37.8 ± 4.72 (n=2)	3.713		2.26	0.61	> 99.0		1	< 4.0	< 0.295	< 1.64
CVD-0000884	OCC(NC(=O)CCl)C1=CC=CC(Cl)=C1 |c:10,13,t:8|	1	DAV-CRI-3edb475e-4	14/05/2020	11372-DR-A	N06		4522	0.61	> 99.0				1.14	100	0	100	0.671	N = 16	2.3	-24.0 ± 20.6 (n=2)	43.6 ± 4.49 (n=2)	2.476		1.89	0.61	> 99.0		1	< 4.0	< 0.374	< 2.58
CVD-0003482	ClCC(=O)N1CCN(CC1)C(C1=CC=CC=C1)C1=CC=CC=C1 |c:14,16,21,23,t:12,19|	1	SIM-SYN-f15aaa3a-1	14/05/2020	11372-DR-A	N07		2048	0.61	1.98	1.68	2.32		1.44	100	0	100	0.96	N = 16	2.1	27.3 ± 9.43 (n=2)	101 ± 0.472 (n=2)	2.476		63.1	0.61	1.98		1	5.7	0.347	2.39
CVD-0003751	CC1=CC=C(C)C(=C1)S(=O)(=O)N1CCN(CC1)C(=O)CCl |c:6,t:1,3|	1	WAR-XCH-79d12f6e-6	14/05/2020	11372-DR-A	N08		3829	0.61	14.2	11.4	17.7		1.33	100	0	100	0.951	N = 16	1.1	-6.39 ± 8.50 (n=2)	91.0 ± 1.64 (n=2)	2.476		19	0.61	14.2		1	4.8	0.323	3.18
CVD-0002737	ClCC(=O)N1CCN(CC2=CC=CC3=CC=CC=C23)CC1 |c:11,15,t:9,13,17|	1	MED-COV-4280ac29-31	14/05/2020	11372-DR-A	N09		3287	0.61	5.76	4.9	6.78		1.22	100	0	100	0.976	N = 16	1.1	11.0 ± 4.81 (n=2)	96.7 ± 0.0525 (n=2)	2.476		32.4	0.61	5.76		1	5.2	0.349	2.72
CVD-0002720	ClCC(=O)N1CCN(CC2=CC=CC(Cl)=C2)CC1 |c:11,14,t:9|	1	MED-COV-4280ac29-15	14/05/2020	11372-DR-A	N10		3047	0.61	3.97	3.49	4.52		1.33	100	0	100	0.984	N = 16	1.1	10.0 ± 9.50 (n=2)	99.0 ± 0.297 (n=2)	2.476		38.4	0.61	2.64	0.916	4	5.6	0.434	3.45
CVD-0000282	CN1N=NC=C1CC(=O)NC(C1=NC2=CC=CC=C2N1C)C1=CC=CC=C1 |c:2,4,16,18,26,28,t:12,14,24|	1	BAR-COM-4e090d3a-6	14/05/2020	11372-DR-A	N11		4213	0.61	35.7	30	42.5		1.4	100	0	100	0.955	N = 16	2.1	-4.01 ± 8.03 (n=2)	81.0 ± 5.11 (n=2)	2.476		9.53	0.61	35.7		1	4.4	0.231	2.21
CVD-0000702	O=C(NC1=CNC2=NC=CC=C12)NC1=CC=CC(=C1)C#N |c:8,17,19,t:3,6,10,15|	1	DAR-DIA-23aa0b97-11	14/05/2020	11372-DR-A	N12		4250	0.61	63.6	49.1	82.3		1.02	100	0	100	0.917	N = 16	2.1	-4.09 ± 12.8 (n=2)	59.8 ± 1.68 (n=2)	2.476		8.62	0.61	63.6		1	4.2	0.28	1.97
CVD-0002709	O=C(N1CCN(CC1)C1=CC=CC=C1)C1=CC(=O)NC2=CC=CC=C12 |c:11,13,23,t:9,16,21,25|	1	MAT-POS-916a2c5a-4	14/05/2020	11372-DR-A	N13		4119	0.61	27.5	23.4	32.4		1	100	0	100	0.969	N = 16	2.1	1.36 ± 9.22 (n=2)	77.0 ± 1.68 (n=2)	2.476		11.9	0.61	27.5		1	4.6	0.255	2.09
CVD-0004431	CCC1=CC=CC(NC(=O)C(N(C(=O)C=C)C2=CC=C(C=C2)C2(C)CC2)C2=CC=CN=C2)=C1 |c:4,18,20,30,32,34,t:2,16,28|	1	LON-WEI-d1c9908a-6	14/05/2020	11372-DR-A	N14		4311	0.61	> 99.0				0.707	100	0	100	0.777	N = 16	2.3	-1.19 ± 12.7 (n=2)	36.9 ± 3.46 (n=2)	2.476		7.11	0.61	> 99.0		1	< 4.0	< 0.170	< -1.50
CVD-0003222	CCC(C)(C)CCN(CC1=CSC=C1)C(=O)CN1N=NC2=CC=CC=C12 |c:12,19,23,t:9,21,25|	1	RUT-UNI-630c5802-20	14/05/2020	11372-DR-A	N15		4330	0.61	78.5	43.5	142		0.838	100	0	100	0.757	N = 16	2.3	-10.8 ± 24.7 (n=2)	47.7 ± 4.60 (n=2)	2.476		6.64	0.61	78.5		1	4.1	0.221	-0.298
CVD-0000717	NC1=CN=CC(NC(=O)NC2=CC=CC(=C2)C#N)=C1 |c:3,12,14,18,t:1,10|	1	DAR-DIA-23aa0b97-8	14/05/2020	11372-DR-A	N16		4383	0.61	54.3	43	68.4		0.945	100	0	100	0.937	N = 16	2.1	1.38 ± 9.32 (n=2)	63.2 ± 4.39 (n=2)	2.476		5.33	0.61	54.3		1	4.3	0.314	3.34
CVD-0004424	CC1(CC1)C1=CC=C(C=C1)N(C(C(=O)NC1=CC=C(Br)C=C1)C1=CC=CN=C1)C(=O)C=C |c:7,9,22,27,29,t:5,17,19,25|	1	LON-WEI-d1c9908a-11	14/05/2020	11372-DR-A	N17		4289	0.61	83.7	52	135		0.938	100	0	100	0.787	N = 16	2.3	-1.69 ± 21.9 (n=2)	55.8 ± 3.76 (n=2)	2.476		7.65	0.61	82.4	1.74	2	4.1	0.179	-1.23
CVD-0004428	COC1=CC=C(NC(=O)C(N(C(=O)C=C)C2=CC=C(C=C2)C(C)(C)C)C2=CC=CN=C2)C(C)=C1 |c:17,19,28,30,34,t:2,4,15,26|	1	LON-WEI-d1c9908a-3	14/05/2020	11372-DR-A	N18		4491	0.61	> 99.0				1.51	100	0	100	0.452	N = 16	2.3	-11.0 ± 45.3 (n=2)	46.0 ± 5.58 (n=2)	2.476		2.66	0.61	> 99.0		1	< 4.0	< 0.165	< -1.36
				14/05/2020	11372-DR-A	N19	unspecified control	5249	0.61																-16.1	0.61
				14/05/2020	11372-DR-A	N20	unspecified control	5310	0.61																-17.6	0.61
				14/05/2020	11372-DR-A	N21	unspecified control	5291	0.61																-17.1	0.61
				14/05/2020	11372-DR-A	N22	unspecified control	5455	0.61																-21.2	0.61
				14/05/2020	11372-DR-A	N23	positive control (hit)	660	0.61																97.4	0.61
				14/05/2020	11372-DR-A	N24	negative control	5829	0.61																-30.4	0.61
				14/05/2020	11372-DR-A	O01	positive control (hit)	625	0.61																98.3	0.61
				14/05/2020	11372-DR-A	O02	negative control	5589	0.61																-24.5	0.61
CVD-0001878	CCC1=CC=CC(NC(=O)C(N(C(=O)C=C)C2=NOC(=C2)C(C)(C)C)C2=CC=CN=C2)=C1 |c:4,19,28,30,32,t:2,16,26|	1	LON-WEI-b8d98729-15	14/05/2020	11372-DR-A	O03		5131	0.61	> 99.0				0.988	100	0	100	0.685	N = 16	2.3	-11.5 ± 2.43 (n=2)	31.4 ± 3.72 (n=2)	1.238		-13.2	0.61	> 99.0		1	< 4.0	< 0.175	< -0.840
CVD-0003628	CC1=CC=NC=C1NC(=O)NC1=CC=CC(=C1)C#N |c:3,5,14,16,t:1,12|	1	TRY-UNI-714a760b-24	14/05/2020	11372-DR-A	O04		5478	0.61	> 99.0				0.908	100	0	100	0.591	N = 16	2.3	-14.4 ± 10.4 (n=2)	29.4 ± 5.68 (n=2)	1.238		-21.8	0.61	> 99.0		1	< 4.0	< 0.295	< 1.73
CVD-0003945	ClC1=CC(NC(=O)NC2=CC=CN=C2)=CC(=C1)C#N |c:10,12,14,16,t:1,8|	1	WAR-XCH-eb7b662f-2	14/05/2020	11372-DR-A	O05		5596	0.61	> 99.0				1.05	100	0	100	0.732	N = 16	2.3	-14.8 ± 13.9 (n=2)	37.8 ± 4.72 (n=2)	1.238		-24.7	0.61	> 99.0		1	< 4.0	< 0.295	< 1.64
CVD-0000884	OCC(NC(=O)CCl)C1=CC=CC(Cl)=C1 |c:10,13,t:8|	1	DAV-CRI-3edb475e-4	14/05/2020	11372-DR-A	O06		6158	0.61	> 99.0				1.14	100	0	100	0.671	N = 16	2.3	-24.0 ± 20.6 (n=2)	43.6 ± 4.49 (n=2)	1.545		-38.6	0.61	> 99.0		1	< 4.0	< 0.374	< 2.58
CVD-0003482	ClCC(=O)N1CCN(CC1)C(C1=CC=CC=C1)C1=CC=CC=C1 |c:14,16,21,23,t:12,19|	1	SIM-SYN-f15aaa3a-1	14/05/2020	11372-DR-A	O07		3560	0.61	1.98	1.68	2.32		1.44	100	0	100	0.96	N = 16	2.1	27.3 ± 9.43 (n=2)	101 ± 0.472 (n=2)	1.545		25.7	0.61	1.98		1	5.7	0.347	2.39
CVD-0003751	CC1=CC=C(C)C(=C1)S(=O)(=O)N1CCN(CC1)C(=O)CCl |c:6,t:1,3|	1	WAR-XCH-79d12f6e-6	14/05/2020	11372-DR-A	O08		5100	0.61	14.2	11.4	17.7		1.33	100	0	100	0.951	N = 16	1.1	-6.39 ± 8.50 (n=2)	91.0 ± 1.64 (n=2)	1.545		-12.4	0.61	14.2		1	4.8	0.323	3.18
CVD-0002737	ClCC(=O)N1CCN(CC2=CC=CC3=CC=CC=C23)CC1 |c:11,15,t:9,13,17|	1	MED-COV-4280ac29-31	14/05/2020	11372-DR-A	O09		4293	0.61	5.76	4.9	6.78		1.22	100	0	100	0.976	N = 16	1.1	11.0 ± 4.81 (n=2)	96.7 ± 0.0525 (n=2)	1.545		7.56	0.61	5.76		1	5.2	0.349	2.72
CVD-0002720	ClCC(=O)N1CCN(CC2=CC=CC(Cl)=C2)CC1 |c:11,14,t:9|	1	MED-COV-4280ac29-15	14/05/2020	11372-DR-A	O10		4029	0.61	3.97	3.49	4.52		1.33	100	0	100	0.984	N = 16	1.1	10.0 ± 9.50 (n=2)	99.0 ± 0.297 (n=2)	1.545		14.1	0.61	2.64	0.916	4	5.6	0.434	3.45
CVD-0000282	CN1N=NC=C1CC(=O)NC(C1=NC2=CC=CC=C2N1C)C1=CC=CC=C1 |c:2,4,16,18,26,28,t:12,14,24|	1	BAR-COM-4e090d3a-6	14/05/2020	11372-DR-A	O11		4990	0.61	35.7	30	42.5		1.4	100	0	100	0.955	N = 16	2.1	-4.01 ± 8.03 (n=2)	81.0 ± 5.11 (n=2)	1.545		-9.68	0.61	35.7		1	4.4	0.231	2.21
CVD-0000702	O=C(NC1=CNC2=NC=CC=C12)NC1=CC=CC(=C1)C#N |c:8,17,19,t:3,6,10,15|	1	DAR-DIA-23aa0b97-11	14/05/2020	11372-DR-A	O12		5129	0.61	63.6	49.1	82.3		1.02	100	0	100	0.917	N = 16	2.1	-4.09 ± 12.8 (n=2)	59.8 ± 1.68 (n=2)	1.545		-13.1	0.61	63.6		1	4.2	0.28	1.97
CVD-0002709	O=C(N1CCN(CC1)C1=CC=CC=C1)C1=CC(=O)NC2=CC=CC=C12 |c:11,13,23,t:9,16,21,25|	1	MAT-POS-916a2c5a-4	14/05/2020	11372-DR-A	O13		4807	0.61	27.5	23.4	32.4		1	100	0	100	0.969	N = 16	2.1	1.36 ± 9.22 (n=2)	77.0 ± 1.68 (n=2)	1.545		-5.16	0.61	27.5		1	4.6	0.255	2.09
CVD-0004431	CCC1=CC=CC(NC(=O)C(N(C(=O)C=C)C2=CC=C(C=C2)C2(C)CC2)C2=CC=CN=C2)=C1 |c:4,18,20,30,32,34,t:2,16,28|	1	LON-WEI-d1c9908a-6	14/05/2020	11372-DR-A	O14		5011	0.61	> 99.0				0.707	100	0	100	0.777	N = 16	2.3	-1.19 ± 12.7 (n=2)	36.9 ± 3.46 (n=2)	1.545		-10.2	0.61	> 99.0		1	< 4.0	< 0.170	< -1.50
CVD-0003222	CCC(C)(C)CCN(CC1=CSC=C1)C(=O)CN1N=NC2=CC=CC=C12 |c:12,19,23,t:9,21,25|	1	RUT-UNI-630c5802-20	14/05/2020	11372-DR-A	O15		4872	0.61	78.5	43.5	142		0.838	100	0	100	0.757	N = 16	2.3	-10.8 ± 24.7 (n=2)	47.7 ± 4.60 (n=2)	1.545		-6.76	0.61	78.5		1	4.1	0.221	-0.298
CVD-0000717	NC1=CN=CC(NC(=O)NC2=CC=CC(=C2)C#N)=C1 |c:3,12,14,18,t:1,10|	1	DAR-DIA-23aa0b97-8	14/05/2020	11372-DR-A	O16		4809	0.61	54.3	43	68.4		0.945	100	0	100	0.937	N = 16	2.1	1.38 ± 9.32 (n=2)	63.2 ± 4.39 (n=2)	1.545		-5.21	0.61	54.3		1	4.3	0.314	3.34
CVD-0004424	CC1(CC1)C1=CC=C(C=C1)N(C(C(=O)NC1=CC=C(Br)C=C1)C1=CC=CN=C1)C(=O)C=C |c:7,9,22,27,29,t:5,17,19,25|	1	LON-WEI-d1c9908a-11	14/05/2020	11372-DR-A	O17		4615	0.61	83.7	52	135		0.938	100	0	100	0.787	N = 16	2.3	-1.69 ± 21.9 (n=2)	55.8 ± 3.76 (n=2)	1.545		-0.408	0.61	82.4	1.74	2	4.1	0.179	-1.23
CVD-0004428	COC1=CC=C(NC(=O)C(N(C(=O)C=C)C2=CC=C(C=C2)C(C)(C)C)C2=CC=CN=C2)C(C)=C1 |c:17,19,28,30,34,t:2,4,15,26|	1	LON-WEI-d1c9908a-3	14/05/2020	11372-DR-A	O18		4751	0.61	> 99.0				1.51	100	0	100	0.452	N = 16	2.3	-11.0 ± 45.3 (n=2)	46.0 ± 5.58 (n=2)	1.545		-3.77	0.61	> 99.0		1	< 4.0	< 0.165	< -1.36
				14/05/2020	11372-DR-A	O19	unspecified control	5492	0.61																-22.1	0.61
				14/05/2020	11372-DR-A	O20	unspecified control	5613	0.61																-25.1	0.61
				14/05/2020	11372-DR-A	O21	unspecified control	5473	0.61																-21.6	0.61
				14/05/2020	11372-DR-A	O22	unspecified control	5409	0.61																-20	0.61
				14/05/2020	11372-DR-A	O23	positive control (hit)	543	0.61																100	0.61
				14/05/2020	11372-DR-A	O24	negative control	4448	0.61																3.72	0.61
				14/05/2020	11372-DR-A	P01	positive control (hit)	545	0.61																100	0.61
				14/05/2020	11372-DR-A	P02	negative control	4851	0.61																-6.24	0.61
CVD-0001878	CCC1=CC=CC(NC(=O)C(N(C(=O)C=C)C2=NOC(=C2)C(C)(C)C)C2=CC=CN=C2)=C1 |c:4,19,28,30,32,t:2,16,26|	1	LON-WEI-b8d98729-15	14/05/2020	11372-DR-A	P03		4661	0.61	> 99.0				0.988	100	0	100	0.685	N = 16	2.3	-11.5 ± 2.43 (n=2)	31.4 ± 3.72 (n=2)	0.772		-1.55	0.61	> 99.0		1	< 4.0	< 0.175	< -0.840
CVD-0003628	CC1=CC=NC=C1NC(=O)NC1=CC=CC(=C1)C#N |c:3,5,14,16,t:1,12|	1	TRY-UNI-714a760b-24	14/05/2020	11372-DR-A	P04		4683	0.61	> 99.0				0.908	100	0	100	0.591	N = 16	2.3	-14.4 ± 10.4 (n=2)	29.4 ± 5.68 (n=2)	0.772		-2.09	0.61	> 99.0		1	< 4.0	< 0.295	< 1.73
CVD-0003945	ClC1=CC(NC(=O)NC2=CC=CN=C2)=CC(=C1)C#N |c:10,12,14,16,t:1,8|	1	WAR-XCH-eb7b662f-2	14/05/2020	11372-DR-A	P05		4782	0.61	> 99.0				1.05	100	0	100	0.732	N = 16	2.3	-14.8 ± 13.9 (n=2)	37.8 ± 4.72 (n=2)	0.772		-4.54	0.61	> 99.0		1	< 4.0	< 0.295	< 1.64
CVD-0000884	OCC(NC(=O)CCl)C1=CC=CC(Cl)=C1 |c:10,13,t:8|	1	DAV-CRI-3edb475e-4	14/05/2020	11372-DR-A	P06		4737	0.61	> 99.0				1.14	100	0	100	0.671	N = 16	2.3	-24.0 ± 20.6 (n=2)	43.6 ± 4.49 (n=2)	0.772		-3.43	0.61	> 99.0		1	< 4.0	< 0.374	< 2.58
CVD-0003482	ClCC(=O)N1CCN(CC1)C(C1=CC=CC=C1)C1=CC=CC=C1 |c:14,16,21,23,t:12,19|	1	SIM-SYN-f15aaa3a-1	14/05/2020	11372-DR-A	P07		3765	0.61	1.98	1.68	2.32		1.44	100	0	100	0.96	N = 16	2.1	27.3 ± 9.43 (n=2)	101 ± 0.472 (n=2)	0.772		20.6	0.61	1.98		1	5.7	0.347	2.39
CVD-0003751	CC1=CC=C(C)C(=C1)S(=O)(=O)N1CCN(CC1)C(=O)CCl |c:6,t:1,3|	1	WAR-XCH-79d12f6e-6	14/05/2020	11372-DR-A	P08		4849	0.61	14.2	11.4	17.7		1.33	100	0	100	0.951	N = 16	1.1	-6.39 ± 8.50 (n=2)	91.0 ± 1.64 (n=2)	0.772		-6.2	0.61	14.2		1	4.8	0.323	3.18
CVD-0002737	ClCC(=O)N1CCN(CC2=CC=CC3=CC=CC=C23)CC1 |c:11,15,t:9,13,17|	1	MED-COV-4280ac29-31	14/05/2020	11372-DR-A	P09		4416	0.61	5.76	4.9	6.78		1.22	100	0	100	0.976	N = 16	1.1	11.0 ± 4.81 (n=2)	96.7 ± 0.0525 (n=2)	0.772		4.51	0.61	5.76		1	5.2	0.349	2.72
CVD-0002720	ClCC(=O)N1CCN(CC2=CC=CC(Cl)=C2)CC1 |c:11,14,t:9|	1	MED-COV-4280ac29-15	14/05/2020	11372-DR-A	P10		4464	0.61	3.97	3.49	4.52		1.33	100	0	100	0.984	N = 16	1.1	10.0 ± 9.50 (n=2)	99.0 ± 0.297 (n=2)	0.772		3.33	0.61	2.64	0.916	4	5.6	0.434	3.45
CVD-0000282	CN1N=NC=C1CC(=O)NC(C1=NC2=CC=CC=C2N1C)C1=CC=CC=C1 |c:2,4,16,18,26,28,t:12,14,24|	1	BAR-COM-4e090d3a-6	14/05/2020	11372-DR-A	P11		4712	0.61	35.7	30	42.5		1.4	100	0	100	0.955	N = 16	2.1	-4.01 ± 8.03 (n=2)	81.0 ± 5.11 (n=2)	0.772		-2.81	0.61	35.7		1	4.4	0.231	2.21
CVD-0000702	O=C(NC1=CNC2=NC=CC=C12)NC1=CC=CC(=C1)C#N |c:8,17,19,t:3,6,10,15|	1	DAR-DIA-23aa0b97-11	14/05/2020	11372-DR-A	P12		4742	0.61	63.6	49.1	82.3		1.02	100	0	100	0.917	N = 16	2.1	-4.09 ± 12.8 (n=2)	59.8 ± 1.68 (n=2)	0.772		-3.55	0.61	63.6		1	4.2	0.28	1.97
CVD-0002709	O=C(N1CCN(CC1)C1=CC=CC=C1)C1=CC(=O)NC2=CC=CC=C12 |c:11,13,23,t:9,16,21,25|	1	MAT-POS-916a2c5a-4	14/05/2020	11372-DR-A	P13		4753	0.61	27.5	23.4	32.4		1	100	0	100	0.969	N = 16	2.1	1.36 ± 9.22 (n=2)	77.0 ± 1.68 (n=2)	0.772		-3.82	0.61	27.5		1	4.6	0.255	2.09
CVD-0004431	CCC1=CC=CC(NC(=O)C(N(C(=O)C=C)C2=CC=C(C=C2)C2(C)CC2)C2=CC=CN=C2)=C1 |c:4,18,20,30,32,34,t:2,16,28|	1	LON-WEI-d1c9908a-6	14/05/2020	11372-DR-A	P14		4828	0.61	> 99.0				0.707	100	0	100	0.777	N = 16	2.3	-1.19 ± 12.7 (n=2)	36.9 ± 3.46 (n=2)	0.772		-5.68	0.61	> 99.0		1	< 4.0	< 0.170	< -1.50
CVD-0003222	CCC(C)(C)CCN(CC1=CSC=C1)C(=O)CN1N=NC2=CC=CC=C12 |c:12,19,23,t:9,21,25|	1	RUT-UNI-630c5802-20	14/05/2020	11372-DR-A	P15		4844	0.61	78.5	43.5	142		0.838	100	0	100	0.757	N = 16	2.3	-10.8 ± 24.7 (n=2)	47.7 ± 4.60 (n=2)	0.772		-6.07	0.61	78.5		1	4.1	0.221	-0.298
CVD-0000717	NC1=CN=CC(NC(=O)NC2=CC=CC(=C2)C#N)=C1 |c:3,12,14,18,t:1,10|	1	DAR-DIA-23aa0b97-8	14/05/2020	11372-DR-A	P16		4986	0.61	54.3	43	68.4		0.945	100	0	100	0.937	N = 16	2.1	1.38 ± 9.32 (n=2)	63.2 ± 4.39 (n=2)	0.772		-9.58	0.61	54.3		1	4.3	0.314	3.34
CVD-0004424	CC1(CC1)C1=CC=C(C=C1)N(C(C(=O)NC1=CC=C(Br)C=C1)C1=CC=CN=C1)C(=O)C=C |c:7,9,22,27,29,t:5,17,19,25|	1	LON-WEI-d1c9908a-11	14/05/2020	11372-DR-A	P17		5293	0.61	83.7	52	135		0.938	100	0	100	0.787	N = 16	2.3	-1.69 ± 21.9 (n=2)	55.8 ± 3.76 (n=2)	0.772		-17.2	0.61	82.4	1.74	2	4.1	0.179	-1.23
CVD-0004428	COC1=CC=C(NC(=O)C(N(C(=O)C=C)C2=CC=C(C=C2)C(C)(C)C)C2=CC=CN=C2)C(C)=C1 |c:17,19,28,30,34,t:2,4,15,26|	1	LON-WEI-d1c9908a-3	14/05/2020	11372-DR-A	P18		5248	0.61	> 99.0				1.51	100	0	100	0.452	N = 16	2.3	-11.0 ± 45.3 (n=2)	46.0 ± 5.58 (n=2)	0.772		-16.1	0.61	> 99.0		1	< 4.0	< 0.165	< -1.36
				14/05/2020	11372-DR-A	P19	unspecified control	5761	0.61																-28.7	0.61
				14/05/2020	11372-DR-A	P20	unspecified control	5848	0.61																-30.9	0.61
				14/05/2020	11372-DR-A	P21	unspecified control	6873	0.61																-56.3	0.61
				14/05/2020	11372-DR-A	P22	unspecified control	5864	0.61																-31.3	0.61
				14/05/2020	11372-DR-A	P23	positive control (hit)	572	0.61																99.6	0.61
				14/05/2020	11372-DR-A	P24	negative control	4620	0.61																-0.532	0.61
				25/05/2020	11441-Mpro-A	A01	positive control (hit)	3544	-0.05																104	-0.05
CVD-0004253	COC1=CC=C(NC(=O)C(N(C(=O)C=C)C2=CC=C(C=C2)C(C)(C)C)C2=CC=CN=C2)C(OC)=C1 |c:17,19,28,30,35,t:2,4,15,26|	1	LON-WEI-adc59df6-45	25/05/2020	11441-Mpro-A	A03		5208	-0.05	6.47	2.34	17.9		0.358	100	0	100	0.474	N = 16	2.3	34.9 ± 22.0 (n=2)	78.1 ± 21.7 (n=2)	99		93.4	-0.05	6.47		1	5.2	0.208	0.497
CVD-0004255	CC(C)(C)C1=CC=C(C=C1)N(C(C(=O)NCCC1=CC=CC(F)=C1)C1=CC=CN=C1)C(=O)C=C |c:6,8,20,23,28,30,t:4,18,26|	1	LON-WEI-adc59df6-47	25/05/2020	11441-Mpro-A	A04		4181	-0.05	2.96	1.93	4.54		0.637	100	0	100	0.852	N = 16	2.3	36.2 ± 18.5 (n=2)	95.6 ± 5.99 (n=2)	99		99.9	-0.05	2.96		1	5.5	0.228	0.383
CVD-0004262	CC(C)(C)NC(=O)C(N(C(=O)C=C)C1=CC=C(C=C1)C(C)(C)C)C1=CN=CC(Cl)=C1 |c:15,17,26,29,t:13,24|	1	LON-WEI-adc59df6-53	25/05/2020	11441-Mpro-A	A05		6789	-0.05	65.6	30	144		0.971	100	0	100	0.581	N = 16	2.3	-3.60 ± 17.3 (n=2)	57.4 ± 36.8 (n=2)	99		83.4	-0.05	65.6		1	4.2	0.195	-0.465
CVD-0000654	ClCC(=O)N1CC2CC1CN2CC1=CC=CC(Cl)=C1 |c:16,19,t:14|	1	DAN-LON-a5fc619e-8	25/05/2020	11441-Mpro-A	A06		4000	-0.05	2.17	1.56	3.02		0.789	100	0	100	0.889	N = 16	2.3	27.0 ± 10.3 (n=2)	90.2 ± 15.3 (n=2)	99		101	-0.05	2.17		1	5.7	0.417	3.53
CVD-0002888	OC1=CC=C(O)C(CN2CCN(CC2)C(=O)CCl)=C1 |c:18,t:1,3|	1	NEH-REV-107bcf72-5	25/05/2020	11441-Mpro-A	A07		6193	-0.05	37.4	30.1	46.6		1.45	100	0	100	0.937	N = 16	2.1	-7.94 ± 6.03 (n=2)	76.6 ± 14.9 (n=2)	99		87.2	-0.05	37.4		1	4.4	0.326	3.51
CVD-0001235	CN(CC(=O)NC1=CN=CC=C1C)S(=O)(=O)C1=CC=CC2=CC=CN=C12 |c:8,10,19,23,t:6,17,21,25|	1	GAB-REV-70cc3ca5-8	25/05/2020	11441-Mpro-A	A08		10937	-0.05	> 99.0				1.85	100	0	100	0.703	N = 16	2.3	-15.1 ± 3.81 (n=2)	41.6 ± 22.2 (n=2)	99		57.3	-0.05	> 99.0		1	< 4.0	< 0.216	< 2.61
CVD-0002718	CC1CN(CC2=CC=CC(Cl)=C2)CCN1C(=O)CCl |c:7,10,t:5|	1	MED-COV-4280ac29-13	25/05/2020	11441-Mpro-A	A09		5908	-0.05	7.73	6.84	8.74		1.29	100	0	100	0.985	N = 16	1.1	2.99 ± 2.89 (n=2)	88.7 ± 0.401 (n=2)	99		89	-0.05	7.73		1	5.1	0.377	2.57
CVD-0003037	ClCC(=O)N1CCN(CC2=CC(Cl)=CC(Cl)=C2)CC1 |c:12,15,t:9|	1	PAU-UNI-8cdd41c7-1	25/05/2020	11441-Mpro-A	A10		5994	-0.05	1.89	1.52	2.34		0.935	100	0	100	0.939	N = 16	2.1	25.6 ± 0.410 (n=2)	88.7 ± 0.343 (n=2)	99		88.4	-0.05	1.89		1	5.7	0.422	2.99
CVD-0001111	CS(=O)(=O)N1CCN(CC1C1=CC=CC=C1)C(=O)CCl |c:13,15,t:11|	1	DUN-NEW-f8ce3686-22	25/05/2020	11441-Mpro-A	A11		6071	-0.05	10.6	9.58	11.6		1.34	100	0	100	0.99	N = 16	1.1	0.391 ± 4.30 (n=2)	88.8 ± 1.14 (n=2)	99		88	-0.05	10.6		1	5	0.348	4.67
CVD-0002492	CC(CCC1=CC=CC=C1)N1CCN(CC1)C(=O)CCl |c:6,8,t:4|	1	MAK-UNK-af83ef51-2	25/05/2020	11441-Mpro-A	A12		6274	-0.05	20.3	18.4	22.3		1.5	100	0	100	0.989	N = 16	1.1	-4.35 ± 1.69 (n=2)	86.4 ± 0.388 (n=2)	99		86.7	-0.05	20.3		1	4.7	0.329	2.02
CVD-0004248	CC(C)(C)C1=CC=C(C=C1)N(C(C(=O)NCC1=CC=CC=C1)C1=CC=CN=C1)C(=O)C=C |c:6,8,19,21,26,28,t:4,17,24|	1	LON-WEI-adc59df6-40	25/05/2020	11441-Mpro-A	A13		7346	-0.05	33.3	29.5	37.7		1.39	100	0	100	0.98	N = 16	2.1	-6.90 ± 1.65 (n=2)	78.4 ± 2.16 (n=2)	99		79.9	-0.05	33.3		1	4.5	0.196	-0.237
CVD-0000586	OC1=CC=C(Cl)C=C1C(=O)NC1=CN=CC=C1Cl |c:6,14,16,t:1,3,12|	1	CHR-SOS-7098f804-10	25/05/2020	11441-Mpro-A	A14		6308	-0.05	24.2	21.4	27.4		1.4	100	0	100	0.982	N = 16	2.1	-3.98 ± 5.37 (n=2)	84.2 ± 3.23 (n=2)	99		86.5	-0.05	24.2		1	4.6	0.359	1.86
CVD-0005029	OC1=CC(Cl)=CC(CN2CCN(CC2)C(=O)CCl)=C1 |c:4,18,t:1|	1	MAT-POS-2db6411e-2	25/05/2020	11441-Mpro-A	A15		5683	-0.05	12.9	11.6	14.4		1.4	100	0	100	0.988	N = 16	1.1	-3.27 ± 5.40 (n=2)	89.5 ± 1.28 (n=2)	99		90.4	-0.05	12.9		1	4.9	0.36	3.06
CVD-0004234	CC(C)(C)C1=CC=C(C=C1)N(C(C(=O)NCC1=CC=CN=C1)C1=CC=CN=C1)C(=O)C=C |c:6,8,19,21,26,28,t:4,17,24|	1	LON-WEI-adc59df6-28	25/05/2020	11441-Mpro-A	A16		8922	-0.05	49.9	43.1	57.6		1.32	100	0	100	0.969	N = 16	2.1	-7.46 ± 3.30 (n=2)	68.0 ± 2.76 (n=2)	99		70	-0.05	49.9		1	4.3	0.188	0.806
CVD-0004237	CCNC(=O)C(N(C(=O)C=C)C1=CC=C(C=C1)C(C)(C)C)C1=CC=CN=C1 |c:13,15,24,26,t:11,22|	1	LON-WEI-adc59df6-30	25/05/2020	11441-Mpro-A	A17		8002	-0.05	45.5	39.5	52.3		1.4	100	0	100	0.971	N = 16	2.1	-7.59 ± 3.60 (n=2)	73.4 ± 3.38 (n=2)	99		75.8	-0.05	45.5		1	4.3	0.225	0.995
CVD-0004229	CC(C)(C)C1=CC=C(C=C1)N(C(C(=O)NCC1=CC=C(F)C=C1)C1=CC=CN=C1)C(=O)C=C |c:6,8,22,27,29,t:4,17,19,25|	1	LON-WEI-adc59df6-23	25/05/2020	11441-Mpro-A	A18		6660	-0.05	23.3	20.7	26.3		1.33	100	0	100	0.983	N = 16	2.1	-5.20 ± 5.06 (n=2)	82.4 ± 2.60 (n=2)	99		84.2	-0.05	23.3		1	4.6	0.197	-0.225
CVD-0004232	COCCNC(=O)C(N(C(=O)C=C)C1=CC=C(C=C1)C(C)(C)C)C1=CC=CN=C1 |c:15,17,26,28,t:13,24|	1	LON-WEI-adc59df6-26	25/05/2020	11441-Mpro-A	A19		9025	-0.05	55.8	50.4	61.8		1.38	100	0	100	0.983	N = 16	2.1	-4.25 ± 3.75 (n=2)	66.9 ± 3.41 (n=2)	99		69.3	-0.05	55.8		1	4.3	0.205	1.31
CVD-0004239	CC(C)(C)C1=CC=C(C=C1)N(C(C(=O)NCC1CCCO1)C1=CC=CN=C1)C(=O)C=C |c:6,8,25,27,t:4,23|	1	LON-WEI-adc59df6-32	25/05/2020	11441-Mpro-A	A20		11508	-0.05	90.5	73.8	111		1.4	100	0	100	0.934	N = 16	2.1	-6.83 ± 3.34 (n=2)	51.3 ± 3.40 (n=2)	99		53.7	-0.05	90.5		1	4	0.183	0.635
CVD-0004210	CSCCCNC(=O)C(N(C(=O)C=C)C1=CC=C(C=C1)C(C)(C)C)C1=CC=CN=C1 |c:16,18,27,29,t:14,25|	1	LON-WEI-adc59df6-10	25/05/2020	11441-Mpro-A	A21		6843	-0.05	25.5	22.8	28.4		1.31	100	0	100	0.986	N = 16	2.1	-3.61 ± 3.05 (n=2)	83.0 ± 0.178 (n=2)	99		83.1	-0.05	25.5		1	4.6	0.214	0.596
CVD-0004236	CNC(=O)C(N(C(=O)C=C)C1=CC=C(C=C1)C(C)(C)C)C1=CC=CN=C1 |c:12,14,23,25,t:10,21|	1	LON-WEI-adc59df6-3	25/05/2020	11441-Mpro-A	A22		7366	-0.05	35.7	31.7	40.2		1.43	100	0	100	0.981	N = 16	2.1	-6.26 ± 3.13 (n=2)	79.2 ± 0.820 (n=2)	99		79.8	-0.05	35.7		1	4.4	0.239	1.46
				25/05/2020	11441-Mpro-A	A23	positive control (hit)	5251	-0.05																93.1	-0.05
				25/05/2020	11441-Mpro-A	A24	negative control	18846	-0.05																7.41	-0.05
				25/05/2020	11441-Mpro-A	B01	positive control (hit)	4558	-0.05																97.5	-0.05
CVD-0004253	COC1=CC=C(NC(=O)C(N(C(=O)C=C)C2=CC=C(C=C2)C(C)(C)C)C2=CC=CN=C2)C(OC)=C1 |c:17,19,28,30,35,t:2,4,15,26|	1	LON-WEI-adc59df6-45	25/05/2020	11441-Mpro-A	B03		7095	-0.05	6.47	2.34	17.9		0.358	100	0	100	0.474	N = 16	2.3	34.9 ± 22.0 (n=2)	78.1 ± 21.7 (n=2)	49.5		81.5	-0.05	6.47		1	5.2	0.208	0.497
CVD-0004255	CC(C)(C)C1=CC=C(C=C1)N(C(C(=O)NCCC1=CC=CC(F)=C1)C1=CC=CN=C1)C(=O)C=C |c:6,8,20,23,28,30,t:4,18,26|	1	LON-WEI-adc59df6-47	25/05/2020	11441-Mpro-A	B04		5203	-0.05	2.96	1.93	4.54		0.637	100	0	100	0.852	N = 16	2.3	36.2 ± 18.5 (n=2)	95.6 ± 5.99 (n=2)	49.5		93.4	-0.05	2.96		1	5.5	0.228	0.383
CVD-0004262	CC(C)(C)NC(=O)C(N(C(=O)C=C)C1=CC=C(C=C1)C(C)(C)C)C1=CN=CC(Cl)=C1 |c:15,17,26,29,t:13,24|	1	LON-WEI-adc59df6-53	25/05/2020	11441-Mpro-A	B05		9320	-0.05	65.6	30	144		0.971	100	0	100	0.581	N = 16	2.3	-3.60 ± 17.3 (n=2)	57.4 ± 36.8 (n=2)	49.5		67.5	-0.05	65.6		1	4.2	0.195	-0.465
CVD-0000654	ClCC(=O)N1CC2CC1CN2CC1=CC=CC(Cl)=C1 |c:16,19,t:14|	1	DAN-LON-a5fc619e-8	25/05/2020	11441-Mpro-A	B06		4742	-0.05	2.17	1.56	3.02		0.789	100	0	100	0.889	N = 16	2.3	27.0 ± 10.3 (n=2)	90.2 ± 15.3 (n=2)	49.5		96.3	-0.05	2.17		1	5.7	0.417	3.53
CVD-0002888	OC1=CC=C(O)C(CN2CCN(CC2)C(=O)CCl)=C1 |c:18,t:1,3|	1	NEH-REV-107bcf72-5	25/05/2020	11441-Mpro-A	B07		9423	-0.05	37.4	30.1	46.6		1.45	100	0	100	0.937	N = 16	2.1	-7.94 ± 6.03 (n=2)	76.6 ± 14.9 (n=2)	49.5		66.8	-0.05	37.4		1	4.4	0.326	3.51
CVD-0001235	CN(CC(=O)NC1=CN=CC=C1C)S(=O)(=O)C1=CC=CC2=CC=CN=C12 |c:8,10,19,23,t:6,17,21,25|	1	GAB-REV-70cc3ca5-8	25/05/2020	11441-Mpro-A	B08		15618	-0.05	> 99.0				1.85	100	0	100	0.703	N = 16	2.3	-15.1 ± 3.81 (n=2)	41.6 ± 22.2 (n=2)	49.5		27.8	-0.05	> 99.0		1	< 4.0	< 0.216	< 2.61
CVD-0002718	CC1CN(CC2=CC=CC(Cl)=C2)CCN1C(=O)CCl |c:7,10,t:5|	1	MED-COV-4280ac29-13	25/05/2020	11441-Mpro-A	B09		6607	-0.05	7.73	6.84	8.74		1.29	100	0	100	0.985	N = 16	1.1	2.99 ± 2.89 (n=2)	88.7 ± 0.401 (n=2)	49.5		84.6	-0.05	7.73		1	5.1	0.377	2.57
CVD-0003037	ClCC(=O)N1CCN(CC2=CC(Cl)=CC(Cl)=C2)CC1 |c:12,15,t:9|	1	PAU-UNI-8cdd41c7-1	25/05/2020	11441-Mpro-A	B10		6724	-0.05	1.89	1.52	2.34		0.935	100	0	100	0.939	N = 16	2.1	25.6 ± 0.410 (n=2)	88.7 ± 0.343 (n=2)	49.5		83.8	-0.05	1.89		1	5.7	0.422	2.99
CVD-0001111	CS(=O)(=O)N1CCN(CC1C1=CC=CC=C1)C(=O)CCl |c:13,15,t:11|	1	DUN-NEW-f8ce3686-22	25/05/2020	11441-Mpro-A	B11		6267	-0.05	10.6	9.58	11.6		1.34	100	0	100	0.99	N = 16	1.1	0.391 ± 4.30 (n=2)	88.8 ± 1.14 (n=2)	49.5		86.7	-0.05	10.6		1	5	0.348	4.67
CVD-0002492	CC(CCC1=CC=CC=C1)N1CCN(CC1)C(=O)CCl |c:6,8,t:4|	1	MAK-UNK-af83ef51-2	25/05/2020	11441-Mpro-A	B12		7674	-0.05	20.3	18.4	22.3		1.5	100	0	100	0.989	N = 16	1.1	-4.35 ± 1.69 (n=2)	86.4 ± 0.388 (n=2)	49.5		77.8	-0.05	20.3		1	4.7	0.329	2.02
CVD-0004248	CC(C)(C)C1=CC=C(C=C1)N(C(C(=O)NCC1=CC=CC=C1)C1=CC=CN=C1)C(=O)C=C |c:6,8,19,21,26,28,t:4,17,24|	1	LON-WEI-adc59df6-40	25/05/2020	11441-Mpro-A	B13		9881	-0.05	33.3	29.5	37.7		1.39	100	0	100	0.98	N = 16	2.1	-6.90 ± 1.65 (n=2)	78.4 ± 2.16 (n=2)	49.5		63.9	-0.05	33.3		1	4.5	0.196	-0.237
CVD-0000586	OC1=CC=C(Cl)C=C1C(=O)NC1=CN=CC=C1Cl |c:6,14,16,t:1,3,12|	1	CHR-SOS-7098f804-10	25/05/2020	11441-Mpro-A	B14		8272	-0.05	24.2	21.4	27.4		1.4	100	0	100	0.982	N = 16	2.1	-3.98 ± 5.37 (n=2)	84.2 ± 3.23 (n=2)	49.5		74.1	-0.05	24.2		1	4.6	0.359	1.86
CVD-0005029	OC1=CC(Cl)=CC(CN2CCN(CC2)C(=O)CCl)=C1 |c:4,18,t:1|	1	MAT-POS-2db6411e-2	25/05/2020	11441-Mpro-A	B15		6159	-0.05	12.9	11.6	14.4		1.4	100	0	100	0.988	N = 16	1.1	-3.27 ± 5.40 (n=2)	89.5 ± 1.28 (n=2)	49.5		87.4	-0.05	12.9		1	4.9	0.36	3.06
CVD-0004234	CC(C)(C)C1=CC=C(C=C1)N(C(C(=O)NCC1=CC=CN=C1)C1=CC=CN=C1)C(=O)C=C |c:6,8,19,21,26,28,t:4,17,24|	1	LON-WEI-adc59df6-28	25/05/2020	11441-Mpro-A	B16		11967	-0.05	49.9	43.1	57.6		1.32	100	0	100	0.969	N = 16	2.1	-7.46 ± 3.30 (n=2)	68.0 ± 2.76 (n=2)	49.5		50.8	-0.05	49.9		1	4.3	0.188	0.806
CVD-0004237	CCNC(=O)C(N(C(=O)C=C)C1=CC=C(C=C1)C(C)(C)C)C1=CC=CN=C1 |c:13,15,24,26,t:11,22|	1	LON-WEI-adc59df6-30	25/05/2020	11441-Mpro-A	B17		11211	-0.05	45.5	39.5	52.3		1.4	100	0	100	0.971	N = 16	2.1	-7.59 ± 3.60 (n=2)	73.4 ± 3.38 (n=2)	49.5		55.5	-0.05	45.5		1	4.3	0.225	0.995
CVD-0004229	CC(C)(C)C1=CC=C(C=C1)N(C(C(=O)NCC1=CC=C(F)C=C1)C1=CC=CN=C1)C(=O)C=C |c:6,8,22,27,29,t:4,17,19,25|	1	LON-WEI-adc59df6-23	25/05/2020	11441-Mpro-A	B18		8372	-0.05	23.3	20.7	26.3		1.33	100	0	100	0.983	N = 16	2.1	-5.20 ± 5.06 (n=2)	82.4 ± 2.60 (n=2)	49.5		73.4	-0.05	23.3		1	4.6	0.197	-0.225
CVD-0004232	COCCNC(=O)C(N(C(=O)C=C)C1=CC=C(C=C1)C(C)(C)C)C1=CC=CN=C1 |c:15,17,26,28,t:13,24|	1	LON-WEI-adc59df6-26	25/05/2020	11441-Mpro-A	B19		12476	-0.05	55.8	50.4	61.8		1.38	100	0	100	0.983	N = 16	2.1	-4.25 ± 3.75 (n=2)	66.9 ± 3.41 (n=2)	49.5		47.6	-0.05	55.8		1	4.3	0.205	1.31
CVD-0004239	CC(C)(C)C1=CC=C(C=C1)N(C(C(=O)NCC1CCCO1)C1=CC=CN=C1)C(=O)C=C |c:6,8,25,27,t:4,23|	1	LON-WEI-adc59df6-32	25/05/2020	11441-Mpro-A	B20		15083	-0.05	90.5	73.8	111		1.4	100	0	100	0.934	N = 16	2.1	-6.83 ± 3.34 (n=2)	51.3 ± 3.40 (n=2)	49.5		31.1	-0.05	90.5		1	4	0.183	0.635
CVD-0004210	CSCCCNC(=O)C(N(C(=O)C=C)C1=CC=C(C=C1)C(C)(C)C)C1=CC=CN=C1 |c:16,18,27,29,t:14,25|	1	LON-WEI-adc59df6-10	25/05/2020	11441-Mpro-A	B21		8757	-0.05	25.5	22.8	28.4		1.31	100	0	100	0.986	N = 16	2.1	-3.61 ± 3.05 (n=2)	83.0 ± 0.178 (n=2)	49.5		71	-0.05	25.5		1	4.6	0.214	0.596
CVD-0004236	CNC(=O)C(N(C(=O)C=C)C1=CC=C(C=C1)C(C)(C)C)C1=CC=CN=C1 |c:12,14,23,25,t:10,21|	1	LON-WEI-adc59df6-3	25/05/2020	11441-Mpro-A	B22		10087	-0.05	35.7	31.7	40.2		1.43	100	0	100	0.981	N = 16	2.1	-6.26 ± 3.13 (n=2)	79.2 ± 0.820 (n=2)	49.5		62.6	-0.05	35.7		1	4.4	0.239	1.46
				25/05/2020	11441-Mpro-A	B23	positive control (hit)	4987	-0.05																94.8	-0.05
				25/05/2020	11441-Mpro-A	B24	negative control	19870	-0.05																0.949	-0.05
				25/05/2020	11441-Mpro-A	C01	positive control (hit)	3645	-0.05																103	-0.05
CVD-0004253	COC1=CC=C(NC(=O)C(N(C(=O)C=C)C2=CC=C(C=C2)C(C)(C)C)C2=CC=CN=C2)C(OC)=C1 |c:17,19,28,30,35,t:2,4,15,26|	1	LON-WEI-adc59df6-45	25/05/2020	11441-Mpro-A	C03		8937	-0.05	6.47	2.34	17.9		0.358	100	0	100	0.474	N = 16	2.3	34.9 ± 22.0 (n=2)	78.1 ± 21.7 (n=2)	24.8		69.9	-0.05	6.47		1	5.2	0.208	0.497
CVD-0004255	CC(C)(C)C1=CC=C(C=C1)N(C(C(=O)NCCC1=CC=CC(F)=C1)C1=CC=CN=C1)C(=O)C=C |c:6,8,20,23,28,30,t:4,18,26|	1	LON-WEI-adc59df6-47	25/05/2020	11441-Mpro-A	C04		6531	-0.05	2.96	1.93	4.54		0.637	100	0	100	0.852	N = 16	2.3	36.2 ± 18.5 (n=2)	95.6 ± 5.99 (n=2)	24.8		85.1	-0.05	2.96		1	5.5	0.228	0.383
CVD-0004262	CC(C)(C)NC(=O)C(N(C(=O)C=C)C1=CC=C(C=C1)C(C)(C)C)C1=CN=CC(Cl)=C1 |c:15,17,26,29,t:13,24|	1	LON-WEI-adc59df6-53	25/05/2020	11441-Mpro-A	C05		12860	-0.05	65.6	30	144		0.971	100	0	100	0.581	N = 16	2.3	-3.60 ± 17.3 (n=2)	57.4 ± 36.8 (n=2)	24.8		45.1	-0.05	65.6		1	4.2	0.195	-0.465
CVD-0000654	ClCC(=O)N1CC2CC1CN2CC1=CC=CC(Cl)=C1 |c:16,19,t:14|	1	DAN-LON-a5fc619e-8	25/05/2020	11441-Mpro-A	C06		5350	-0.05	2.17	1.56	3.02		0.789	100	0	100	0.889	N = 16	2.3	27.0 ± 10.3 (n=2)	90.2 ± 15.3 (n=2)	24.8		92.5	-0.05	2.17		1	5.7	0.417	3.53
CVD-0002888	OC1=CC=C(O)C(CN2CCN(CC2)C(=O)CCl)=C1 |c:18,t:1,3|	1	NEH-REV-107bcf72-5	25/05/2020	11441-Mpro-A	C07		13099	-0.05	37.4	30.1	46.6		1.45	100	0	100	0.937	N = 16	2.1	-7.94 ± 6.03 (n=2)	76.6 ± 14.9 (n=2)	24.8		43.6	-0.05	37.4		1	4.4	0.326	3.51
CVD-0001235	CN(CC(=O)NC1=CN=CC=C1C)S(=O)(=O)C1=CC=CC2=CC=CN=C12 |c:8,10,19,23,t:6,17,21,25|	1	GAB-REV-70cc3ca5-8	25/05/2020	11441-Mpro-A	C08		18764	-0.05	> 99.0				1.85	100	0	100	0.703	N = 16	2.3	-15.1 ± 3.81 (n=2)	41.6 ± 22.2 (n=2)	24.8		7.92	-0.05	> 99.0		1	< 4.0	< 0.216	< 2.61
CVD-0002718	CC1CN(CC2=CC=CC(Cl)=C2)CCN1C(=O)CCl |c:7,10,t:5|	1	MED-COV-4280ac29-13	25/05/2020	11441-Mpro-A	C09		7177	-0.05	7.73	6.84	8.74		1.29	100	0	100	0.985	N = 16	1.1	2.99 ± 2.89 (n=2)	88.7 ± 0.401 (n=2)	24.8		81	-0.05	7.73		1	5.1	0.377	2.57
CVD-0003037	ClCC(=O)N1CCN(CC2=CC(Cl)=CC(Cl)=C2)CC1 |c:12,15,t:9|	1	PAU-UNI-8cdd41c7-1	25/05/2020	11441-Mpro-A	C10		6544	-0.05	1.89	1.52	2.34		0.935	100	0	100	0.939	N = 16	2.1	25.6 ± 0.410 (n=2)	88.7 ± 0.343 (n=2)	24.8		85	-0.05	1.89		1	5.7	0.422	2.99
CVD-0001111	CS(=O)(=O)N1CCN(CC1C1=CC=CC=C1)C(=O)CCl |c:13,15,t:11|	1	DUN-NEW-f8ce3686-22	25/05/2020	11441-Mpro-A	C11		7419	-0.05	10.6	9.58	11.6		1.34	100	0	100	0.99	N = 16	1.1	0.391 ± 4.30 (n=2)	88.8 ± 1.14 (n=2)	24.8		79.5	-0.05	10.6		1	5	0.348	4.67
CVD-0002492	CC(CCC1=CC=CC=C1)N1CCN(CC1)C(=O)CCl |c:6,8,t:4|	1	MAK-UNK-af83ef51-2	25/05/2020	11441-Mpro-A	C12		10829	-0.05	20.3	18.4	22.3		1.5	100	0	100	0.989	N = 16	1.1	-4.35 ± 1.69 (n=2)	86.4 ± 0.388 (n=2)	24.8		58	-0.05	20.3		1	4.7	0.329	2.02
CVD-0004248	CC(C)(C)C1=CC=C(C=C1)N(C(C(=O)NCC1=CC=CC=C1)C1=CC=CN=C1)C(=O)C=C |c:6,8,19,21,26,28,t:4,17,24|	1	LON-WEI-adc59df6-40	25/05/2020	11441-Mpro-A	C13		13747	-0.05	33.3	29.5	37.7		1.39	100	0	100	0.98	N = 16	2.1	-6.90 ± 1.65 (n=2)	78.4 ± 2.16 (n=2)	24.8		39.6	-0.05	33.3		1	4.5	0.196	-0.237
CVD-0000586	OC1=CC=C(Cl)C=C1C(=O)NC1=CN=CC=C1Cl |c:6,14,16,t:1,3,12|	1	CHR-SOS-7098f804-10	25/05/2020	11441-Mpro-A	C14		11379	-0.05	24.2	21.4	27.4		1.4	100	0	100	0.982	N = 16	2.1	-3.98 ± 5.37 (n=2)	84.2 ± 3.23 (n=2)	24.8		54.5	-0.05	24.2		1	4.6	0.359	1.86
CVD-0005029	OC1=CC(Cl)=CC(CN2CCN(CC2)C(=O)CCl)=C1 |c:4,18,t:1|	1	MAT-POS-2db6411e-2	25/05/2020	11441-Mpro-A	C15		8284	-0.05	12.9	11.6	14.4		1.4	100	0	100	0.988	N = 16	1.1	-3.27 ± 5.40 (n=2)	89.5 ± 1.28 (n=2)	24.8		74	-0.05	12.9		1	4.9	0.36	3.06
CVD-0004234	CC(C)(C)C1=CC=C(C=C1)N(C(C(=O)NCC1=CC=CN=C1)C1=CC=CN=C1)C(=O)C=C |c:6,8,19,21,26,28,t:4,17,24|	1	LON-WEI-adc59df6-28	25/05/2020	11441-Mpro-A	C16		15349	-0.05	49.9	43.1	57.6		1.32	100	0	100	0.969	N = 16	2.1	-7.46 ± 3.30 (n=2)	68.0 ± 2.76 (n=2)	24.8		29.5	-0.05	49.9		1	4.3	0.188	0.806
CVD-0004237	CCNC(=O)C(N(C(=O)C=C)C1=CC=C(C=C1)C(C)(C)C)C1=CC=CN=C1 |c:13,15,24,26,t:11,22|	1	LON-WEI-adc59df6-30	25/05/2020	11441-Mpro-A	C17		15071	-0.05	45.5	39.5	52.3		1.4	100	0	100	0.971	N = 16	2.1	-7.59 ± 3.60 (n=2)	73.4 ± 3.38 (n=2)	24.8		31.2	-0.05	45.5		1	4.3	0.225	0.995
CVD-0004229	CC(C)(C)C1=CC=C(C=C1)N(C(C(=O)NCC1=CC=C(F)C=C1)C1=CC=CN=C1)C(=O)C=C |c:6,8,22,27,29,t:4,17,19,25|	1	LON-WEI-adc59df6-23	25/05/2020	11441-Mpro-A	C18		11499	-0.05	23.3	20.7	26.3		1.33	100	0	100	0.983	N = 16	2.1	-5.20 ± 5.06 (n=2)	82.4 ± 2.60 (n=2)	24.8		53.7	-0.05	23.3		1	4.6	0.197	-0.225
CVD-0004232	COCCNC(=O)C(N(C(=O)C=C)C1=CC=C(C=C1)C(C)(C)C)C1=CC=CN=C1 |c:15,17,26,28,t:13,24|	1	LON-WEI-adc59df6-26	25/05/2020	11441-Mpro-A	C19		15977	-0.05	55.8	50.4	61.8		1.38	100	0	100	0.983	N = 16	2.1	-4.25 ± 3.75 (n=2)	66.9 ± 3.41 (n=2)	24.8		25.5	-0.05	55.8		1	4.3	0.205	1.31
CVD-0004239	CC(C)(C)C1=CC=C(C=C1)N(C(C(=O)NCC1CCCO1)C1=CC=CN=C1)C(=O)C=C |c:6,8,25,27,t:4,23|	1	LON-WEI-adc59df6-32	25/05/2020	11441-Mpro-A	C20		17322	-0.05	90.5	73.8	111		1.4	100	0	100	0.934	N = 16	2.1	-6.83 ± 3.34 (n=2)	51.3 ± 3.40 (n=2)	24.8		17	-0.05	90.5		1	4	0.183	0.635
CVD-0004210	CSCCCNC(=O)C(N(C(=O)C=C)C1=CC=C(C=C1)C(C)(C)C)C1=CC=CN=C1 |c:16,18,27,29,t:14,25|	1	LON-WEI-adc59df6-10	25/05/2020	11441-Mpro-A	C21		12136	-0.05	25.5	22.8	28.4		1.31	100	0	100	0.986	N = 16	2.1	-3.61 ± 3.05 (n=2)	83.0 ± 0.178 (n=2)	24.8		49.7	-0.05	25.5		1	4.6	0.214	0.596
CVD-0004236	CNC(=O)C(N(C(=O)C=C)C1=CC=C(C=C1)C(C)(C)C)C1=CC=CN=C1 |c:12,14,23,25,t:10,21|	1	LON-WEI-adc59df6-3	25/05/2020	11441-Mpro-A	C22		13790	-0.05	35.7	31.7	40.2		1.43	100	0	100	0.981	N = 16	2.1	-6.26 ± 3.13 (n=2)	79.2 ± 0.820 (n=2)	24.8		39.3	-0.05	35.7		1	4.4	0.239	1.46
				25/05/2020	11441-Mpro-A	C23	positive control (hit)	4872	-0.05																95.5	-0.05
				25/05/2020	11441-Mpro-A	C24	negative control	20426	-0.05																-2.56	-0.05
				25/05/2020	11441-Mpro-A	D01	positive control (hit)	3875	-0.05																102	-0.05
CVD-0004253	COC1=CC=C(NC(=O)C(N(C(=O)C=C)C2=CC=C(C=C2)C(C)(C)C)C2=CC=CN=C2)C(OC)=C1 |c:17,19,28,30,35,t:2,4,15,26|	1	LON-WEI-adc59df6-45	25/05/2020	11441-Mpro-A	D03		9554	-0.05	6.47	2.34	17.9		0.358	100	0	100	0.474	N = 16	2.3	34.9 ± 22.0 (n=2)	78.1 ± 21.7 (n=2)	12.4		66	-0.05	6.47		1	5.2	0.208	0.497
CVD-0004255	CC(C)(C)C1=CC=C(C=C1)N(C(C(=O)NCCC1=CC=CC(F)=C1)C1=CC=CN=C1)C(=O)C=C |c:6,8,20,23,28,30,t:4,18,26|	1	LON-WEI-adc59df6-47	25/05/2020	11441-Mpro-A	D04		7992	-0.05	2.96	1.93	4.54		0.637	100	0	100	0.852	N = 16	2.3	36.2 ± 18.5 (n=2)	95.6 ± 5.99 (n=2)	12.4		75.8	-0.05	2.96		1	5.5	0.228	0.383
CVD-0004262	CC(C)(C)NC(=O)C(N(C(=O)C=C)C1=CC=C(C=C1)C(C)(C)C)C1=CN=CC(Cl)=C1 |c:15,17,26,29,t:13,24|	1	LON-WEI-adc59df6-53	25/05/2020	11441-Mpro-A	D05		14118	-0.05	65.6	30	144		0.971	100	0	100	0.581	N = 16	2.3	-3.60 ± 17.3 (n=2)	57.4 ± 36.8 (n=2)	12.4		37.2	-0.05	65.6		1	4.2	0.195	-0.465
CVD-0000654	ClCC(=O)N1CC2CC1CN2CC1=CC=CC(Cl)=C1 |c:16,19,t:14|	1	DAN-LON-a5fc619e-8	25/05/2020	11441-Mpro-A	D06		6445	-0.05	2.17	1.56	3.02		0.789	100	0	100	0.889	N = 16	2.3	27.0 ± 10.3 (n=2)	90.2 ± 15.3 (n=2)	12.4		85.6	-0.05	2.17		1	5.7	0.417	3.53
CVD-0002888	OC1=CC=C(O)C(CN2CCN(CC2)C(=O)CCl)=C1 |c:18,t:1,3|	1	NEH-REV-107bcf72-5	25/05/2020	11441-Mpro-A	D07		15737	-0.05	37.4	30.1	46.6		1.45	100	0	100	0.937	N = 16	2.1	-7.94 ± 6.03 (n=2)	76.6 ± 14.9 (n=2)	12.4		27	-0.05	37.4		1	4.4	0.326	3.51
CVD-0001235	CN(CC(=O)NC1=CN=CC=C1C)S(=O)(=O)C1=CC=CC2=CC=CN=C12 |c:8,10,19,23,t:6,17,21,25|	1	GAB-REV-70cc3ca5-8	25/05/2020	11441-Mpro-A	D08		20077	-0.05	> 99.0				1.85	100	0	100	0.703	N = 16	2.3	-15.1 ± 3.81 (n=2)	41.6 ± 22.2 (n=2)	12.4		-0.356	-0.05	> 99.0		1	< 4.0	< 0.216	< 2.61
CVD-0002718	CC1CN(CC2=CC=CC(Cl)=C2)CCN1C(=O)CCl |c:7,10,t:5|	1	MED-COV-4280ac29-13	25/05/2020	11441-Mpro-A	D09		8846	-0.05	7.73	6.84	8.74		1.29	100	0	100	0.985	N = 16	1.1	2.99 ± 2.89 (n=2)	88.7 ± 0.401 (n=2)	12.4		70.5	-0.05	7.73		1	5.1	0.377	2.57
CVD-0003037	ClCC(=O)N1CCN(CC2=CC(Cl)=CC(Cl)=C2)CC1 |c:12,15,t:9|	1	PAU-UNI-8cdd41c7-1	25/05/2020	11441-Mpro-A	D10		6327	-0.05	1.89	1.52	2.34		0.935	100	0	100	0.939	N = 16	2.1	25.6 ± 0.410 (n=2)	88.7 ± 0.343 (n=2)	12.4		86.3	-0.05	1.89		1	5.7	0.422	2.99
CVD-0001111	CS(=O)(=O)N1CCN(CC1C1=CC=CC=C1)C(=O)CCl |c:13,15,t:11|	1	DUN-NEW-f8ce3686-22	25/05/2020	11441-Mpro-A	D11		10440	-0.05	10.6	9.58	11.6		1.34	100	0	100	0.99	N = 16	1.1	0.391 ± 4.30 (n=2)	88.8 ± 1.14 (n=2)	12.4		60.4	-0.05	10.6		1	5	0.348	4.67
CVD-0002492	CC(CCC1=CC=CC=C1)N1CCN(CC1)C(=O)CCl |c:6,8,t:4|	1	MAK-UNK-af83ef51-2	25/05/2020	11441-Mpro-A	D12		14358	-0.05	20.3	18.4	22.3		1.5	100	0	100	0.989	N = 16	1.1	-4.35 ± 1.69 (n=2)	86.4 ± 0.388 (n=2)	12.4		35.7	-0.05	20.3		1	4.7	0.329	2.02
CVD-0004248	CC(C)(C)C1=CC=C(C=C1)N(C(C(=O)NCC1=CC=CC=C1)C1=CC=CN=C1)C(=O)C=C |c:6,8,19,21,26,28,t:4,17,24|	1	LON-WEI-adc59df6-40	25/05/2020	11441-Mpro-A	D13		16698	-0.05	33.3	29.5	37.7		1.39	100	0	100	0.98	N = 16	2.1	-6.90 ± 1.65 (n=2)	78.4 ± 2.16 (n=2)	12.4		20.9	-0.05	33.3		1	4.5	0.196	-0.237
CVD-0000586	OC1=CC=C(Cl)C=C1C(=O)NC1=CN=CC=C1Cl |c:6,14,16,t:1,3,12|	1	CHR-SOS-7098f804-10	25/05/2020	11441-Mpro-A	D14		14504	-0.05	24.2	21.4	27.4		1.4	100	0	100	0.982	N = 16	2.1	-3.98 ± 5.37 (n=2)	84.2 ± 3.23 (n=2)	12.4		34.8	-0.05	24.2		1	4.6	0.359	1.86
CVD-0005029	OC1=CC(Cl)=CC(CN2CCN(CC2)C(=O)CCl)=C1 |c:4,18,t:1|	1	MAT-POS-2db6411e-2	25/05/2020	11441-Mpro-A	D15		11401	-0.05	12.9	11.6	14.4		1.4	100	0	100	0.988	N = 16	1.1	-3.27 ± 5.40 (n=2)	89.5 ± 1.28 (n=2)	12.4		54.3	-0.05	12.9		1	4.9	0.36	3.06
CVD-0004234	CC(C)(C)C1=CC=C(C=C1)N(C(C(=O)NCC1=CC=CN=C1)C1=CC=CN=C1)C(=O)C=C |c:6,8,19,21,26,28,t:4,17,24|	1	LON-WEI-adc59df6-28	25/05/2020	11441-Mpro-A	D16		17738	-0.05	49.9	43.1	57.6		1.32	100	0	100	0.969	N = 16	2.1	-7.46 ± 3.30 (n=2)	68.0 ± 2.76 (n=2)	12.4		14.4	-0.05	49.9		1	4.3	0.188	0.806
CVD-0004237	CCNC(=O)C(N(C(=O)C=C)C1=CC=C(C=C1)C(C)(C)C)C1=CC=CN=C1 |c:13,15,24,26,t:11,22|	1	LON-WEI-adc59df6-30	25/05/2020	11441-Mpro-A	D17		17126	-0.05	45.5	39.5	52.3		1.4	100	0	100	0.971	N = 16	2.1	-7.59 ± 3.60 (n=2)	73.4 ± 3.38 (n=2)	12.4		18.3	-0.05	45.5		1	4.3	0.225	0.995
CVD-0004229	CC(C)(C)C1=CC=C(C=C1)N(C(C(=O)NCC1=CC=C(F)C=C1)C1=CC=CN=C1)C(=O)C=C |c:6,8,22,27,29,t:4,17,19,25|	1	LON-WEI-adc59df6-23	25/05/2020	11441-Mpro-A	D18		15045	-0.05	23.3	20.7	26.3		1.33	100	0	100	0.983	N = 16	2.1	-5.20 ± 5.06 (n=2)	82.4 ± 2.60 (n=2)	12.4		31.4	-0.05	23.3		1	4.6	0.197	-0.225
CVD-0004232	COCCNC(=O)C(N(C(=O)C=C)C1=CC=C(C=C1)C(C)(C)C)C1=CC=CN=C1 |c:15,17,26,28,t:13,24|	1	LON-WEI-adc59df6-26	25/05/2020	11441-Mpro-A	D19		18024	-0.05	55.8	50.4	61.8		1.38	100	0	100	0.983	N = 16	2.1	-4.25 ± 3.75 (n=2)	66.9 ± 3.41 (n=2)	12.4		12.6	-0.05	55.8		1	4.3	0.205	1.31
CVD-0004239	CC(C)(C)C1=CC=C(C=C1)N(C(C(=O)NCC1CCCO1)C1=CC=CN=C1)C(=O)C=C |c:6,8,25,27,t:4,23|	1	LON-WEI-adc59df6-32	25/05/2020	11441-Mpro-A	D20		18826	-0.05	90.5	73.8	111		1.4	100	0	100	0.934	N = 16	2.1	-6.83 ± 3.34 (n=2)	51.3 ± 3.40 (n=2)	12.4		7.53	-0.05	90.5		1	4	0.183	0.635
CVD-0004210	CSCCCNC(=O)C(N(C(=O)C=C)C1=CC=C(C=C1)C(C)(C)C)C1=CC=CN=C1 |c:16,18,27,29,t:14,25|	1	LON-WEI-adc59df6-10	25/05/2020	11441-Mpro-A	D21		15001	-0.05	25.5	22.8	28.4		1.31	100	0	100	0.986	N = 16	2.1	-3.61 ± 3.05 (n=2)	83.0 ± 0.178 (n=2)	12.4		31.6	-0.05	25.5		1	4.6	0.214	0.596
CVD-0004236	CNC(=O)C(N(C(=O)C=C)C1=CC=C(C=C1)C(C)(C)C)C1=CC=CN=C1 |c:12,14,23,25,t:10,21|	1	LON-WEI-adc59df6-3	25/05/2020	11441-Mpro-A	D22		16109	-0.05	35.7	31.7	40.2		1.43	100	0	100	0.981	N = 16	2.1	-6.26 ± 3.13 (n=2)	79.2 ± 0.820 (n=2)	12.4		24.7	-0.05	35.7		1	4.4	0.239	1.46
				25/05/2020	11441-Mpro-A	D23	positive control (hit)	5045	-0.05																94.4	-0.05
				25/05/2020	11441-Mpro-A	D24	negative control	20200	-0.05																-1.13	-0.05
				25/05/2020	11441-Mpro-A	E01	positive control (hit)	3812	-0.05																102	-0.05
				25/05/2020	11441-Mpro-A	E02	negative control	11553	-0.05																53.4	-0.05
CVD-0004253	COC1=CC=C(NC(=O)C(N(C(=O)C=C)C2=CC=C(C=C2)C(C)(C)C)C2=CC=CN=C2)C(OC)=C1 |c:17,19,28,30,35,t:2,4,15,26|	1	LON-WEI-adc59df6-45	25/05/2020	11441-Mpro-A	E03		11216	-0.05	6.47	2.34	17.9		0.358	100	0	100	0.474	N = 16	2.3	34.9 ± 22.0 (n=2)	78.1 ± 21.7 (n=2)	7.43		55.5	-0.05	6.47		1	5.2	0.208	0.497
CVD-0004255	CC(C)(C)C1=CC=C(C=C1)N(C(C(=O)NCCC1=CC=CC(F)=C1)C1=CC=CN=C1)C(=O)C=C |c:6,8,20,23,28,30,t:4,18,26|	1	LON-WEI-adc59df6-47	25/05/2020	11441-Mpro-A	E04		9789	-0.05	2.96	1.93	4.54		0.637	100	0	100	0.852	N = 16	2.3	36.2 ± 18.5 (n=2)	95.6 ± 5.99 (n=2)	7.43		64.5	-0.05	2.96		1	5.5	0.228	0.383
CVD-0004262	CC(C)(C)NC(=O)C(N(C(=O)C=C)C1=CC=C(C=C1)C(C)(C)C)C1=CN=CC(Cl)=C1 |c:15,17,26,29,t:13,24|	1	LON-WEI-adc59df6-53	25/05/2020	11441-Mpro-A	E05		16473	-0.05	65.6	30	144		0.971	100	0	100	0.581	N = 16	2.3	-3.60 ± 17.3 (n=2)	57.4 ± 36.8 (n=2)	7.43		22.4	-0.05	65.6		1	4.2	0.195	-0.465
CVD-0000654	ClCC(=O)N1CC2CC1CN2CC1=CC=CC(Cl)=C1 |c:16,19,t:14|	1	DAN-LON-a5fc619e-8	25/05/2020	11441-Mpro-A	E06		7482	-0.05	2.17	1.56	3.02		0.789	100	0	100	0.889	N = 16	2.3	27.0 ± 10.3 (n=2)	90.2 ± 15.3 (n=2)	7.43		79.1	-0.05	2.17		1	5.7	0.417	3.53
CVD-0002888	OC1=CC=C(O)C(CN2CCN(CC2)C(=O)CCl)=C1 |c:18,t:1,3|	1	NEH-REV-107bcf72-5	25/05/2020	11441-Mpro-A	E07		19210	-0.05	37.4	30.1	46.6		1.45	100	0	100	0.937	N = 16	2.1	-7.94 ± 6.03 (n=2)	76.6 ± 14.9 (n=2)	7.43		5.11	-0.05	37.4		1	4.4	0.326	3.51
CVD-0001235	CN(CC(=O)NC1=CN=CC=C1C)S(=O)(=O)C1=CC=CC2=CC=CN=C12 |c:8,10,19,23,t:6,17,21,25|	1	GAB-REV-70cc3ca5-8	25/05/2020	11441-Mpro-A	E08		21591	-0.05	> 99.0				1.85	100	0	100	0.703	N = 16	2.3	-15.1 ± 3.81 (n=2)	41.6 ± 22.2 (n=2)	7.43		-9.9	-0.05	> 99.0		1	< 4.0	< 0.216	< 2.61
CVD-0002718	CC1CN(CC2=CC=CC(Cl)=C2)CCN1C(=O)CCl |c:7,10,t:5|	1	MED-COV-4280ac29-13	25/05/2020	11441-Mpro-A	E09		12256	-0.05	7.73	6.84	8.74		1.29	100	0	100	0.985	N = 16	1.1	2.99 ± 2.89 (n=2)	88.7 ± 0.401 (n=2)	7.43		49	-0.05	7.73		1	5.1	0.377	2.57
CVD-0003037	ClCC(=O)N1CCN(CC2=CC(Cl)=CC(Cl)=C2)CC1 |c:12,15,t:9|	1	PAU-UNI-8cdd41c7-1	25/05/2020	11441-Mpro-A	E10		7050	-0.05	1.89	1.52	2.34		0.935	100	0	100	0.939	N = 16	2.1	25.6 ± 0.410 (n=2)	88.7 ± 0.343 (n=2)	7.43		81.8	-0.05	1.89		1	5.7	0.422	2.99
CVD-0001111	CS(=O)(=O)N1CCN(CC1C1=CC=CC=C1)C(=O)CCl |c:13,15,t:11|	1	DUN-NEW-f8ce3686-22	25/05/2020	11441-Mpro-A	E11		13880	-0.05	10.6	9.58	11.6		1.34	100	0	100	0.99	N = 16	1.1	0.391 ± 4.30 (n=2)	88.8 ± 1.14 (n=2)	7.43		38.7	-0.05	10.6		1	5	0.348	4.67
CVD-0002492	CC(CCC1=CC=CC=C1)N1CCN(CC1)C(=O)CCl |c:6,8,t:4|	1	MAK-UNK-af83ef51-2	25/05/2020	11441-Mpro-A	E12		17505	-0.05	20.3	18.4	22.3		1.5	100	0	100	0.989	N = 16	1.1	-4.35 ± 1.69 (n=2)	86.4 ± 0.388 (n=2)	7.43		15.9	-0.05	20.3		1	4.7	0.329	2.02
CVD-0004248	CC(C)(C)C1=CC=C(C=C1)N(C(C(=O)NCC1=CC=CC=C1)C1=CC=CN=C1)C(=O)C=C |c:6,8,19,21,26,28,t:4,17,24|	1	LON-WEI-adc59df6-40	25/05/2020	11441-Mpro-A	E13		19177	-0.05	33.3	29.5	37.7		1.39	100	0	100	0.98	N = 16	2.1	-6.90 ± 1.65 (n=2)	78.4 ± 2.16 (n=2)	7.43		5.32	-0.05	33.3		1	4.5	0.196	-0.237
CVD-0000586	OC1=CC=C(Cl)C=C1C(=O)NC1=CN=CC=C1Cl |c:6,14,16,t:1,3,12|	1	CHR-SOS-7098f804-10	25/05/2020	11441-Mpro-A	E14		17808	-0.05	24.2	21.4	27.4		1.4	100	0	100	0.982	N = 16	2.1	-3.98 ± 5.37 (n=2)	84.2 ± 3.23 (n=2)	7.43		14	-0.05	24.2		1	4.6	0.359	1.86
CVD-0005029	OC1=CC(Cl)=CC(CN2CCN(CC2)C(=O)CCl)=C1 |c:4,18,t:1|	1	MAT-POS-2db6411e-2	25/05/2020	11441-Mpro-A	E15		14817	-0.05	12.9	11.6	14.4		1.4	100	0	100	0.988	N = 16	1.1	-3.27 ± 5.40 (n=2)	89.5 ± 1.28 (n=2)	7.43		32.8	-0.05	12.9		1	4.9	0.36	3.06
CVD-0004234	CC(C)(C)C1=CC=C(C=C1)N(C(C(=O)NCC1=CC=CN=C1)C1=CC=CN=C1)C(=O)C=C |c:6,8,19,21,26,28,t:4,17,24|	1	LON-WEI-adc59df6-28	25/05/2020	11441-Mpro-A	E16		19317	-0.05	49.9	43.1	57.6		1.32	100	0	100	0.969	N = 16	2.1	-7.46 ± 3.30 (n=2)	68.0 ± 2.76 (n=2)	7.43		4.44	-0.05	49.9		1	4.3	0.188	0.806
CVD-0004237	CCNC(=O)C(N(C(=O)C=C)C1=CC=C(C=C1)C(C)(C)C)C1=CC=CN=C1 |c:13,15,24,26,t:11,22|	1	LON-WEI-adc59df6-30	25/05/2020	11441-Mpro-A	E17		18467	-0.05	45.5	39.5	52.3		1.4	100	0	100	0.971	N = 16	2.1	-7.59 ± 3.60 (n=2)	73.4 ± 3.38 (n=2)	7.43		9.8	-0.05	45.5		1	4.3	0.225	0.995
CVD-0004229	CC(C)(C)C1=CC=C(C=C1)N(C(C(=O)NCC1=CC=C(F)C=C1)C1=CC=CN=C1)C(=O)C=C |c:6,8,22,27,29,t:4,17,19,25|	1	LON-WEI-adc59df6-23	25/05/2020	11441-Mpro-A	E18		17681	-0.05	23.3	20.7	26.3		1.33	100	0	100	0.983	N = 16	2.1	-5.20 ± 5.06 (n=2)	82.4 ± 2.60 (n=2)	7.43		14.8	-0.05	23.3		1	4.6	0.197	-0.225
CVD-0004232	COCCNC(=O)C(N(C(=O)C=C)C1=CC=C(C=C1)C(C)(C)C)C1=CC=CN=C1 |c:15,17,26,28,t:13,24|	1	LON-WEI-adc59df6-26	25/05/2020	11441-Mpro-A	E19		19252	-0.05	55.8	50.4	61.8		1.38	100	0	100	0.983	N = 16	2.1	-4.25 ± 3.75 (n=2)	66.9 ± 3.41 (n=2)	7.43		4.85	-0.05	55.8		1	4.3	0.205	1.31
CVD-0004239	CC(C)(C)C1=CC=C(C=C1)N(C(C(=O)NCC1CCCO1)C1=CC=CN=C1)C(=O)C=C |c:6,8,25,27,t:4,23|	1	LON-WEI-adc59df6-32	25/05/2020	11441-Mpro-A	E20		19335	-0.05	90.5	73.8	111		1.4	100	0	100	0.934	N = 16	2.1	-6.83 ± 3.34 (n=2)	51.3 ± 3.40 (n=2)	7.43		4.32	-0.05	90.5		1	4	0.183	0.635
CVD-0004210	CSCCCNC(=O)C(N(C(=O)C=C)C1=CC=C(C=C1)C(C)(C)C)C1=CC=CN=C1 |c:16,18,27,29,t:14,25|	1	LON-WEI-adc59df6-10	25/05/2020	11441-Mpro-A	E21		16754	-0.05	25.5	22.8	28.4		1.31	100	0	100	0.986	N = 16	2.1	-3.61 ± 3.05 (n=2)	83.0 ± 0.178 (n=2)	7.43		20.6	-0.05	25.5		1	4.6	0.214	0.596
CVD-0004236	CNC(=O)C(N(C(=O)C=C)C1=CC=C(C=C1)C(C)(C)C)C1=CC=CN=C1 |c:12,14,23,25,t:10,21|	1	LON-WEI-adc59df6-3	25/05/2020	11441-Mpro-A	E22		18493	-0.05	35.7	31.7	40.2		1.43	100	0	100	0.981	N = 16	2.1	-6.26 ± 3.13 (n=2)	79.2 ± 0.820 (n=2)	7.43		9.63	-0.05	35.7		1	4.4	0.239	1.46
				25/05/2020	11441-Mpro-A	E23	positive control (hit)	4372	-0.05																98.7	-0.05
				25/05/2020	11441-Mpro-A	E24	negative control	20754	-0.05																-4.62	-0.05
				25/05/2020	11441-Mpro-A	F01	positive control (hit)	3789	-0.05																102	-0.05
				25/05/2020	11441-Mpro-A	F02	negative control	11593	-0.05																53.1	-0.05
CVD-0004253	COC1=CC=C(NC(=O)C(N(C(=O)C=C)C2=CC=C(C=C2)C(C)(C)C)C2=CC=CN=C2)C(OC)=C1 |c:17,19,28,30,35,t:2,4,15,26|	1	LON-WEI-adc59df6-45	25/05/2020	11441-Mpro-A	F03		11134	-0.05	6.47	2.34	17.9		0.358	100	0	100	0.474	N = 16	2.3	34.9 ± 22.0 (n=2)	78.1 ± 21.7 (n=2)	2.48		56	-0.05	6.47		1	5.2	0.208	0.497
CVD-0004255	CC(C)(C)C1=CC=C(C=C1)N(C(C(=O)NCCC1=CC=CC(F)=C1)C1=CC=CN=C1)C(=O)C=C |c:6,8,20,23,28,30,t:4,18,26|	1	LON-WEI-adc59df6-47	25/05/2020	11441-Mpro-A	F04		11347	-0.05	2.96	1.93	4.54		0.637	100	0	100	0.852	N = 16	2.3	36.2 ± 18.5 (n=2)	95.6 ± 5.99 (n=2)	2.48		54.7	-0.05	2.96		1	5.5	0.228	0.383
CVD-0004262	CC(C)(C)NC(=O)C(N(C(=O)C=C)C1=CC=C(C=C1)C(C)(C)C)C1=CN=CC(Cl)=C1 |c:15,17,26,29,t:13,24|	1	LON-WEI-adc59df6-53	25/05/2020	11441-Mpro-A	F05		17027	-0.05	65.6	30	144		0.971	100	0	100	0.581	N = 16	2.3	-3.60 ± 17.3 (n=2)	57.4 ± 36.8 (n=2)	2.48		18.9	-0.05	65.6		1	4.2	0.195	-0.465
CVD-0000654	ClCC(=O)N1CC2CC1CN2CC1=CC=CC(Cl)=C1 |c:16,19,t:14|	1	DAN-LON-a5fc619e-8	25/05/2020	11441-Mpro-A	F06		10684	-0.05	2.17	1.56	3.02		0.789	100	0	100	0.889	N = 16	2.3	27.0 ± 10.3 (n=2)	90.2 ± 15.3 (n=2)	2.48		58.9	-0.05	2.17		1	5.7	0.417	3.53
CVD-0002888	OC1=CC=C(O)C(CN2CCN(CC2)C(=O)CCl)=C1 |c:18,t:1,3|	1	NEH-REV-107bcf72-5	25/05/2020	11441-Mpro-A	F07		19890	-0.05	37.4	30.1	46.6		1.45	100	0	100	0.937	N = 16	2.1	-7.94 ± 6.03 (n=2)	76.6 ± 14.9 (n=2)	2.48		0.823	-0.05	37.4		1	4.4	0.326	3.51
CVD-0001235	CN(CC(=O)NC1=CN=CC=C1C)S(=O)(=O)C1=CC=CC2=CC=CN=C12 |c:8,10,19,23,t:6,17,21,25|	1	GAB-REV-70cc3ca5-8	25/05/2020	11441-Mpro-A	F08		21484	-0.05	> 99.0				1.85	100	0	100	0.703	N = 16	2.3	-15.1 ± 3.81 (n=2)	41.6 ± 22.2 (n=2)	2.48		-9.23	-0.05	> 99.0		1	< 4.0	< 0.216	< 2.61
CVD-0002718	CC1CN(CC2=CC=CC(Cl)=C2)CCN1C(=O)CCl |c:7,10,t:5|	1	MED-COV-4280ac29-13	25/05/2020	11441-Mpro-A	F09		17082	-0.05	7.73	6.84	8.74		1.29	100	0	100	0.985	N = 16	1.1	2.99 ± 2.89 (n=2)	88.7 ± 0.401 (n=2)	2.48		18.5	-0.05	7.73		1	5.1	0.377	2.57
CVD-0003037	ClCC(=O)N1CCN(CC2=CC(Cl)=CC(Cl)=C2)CC1 |c:12,15,t:9|	1	PAU-UNI-8cdd41c7-1	25/05/2020	11441-Mpro-A	F10		10588	-0.05	1.89	1.52	2.34		0.935	100	0	100	0.939	N = 16	2.1	25.6 ± 0.410 (n=2)	88.7 ± 0.343 (n=2)	2.48		59.5	-0.05	1.89		1	5.7	0.422	2.99
CVD-0001111	CS(=O)(=O)N1CCN(CC1C1=CC=CC=C1)C(=O)CCl |c:13,15,t:11|	1	DUN-NEW-f8ce3686-22	25/05/2020	11441-Mpro-A	F11		17861	-0.05	10.6	9.58	11.6		1.34	100	0	100	0.99	N = 16	1.1	0.391 ± 4.30 (n=2)	88.8 ± 1.14 (n=2)	2.48		13.6	-0.05	10.6		1	5	0.348	4.67
CVD-0002492	CC(CCC1=CC=CC=C1)N1CCN(CC1)C(=O)CCl |c:6,8,t:4|	1	MAK-UNK-af83ef51-2	25/05/2020	11441-Mpro-A	F12		19853	-0.05	20.3	18.4	22.3		1.5	100	0	100	0.989	N = 16	1.1	-4.35 ± 1.69 (n=2)	86.4 ± 0.388 (n=2)	2.48		1.06	-0.05	20.3		1	4.7	0.329	2.02
CVD-0004248	CC(C)(C)C1=CC=C(C=C1)N(C(C(=O)NCC1=CC=CC=C1)C1=CC=CN=C1)C(=O)C=C |c:6,8,19,21,26,28,t:4,17,24|	1	LON-WEI-adc59df6-40	25/05/2020	11441-Mpro-A	F13		19813	-0.05	33.3	29.5	37.7		1.39	100	0	100	0.98	N = 16	2.1	-6.90 ± 1.65 (n=2)	78.4 ± 2.16 (n=2)	2.48		1.31	-0.05	33.3		1	4.5	0.196	-0.237
CVD-0000586	OC1=CC=C(Cl)C=C1C(=O)NC1=CN=CC=C1Cl |c:6,14,16,t:1,3,12|	1	CHR-SOS-7098f804-10	25/05/2020	11441-Mpro-A	F14		19857	-0.05	24.2	21.4	27.4		1.4	100	0	100	0.982	N = 16	2.1	-3.98 ± 5.37 (n=2)	84.2 ± 3.23 (n=2)	2.48		1.03	-0.05	24.2		1	4.6	0.359	1.86
CVD-0005029	OC1=CC(Cl)=CC(CN2CCN(CC2)C(=O)CCl)=C1 |c:4,18,t:1|	1	MAT-POS-2db6411e-2	25/05/2020	11441-Mpro-A	F15		18121	-0.05	12.9	11.6	14.4		1.4	100	0	100	0.988	N = 16	1.1	-3.27 ± 5.40 (n=2)	89.5 ± 1.28 (n=2)	2.48		12	-0.05	12.9		1	4.9	0.36	3.06
CVD-0004234	CC(C)(C)C1=CC=C(C=C1)N(C(C(=O)NCC1=CC=CN=C1)C1=CC=CN=C1)C(=O)C=C |c:6,8,19,21,26,28,t:4,17,24|	1	LON-WEI-adc59df6-28	25/05/2020	11441-Mpro-A	F16		20353	-0.05	49.9	43.1	57.6		1.32	100	0	100	0.969	N = 16	2.1	-7.46 ± 3.30 (n=2)	68.0 ± 2.76 (n=2)	2.48		-2.1	-0.05	49.9		1	4.3	0.188	0.806
CVD-0004237	CCNC(=O)C(N(C(=O)C=C)C1=CC=C(C=C1)C(C)(C)C)C1=CC=CN=C1 |c:13,15,24,26,t:11,22|	1	LON-WEI-adc59df6-30	25/05/2020	11441-Mpro-A	F17		19878	-0.05	45.5	39.5	52.3		1.4	100	0	100	0.971	N = 16	2.1	-7.59 ± 3.60 (n=2)	73.4 ± 3.38 (n=2)	2.48		0.898	-0.05	45.5		1	4.3	0.225	0.995
CVD-0004229	CC(C)(C)C1=CC=C(C=C1)N(C(C(=O)NCC1=CC=C(F)C=C1)C1=CC=CN=C1)C(=O)C=C |c:6,8,22,27,29,t:4,17,19,25|	1	LON-WEI-adc59df6-23	25/05/2020	11441-Mpro-A	F18		18851	-0.05	23.3	20.7	26.3		1.33	100	0	100	0.983	N = 16	2.1	-5.20 ± 5.06 (n=2)	82.4 ± 2.60 (n=2)	2.48		7.37	-0.05	23.3		1	4.6	0.197	-0.225
CVD-0004232	COCCNC(=O)C(N(C(=O)C=C)C1=CC=C(C=C1)C(C)(C)C)C1=CC=CN=C1 |c:15,17,26,28,t:13,24|	1	LON-WEI-adc59df6-26	25/05/2020	11441-Mpro-A	F19		20530	-0.05	55.8	50.4	61.8		1.38	100	0	100	0.983	N = 16	2.1	-4.25 ± 3.75 (n=2)	66.9 ± 3.41 (n=2)	2.48		-3.21	-0.05	55.8		1	4.3	0.205	1.31
CVD-0004239	CC(C)(C)C1=CC=C(C=C1)N(C(C(=O)NCC1CCCO1)C1=CC=CN=C1)C(=O)C=C |c:6,8,25,27,t:4,23|	1	LON-WEI-adc59df6-32	25/05/2020	11441-Mpro-A	F20		20483	-0.05	90.5	73.8	111		1.4	100	0	100	0.934	N = 16	2.1	-6.83 ± 3.34 (n=2)	51.3 ± 3.40 (n=2)	2.48		-2.92	-0.05	90.5		1	4	0.183	0.635
CVD-0004210	CSCCCNC(=O)C(N(C(=O)C=C)C1=CC=C(C=C1)C(C)(C)C)C1=CC=CN=C1 |c:16,18,27,29,t:14,25|	1	LON-WEI-adc59df6-10	25/05/2020	11441-Mpro-A	F21		19225	-0.05	25.5	22.8	28.4		1.31	100	0	100	0.986	N = 16	2.1	-3.61 ± 3.05 (n=2)	83.0 ± 0.178 (n=2)	2.48		5.02	-0.05	25.5		1	4.6	0.214	0.596
CVD-0004236	CNC(=O)C(N(C(=O)C=C)C1=CC=C(C=C1)C(C)(C)C)C1=CC=CN=C1 |c:12,14,23,25,t:10,21|	1	LON-WEI-adc59df6-3	25/05/2020	11441-Mpro-A	F22		19864	-0.05	35.7	31.7	40.2		1.43	100	0	100	0.981	N = 16	2.1	-6.26 ± 3.13 (n=2)	79.2 ± 0.820 (n=2)	2.48		0.987	-0.05	35.7		1	4.4	0.239	1.46
				25/05/2020	11441-Mpro-A	F23	positive control (hit)	4621	-0.05																97.1	-0.05
				25/05/2020	11441-Mpro-A	F24	negative control	21003	-0.05																-6.19	-0.05
				25/05/2020	11441-Mpro-A	G01	positive control (hit)	4166	-0.05																100	-0.05
				25/05/2020	11441-Mpro-A	G02	negative control	12604	-0.05																46.8	-0.05
CVD-0004253	COC1=CC=C(NC(=O)C(N(C(=O)C=C)C2=CC=C(C=C2)C(C)(C)C)C2=CC=CN=C2)C(OC)=C1 |c:17,19,28,30,35,t:2,4,15,26|	1	LON-WEI-adc59df6-45	25/05/2020	11441-Mpro-A	G03		10727	-0.05	6.47	2.34	17.9		0.358	100	0	100	0.474	N = 16	2.3	34.9 ± 22.0 (n=2)	78.1 ± 21.7 (n=2)	1.55		58.6	-0.05	6.47		1	5.2	0.208	0.497
CVD-0004255	CC(C)(C)C1=CC=C(C=C1)N(C(C(=O)NCCC1=CC=CC(F)=C1)C1=CC=CN=C1)C(=O)C=C |c:6,8,20,23,28,30,t:4,18,26|	1	LON-WEI-adc59df6-47	25/05/2020	11441-Mpro-A	G04		12315	-0.05	2.96	1.93	4.54		0.637	100	0	100	0.852	N = 16	2.3	36.2 ± 18.5 (n=2)	95.6 ± 5.99 (n=2)	1.55		48.6	-0.05	2.96		1	5.5	0.228	0.383
CVD-0004262	CC(C)(C)NC(=O)C(N(C(=O)C=C)C1=CC=C(C=C1)C(C)(C)C)C1=CN=CC(Cl)=C1 |c:15,17,26,29,t:13,24|	1	LON-WEI-adc59df6-53	25/05/2020	11441-Mpro-A	G05		18648	-0.05	65.6	30	144		0.971	100	0	100	0.581	N = 16	2.3	-3.60 ± 17.3 (n=2)	57.4 ± 36.8 (n=2)	1.55		8.65	-0.05	65.6		1	4.2	0.195	-0.465
CVD-0000654	ClCC(=O)N1CC2CC1CN2CC1=CC=CC(Cl)=C1 |c:16,19,t:14|	1	DAN-LON-a5fc619e-8	25/05/2020	11441-Mpro-A	G06		12576	-0.05	2.17	1.56	3.02		0.789	100	0	100	0.889	N = 16	2.3	27.0 ± 10.3 (n=2)	90.2 ± 15.3 (n=2)	1.55		46.9	-0.05	2.17		1	5.7	0.417	3.53
CVD-0002888	OC1=CC=C(O)C(CN2CCN(CC2)C(=O)CCl)=C1 |c:18,t:1,3|	1	NEH-REV-107bcf72-5	25/05/2020	11441-Mpro-A	G07		20669	-0.05	37.4	30.1	46.6		1.45	100	0	100	0.937	N = 16	2.1	-7.94 ± 6.03 (n=2)	76.6 ± 14.9 (n=2)	1.55		-4.09	-0.05	37.4		1	4.4	0.326	3.51
CVD-0001235	CN(CC(=O)NC1=CN=CC=C1C)S(=O)(=O)C1=CC=CC2=CC=CN=C12 |c:8,10,19,23,t:6,17,21,25|	1	GAB-REV-70cc3ca5-8	25/05/2020	11441-Mpro-A	G08		21991	-0.05	> 99.0				1.85	100	0	100	0.703	N = 16	2.3	-15.1 ± 3.81 (n=2)	41.6 ± 22.2 (n=2)	1.55		-12.4	-0.05	> 99.0		1	< 4.0	< 0.216	< 2.61
CVD-0002718	CC1CN(CC2=CC=CC(Cl)=C2)CCN1C(=O)CCl |c:7,10,t:5|	1	MED-COV-4280ac29-13	25/05/2020	11441-Mpro-A	G09		18843	-0.05	7.73	6.84	8.74		1.29	100	0	100	0.985	N = 16	1.1	2.99 ± 2.89 (n=2)	88.7 ± 0.401 (n=2)	1.55		7.42	-0.05	7.73		1	5.1	0.377	2.57
CVD-0003037	ClCC(=O)N1CCN(CC2=CC(Cl)=CC(Cl)=C2)CC1 |c:12,15,t:9|	1	PAU-UNI-8cdd41c7-1	25/05/2020	11441-Mpro-A	G10		13060	-0.05	1.89	1.52	2.34		0.935	100	0	100	0.939	N = 16	2.1	25.6 ± 0.410 (n=2)	88.7 ± 0.343 (n=2)	1.55		43.9	-0.05	1.89		1	5.7	0.422	2.99
CVD-0001111	CS(=O)(=O)N1CCN(CC1C1=CC=CC=C1)C(=O)CCl |c:13,15,t:11|	1	DUN-NEW-f8ce3686-22	25/05/2020	11441-Mpro-A	G11		18849	-0.05	10.6	9.58	11.6		1.34	100	0	100	0.99	N = 16	1.1	0.391 ± 4.30 (n=2)	88.8 ± 1.14 (n=2)	1.55		7.39	-0.05	10.6		1	5	0.348	4.67
CVD-0002492	CC(CCC1=CC=CC=C1)N1CCN(CC1)C(=O)CCl |c:6,8,t:4|	1	MAK-UNK-af83ef51-2	25/05/2020	11441-Mpro-A	G12		20520	-0.05	20.3	18.4	22.3		1.5	100	0	100	0.989	N = 16	1.1	-4.35 ± 1.69 (n=2)	86.4 ± 0.388 (n=2)	1.55		-3.15	-0.05	20.3		1	4.7	0.329	2.02
CVD-0004248	CC(C)(C)C1=CC=C(C=C1)N(C(C(=O)NCC1=CC=CC=C1)C1=CC=CN=C1)C(=O)C=C |c:6,8,19,21,26,28,t:4,17,24|	1	LON-WEI-adc59df6-40	25/05/2020	11441-Mpro-A	G13		20930	-0.05	33.3	29.5	37.7		1.39	100	0	100	0.98	N = 16	2.1	-6.90 ± 1.65 (n=2)	78.4 ± 2.16 (n=2)	1.55		-5.73	-0.05	33.3		1	4.5	0.196	-0.237
CVD-0000586	OC1=CC=C(Cl)C=C1C(=O)NC1=CN=CC=C1Cl |c:6,14,16,t:1,3,12|	1	CHR-SOS-7098f804-10	25/05/2020	11441-Mpro-A	G14		20050	-0.05	24.2	21.4	27.4		1.4	100	0	100	0.982	N = 16	2.1	-3.98 ± 5.37 (n=2)	84.2 ± 3.23 (n=2)	1.55		-0.186	-0.05	24.2		1	4.6	0.359	1.86
CVD-0005029	OC1=CC(Cl)=CC(CN2CCN(CC2)C(=O)CCl)=C1 |c:4,18,t:1|	1	MAT-POS-2db6411e-2	25/05/2020	11441-Mpro-A	G15		19566	-0.05	12.9	11.6	14.4		1.4	100	0	100	0.988	N = 16	1.1	-3.27 ± 5.40 (n=2)	89.5 ± 1.28 (n=2)	1.55		2.87	-0.05	12.9		1	4.9	0.36	3.06
CVD-0004234	CC(C)(C)C1=CC=C(C=C1)N(C(C(=O)NCC1=CC=CN=C1)C1=CC=CN=C1)C(=O)C=C |c:6,8,19,21,26,28,t:4,17,24|	1	LON-WEI-adc59df6-28	25/05/2020	11441-Mpro-A	G16		20834	-0.05	49.9	43.1	57.6		1.32	100	0	100	0.969	N = 16	2.1	-7.46 ± 3.30 (n=2)	68.0 ± 2.76 (n=2)	1.55		-5.13	-0.05	49.9		1	4.3	0.188	0.806
CVD-0004237	CCNC(=O)C(N(C(=O)C=C)C1=CC=C(C=C1)C(C)(C)C)C1=CC=CN=C1 |c:13,15,24,26,t:11,22|	1	LON-WEI-adc59df6-30	25/05/2020	11441-Mpro-A	G17		20820	-0.05	45.5	39.5	52.3		1.4	100	0	100	0.971	N = 16	2.1	-7.59 ± 3.60 (n=2)	73.4 ± 3.38 (n=2)	1.55		-5.04	-0.05	45.5		1	4.3	0.225	0.995
CVD-0004229	CC(C)(C)C1=CC=C(C=C1)N(C(C(=O)NCC1=CC=C(F)C=C1)C1=CC=CN=C1)C(=O)C=C |c:6,8,22,27,29,t:4,17,19,25|	1	LON-WEI-adc59df6-23	25/05/2020	11441-Mpro-A	G18		20002	-0.05	23.3	20.7	26.3		1.33	100	0	100	0.983	N = 16	2.1	-5.20 ± 5.06 (n=2)	82.4 ± 2.60 (n=2)	1.55		0.117	-0.05	23.3		1	4.6	0.197	-0.225
CVD-0004232	COCCNC(=O)C(N(C(=O)C=C)C1=CC=C(C=C1)C(C)(C)C)C1=CC=CN=C1 |c:15,17,26,28,t:13,24|	1	LON-WEI-adc59df6-26	25/05/2020	11441-Mpro-A	G19		20430	-0.05	55.8	50.4	61.8		1.38	100	0	100	0.983	N = 16	2.1	-4.25 ± 3.75 (n=2)	66.9 ± 3.41 (n=2)	1.55		-2.58	-0.05	55.8		1	4.3	0.205	1.31
CVD-0004239	CC(C)(C)C1=CC=C(C=C1)N(C(C(=O)NCC1CCCO1)C1=CC=CN=C1)C(=O)C=C |c:6,8,25,27,t:4,23|	1	LON-WEI-adc59df6-32	25/05/2020	11441-Mpro-A	G20		20729	-0.05	90.5	73.8	111		1.4	100	0	100	0.934	N = 16	2.1	-6.83 ± 3.34 (n=2)	51.3 ± 3.40 (n=2)	1.55		-4.47	-0.05	90.5		1	4	0.183	0.635
CVD-0004210	CSCCCNC(=O)C(N(C(=O)C=C)C1=CC=C(C=C1)C(C)(C)C)C1=CC=CN=C1 |c:16,18,27,29,t:14,25|	1	LON-WEI-adc59df6-10	25/05/2020	11441-Mpro-A	G21		19902	-0.05	25.5	22.8	28.4		1.31	100	0	100	0.986	N = 16	2.1	-3.61 ± 3.05 (n=2)	83.0 ± 0.178 (n=2)	1.55		0.747	-0.05	25.5		1	4.6	0.214	0.596
CVD-0004236	CNC(=O)C(N(C(=O)C=C)C1=CC=C(C=C1)C(C)(C)C)C1=CC=CN=C1 |c:12,14,23,25,t:10,21|	1	LON-WEI-adc59df6-3	25/05/2020	11441-Mpro-A	G22		20275	-0.05	35.7	31.7	40.2		1.43	100	0	100	0.981	N = 16	2.1	-6.26 ± 3.13 (n=2)	79.2 ± 0.820 (n=2)	1.55		-1.6	-0.05	35.7		1	4.4	0.239	1.46
				25/05/2020	11441-Mpro-A	G23	positive control (hit)	4859	-0.05																95.6	-0.05
				25/05/2020	11441-Mpro-A	G24	negative control	20601	-0.05																-3.66	-0.05
				25/05/2020	11441-Mpro-A	H01	positive control (hit)	4030	-0.05																101	-0.05
				25/05/2020	11441-Mpro-A	H02	negative control	11999	-0.05																50.6	-0.05
CVD-0004253	COC1=CC=C(NC(=O)C(N(C(=O)C=C)C2=CC=C(C=C2)C(C)(C)C)C2=CC=CN=C2)C(OC)=C1 |c:17,19,28,30,35,t:2,4,15,26|	1	LON-WEI-adc59df6-45	25/05/2020	11441-Mpro-A	H03		12025	-0.05	6.47	2.34	17.9		0.358	100	0	100	0.474	N = 16	2.3	34.9 ± 22.0 (n=2)	78.1 ± 21.7 (n=2)	0.773		50.4	-0.05	6.47		1	5.2	0.208	0.497
CVD-0004255	CC(C)(C)C1=CC=C(C=C1)N(C(C(=O)NCCC1=CC=CC(F)=C1)C1=CC=CN=C1)C(=O)C=C |c:6,8,20,23,28,30,t:4,18,26|	1	LON-WEI-adc59df6-47	25/05/2020	11441-Mpro-A	H04		12205	-0.05	2.96	1.93	4.54		0.637	100	0	100	0.852	N = 16	2.3	36.2 ± 18.5 (n=2)	95.6 ± 5.99 (n=2)	0.773		49.3	-0.05	2.96		1	5.5	0.228	0.383
CVD-0004262	CC(C)(C)NC(=O)C(N(C(=O)C=C)C1=CC=C(C=C1)C(C)(C)C)C1=CN=CC(Cl)=C1 |c:15,17,26,29,t:13,24|	1	LON-WEI-adc59df6-53	25/05/2020	11441-Mpro-A	H05		18853	-0.05	65.6	30	144		0.971	100	0	100	0.581	N = 16	2.3	-3.60 ± 17.3 (n=2)	57.4 ± 36.8 (n=2)	0.773		7.36	-0.05	65.6		1	4.2	0.195	-0.465
CVD-0000654	ClCC(=O)N1CC2CC1CN2CC1=CC=CC(Cl)=C1 |c:16,19,t:14|	1	DAN-LON-a5fc619e-8	25/05/2020	11441-Mpro-A	H06		14583	-0.05	2.17	1.56	3.02		0.789	100	0	100	0.889	N = 16	2.3	27.0 ± 10.3 (n=2)	90.2 ± 15.3 (n=2)	0.773		34.3	-0.05	2.17		1	5.7	0.417	3.53
CVD-0002888	OC1=CC=C(O)C(CN2CCN(CC2)C(=O)CCl)=C1 |c:18,t:1,3|	1	NEH-REV-107bcf72-5	25/05/2020	11441-Mpro-A	H07		20603	-0.05	37.4	30.1	46.6		1.45	100	0	100	0.937	N = 16	2.1	-7.94 ± 6.03 (n=2)	76.6 ± 14.9 (n=2)	0.773		-3.67	-0.05	37.4		1	4.4	0.326	3.51
CVD-0001235	CN(CC(=O)NC1=CN=CC=C1C)S(=O)(=O)C1=CC=CC2=CC=CN=C12 |c:8,10,19,23,t:6,17,21,25|	1	GAB-REV-70cc3ca5-8	25/05/2020	11441-Mpro-A	H08		20931	-0.05	> 99.0				1.85	100	0	100	0.703	N = 16	2.3	-15.1 ± 3.81 (n=2)	41.6 ± 22.2 (n=2)	0.773		-5.74	-0.05	> 99.0		1	< 4.0	< 0.216	< 2.61
CVD-0002718	CC1CN(CC2=CC=CC(Cl)=C2)CCN1C(=O)CCl |c:7,10,t:5|	1	MED-COV-4280ac29-13	25/05/2020	11441-Mpro-A	H09		19221	-0.05	7.73	6.84	8.74		1.29	100	0	100	0.985	N = 16	1.1	2.99 ± 2.89 (n=2)	88.7 ± 0.401 (n=2)	0.773		5.04	-0.05	7.73		1	5.1	0.377	2.57
CVD-0003037	ClCC(=O)N1CCN(CC2=CC(Cl)=CC(Cl)=C2)CC1 |c:12,15,t:9|	1	PAU-UNI-8cdd41c7-1	25/05/2020	11441-Mpro-A	H10		15919	-0.05	1.89	1.52	2.34		0.935	100	0	100	0.939	N = 16	2.1	25.6 ± 0.410 (n=2)	88.7 ± 0.343 (n=2)	0.773		25.9	-0.05	1.89		1	5.7	0.422	2.99
CVD-0001111	CS(=O)(=O)N1CCN(CC1C1=CC=CC=C1)C(=O)CCl |c:13,15,t:11|	1	DUN-NEW-f8ce3686-22	25/05/2020	11441-Mpro-A	H11		19476	-0.05	10.6	9.58	11.6		1.34	100	0	100	0.99	N = 16	1.1	0.391 ± 4.30 (n=2)	88.8 ± 1.14 (n=2)	0.773		3.43	-0.05	10.6		1	5	0.348	4.67
CVD-0002492	CC(CCC1=CC=CC=C1)N1CCN(CC1)C(=O)CCl |c:6,8,t:4|	1	MAK-UNK-af83ef51-2	25/05/2020	11441-Mpro-A	H12		20150	-0.05	20.3	18.4	22.3		1.5	100	0	100	0.989	N = 16	1.1	-4.35 ± 1.69 (n=2)	86.4 ± 0.388 (n=2)	0.773		-0.817	-0.05	20.3		1	4.7	0.329	2.02
CVD-0004248	CC(C)(C)C1=CC=C(C=C1)N(C(C(=O)NCC1=CC=CC=C1)C1=CC=CN=C1)C(=O)C=C |c:6,8,19,21,26,28,t:4,17,24|	1	LON-WEI-adc59df6-40	25/05/2020	11441-Mpro-A	H13		19831	-0.05	33.3	29.5	37.7		1.39	100	0	100	0.98	N = 16	2.1	-6.90 ± 1.65 (n=2)	78.4 ± 2.16 (n=2)	0.773		1.19	-0.05	33.3		1	4.5	0.196	-0.237
CVD-0000586	OC1=CC=C(Cl)C=C1C(=O)NC1=CN=CC=C1Cl |c:6,14,16,t:1,3,12|	1	CHR-SOS-7098f804-10	25/05/2020	11441-Mpro-A	H14		19683	-0.05	24.2	21.4	27.4		1.4	100	0	100	0.982	N = 16	2.1	-3.98 ± 5.37 (n=2)	84.2 ± 3.23 (n=2)	0.773		2.13	-0.05	24.2		1	4.6	0.359	1.86
CVD-0005029	OC1=CC(Cl)=CC(CN2CCN(CC2)C(=O)CCl)=C1 |c:4,18,t:1|	1	MAT-POS-2db6411e-2	25/05/2020	11441-Mpro-A	H15		19934	-0.05	12.9	11.6	14.4		1.4	100	0	100	0.988	N = 16	1.1	-3.27 ± 5.40 (n=2)	89.5 ± 1.28 (n=2)	0.773		0.545	-0.05	12.9		1	4.9	0.36	3.06
CVD-0004234	CC(C)(C)C1=CC=C(C=C1)N(C(C(=O)NCC1=CC=CN=C1)C1=CC=CN=C1)C(=O)C=C |c:6,8,19,21,26,28,t:4,17,24|	1	LON-WEI-adc59df6-28	25/05/2020	11441-Mpro-A	H16		20191	-0.05	49.9	43.1	57.6		1.32	100	0	100	0.969	N = 16	2.1	-7.46 ± 3.30 (n=2)	68.0 ± 2.76 (n=2)	0.773		-1.08	-0.05	49.9		1	4.3	0.188	0.806
CVD-0004237	CCNC(=O)C(N(C(=O)C=C)C1=CC=C(C=C1)C(C)(C)C)C1=CC=CN=C1 |c:13,15,24,26,t:11,22|	1	LON-WEI-adc59df6-30	25/05/2020	11441-Mpro-A	H17		20246	-0.05	45.5	39.5	52.3		1.4	100	0	100	0.971	N = 16	2.1	-7.59 ± 3.60 (n=2)	73.4 ± 3.38 (n=2)	0.773		-1.42	-0.05	45.5		1	4.3	0.225	0.995
CVD-0004229	CC(C)(C)C1=CC=C(C=C1)N(C(C(=O)NCC1=CC=C(F)C=C1)C1=CC=CN=C1)C(=O)C=C |c:6,8,22,27,29,t:4,17,19,25|	1	LON-WEI-adc59df6-23	25/05/2020	11441-Mpro-A	H18		20278	-0.05	23.3	20.7	26.3		1.33	100	0	100	0.983	N = 16	2.1	-5.20 ± 5.06 (n=2)	82.4 ± 2.60 (n=2)	0.773		-1.62	-0.05	23.3		1	4.6	0.197	-0.225
CVD-0004232	COCCNC(=O)C(N(C(=O)C=C)C1=CC=C(C=C1)C(C)(C)C)C1=CC=CN=C1 |c:15,17,26,28,t:13,24|	1	LON-WEI-adc59df6-26	25/05/2020	11441-Mpro-A	H19		20274	-0.05	55.8	50.4	61.8		1.38	100	0	100	0.983	N = 16	2.1	-4.25 ± 3.75 (n=2)	66.9 ± 3.41 (n=2)	0.773		-1.6	-0.05	55.8		1	4.3	0.205	1.31
CVD-0004239	CC(C)(C)C1=CC=C(C=C1)N(C(C(=O)NCC1CCCO1)C1=CC=CN=C1)C(=O)C=C |c:6,8,25,27,t:4,23|	1	LON-WEI-adc59df6-32	25/05/2020	11441-Mpro-A	H20		20370	-0.05	90.5	73.8	111		1.4	100	0	100	0.934	N = 16	2.1	-6.83 ± 3.34 (n=2)	51.3 ± 3.40 (n=2)	0.773		-2.2	-0.05	90.5		1	4	0.183	0.635
CVD-0004210	CSCCCNC(=O)C(N(C(=O)C=C)C1=CC=C(C=C1)C(C)(C)C)C1=CC=CN=C1 |c:16,18,27,29,t:14,25|	1	LON-WEI-adc59df6-10	25/05/2020	11441-Mpro-A	H21		20250	-0.05	25.5	22.8	28.4		1.31	100	0	100	0.986	N = 16	2.1	-3.61 ± 3.05 (n=2)	83.0 ± 0.178 (n=2)	0.773		-1.45	-0.05	25.5		1	4.6	0.214	0.596
CVD-0004236	CNC(=O)C(N(C(=O)C=C)C1=CC=C(C=C1)C(C)(C)C)C1=CC=CN=C1 |c:12,14,23,25,t:10,21|	1	LON-WEI-adc59df6-3	25/05/2020	11441-Mpro-A	H22		20662	-0.05	35.7	31.7	40.2		1.43	100	0	100	0.981	N = 16	2.1	-6.26 ± 3.13 (n=2)	79.2 ± 0.820 (n=2)	0.773		-4.04	-0.05	35.7		1	4.4	0.239	1.46
				25/05/2020	11441-Mpro-A	H23	positive control (hit)	4735	-0.05																96.4	-0.05
				25/05/2020	11441-Mpro-A	H24	negative control	20881	-0.05																-5.43	-0.05
				25/05/2020	11441-Mpro-A	I01	positive control (hit)	4039	-0.05																101	-0.05
				25/05/2020	11441-Mpro-A	I02	negative control	12880	-0.05																45	-0.05
CVD-0004253	COC1=CC=C(NC(=O)C(N(C(=O)C=C)C2=CC=C(C=C2)C(C)(C)C)C2=CC=CN=C2)C(OC)=C1 |c:17,19,28,30,35,t:2,4,15,26|	1	LON-WEI-adc59df6-45	25/05/2020	11441-Mpro-A	I03		10064	-0.05	6.47	2.34	17.9		0.358	100	0	100	0.474	N = 16	2.3	34.9 ± 22.0 (n=2)	78.1 ± 21.7 (n=2)	99		62.8	-0.05	6.47		1	5.2	0.208	0.497
CVD-0004255	CC(C)(C)C1=CC=C(C=C1)N(C(C(=O)NCCC1=CC=CC(F)=C1)C1=CC=CN=C1)C(=O)C=C |c:6,8,20,23,28,30,t:4,18,26|	1	LON-WEI-adc59df6-47	25/05/2020	11441-Mpro-A	I04		5525	-0.05	2.96	1.93	4.54		0.637	100	0	100	0.852	N = 16	2.3	36.2 ± 18.5 (n=2)	95.6 ± 5.99 (n=2)	99		91.4	-0.05	2.96		1	5.5	0.228	0.383
CVD-0004262	CC(C)(C)NC(=O)C(N(C(=O)C=C)C1=CC=C(C=C1)C(C)(C)C)C1=CN=CC(Cl)=C1 |c:15,17,26,29,t:13,24|	1	LON-WEI-adc59df6-53	25/05/2020	11441-Mpro-A	I05		15039	-0.05	65.6	30	144		0.971	100	0	100	0.581	N = 16	2.3	-3.60 ± 17.3 (n=2)	57.4 ± 36.8 (n=2)	99		31.4	-0.05	65.6		1	4.2	0.195	-0.465
CVD-0000654	ClCC(=O)N1CC2CC1CN2CC1=CC=CC(Cl)=C1 |c:16,19,t:14|	1	DAN-LON-a5fc619e-8	25/05/2020	11441-Mpro-A	I06		7432	-0.05	2.17	1.56	3.02		0.789	100	0	100	0.889	N = 16	2.3	27.0 ± 10.3 (n=2)	90.2 ± 15.3 (n=2)	99		79.4	-0.05	2.17		1	5.7	0.417	3.53
CVD-0002888	OC1=CC=C(O)C(CN2CCN(CC2)C(=O)CCl)=C1 |c:18,t:1,3|	1	NEH-REV-107bcf72-5	25/05/2020	11441-Mpro-A	I07		9546	-0.05	37.4	30.1	46.6		1.45	100	0	100	0.937	N = 16	2.1	-7.94 ± 6.03 (n=2)	76.6 ± 14.9 (n=2)	99		66	-0.05	37.4		1	4.4	0.326	3.51
CVD-0001235	CN(CC(=O)NC1=CN=CC=C1C)S(=O)(=O)C1=CC=CC2=CC=CN=C12 |c:8,10,19,23,t:6,17,21,25|	1	GAB-REV-70cc3ca5-8	25/05/2020	11441-Mpro-A	I08		15918	-0.05	> 99.0				1.85	100	0	100	0.703	N = 16	2.3	-15.1 ± 3.81 (n=2)	41.6 ± 22.2 (n=2)	99		25.9	-0.05	> 99.0		1	< 4.0	< 0.216	< 2.61
CVD-0002718	CC1CN(CC2=CC=CC(Cl)=C2)CCN1C(=O)CCl |c:7,10,t:5|	1	MED-COV-4280ac29-13	25/05/2020	11441-Mpro-A	I09		5998	-0.05	7.73	6.84	8.74		1.29	100	0	100	0.985	N = 16	1.1	2.99 ± 2.89 (n=2)	88.7 ± 0.401 (n=2)	99		88.4	-0.05	7.73		1	5.1	0.377	2.57
CVD-0003037	ClCC(=O)N1CCN(CC2=CC(Cl)=CC(Cl)=C2)CC1 |c:12,15,t:9|	1	PAU-UNI-8cdd41c7-1	25/05/2020	11441-Mpro-A	I10		5917	-0.05	1.89	1.52	2.34		0.935	100	0	100	0.939	N = 16	2.1	25.6 ± 0.410 (n=2)	88.7 ± 0.343 (n=2)	99		88.9	-0.05	1.89		1	5.7	0.422	2.99
CVD-0001111	CS(=O)(=O)N1CCN(CC1C1=CC=CC=C1)C(=O)CCl |c:13,15,t:11|	1	DUN-NEW-f8ce3686-22	25/05/2020	11441-Mpro-A	I11		5815	-0.05	10.6	9.58	11.6		1.34	100	0	100	0.99	N = 16	1.1	0.391 ± 4.30 (n=2)	88.8 ± 1.14 (n=2)	99		89.6	-0.05	10.6		1	5	0.348	4.67
CVD-0002492	CC(CCC1=CC=CC=C1)N1CCN(CC1)C(=O)CCl |c:6,8,t:4|	1	MAK-UNK-af83ef51-2	25/05/2020	11441-Mpro-A	I12		6361	-0.05	20.3	18.4	22.3		1.5	100	0	100	0.989	N = 16	1.1	-4.35 ± 1.69 (n=2)	86.4 ± 0.388 (n=2)	99		86.1	-0.05	20.3		1	4.7	0.329	2.02
CVD-0004248	CC(C)(C)C1=CC=C(C=C1)N(C(C(=O)NCC1=CC=CC=C1)C1=CC=CN=C1)C(=O)C=C |c:6,8,19,21,26,28,t:4,17,24|	1	LON-WEI-adc59df6-40	25/05/2020	11441-Mpro-A	I13		7830	-0.05	33.3	29.5	37.7		1.39	100	0	100	0.98	N = 16	2.1	-6.90 ± 1.65 (n=2)	78.4 ± 2.16 (n=2)	99		76.9	-0.05	33.3		1	4.5	0.196	-0.237
CVD-0000586	OC1=CC=C(Cl)C=C1C(=O)NC1=CN=CC=C1Cl |c:6,14,16,t:1,3,12|	1	CHR-SOS-7098f804-10	25/05/2020	11441-Mpro-A	I14		7032	-0.05	24.2	21.4	27.4		1.4	100	0	100	0.982	N = 16	2.1	-3.98 ± 5.37 (n=2)	84.2 ± 3.23 (n=2)	99		81.9	-0.05	24.2		1	4.6	0.359	1.86
CVD-0005029	OC1=CC(Cl)=CC(CN2CCN(CC2)C(=O)CCl)=C1 |c:4,18,t:1|	1	MAT-POS-2db6411e-2	25/05/2020	11441-Mpro-A	I15		5970	-0.05	12.9	11.6	14.4		1.4	100	0	100	0.988	N = 16	1.1	-3.27 ± 5.40 (n=2)	89.5 ± 1.28 (n=2)	99		88.6	-0.05	12.9		1	4.9	0.36	3.06
CVD-0004234	CC(C)(C)C1=CC=C(C=C1)N(C(C(=O)NCC1=CC=CN=C1)C1=CC=CN=C1)C(=O)C=C |c:6,8,19,21,26,28,t:4,17,24|	1	LON-WEI-adc59df6-28	25/05/2020	11441-Mpro-A	I16		9541	-0.05	49.9	43.1	57.6		1.32	100	0	100	0.969	N = 16	2.1	-7.46 ± 3.30 (n=2)	68.0 ± 2.76 (n=2)	99		66.1	-0.05	49.9		1	4.3	0.188	0.806
CVD-0004237	CCNC(=O)C(N(C(=O)C=C)C1=CC=C(C=C1)C(C)(C)C)C1=CC=CN=C1 |c:13,15,24,26,t:11,22|	1	LON-WEI-adc59df6-30	25/05/2020	11441-Mpro-A	I17		8760	-0.05	45.5	39.5	52.3		1.4	100	0	100	0.971	N = 16	2.1	-7.59 ± 3.60 (n=2)	73.4 ± 3.38 (n=2)	99		71	-0.05	45.5		1	4.3	0.225	0.995
CVD-0004229	CC(C)(C)C1=CC=C(C=C1)N(C(C(=O)NCC1=CC=C(F)C=C1)C1=CC=CN=C1)C(=O)C=C |c:6,8,22,27,29,t:4,17,19,25|	1	LON-WEI-adc59df6-23	25/05/2020	11441-Mpro-A	I18		7244	-0.05	23.3	20.7	26.3		1.33	100	0	100	0.983	N = 16	2.1	-5.20 ± 5.06 (n=2)	82.4 ± 2.60 (n=2)	99		80.6	-0.05	23.3		1	4.6	0.197	-0.225
CVD-0004232	COCCNC(=O)C(N(C(=O)C=C)C1=CC=C(C=C1)C(C)(C)C)C1=CC=CN=C1 |c:15,17,26,28,t:13,24|	1	LON-WEI-adc59df6-26	25/05/2020	11441-Mpro-A	I19		9790	-0.05	55.8	50.4	61.8		1.38	100	0	100	0.983	N = 16	2.1	-4.25 ± 3.75 (n=2)	66.9 ± 3.41 (n=2)	99		64.5	-0.05	55.8		1	4.3	0.205	1.31
CVD-0004239	CC(C)(C)C1=CC=C(C=C1)N(C(C(=O)NCC1CCCO1)C1=CC=CN=C1)C(=O)C=C |c:6,8,25,27,t:4,23|	1	LON-WEI-adc59df6-32	25/05/2020	11441-Mpro-A	I20		12270	-0.05	90.5	73.8	111		1.4	100	0	100	0.934	N = 16	2.1	-6.83 ± 3.34 (n=2)	51.3 ± 3.40 (n=2)	99		48.9	-0.05	90.5		1	4	0.183	0.635
CVD-0004210	CSCCCNC(=O)C(N(C(=O)C=C)C1=CC=C(C=C1)C(C)(C)C)C1=CC=CN=C1 |c:16,18,27,29,t:14,25|	1	LON-WEI-adc59df6-10	25/05/2020	11441-Mpro-A	I21		6883	-0.05	25.5	22.8	28.4		1.31	100	0	100	0.986	N = 16	2.1	-3.61 ± 3.05 (n=2)	83.0 ± 0.178 (n=2)	99		82.8	-0.05	25.5		1	4.6	0.214	0.596
CVD-0004236	CNC(=O)C(N(C(=O)C=C)C1=CC=C(C=C1)C(C)(C)C)C1=CC=CN=C1 |c:12,14,23,25,t:10,21|	1	LON-WEI-adc59df6-3	25/05/2020	11441-Mpro-A	I22		7550	-0.05	35.7	31.7	40.2		1.43	100	0	100	0.981	N = 16	2.1	-6.26 ± 3.13 (n=2)	79.2 ± 0.820 (n=2)	99		78.6	-0.05	35.7		1	4.4	0.239	1.46
				25/05/2020	11441-Mpro-A	I23	positive control (hit)	4831	-0.05																95.8	-0.05
				25/05/2020	11441-Mpro-A	I24	negative control	20992	-0.05																-6.13	-0.05
				25/05/2020	11441-Mpro-A	J01	positive control (hit)	4002	-0.05																101	-0.05
				25/05/2020	11441-Mpro-A	J02	negative control	11984	-0.05																50.7	-0.05
CVD-0004253	COC1=CC=C(NC(=O)C(N(C(=O)C=C)C2=CC=C(C=C2)C(C)(C)C)C2=CC=CN=C2)C(OC)=C1 |c:17,19,28,30,35,t:2,4,15,26|	1	LON-WEI-adc59df6-45	25/05/2020	11441-Mpro-A	J03		10591	-0.05	6.47	2.34	17.9		0.358	100	0	100	0.474	N = 16	2.3	34.9 ± 22.0 (n=2)	78.1 ± 21.7 (n=2)	49.5		59.5	-0.05	6.47		1	5.2	0.208	0.497
CVD-0004255	CC(C)(C)C1=CC=C(C=C1)N(C(C(=O)NCCC1=CC=CC(F)=C1)C1=CC=CN=C1)C(=O)C=C |c:6,8,20,23,28,30,t:4,18,26|	1	LON-WEI-adc59df6-47	25/05/2020	11441-Mpro-A	J04		6250	-0.05	2.96	1.93	4.54		0.637	100	0	100	0.852	N = 16	2.3	36.2 ± 18.5 (n=2)	95.6 ± 5.99 (n=2)	49.5		86.8	-0.05	2.96		1	5.5	0.228	0.383
CVD-0004262	CC(C)(C)NC(=O)C(N(C(=O)C=C)C1=CC=C(C=C1)C(C)(C)C)C1=CN=CC(Cl)=C1 |c:15,17,26,29,t:13,24|	1	LON-WEI-adc59df6-53	25/05/2020	11441-Mpro-A	J05		16102	-0.05	65.6	30	144		0.971	100	0	100	0.581	N = 16	2.3	-3.60 ± 17.3 (n=2)	57.4 ± 36.8 (n=2)	49.5		24.7	-0.05	65.6		1	4.2	0.195	-0.465
CVD-0000654	ClCC(=O)N1CC2CC1CN2CC1=CC=CC(Cl)=C1 |c:16,19,t:14|	1	DAN-LON-a5fc619e-8	25/05/2020	11441-Mpro-A	J06		7641	-0.05	2.17	1.56	3.02		0.789	100	0	100	0.889	N = 16	2.3	27.0 ± 10.3 (n=2)	90.2 ± 15.3 (n=2)	49.5		78.1	-0.05	2.17		1	5.7	0.417	3.53
CVD-0002888	OC1=CC=C(O)C(CN2CCN(CC2)C(=O)CCl)=C1 |c:18,t:1,3|	1	NEH-REV-107bcf72-5	25/05/2020	11441-Mpro-A	J07		11205	-0.05	37.4	30.1	46.6		1.45	100	0	100	0.937	N = 16	2.1	-7.94 ± 6.03 (n=2)	76.6 ± 14.9 (n=2)	49.5		55.6	-0.05	37.4		1	4.4	0.326	3.51
CVD-0001235	CN(CC(=O)NC1=CN=CC=C1C)S(=O)(=O)C1=CC=CC2=CC=CN=C12 |c:8,10,19,23,t:6,17,21,25|	1	GAB-REV-70cc3ca5-8	25/05/2020	11441-Mpro-A	J08		17174	-0.05	> 99.0				1.85	100	0	100	0.703	N = 16	2.3	-15.1 ± 3.81 (n=2)	41.6 ± 22.2 (n=2)	49.5		17.9	-0.05	> 99.0		1	< 4.0	< 0.216	< 2.61
CVD-0002718	CC1CN(CC2=CC=CC(Cl)=C2)CCN1C(=O)CCl |c:7,10,t:5|	1	MED-COV-4280ac29-13	25/05/2020	11441-Mpro-A	J09		5784	-0.05	7.73	6.84	8.74		1.29	100	0	100	0.985	N = 16	1.1	2.99 ± 2.89 (n=2)	88.7 ± 0.401 (n=2)	49.5		89.8	-0.05	7.73		1	5.1	0.377	2.57
CVD-0003037	ClCC(=O)N1CCN(CC2=CC(Cl)=CC(Cl)=C2)CC1 |c:12,15,t:9|	1	PAU-UNI-8cdd41c7-1	25/05/2020	11441-Mpro-A	J10		5569	-0.05	1.89	1.52	2.34		0.935	100	0	100	0.939	N = 16	2.1	25.6 ± 0.410 (n=2)	88.7 ± 0.343 (n=2)	49.5		91.1	-0.05	1.89		1	5.7	0.422	2.99
CVD-0001111	CS(=O)(=O)N1CCN(CC1C1=CC=CC=C1)C(=O)CCl |c:13,15,t:11|	1	DUN-NEW-f8ce3686-22	25/05/2020	11441-Mpro-A	J11		6110	-0.05	10.6	9.58	11.6		1.34	100	0	100	0.99	N = 16	1.1	0.391 ± 4.30 (n=2)	88.8 ± 1.14 (n=2)	49.5		87.7	-0.05	10.6		1	5	0.348	4.67
CVD-0002492	CC(CCC1=CC=CC=C1)N1CCN(CC1)C(=O)CCl |c:6,8,t:4|	1	MAK-UNK-af83ef51-2	25/05/2020	11441-Mpro-A	J12		7214	-0.05	20.3	18.4	22.3		1.5	100	0	100	0.989	N = 16	1.1	-4.35 ± 1.69 (n=2)	86.4 ± 0.388 (n=2)	49.5		80.7	-0.05	20.3		1	4.7	0.329	2.02
CVD-0004248	CC(C)(C)C1=CC=C(C=C1)N(C(C(=O)NCC1=CC=CC=C1)C1=CC=CN=C1)C(=O)C=C |c:6,8,19,21,26,28,t:4,17,24|	1	LON-WEI-adc59df6-40	25/05/2020	11441-Mpro-A	J13		9638	-0.05	33.3	29.5	37.7		1.39	100	0	100	0.98	N = 16	2.1	-6.90 ± 1.65 (n=2)	78.4 ± 2.16 (n=2)	49.5		65.5	-0.05	33.3		1	4.5	0.196	-0.237
CVD-0000586	OC1=CC=C(Cl)C=C1C(=O)NC1=CN=CC=C1Cl |c:6,14,16,t:1,3,12|	1	CHR-SOS-7098f804-10	25/05/2020	11441-Mpro-A	J14		8567	-0.05	24.2	21.4	27.4		1.4	100	0	100	0.982	N = 16	2.1	-3.98 ± 5.37 (n=2)	84.2 ± 3.23 (n=2)	49.5		72.2	-0.05	24.2		1	4.6	0.359	1.86
CVD-0005029	OC1=CC(Cl)=CC(CN2CCN(CC2)C(=O)CCl)=C1 |c:4,18,t:1|	1	MAT-POS-2db6411e-2	25/05/2020	11441-Mpro-A	J15		6674	-0.05	12.9	11.6	14.4		1.4	100	0	100	0.988	N = 16	1.1	-3.27 ± 5.40 (n=2)	89.5 ± 1.28 (n=2)	49.5		84.2	-0.05	12.9		1	4.9	0.36	3.06
CVD-0004234	CC(C)(C)C1=CC=C(C=C1)N(C(C(=O)NCC1=CC=CN=C1)C1=CC=CN=C1)C(=O)C=C |c:6,8,19,21,26,28,t:4,17,24|	1	LON-WEI-adc59df6-28	25/05/2020	11441-Mpro-A	J16		11838	-0.05	49.9	43.1	57.6		1.32	100	0	100	0.969	N = 16	2.1	-7.46 ± 3.30 (n=2)	68.0 ± 2.76 (n=2)	49.5		51.6	-0.05	49.9		1	4.3	0.188	0.806
CVD-0004237	CCNC(=O)C(N(C(=O)C=C)C1=CC=C(C=C1)C(C)(C)C)C1=CC=CN=C1 |c:13,15,24,26,t:11,22|	1	LON-WEI-adc59df6-30	25/05/2020	11441-Mpro-A	J17		11749	-0.05	45.5	39.5	52.3		1.4	100	0	100	0.971	N = 16	2.1	-7.59 ± 3.60 (n=2)	73.4 ± 3.38 (n=2)	49.5		52.2	-0.05	45.5		1	4.3	0.225	0.995
CVD-0004229	CC(C)(C)C1=CC=C(C=C1)N(C(C(=O)NCC1=CC=C(F)C=C1)C1=CC=CN=C1)C(=O)C=C |c:6,8,22,27,29,t:4,17,19,25|	1	LON-WEI-adc59df6-23	25/05/2020	11441-Mpro-A	J18		8201	-0.05	23.3	20.7	26.3		1.33	100	0	100	0.983	N = 16	2.1	-5.20 ± 5.06 (n=2)	82.4 ± 2.60 (n=2)	49.5		74.5	-0.05	23.3		1	4.6	0.197	-0.225
CVD-0004232	COCCNC(=O)C(N(C(=O)C=C)C1=CC=C(C=C1)C(C)(C)C)C1=CC=CN=C1 |c:15,17,26,28,t:13,24|	1	LON-WEI-adc59df6-26	25/05/2020	11441-Mpro-A	J19		12589	-0.05	55.8	50.4	61.8		1.38	100	0	100	0.983	N = 16	2.1	-4.25 ± 3.75 (n=2)	66.9 ± 3.41 (n=2)	49.5		46.9	-0.05	55.8		1	4.3	0.205	1.31
CVD-0004239	CC(C)(C)C1=CC=C(C=C1)N(C(C(=O)NCC1CCCO1)C1=CC=CN=C1)C(=O)C=C |c:6,8,25,27,t:4,23|	1	LON-WEI-adc59df6-32	25/05/2020	11441-Mpro-A	J20		14691	-0.05	90.5	73.8	111		1.4	100	0	100	0.934	N = 16	2.1	-6.83 ± 3.34 (n=2)	51.3 ± 3.40 (n=2)	49.5		33.6	-0.05	90.5		1	4	0.183	0.635
CVD-0004210	CSCCCNC(=O)C(N(C(=O)C=C)C1=CC=C(C=C1)C(C)(C)C)C1=CC=CN=C1 |c:16,18,27,29,t:14,25|	1	LON-WEI-adc59df6-10	25/05/2020	11441-Mpro-A	J21		8544	-0.05	25.5	22.8	28.4		1.31	100	0	100	0.986	N = 16	2.1	-3.61 ± 3.05 (n=2)	83.0 ± 0.178 (n=2)	49.5		72.4	-0.05	25.5		1	4.6	0.214	0.596
CVD-0004236	CNC(=O)C(N(C(=O)C=C)C1=CC=C(C=C1)C(C)(C)C)C1=CC=CN=C1 |c:12,14,23,25,t:10,21|	1	LON-WEI-adc59df6-3	25/05/2020	11441-Mpro-A	J22		10180	-0.05	35.7	31.7	40.2		1.43	100	0	100	0.981	N = 16	2.1	-6.26 ± 3.13 (n=2)	79.2 ± 0.820 (n=2)	49.5		62	-0.05	35.7		1	4.4	0.239	1.46
				25/05/2020	11441-Mpro-A	J23	positive control (hit)	4853	-0.05																95.6	-0.05
				25/05/2020	11441-Mpro-A	J24	negative control	20171	-0.05																-0.949	-0.05
				25/05/2020	11441-Mpro-A	K01	positive control (hit)	3938	-0.05																101	-0.05
				25/05/2020	11441-Mpro-A	K02	negative control	13483	-0.05																41.2	-0.05
CVD-0004253	COC1=CC=C(NC(=O)C(N(C(=O)C=C)C2=CC=C(C=C2)C(C)(C)C)C2=CC=CN=C2)C(OC)=C1 |c:17,19,28,30,35,t:2,4,15,26|	1	LON-WEI-adc59df6-45	25/05/2020	11441-Mpro-A	K03		12804	-0.05	6.47	2.34	17.9		0.358	100	0	100	0.474	N = 16	2.3	34.9 ± 22.0 (n=2)	78.1 ± 21.7 (n=2)	24.8		45.5	-0.05	6.47		1	5.2	0.208	0.497
CVD-0004255	CC(C)(C)C1=CC=C(C=C1)N(C(C(=O)NCCC1=CC=CC(F)=C1)C1=CC=CN=C1)C(=O)C=C |c:6,8,20,23,28,30,t:4,18,26|	1	LON-WEI-adc59df6-47	25/05/2020	11441-Mpro-A	K04		8262	-0.05	2.96	1.93	4.54		0.637	100	0	100	0.852	N = 16	2.3	36.2 ± 18.5 (n=2)	95.6 ± 5.99 (n=2)	24.8		74.1	-0.05	2.96		1	5.5	0.228	0.383
CVD-0004262	CC(C)(C)NC(=O)C(N(C(=O)C=C)C1=CC=C(C=C1)C(C)(C)C)C1=CN=CC(Cl)=C1 |c:15,17,26,29,t:13,24|	1	LON-WEI-adc59df6-53	25/05/2020	11441-Mpro-A	K05		18774	-0.05	65.6	30	144		0.971	100	0	100	0.581	N = 16	2.3	-3.60 ± 17.3 (n=2)	57.4 ± 36.8 (n=2)	24.8		7.86	-0.05	65.6		1	4.2	0.195	-0.465
CVD-0000654	ClCC(=O)N1CC2CC1CN2CC1=CC=CC(Cl)=C1 |c:16,19,t:14|	1	DAN-LON-a5fc619e-8	25/05/2020	11441-Mpro-A	K06		7672	-0.05	2.17	1.56	3.02		0.789	100	0	100	0.889	N = 16	2.3	27.0 ± 10.3 (n=2)	90.2 ± 15.3 (n=2)	24.8		77.9	-0.05	2.17		1	5.7	0.417	3.53
CVD-0002888	OC1=CC=C(O)C(CN2CCN(CC2)C(=O)CCl)=C1 |c:18,t:1,3|	1	NEH-REV-107bcf72-5	25/05/2020	11441-Mpro-A	K07		15206	-0.05	37.4	30.1	46.6		1.45	100	0	100	0.937	N = 16	2.1	-7.94 ± 6.03 (n=2)	76.6 ± 14.9 (n=2)	24.8		30.4	-0.05	37.4		1	4.4	0.326	3.51
CVD-0001235	CN(CC(=O)NC1=CN=CC=C1C)S(=O)(=O)C1=CC=CC2=CC=CN=C12 |c:8,10,19,23,t:6,17,21,25|	1	GAB-REV-70cc3ca5-8	25/05/2020	11441-Mpro-A	K08		19849	-0.05	> 99.0				1.85	100	0	100	0.703	N = 16	2.3	-15.1 ± 3.81 (n=2)	41.6 ± 22.2 (n=2)	24.8		1.08	-0.05	> 99.0		1	< 4.0	< 0.216	< 2.61
CVD-0002718	CC1CN(CC2=CC=CC(Cl)=C2)CCN1C(=O)CCl |c:7,10,t:5|	1	MED-COV-4280ac29-13	25/05/2020	11441-Mpro-A	K09		6880	-0.05	7.73	6.84	8.74		1.29	100	0	100	0.985	N = 16	1.1	2.99 ± 2.89 (n=2)	88.7 ± 0.401 (n=2)	24.8		82.9	-0.05	7.73		1	5.1	0.377	2.57
CVD-0003037	ClCC(=O)N1CCN(CC2=CC(Cl)=CC(Cl)=C2)CC1 |c:12,15,t:9|	1	PAU-UNI-8cdd41c7-1	25/05/2020	11441-Mpro-A	K10		5797	-0.05	1.89	1.52	2.34		0.935	100	0	100	0.939	N = 16	2.1	25.6 ± 0.410 (n=2)	88.7 ± 0.343 (n=2)	24.8		89.7	-0.05	1.89		1	5.7	0.422	2.99
CVD-0001111	CS(=O)(=O)N1CCN(CC1C1=CC=CC=C1)C(=O)CCl |c:13,15,t:11|	1	DUN-NEW-f8ce3686-22	25/05/2020	11441-Mpro-A	K11		7839	-0.05	10.6	9.58	11.6		1.34	100	0	100	0.99	N = 16	1.1	0.391 ± 4.30 (n=2)	88.8 ± 1.14 (n=2)	24.8		76.8	-0.05	10.6		1	5	0.348	4.67
CVD-0002492	CC(CCC1=CC=CC=C1)N1CCN(CC1)C(=O)CCl |c:6,8,t:4|	1	MAK-UNK-af83ef51-2	25/05/2020	11441-Mpro-A	K12		10591	-0.05	20.3	18.4	22.3		1.5	100	0	100	0.989	N = 16	1.1	-4.35 ± 1.69 (n=2)	86.4 ± 0.388 (n=2)	24.8		59.5	-0.05	20.3		1	4.7	0.329	2.02
CVD-0004248	CC(C)(C)C1=CC=C(C=C1)N(C(C(=O)NCC1=CC=CC=C1)C1=CC=CN=C1)C(=O)C=C |c:6,8,19,21,26,28,t:4,17,24|	1	LON-WEI-adc59df6-40	25/05/2020	11441-Mpro-A	K13		13301	-0.05	33.3	29.5	37.7		1.39	100	0	100	0.98	N = 16	2.1	-6.90 ± 1.65 (n=2)	78.4 ± 2.16 (n=2)	24.8		42.4	-0.05	33.3		1	4.5	0.196	-0.237
CVD-0000586	OC1=CC=C(Cl)C=C1C(=O)NC1=CN=CC=C1Cl |c:6,14,16,t:1,3,12|	1	CHR-SOS-7098f804-10	25/05/2020	11441-Mpro-A	K14		12216	-0.05	24.2	21.4	27.4		1.4	100	0	100	0.982	N = 16	2.1	-3.98 ± 5.37 (n=2)	84.2 ± 3.23 (n=2)	24.8		49.2	-0.05	24.2		1	4.6	0.359	1.86
CVD-0005029	OC1=CC(Cl)=CC(CN2CCN(CC2)C(=O)CCl)=C1 |c:4,18,t:1|	1	MAT-POS-2db6411e-2	25/05/2020	11441-Mpro-A	K15		9129	-0.05	12.9	11.6	14.4		1.4	100	0	100	0.988	N = 16	1.1	-3.27 ± 5.40 (n=2)	89.5 ± 1.28 (n=2)	24.8		68.7	-0.05	12.9		1	4.9	0.36	3.06
CVD-0004234	CC(C)(C)C1=CC=C(C=C1)N(C(C(=O)NCC1=CC=CN=C1)C1=CC=CN=C1)C(=O)C=C |c:6,8,19,21,26,28,t:4,17,24|	1	LON-WEI-adc59df6-28	25/05/2020	11441-Mpro-A	K16		14872	-0.05	49.9	43.1	57.6		1.32	100	0	100	0.969	N = 16	2.1	-7.46 ± 3.30 (n=2)	68.0 ± 2.76 (n=2)	24.8		32.5	-0.05	49.9		1	4.3	0.188	0.806
CVD-0004237	CCNC(=O)C(N(C(=O)C=C)C1=CC=C(C=C1)C(C)(C)C)C1=CC=CN=C1 |c:13,15,24,26,t:11,22|	1	LON-WEI-adc59df6-30	25/05/2020	11441-Mpro-A	K17		15513	-0.05	45.5	39.5	52.3		1.4	100	0	100	0.971	N = 16	2.1	-7.59 ± 3.60 (n=2)	73.4 ± 3.38 (n=2)	24.8		28.4	-0.05	45.5		1	4.3	0.225	0.995
CVD-0004229	CC(C)(C)C1=CC=C(C=C1)N(C(C(=O)NCC1=CC=C(F)C=C1)C1=CC=CN=C1)C(=O)C=C |c:6,8,22,27,29,t:4,17,19,25|	1	LON-WEI-adc59df6-23	25/05/2020	11441-Mpro-A	K18		11483	-0.05	23.3	20.7	26.3		1.33	100	0	100	0.983	N = 16	2.1	-5.20 ± 5.06 (n=2)	82.4 ± 2.60 (n=2)	24.8		53.8	-0.05	23.3		1	4.6	0.197	-0.225
CVD-0004232	COCCNC(=O)C(N(C(=O)C=C)C1=CC=C(C=C1)C(C)(C)C)C1=CC=CN=C1 |c:15,17,26,28,t:13,24|	1	LON-WEI-adc59df6-26	25/05/2020	11441-Mpro-A	K19		15882	-0.05	55.8	50.4	61.8		1.38	100	0	100	0.983	N = 16	2.1	-4.25 ± 3.75 (n=2)	66.9 ± 3.41 (n=2)	24.8		26.1	-0.05	55.8		1	4.3	0.205	1.31
CVD-0004239	CC(C)(C)C1=CC=C(C=C1)N(C(C(=O)NCC1CCCO1)C1=CC=CN=C1)C(=O)C=C |c:6,8,25,27,t:4,23|	1	LON-WEI-adc59df6-32	25/05/2020	11441-Mpro-A	K20		17841	-0.05	90.5	73.8	111		1.4	100	0	100	0.934	N = 16	2.1	-6.83 ± 3.34 (n=2)	51.3 ± 3.40 (n=2)	24.8		13.7	-0.05	90.5		1	4	0.183	0.635
CVD-0004210	CSCCCNC(=O)C(N(C(=O)C=C)C1=CC=C(C=C1)C(C)(C)C)C1=CC=CN=C1 |c:16,18,27,29,t:14,25|	1	LON-WEI-adc59df6-10	25/05/2020	11441-Mpro-A	K21		12701	-0.05	25.5	22.8	28.4		1.31	100	0	100	0.986	N = 16	2.1	-3.61 ± 3.05 (n=2)	83.0 ± 0.178 (n=2)	24.8		46.2	-0.05	25.5		1	4.6	0.214	0.596
CVD-0004236	CNC(=O)C(N(C(=O)C=C)C1=CC=C(C=C1)C(C)(C)C)C1=CC=CN=C1 |c:12,14,23,25,t:10,21|	1	LON-WEI-adc59df6-3	25/05/2020	11441-Mpro-A	K22		14588	-0.05	35.7	31.7	40.2		1.43	100	0	100	0.981	N = 16	2.1	-6.26 ± 3.13 (n=2)	79.2 ± 0.820 (n=2)	24.8		34.3	-0.05	35.7		1	4.4	0.239	1.46
				25/05/2020	11441-Mpro-A	K23	positive control (hit)	4517	-0.05																97.8	-0.05
				25/05/2020	11441-Mpro-A	K24	negative control	21211	-0.05																-7.51	-0.05
				25/05/2020	11441-Mpro-A	L01	positive control (hit)	4106	-0.05																100	-0.05
				25/05/2020	11441-Mpro-A	L02	negative control	13202	-0.05																43	-0.05
CVD-0004253	COC1=CC=C(NC(=O)C(N(C(=O)C=C)C2=CC=C(C=C2)C(C)(C)C)C2=CC=CN=C2)C(OC)=C1 |c:17,19,28,30,35,t:2,4,15,26|	1	LON-WEI-adc59df6-45	25/05/2020	11441-Mpro-A	L03		13488	-0.05	6.47	2.34	17.9		0.358	100	0	100	0.474	N = 16	2.3	34.9 ± 22.0 (n=2)	78.1 ± 21.7 (n=2)	12.4		41.2	-0.05	6.47		1	5.2	0.208	0.497
CVD-0004255	CC(C)(C)C1=CC=C(C=C1)N(C(C(=O)NCCC1=CC=CC(F)=C1)C1=CC=CN=C1)C(=O)C=C |c:6,8,20,23,28,30,t:4,18,26|	1	LON-WEI-adc59df6-47	25/05/2020	11441-Mpro-A	L04		9701	-0.05	2.96	1.93	4.54		0.637	100	0	100	0.852	N = 16	2.3	36.2 ± 18.5 (n=2)	95.6 ± 5.99 (n=2)	12.4		65.1	-0.05	2.96		1	5.5	0.228	0.383
CVD-0004262	CC(C)(C)NC(=O)C(N(C(=O)C=C)C1=CC=C(C=C1)C(C)(C)C)C1=CN=CC(Cl)=C1 |c:15,17,26,29,t:13,24|	1	LON-WEI-adc59df6-53	25/05/2020	11441-Mpro-A	L05		19496	-0.05	65.6	30	144		0.971	100	0	100	0.581	N = 16	2.3	-3.60 ± 17.3 (n=2)	57.4 ± 36.8 (n=2)	12.4		3.31	-0.05	65.6		1	4.2	0.195	-0.465
CVD-0000654	ClCC(=O)N1CC2CC1CN2CC1=CC=CC(Cl)=C1 |c:16,19,t:14|	1	DAN-LON-a5fc619e-8	25/05/2020	11441-Mpro-A	L06		7844	-0.05	2.17	1.56	3.02		0.789	100	0	100	0.889	N = 16	2.3	27.0 ± 10.3 (n=2)	90.2 ± 15.3 (n=2)	12.4		76.8	-0.05	2.17		1	5.7	0.417	3.53
CVD-0002888	OC1=CC=C(O)C(CN2CCN(CC2)C(=O)CCl)=C1 |c:18,t:1,3|	1	NEH-REV-107bcf72-5	25/05/2020	11441-Mpro-A	L07		17665	-0.05	37.4	30.1	46.6		1.45	100	0	100	0.937	N = 16	2.1	-7.94 ± 6.03 (n=2)	76.6 ± 14.9 (n=2)	12.4		14.9	-0.05	37.4		1	4.4	0.326	3.51
CVD-0001235	CN(CC(=O)NC1=CN=CC=C1C)S(=O)(=O)C1=CC=CC2=CC=CN=C12 |c:8,10,19,23,t:6,17,21,25|	1	GAB-REV-70cc3ca5-8	25/05/2020	11441-Mpro-A	L08		21134	-0.05	> 99.0				1.85	100	0	100	0.703	N = 16	2.3	-15.1 ± 3.81 (n=2)	41.6 ± 22.2 (n=2)	12.4		-7.02	-0.05	> 99.0		1	< 4.0	< 0.216	< 2.61
CVD-0002718	CC1CN(CC2=CC=CC(Cl)=C2)CCN1C(=O)CCl |c:7,10,t:5|	1	MED-COV-4280ac29-13	25/05/2020	11441-Mpro-A	L09		9220	-0.05	7.73	6.84	8.74		1.29	100	0	100	0.985	N = 16	1.1	2.99 ± 2.89 (n=2)	88.7 ± 0.401 (n=2)	12.4		68.1	-0.05	7.73		1	5.1	0.377	2.57
CVD-0003037	ClCC(=O)N1CCN(CC2=CC(Cl)=CC(Cl)=C2)CC1 |c:12,15,t:9|	1	PAU-UNI-8cdd41c7-1	25/05/2020	11441-Mpro-A	L10		6050	-0.05	1.89	1.52	2.34		0.935	100	0	100	0.939	N = 16	2.1	25.6 ± 0.410 (n=2)	88.7 ± 0.343 (n=2)	12.4		88.1	-0.05	1.89		1	5.7	0.422	2.99
CVD-0001111	CS(=O)(=O)N1CCN(CC1C1=CC=CC=C1)C(=O)CCl |c:13,15,t:11|	1	DUN-NEW-f8ce3686-22	25/05/2020	11441-Mpro-A	L11		11443	-0.05	10.6	9.58	11.6		1.34	100	0	100	0.99	N = 16	1.1	0.391 ± 4.30 (n=2)	88.8 ± 1.14 (n=2)	12.4		54.1	-0.05	10.6		1	5	0.348	4.67
CVD-0002492	CC(CCC1=CC=CC=C1)N1CCN(CC1)C(=O)CCl |c:6,8,t:4|	1	MAK-UNK-af83ef51-2	25/05/2020	11441-Mpro-A	L12		14631	-0.05	20.3	18.4	22.3		1.5	100	0	100	0.989	N = 16	1.1	-4.35 ± 1.69 (n=2)	86.4 ± 0.388 (n=2)	12.4		34	-0.05	20.3		1	4.7	0.329	2.02
CVD-0004248	CC(C)(C)C1=CC=C(C=C1)N(C(C(=O)NCC1=CC=CC=C1)C1=CC=CN=C1)C(=O)C=C |c:6,8,19,21,26,28,t:4,17,24|	1	LON-WEI-adc59df6-40	25/05/2020	11441-Mpro-A	L13		16050	-0.05	33.3	29.5	37.7		1.39	100	0	100	0.98	N = 16	2.1	-6.90 ± 1.65 (n=2)	78.4 ± 2.16 (n=2)	12.4		25	-0.05	33.3		1	4.5	0.196	-0.237
CVD-0000586	OC1=CC=C(Cl)C=C1C(=O)NC1=CN=CC=C1Cl |c:6,14,16,t:1,3,12|	1	CHR-SOS-7098f804-10	25/05/2020	11441-Mpro-A	L14		15485	-0.05	24.2	21.4	27.4		1.4	100	0	100	0.982	N = 16	2.1	-3.98 ± 5.37 (n=2)	84.2 ± 3.23 (n=2)	12.4		28.6	-0.05	24.2		1	4.6	0.359	1.86
CVD-0005029	OC1=CC(Cl)=CC(CN2CCN(CC2)C(=O)CCl)=C1 |c:4,18,t:1|	1	MAT-POS-2db6411e-2	25/05/2020	11441-Mpro-A	L15		12251	-0.05	12.9	11.6	14.4		1.4	100	0	100	0.988	N = 16	1.1	-3.27 ± 5.40 (n=2)	89.5 ± 1.28 (n=2)	12.4		49	-0.05	12.9		1	4.9	0.36	3.06
CVD-0004234	CC(C)(C)C1=CC=C(C=C1)N(C(C(=O)NCC1=CC=CN=C1)C1=CC=CN=C1)C(=O)C=C |c:6,8,19,21,26,28,t:4,17,24|	1	LON-WEI-adc59df6-28	25/05/2020	11441-Mpro-A	L16		17280	-0.05	49.9	43.1	57.6		1.32	100	0	100	0.969	N = 16	2.1	-7.46 ± 3.30 (n=2)	68.0 ± 2.76 (n=2)	12.4		17.3	-0.05	49.9		1	4.3	0.188	0.806
CVD-0004237	CCNC(=O)C(N(C(=O)C=C)C1=CC=C(C=C1)C(C)(C)C)C1=CC=CN=C1 |c:13,15,24,26,t:11,22|	1	LON-WEI-adc59df6-30	25/05/2020	11441-Mpro-A	L17		17993	-0.05	45.5	39.5	52.3		1.4	100	0	100	0.971	N = 16	2.1	-7.59 ± 3.60 (n=2)	73.4 ± 3.38 (n=2)	12.4		12.8	-0.05	45.5		1	4.3	0.225	0.995
CVD-0004229	CC(C)(C)C1=CC=C(C=C1)N(C(C(=O)NCC1=CC=C(F)C=C1)C1=CC=CN=C1)C(=O)C=C |c:6,8,22,27,29,t:4,17,19,25|	1	LON-WEI-adc59df6-23	25/05/2020	11441-Mpro-A	L18		14949	-0.05	23.3	20.7	26.3		1.33	100	0	100	0.983	N = 16	2.1	-5.20 ± 5.06 (n=2)	82.4 ± 2.60 (n=2)	12.4		32	-0.05	23.3		1	4.6	0.197	-0.225
CVD-0004232	COCCNC(=O)C(N(C(=O)C=C)C1=CC=C(C=C1)C(C)(C)C)C1=CC=CN=C1 |c:15,17,26,28,t:13,24|	1	LON-WEI-adc59df6-26	25/05/2020	11441-Mpro-A	L19		18227	-0.05	55.8	50.4	61.8		1.38	100	0	100	0.983	N = 16	2.1	-4.25 ± 3.75 (n=2)	66.9 ± 3.41 (n=2)	12.4		11.3	-0.05	55.8		1	4.3	0.205	1.31
CVD-0004239	CC(C)(C)C1=CC=C(C=C1)N(C(C(=O)NCC1CCCO1)C1=CC=CN=C1)C(=O)C=C |c:6,8,25,27,t:4,23|	1	LON-WEI-adc59df6-32	25/05/2020	11441-Mpro-A	L20		19757	-0.05	90.5	73.8	111		1.4	100	0	100	0.934	N = 16	2.1	-6.83 ± 3.34 (n=2)	51.3 ± 3.40 (n=2)	12.4		1.66	-0.05	90.5		1	4	0.183	0.635
CVD-0004210	CSCCCNC(=O)C(N(C(=O)C=C)C1=CC=C(C=C1)C(C)(C)C)C1=CC=CN=C1 |c:16,18,27,29,t:14,25|	1	LON-WEI-adc59df6-10	25/05/2020	11441-Mpro-A	L21		15180	-0.05	25.5	22.8	28.4		1.31	100	0	100	0.986	N = 16	2.1	-3.61 ± 3.05 (n=2)	83.0 ± 0.178 (n=2)	12.4		30.5	-0.05	25.5		1	4.6	0.214	0.596
CVD-0004236	CNC(=O)C(N(C(=O)C=C)C1=CC=C(C=C1)C(C)(C)C)C1=CC=CN=C1 |c:12,14,23,25,t:10,21|	1	LON-WEI-adc59df6-3	25/05/2020	11441-Mpro-A	L22		17075	-0.05	35.7	31.7	40.2		1.43	100	0	100	0.981	N = 16	2.1	-6.26 ± 3.13 (n=2)	79.2 ± 0.820 (n=2)	12.4		18.6	-0.05	35.7		1	4.4	0.239	1.46
				25/05/2020	11441-Mpro-A	L23	positive control (hit)	3511	-0.05																104	-0.05
				25/05/2020	11441-Mpro-A	L24	negative control	21563	-0.05																-9.73	-0.05
				25/05/2020	11441-Mpro-A	M01	positive control (hit)	4058	-0.05																101	-0.05
				25/05/2020	11441-Mpro-A	M02	negative control	14214	-0.05																36.6	-0.05
CVD-0004253	COC1=CC=C(NC(=O)C(N(C(=O)C=C)C2=CC=C(C=C2)C(C)(C)C)C2=CC=CN=C2)C(OC)=C1 |c:17,19,28,30,35,t:2,4,15,26|	1	LON-WEI-adc59df6-45	25/05/2020	11441-Mpro-A	M03		14775	-0.05	6.47	2.34	17.9		0.358	100	0	100	0.474	N = 16	2.3	34.9 ± 22.0 (n=2)	78.1 ± 21.7 (n=2)	7.43		33.1	-0.05	6.47		1	5.2	0.208	0.497
CVD-0004255	CC(C)(C)C1=CC=C(C=C1)N(C(C(=O)NCCC1=CC=CC(F)=C1)C1=CC=CN=C1)C(=O)C=C |c:6,8,20,23,28,30,t:4,18,26|	1	LON-WEI-adc59df6-47	25/05/2020	11441-Mpro-A	M04		12092	-0.05	2.96	1.93	4.54		0.637	100	0	100	0.852	N = 16	2.3	36.2 ± 18.5 (n=2)	95.6 ± 5.99 (n=2)	7.43		50	-0.05	2.96		1	5.5	0.228	0.383
CVD-0004262	CC(C)(C)NC(=O)C(N(C(=O)C=C)C1=CC=C(C=C1)C(C)(C)C)C1=CN=CC(Cl)=C1 |c:15,17,26,29,t:13,24|	1	LON-WEI-adc59df6-53	25/05/2020	11441-Mpro-A	M05		20814	-0.05	65.6	30	144		0.971	100	0	100	0.581	N = 16	2.3	-3.60 ± 17.3 (n=2)	57.4 ± 36.8 (n=2)	7.43		-5	-0.05	65.6		1	4.2	0.195	-0.465
CVD-0000654	ClCC(=O)N1CC2CC1CN2CC1=CC=CC(Cl)=C1 |c:16,19,t:14|	1	DAN-LON-a5fc619e-8	25/05/2020	11441-Mpro-A	M06		8169	-0.05	2.17	1.56	3.02		0.789	100	0	100	0.889	N = 16	2.3	27.0 ± 10.3 (n=2)	90.2 ± 15.3 (n=2)	7.43		74.7	-0.05	2.17		1	5.7	0.417	3.53
CVD-0002888	OC1=CC=C(O)C(CN2CCN(CC2)C(=O)CCl)=C1 |c:18,t:1,3|	1	NEH-REV-107bcf72-5	25/05/2020	11441-Mpro-A	M07		19673	-0.05	37.4	30.1	46.6		1.45	100	0	100	0.937	N = 16	2.1	-7.94 ± 6.03 (n=2)	76.6 ± 14.9 (n=2)	7.43		2.19	-0.05	37.4		1	4.4	0.326	3.51
CVD-0001235	CN(CC(=O)NC1=CN=CC=C1C)S(=O)(=O)C1=CC=CC2=CC=CN=C12 |c:8,10,19,23,t:6,17,21,25|	1	GAB-REV-70cc3ca5-8	25/05/2020	11441-Mpro-A	M08		22230	-0.05	> 99.0				1.85	100	0	100	0.703	N = 16	2.3	-15.1 ± 3.81 (n=2)	41.6 ± 22.2 (n=2)	7.43		-13.9	-0.05	> 99.0		1	< 4.0	< 0.216	< 2.61
CVD-0002718	CC1CN(CC2=CC=CC(Cl)=C2)CCN1C(=O)CCl |c:7,10,t:5|	1	MED-COV-4280ac29-13	25/05/2020	11441-Mpro-A	M09		12285	-0.05	7.73	6.84	8.74		1.29	100	0	100	0.985	N = 16	1.1	2.99 ± 2.89 (n=2)	88.7 ± 0.401 (n=2)	7.43		48.8	-0.05	7.73		1	5.1	0.377	2.57
CVD-0003037	ClCC(=O)N1CCN(CC2=CC(Cl)=CC(Cl)=C2)CC1 |c:12,15,t:9|	1	PAU-UNI-8cdd41c7-1	25/05/2020	11441-Mpro-A	M10		6533	-0.05	1.89	1.52	2.34		0.935	100	0	100	0.939	N = 16	2.1	25.6 ± 0.410 (n=2)	88.7 ± 0.343 (n=2)	7.43		85	-0.05	1.89		1	5.7	0.422	2.99
CVD-0001111	CS(=O)(=O)N1CCN(CC1C1=CC=CC=C1)C(=O)CCl |c:13,15,t:11|	1	DUN-NEW-f8ce3686-22	25/05/2020	11441-Mpro-A	M11		14298	-0.05	10.6	9.58	11.6		1.34	100	0	100	0.99	N = 16	1.1	0.391 ± 4.30 (n=2)	88.8 ± 1.14 (n=2)	7.43		36.1	-0.05	10.6		1	5	0.348	4.67
CVD-0002492	CC(CCC1=CC=CC=C1)N1CCN(CC1)C(=O)CCl |c:6,8,t:4|	1	MAK-UNK-af83ef51-2	25/05/2020	11441-Mpro-A	M12		17187	-0.05	20.3	18.4	22.3		1.5	100	0	100	0.989	N = 16	1.1	-4.35 ± 1.69 (n=2)	86.4 ± 0.388 (n=2)	7.43		17.9	-0.05	20.3		1	4.7	0.329	2.02
CVD-0004248	CC(C)(C)C1=CC=C(C=C1)N(C(C(=O)NCC1=CC=CC=C1)C1=CC=CN=C1)C(=O)C=C |c:6,8,19,21,26,28,t:4,17,24|	1	LON-WEI-adc59df6-40	25/05/2020	11441-Mpro-A	M13		18347	-0.05	33.3	29.5	37.7		1.39	100	0	100	0.98	N = 16	2.1	-6.90 ± 1.65 (n=2)	78.4 ± 2.16 (n=2)	7.43		10.6	-0.05	33.3		1	4.5	0.196	-0.237
CVD-0000586	OC1=CC=C(Cl)C=C1C(=O)NC1=CN=CC=C1Cl |c:6,14,16,t:1,3,12|	1	CHR-SOS-7098f804-10	25/05/2020	11441-Mpro-A	M14		17850	-0.05	24.2	21.4	27.4		1.4	100	0	100	0.982	N = 16	2.1	-3.98 ± 5.37 (n=2)	84.2 ± 3.23 (n=2)	7.43		13.7	-0.05	24.2		1	4.6	0.359	1.86
CVD-0005029	OC1=CC(Cl)=CC(CN2CCN(CC2)C(=O)CCl)=C1 |c:4,18,t:1|	1	MAT-POS-2db6411e-2	25/05/2020	11441-Mpro-A	M15		15433	-0.05	12.9	11.6	14.4		1.4	100	0	100	0.988	N = 16	1.1	-3.27 ± 5.40 (n=2)	89.5 ± 1.28 (n=2)	7.43		28.9	-0.05	12.9		1	4.9	0.36	3.06
CVD-0004234	CC(C)(C)C1=CC=C(C=C1)N(C(C(=O)NCC1=CC=CN=C1)C1=CC=CN=C1)C(=O)C=C |c:6,8,19,21,26,28,t:4,17,24|	1	LON-WEI-adc59df6-28	25/05/2020	11441-Mpro-A	M16		19580	-0.05	49.9	43.1	57.6		1.32	100	0	100	0.969	N = 16	2.1	-7.46 ± 3.30 (n=2)	68.0 ± 2.76 (n=2)	7.43		2.78	-0.05	49.9		1	4.3	0.188	0.806
CVD-0004237	CCNC(=O)C(N(C(=O)C=C)C1=CC=C(C=C1)C(C)(C)C)C1=CC=CN=C1 |c:13,15,24,26,t:11,22|	1	LON-WEI-adc59df6-30	25/05/2020	11441-Mpro-A	M17		19127	-0.05	45.5	39.5	52.3		1.4	100	0	100	0.971	N = 16	2.1	-7.59 ± 3.60 (n=2)	73.4 ± 3.38 (n=2)	7.43		5.63	-0.05	45.5		1	4.3	0.225	0.995
CVD-0004229	CC(C)(C)C1=CC=C(C=C1)N(C(C(=O)NCC1=CC=C(F)C=C1)C1=CC=CN=C1)C(=O)C=C |c:6,8,22,27,29,t:4,17,19,25|	1	LON-WEI-adc59df6-23	25/05/2020	11441-Mpro-A	M18		17003	-0.05	23.3	20.7	26.3		1.33	100	0	100	0.983	N = 16	2.1	-5.20 ± 5.06 (n=2)	82.4 ± 2.60 (n=2)	7.43		19	-0.05	23.3		1	4.6	0.197	-0.225
CVD-0004232	COCCNC(=O)C(N(C(=O)C=C)C1=CC=C(C=C1)C(C)(C)C)C1=CC=CN=C1 |c:15,17,26,28,t:13,24|	1	LON-WEI-adc59df6-26	25/05/2020	11441-Mpro-A	M19		19661	-0.05	55.8	50.4	61.8		1.38	100	0	100	0.983	N = 16	2.1	-4.25 ± 3.75 (n=2)	66.9 ± 3.41 (n=2)	7.43		2.27	-0.05	55.8		1	4.3	0.205	1.31
CVD-0004239	CC(C)(C)C1=CC=C(C=C1)N(C(C(=O)NCC1CCCO1)C1=CC=CN=C1)C(=O)C=C |c:6,8,25,27,t:4,23|	1	LON-WEI-adc59df6-32	25/05/2020	11441-Mpro-A	M20		20528	-0.05	90.5	73.8	111		1.4	100	0	100	0.934	N = 16	2.1	-6.83 ± 3.34 (n=2)	51.3 ± 3.40 (n=2)	7.43		-3.2	-0.05	90.5		1	4	0.183	0.635
CVD-0004210	CSCCCNC(=O)C(N(C(=O)C=C)C1=CC=C(C=C1)C(C)(C)C)C1=CC=CN=C1 |c:16,18,27,29,t:14,25|	1	LON-WEI-adc59df6-10	25/05/2020	11441-Mpro-A	M21		18052	-0.05	25.5	22.8	28.4		1.31	100	0	100	0.986	N = 16	2.1	-3.61 ± 3.05 (n=2)	83.0 ± 0.178 (n=2)	7.43		12.4	-0.05	25.5		1	4.6	0.214	0.596
CVD-0004236	CNC(=O)C(N(C(=O)C=C)C1=CC=C(C=C1)C(C)(C)C)C1=CC=CN=C1 |c:12,14,23,25,t:10,21|	1	LON-WEI-adc59df6-3	25/05/2020	11441-Mpro-A	M22		19133	-0.05	35.7	31.7	40.2		1.43	100	0	100	0.981	N = 16	2.1	-6.26 ± 3.13 (n=2)	79.2 ± 0.820 (n=2)	7.43		5.6	-0.05	35.7		1	4.4	0.239	1.46
				25/05/2020	11441-Mpro-A	M23	positive control (hit)	2832	-0.05																108	-0.05
				25/05/2020	11441-Mpro-A	M24	negative control	21239	-0.05																-7.68	-0.05
				25/05/2020	11441-Mpro-A	N01	positive control (hit)	3649	-0.05																103	-0.05
				25/05/2020	11441-Mpro-A	N02	negative control	13106	-0.05																43.6	-0.05
CVD-0004253	COC1=CC=C(NC(=O)C(N(C(=O)C=C)C2=CC=C(C=C2)C(C)(C)C)C2=CC=CN=C2)C(OC)=C1 |c:17,19,28,30,35,t:2,4,15,26|	1	LON-WEI-adc59df6-45	25/05/2020	11441-Mpro-A	N03		15191	-0.05	6.47	2.34	17.9		0.358	100	0	100	0.474	N = 16	2.3	34.9 ± 22.0 (n=2)	78.1 ± 21.7 (n=2)	2.48		30.5	-0.05	6.47		1	5.2	0.208	0.497
CVD-0004255	CC(C)(C)C1=CC=C(C=C1)N(C(C(=O)NCCC1=CC=CC(F)=C1)C1=CC=CN=C1)C(=O)C=C |c:6,8,20,23,28,30,t:4,18,26|	1	LON-WEI-adc59df6-47	25/05/2020	11441-Mpro-A	N04		13760	-0.05	2.96	1.93	4.54		0.637	100	0	100	0.852	N = 16	2.3	36.2 ± 18.5 (n=2)	95.6 ± 5.99 (n=2)	2.48		39.5	-0.05	2.96		1	5.5	0.228	0.383
CVD-0004262	CC(C)(C)NC(=O)C(N(C(=O)C=C)C1=CC=C(C=C1)C(C)(C)C)C1=CN=CC(Cl)=C1 |c:15,17,26,29,t:13,24|	1	LON-WEI-adc59df6-53	25/05/2020	11441-Mpro-A	N05		21024	-0.05	65.6	30	144		0.971	100	0	100	0.581	N = 16	2.3	-3.60 ± 17.3 (n=2)	57.4 ± 36.8 (n=2)	2.48		-6.33	-0.05	65.6		1	4.2	0.195	-0.465
CVD-0000654	ClCC(=O)N1CC2CC1CN2CC1=CC=CC(Cl)=C1 |c:16,19,t:14|	1	DAN-LON-a5fc619e-8	25/05/2020	11441-Mpro-A	N06		11380	-0.05	2.17	1.56	3.02		0.789	100	0	100	0.889	N = 16	2.3	27.0 ± 10.3 (n=2)	90.2 ± 15.3 (n=2)	2.48		54.5	-0.05	2.17		1	5.7	0.417	3.53
CVD-0002888	OC1=CC=C(O)C(CN2CCN(CC2)C(=O)CCl)=C1 |c:18,t:1,3|	1	NEH-REV-107bcf72-5	25/05/2020	11441-Mpro-A	N07		20804	-0.05	37.4	30.1	46.6		1.45	100	0	100	0.937	N = 16	2.1	-7.94 ± 6.03 (n=2)	76.6 ± 14.9 (n=2)	2.48		-4.94	-0.05	37.4		1	4.4	0.326	3.51
CVD-0001235	CN(CC(=O)NC1=CN=CC=C1C)S(=O)(=O)C1=CC=CC2=CC=CN=C12 |c:8,10,19,23,t:6,17,21,25|	1	GAB-REV-70cc3ca5-8	25/05/2020	11441-Mpro-A	N08		20894	-0.05	> 99.0				1.85	100	0	100	0.703	N = 16	2.3	-15.1 ± 3.81 (n=2)	41.6 ± 22.2 (n=2)	2.48		-5.51	-0.05	> 99.0		1	< 4.0	< 0.216	< 2.61
CVD-0002718	CC1CN(CC2=CC=CC(Cl)=C2)CCN1C(=O)CCl |c:7,10,t:5|	1	MED-COV-4280ac29-13	25/05/2020	11441-Mpro-A	N09		16934	-0.05	7.73	6.84	8.74		1.29	100	0	100	0.985	N = 16	1.1	2.99 ± 2.89 (n=2)	88.7 ± 0.401 (n=2)	2.48		19.5	-0.05	7.73		1	5.1	0.377	2.57
CVD-0003037	ClCC(=O)N1CCN(CC2=CC(Cl)=CC(Cl)=C2)CC1 |c:12,15,t:9|	1	PAU-UNI-8cdd41c7-1	25/05/2020	11441-Mpro-A	N10		10394	-0.05	1.89	1.52	2.34		0.935	100	0	100	0.939	N = 16	2.1	25.6 ± 0.410 (n=2)	88.7 ± 0.343 (n=2)	2.48		60.7	-0.05	1.89		1	5.7	0.422	2.99
CVD-0001111	CS(=O)(=O)N1CCN(CC1C1=CC=CC=C1)C(=O)CCl |c:13,15,t:11|	1	DUN-NEW-f8ce3686-22	25/05/2020	11441-Mpro-A	N11		18198	-0.05	10.6	9.58	11.6		1.34	100	0	100	0.99	N = 16	1.1	0.391 ± 4.30 (n=2)	88.8 ± 1.14 (n=2)	2.48		11.5	-0.05	10.6		1	5	0.348	4.67
CVD-0002492	CC(CCC1=CC=CC=C1)N1CCN(CC1)C(=O)CCl |c:6,8,t:4|	1	MAK-UNK-af83ef51-2	25/05/2020	11441-Mpro-A	N12		19674	-0.05	20.3	18.4	22.3		1.5	100	0	100	0.989	N = 16	1.1	-4.35 ± 1.69 (n=2)	86.4 ± 0.388 (n=2)	2.48		2.18	-0.05	20.3		1	4.7	0.329	2.02
CVD-0004248	CC(C)(C)C1=CC=C(C=C1)N(C(C(=O)NCC1=CC=CC=C1)C1=CC=CN=C1)C(=O)C=C |c:6,8,19,21,26,28,t:4,17,24|	1	LON-WEI-adc59df6-40	25/05/2020	11441-Mpro-A	N13		20004	-0.05	33.3	29.5	37.7		1.39	100	0	100	0.98	N = 16	2.1	-6.90 ± 1.65 (n=2)	78.4 ± 2.16 (n=2)	2.48		0.104	-0.05	33.3		1	4.5	0.196	-0.237
CVD-0000586	OC1=CC=C(Cl)C=C1C(=O)NC1=CN=CC=C1Cl |c:6,14,16,t:1,3,12|	1	CHR-SOS-7098f804-10	25/05/2020	11441-Mpro-A	N14		19798	-0.05	24.2	21.4	27.4		1.4	100	0	100	0.982	N = 16	2.1	-3.98 ± 5.37 (n=2)	84.2 ± 3.23 (n=2)	2.48		1.4	-0.05	24.2		1	4.6	0.359	1.86
CVD-0005029	OC1=CC(Cl)=CC(CN2CCN(CC2)C(=O)CCl)=C1 |c:4,18,t:1|	1	MAT-POS-2db6411e-2	25/05/2020	11441-Mpro-A	N15		18915	-0.05	12.9	11.6	14.4		1.4	100	0	100	0.988	N = 16	1.1	-3.27 ± 5.40 (n=2)	89.5 ± 1.28 (n=2)	2.48		6.97	-0.05	12.9		1	4.9	0.36	3.06
CVD-0004234	CC(C)(C)C1=CC=C(C=C1)N(C(C(=O)NCC1=CC=CN=C1)C1=CC=CN=C1)C(=O)C=C |c:6,8,19,21,26,28,t:4,17,24|	1	LON-WEI-adc59df6-28	25/05/2020	11441-Mpro-A	N16		20296	-0.05	49.9	43.1	57.6		1.32	100	0	100	0.969	N = 16	2.1	-7.46 ± 3.30 (n=2)	68.0 ± 2.76 (n=2)	2.48		-1.74	-0.05	49.9		1	4.3	0.188	0.806
CVD-0004237	CCNC(=O)C(N(C(=O)C=C)C1=CC=C(C=C1)C(C)(C)C)C1=CC=CN=C1 |c:13,15,24,26,t:11,22|	1	LON-WEI-adc59df6-30	25/05/2020	11441-Mpro-A	N17		20501	-0.05	45.5	39.5	52.3		1.4	100	0	100	0.971	N = 16	2.1	-7.59 ± 3.60 (n=2)	73.4 ± 3.38 (n=2)	2.48		-3.03	-0.05	45.5		1	4.3	0.225	0.995
CVD-0004229	CC(C)(C)C1=CC=C(C=C1)N(C(C(=O)NCC1=CC=C(F)C=C1)C1=CC=CN=C1)C(=O)C=C |c:6,8,22,27,29,t:4,17,19,25|	1	LON-WEI-adc59df6-23	25/05/2020	11441-Mpro-A	N18		19995	-0.05	23.3	20.7	26.3		1.33	100	0	100	0.983	N = 16	2.1	-5.20 ± 5.06 (n=2)	82.4 ± 2.60 (n=2)	2.48		0.161	-0.05	23.3		1	4.6	0.197	-0.225
CVD-0004232	COCCNC(=O)C(N(C(=O)C=C)C1=CC=C(C=C1)C(C)(C)C)C1=CC=CN=C1 |c:15,17,26,28,t:13,24|	1	LON-WEI-adc59df6-26	25/05/2020	11441-Mpro-A	N19		20535	-0.05	55.8	50.4	61.8		1.38	100	0	100	0.983	N = 16	2.1	-4.25 ± 3.75 (n=2)	66.9 ± 3.41 (n=2)	2.48		-3.24	-0.05	55.8		1	4.3	0.205	1.31
CVD-0004239	CC(C)(C)C1=CC=C(C=C1)N(C(C(=O)NCC1CCCO1)C1=CC=CN=C1)C(=O)C=C |c:6,8,25,27,t:4,23|	1	LON-WEI-adc59df6-32	25/05/2020	11441-Mpro-A	N20		21203	-0.05	90.5	73.8	111		1.4	100	0	100	0.934	N = 16	2.1	-6.83 ± 3.34 (n=2)	51.3 ± 3.40 (n=2)	2.48		-7.46	-0.05	90.5		1	4	0.183	0.635
CVD-0004210	CSCCCNC(=O)C(N(C(=O)C=C)C1=CC=C(C=C1)C(C)(C)C)C1=CC=CN=C1 |c:16,18,27,29,t:14,25|	1	LON-WEI-adc59df6-10	25/05/2020	11441-Mpro-A	N21		19737	-0.05	25.5	22.8	28.4		1.31	100	0	100	0.986	N = 16	2.1	-3.61 ± 3.05 (n=2)	83.0 ± 0.178 (n=2)	2.48		1.79	-0.05	25.5		1	4.6	0.214	0.596
CVD-0004236	CNC(=O)C(N(C(=O)C=C)C1=CC=C(C=C1)C(C)(C)C)C1=CC=CN=C1 |c:12,14,23,25,t:10,21|	1	LON-WEI-adc59df6-3	25/05/2020	11441-Mpro-A	N22		20478	-0.05	35.7	31.7	40.2		1.43	100	0	100	0.981	N = 16	2.1	-6.26 ± 3.13 (n=2)	79.2 ± 0.820 (n=2)	2.48		-2.88	-0.05	35.7		1	4.4	0.239	1.46
				25/05/2020	11441-Mpro-A	N23	positive control (hit)	4723	-0.05																96.5	-0.05
				25/05/2020	11441-Mpro-A	N24	negative control	21812	-0.05																-11.3	-0.05
				25/05/2020	11441-Mpro-A	O01	positive control (hit)	4155	-0.05																100	-0.05
				25/05/2020	11441-Mpro-A	O02	negative control	13901	-0.05																38.6	-0.05
CVD-0004253	COC1=CC=C(NC(=O)C(N(C(=O)C=C)C2=CC=C(C=C2)C(C)(C)C)C2=CC=CN=C2)C(OC)=C1 |c:17,19,28,30,35,t:2,4,15,26|	1	LON-WEI-adc59df6-45	25/05/2020	11441-Mpro-A	O03		16865	-0.05	6.47	2.34	17.9		0.358	100	0	100	0.474	N = 16	2.3	34.9 ± 22.0 (n=2)	78.1 ± 21.7 (n=2)	1.55		19.9	-0.05	6.47		1	5.2	0.208	0.497
CVD-0004255	CC(C)(C)C1=CC=C(C=C1)N(C(C(=O)NCCC1=CC=CC(F)=C1)C1=CC=CN=C1)C(=O)C=C |c:6,8,20,23,28,30,t:4,18,26|	1	LON-WEI-adc59df6-47	25/05/2020	11441-Mpro-A	O04		15795	-0.05	2.96	1.93	4.54		0.637	100	0	100	0.852	N = 16	2.3	36.2 ± 18.5 (n=2)	95.6 ± 5.99 (n=2)	1.55		26.6	-0.05	2.96		1	5.5	0.228	0.383
CVD-0004262	CC(C)(C)NC(=O)C(N(C(=O)C=C)C1=CC=C(C=C1)C(C)(C)C)C1=CN=CC(Cl)=C1 |c:15,17,26,29,t:13,24|	1	LON-WEI-adc59df6-53	25/05/2020	11441-Mpro-A	O05		22536	-0.05	65.6	30	144		0.971	100	0	100	0.581	N = 16	2.3	-3.60 ± 17.3 (n=2)	57.4 ± 36.8 (n=2)	1.55		-15.9	-0.05	65.6		1	4.2	0.195	-0.465
CVD-0000654	ClCC(=O)N1CC2CC1CN2CC1=CC=CC(Cl)=C1 |c:16,19,t:14|	1	DAN-LON-a5fc619e-8	25/05/2020	11441-Mpro-A	O06		14297	-0.05	2.17	1.56	3.02		0.789	100	0	100	0.889	N = 16	2.3	27.0 ± 10.3 (n=2)	90.2 ± 15.3 (n=2)	1.55		36.1	-0.05	2.17		1	5.7	0.417	3.53
CVD-0002888	OC1=CC=C(O)C(CN2CCN(CC2)C(=O)CCl)=C1 |c:18,t:1,3|	1	NEH-REV-107bcf72-5	25/05/2020	11441-Mpro-A	O07		21780	-0.05	37.4	30.1	46.6		1.45	100	0	100	0.937	N = 16	2.1	-7.94 ± 6.03 (n=2)	76.6 ± 14.9 (n=2)	1.55		-11.1	-0.05	37.4		1	4.4	0.326	3.51
CVD-0001235	CN(CC(=O)NC1=CN=CC=C1C)S(=O)(=O)C1=CC=CC2=CC=CN=C12 |c:8,10,19,23,t:6,17,21,25|	1	GAB-REV-70cc3ca5-8	25/05/2020	11441-Mpro-A	O08		22846	-0.05	> 99.0				1.85	100	0	100	0.703	N = 16	2.3	-15.1 ± 3.81 (n=2)	41.6 ± 22.2 (n=2)	1.55		-17.8	-0.05	> 99.0		1	< 4.0	< 0.216	< 2.61
CVD-0002718	CC1CN(CC2=CC=CC(Cl)=C2)CCN1C(=O)CCl |c:7,10,t:5|	1	MED-COV-4280ac29-13	25/05/2020	11441-Mpro-A	O09		19015	-0.05	7.73	6.84	8.74		1.29	100	0	100	0.985	N = 16	1.1	2.99 ± 2.89 (n=2)	88.7 ± 0.401 (n=2)	1.55		6.34	-0.05	7.73		1	5.1	0.377	2.57
CVD-0003037	ClCC(=O)N1CCN(CC2=CC(Cl)=CC(Cl)=C2)CC1 |c:12,15,t:9|	1	PAU-UNI-8cdd41c7-1	25/05/2020	11441-Mpro-A	O10		12799	-0.05	1.89	1.52	2.34		0.935	100	0	100	0.939	N = 16	2.1	25.6 ± 0.410 (n=2)	88.7 ± 0.343 (n=2)	1.55		45.5	-0.05	1.89		1	5.7	0.422	2.99
CVD-0001111	CS(=O)(=O)N1CCN(CC1C1=CC=CC=C1)C(=O)CCl |c:13,15,t:11|	1	DUN-NEW-f8ce3686-22	25/05/2020	11441-Mpro-A	O11		19527	-0.05	10.6	9.58	11.6		1.34	100	0	100	0.99	N = 16	1.1	0.391 ± 4.30 (n=2)	88.8 ± 1.14 (n=2)	1.55		3.11	-0.05	10.6		1	5	0.348	4.67
CVD-0002492	CC(CCC1=CC=CC=C1)N1CCN(CC1)C(=O)CCl |c:6,8,t:4|	1	MAK-UNK-af83ef51-2	25/05/2020	11441-Mpro-A	O12		20900	-0.05	20.3	18.4	22.3		1.5	100	0	100	0.989	N = 16	1.1	-4.35 ± 1.69 (n=2)	86.4 ± 0.388 (n=2)	1.55		-5.55	-0.05	20.3		1	4.7	0.329	2.02
CVD-0004248	CC(C)(C)C1=CC=C(C=C1)N(C(C(=O)NCC1=CC=CC=C1)C1=CC=CN=C1)C(=O)C=C |c:6,8,19,21,26,28,t:4,17,24|	1	LON-WEI-adc59df6-40	25/05/2020	11441-Mpro-A	O13		21300	-0.05	33.3	29.5	37.7		1.39	100	0	100	0.98	N = 16	2.1	-6.90 ± 1.65 (n=2)	78.4 ± 2.16 (n=2)	1.55		-8.07	-0.05	33.3		1	4.5	0.196	-0.237
CVD-0000586	OC1=CC=C(Cl)C=C1C(=O)NC1=CN=CC=C1Cl |c:6,14,16,t:1,3,12|	1	CHR-SOS-7098f804-10	25/05/2020	11441-Mpro-A	O14		21254	-0.05	24.2	21.4	27.4		1.4	100	0	100	0.982	N = 16	2.1	-3.98 ± 5.37 (n=2)	84.2 ± 3.23 (n=2)	1.55		-7.78	-0.05	24.2		1	4.6	0.359	1.86
CVD-0005029	OC1=CC(Cl)=CC(CN2CCN(CC2)C(=O)CCl)=C1 |c:4,18,t:1|	1	MAT-POS-2db6411e-2	25/05/2020	11441-Mpro-A	O15		20186	-0.05	12.9	11.6	14.4		1.4	100	0	100	0.988	N = 16	1.1	-3.27 ± 5.40 (n=2)	89.5 ± 1.28 (n=2)	1.55		-1.04	-0.05	12.9		1	4.9	0.36	3.06
CVD-0004234	CC(C)(C)C1=CC=C(C=C1)N(C(C(=O)NCC1=CC=CN=C1)C1=CC=CN=C1)C(=O)C=C |c:6,8,19,21,26,28,t:4,17,24|	1	LON-WEI-adc59df6-28	25/05/2020	11441-Mpro-A	O16		21574	-0.05	49.9	43.1	57.6		1.32	100	0	100	0.969	N = 16	2.1	-7.46 ± 3.30 (n=2)	68.0 ± 2.76 (n=2)	1.55		-9.8	-0.05	49.9		1	4.3	0.188	0.806
CVD-0004237	CCNC(=O)C(N(C(=O)C=C)C1=CC=C(C=C1)C(C)(C)C)C1=CC=CN=C1 |c:13,15,24,26,t:11,22|	1	LON-WEI-adc59df6-30	25/05/2020	11441-Mpro-A	O17		21627	-0.05	45.5	39.5	52.3		1.4	100	0	100	0.971	N = 16	2.1	-7.59 ± 3.60 (n=2)	73.4 ± 3.38 (n=2)	1.55		-10.1	-0.05	45.5		1	4.3	0.225	0.995
CVD-0004229	CC(C)(C)C1=CC=C(C=C1)N(C(C(=O)NCC1=CC=C(F)C=C1)C1=CC=CN=C1)C(=O)C=C |c:6,8,22,27,29,t:4,17,19,25|	1	LON-WEI-adc59df6-23	25/05/2020	11441-Mpro-A	O18		20932	-0.05	23.3	20.7	26.3		1.33	100	0	100	0.983	N = 16	2.1	-5.20 ± 5.06 (n=2)	82.4 ± 2.60 (n=2)	1.55		-5.75	-0.05	23.3		1	4.6	0.197	-0.225
CVD-0004232	COCCNC(=O)C(N(C(=O)C=C)C1=CC=C(C=C1)C(C)(C)C)C1=CC=CN=C1 |c:15,17,26,28,t:13,24|	1	LON-WEI-adc59df6-26	25/05/2020	11441-Mpro-A	O19		20699	-0.05	55.8	50.4	61.8		1.38	100	0	100	0.983	N = 16	2.1	-4.25 ± 3.75 (n=2)	66.9 ± 3.41 (n=2)	1.55		-4.28	-0.05	55.8		1	4.3	0.205	1.31
CVD-0004239	CC(C)(C)C1=CC=C(C=C1)N(C(C(=O)NCC1CCCO1)C1=CC=CN=C1)C(=O)C=C |c:6,8,25,27,t:4,23|	1	LON-WEI-adc59df6-32	25/05/2020	11441-Mpro-A	O20		21478	-0.05	90.5	73.8	111		1.4	100	0	100	0.934	N = 16	2.1	-6.83 ± 3.34 (n=2)	51.3 ± 3.40 (n=2)	1.55		-9.19	-0.05	90.5		1	4	0.183	0.635
CVD-0004210	CSCCCNC(=O)C(N(C(=O)C=C)C1=CC=C(C=C1)C(C)(C)C)C1=CC=CN=C1 |c:16,18,27,29,t:14,25|	1	LON-WEI-adc59df6-10	25/05/2020	11441-Mpro-A	O21		21062	-0.05	25.5	22.8	28.4		1.31	100	0	100	0.986	N = 16	2.1	-3.61 ± 3.05 (n=2)	83.0 ± 0.178 (n=2)	1.55		-6.57	-0.05	25.5		1	4.6	0.214	0.596
CVD-0004236	CNC(=O)C(N(C(=O)C=C)C1=CC=C(C=C1)C(C)(C)C)C1=CC=CN=C1 |c:12,14,23,25,t:10,21|	1	LON-WEI-adc59df6-3	25/05/2020	11441-Mpro-A	O22		21165	-0.05	35.7	31.7	40.2		1.43	100	0	100	0.981	N = 16	2.1	-6.26 ± 3.13 (n=2)	79.2 ± 0.820 (n=2)	1.55		-7.22	-0.05	35.7		1	4.4	0.239	1.46
				25/05/2020	11441-Mpro-A	O23	positive control (hit)	4358	-0.05																98.8	-0.05
				25/05/2020	11441-Mpro-A	O24	negative control	21615	-0.05																-10.1	-0.05
				25/05/2020	11441-Mpro-A	P01	positive control (hit)	4015	-0.05																101	-0.05
				25/05/2020	11441-Mpro-A	P02	negative control	14582	-0.05																34.3	-0.05
CVD-0004253	COC1=CC=C(NC(=O)C(N(C(=O)C=C)C2=CC=C(C=C2)C(C)(C)C)C2=CC=CN=C2)C(OC)=C1 |c:17,19,28,30,35,t:2,4,15,26|	1	LON-WEI-adc59df6-45	25/05/2020	11441-Mpro-A	P03		16952	-0.05	6.47	2.34	17.9		0.358	100	0	100	0.474	N = 16	2.3	34.9 ± 22.0 (n=2)	78.1 ± 21.7 (n=2)	0.773		19.3	-0.05	6.47		1	5.2	0.208	0.497
CVD-0004255	CC(C)(C)C1=CC=C(C=C1)N(C(C(=O)NCCC1=CC=CC(F)=C1)C1=CC=CN=C1)C(=O)C=C |c:6,8,20,23,28,30,t:4,18,26|	1	LON-WEI-adc59df6-47	25/05/2020	11441-Mpro-A	P04		16344	-0.05	2.96	1.93	4.54		0.637	100	0	100	0.852	N = 16	2.3	36.2 ± 18.5 (n=2)	95.6 ± 5.99 (n=2)	0.773		23.2	-0.05	2.96		1	5.5	0.228	0.383
CVD-0004262	CC(C)(C)NC(=O)C(N(C(=O)C=C)C1=CC=C(C=C1)C(C)(C)C)C1=CN=CC(Cl)=C1 |c:15,17,26,29,t:13,24|	1	LON-WEI-adc59df6-53	25/05/2020	11441-Mpro-A	P05		22277	-0.05	65.6	30	144		0.971	100	0	100	0.581	N = 16	2.3	-3.60 ± 17.3 (n=2)	57.4 ± 36.8 (n=2)	0.773		-14.2	-0.05	65.6		1	4.2	0.195	-0.465
CVD-0000654	ClCC(=O)N1CC2CC1CN2CC1=CC=CC(Cl)=C1 |c:16,19,t:14|	1	DAN-LON-a5fc619e-8	25/05/2020	11441-Mpro-A	P06		16896	-0.05	2.17	1.56	3.02		0.789	100	0	100	0.889	N = 16	2.3	27.0 ± 10.3 (n=2)	90.2 ± 15.3 (n=2)	0.773		19.7	-0.05	2.17		1	5.7	0.417	3.53
CVD-0002888	OC1=CC=C(O)C(CN2CCN(CC2)C(=O)CCl)=C1 |c:18,t:1,3|	1	NEH-REV-107bcf72-5	25/05/2020	11441-Mpro-A	P07		21956	-0.05	37.4	30.1	46.6		1.45	100	0	100	0.937	N = 16	2.1	-7.94 ± 6.03 (n=2)	76.6 ± 14.9 (n=2)	0.773		-12.2	-0.05	37.4		1	4.4	0.326	3.51
CVD-0001235	CN(CC(=O)NC1=CN=CC=C1C)S(=O)(=O)C1=CC=CC2=CC=CN=C12 |c:8,10,19,23,t:6,17,21,25|	1	GAB-REV-70cc3ca5-8	25/05/2020	11441-Mpro-A	P08		22037	-0.05	> 99.0				1.85	100	0	100	0.703	N = 16	2.3	-15.1 ± 3.81 (n=2)	41.6 ± 22.2 (n=2)	0.773		-12.7	-0.05	> 99.0		1	< 4.0	< 0.216	< 2.61
CVD-0002718	CC1CN(CC2=CC=CC(Cl)=C2)CCN1C(=O)CCl |c:7,10,t:5|	1	MED-COV-4280ac29-13	25/05/2020	11441-Mpro-A	P09		19870	-0.05	7.73	6.84	8.74		1.29	100	0	100	0.985	N = 16	1.1	2.99 ± 2.89 (n=2)	88.7 ± 0.401 (n=2)	0.773		0.949	-0.05	7.73		1	5.1	0.377	2.57
CVD-0003037	ClCC(=O)N1CCN(CC2=CC(Cl)=CC(Cl)=C2)CC1 |c:12,15,t:9|	1	PAU-UNI-8cdd41c7-1	25/05/2020	11441-Mpro-A	P10		16011	-0.05	1.89	1.52	2.34		0.935	100	0	100	0.939	N = 16	2.1	25.6 ± 0.410 (n=2)	88.7 ± 0.343 (n=2)	0.773		25.3	-0.05	1.89		1	5.7	0.422	2.99
CVD-0001111	CS(=O)(=O)N1CCN(CC1C1=CC=CC=C1)C(=O)CCl |c:13,15,t:11|	1	DUN-NEW-f8ce3686-22	25/05/2020	11441-Mpro-A	P11		20441	-0.05	10.6	9.58	11.6		1.34	100	0	100	0.99	N = 16	1.1	0.391 ± 4.30 (n=2)	88.8 ± 1.14 (n=2)	0.773		-2.65	-0.05	10.6		1	5	0.348	4.67
CVD-0002492	CC(CCC1=CC=CC=C1)N1CCN(CC1)C(=O)CCl |c:6,8,t:4|	1	MAK-UNK-af83ef51-2	25/05/2020	11441-Mpro-A	P12		20796	-0.05	20.3	18.4	22.3		1.5	100	0	100	0.989	N = 16	1.1	-4.35 ± 1.69 (n=2)	86.4 ± 0.388 (n=2)	0.773		-4.89	-0.05	20.3		1	4.7	0.329	2.02
CVD-0004248	CC(C)(C)C1=CC=C(C=C1)N(C(C(=O)NCC1=CC=CC=C1)C1=CC=CN=C1)C(=O)C=C |c:6,8,19,21,26,28,t:4,17,24|	1	LON-WEI-adc59df6-40	25/05/2020	11441-Mpro-A	P13		21096	-0.05	33.3	29.5	37.7		1.39	100	0	100	0.98	N = 16	2.1	-6.90 ± 1.65 (n=2)	78.4 ± 2.16 (n=2)	0.773		-6.78	-0.05	33.3		1	4.5	0.196	-0.237
CVD-0000586	OC1=CC=C(Cl)C=C1C(=O)NC1=CN=CC=C1Cl |c:6,14,16,t:1,3,12|	1	CHR-SOS-7098f804-10	25/05/2020	11441-Mpro-A	P14		21429	-0.05	24.2	21.4	27.4		1.4	100	0	100	0.982	N = 16	2.1	-3.98 ± 5.37 (n=2)	84.2 ± 3.23 (n=2)	0.773		-8.88	-0.05	24.2		1	4.6	0.359	1.86
CVD-0005029	OC1=CC(Cl)=CC(CN2CCN(CC2)C(=O)CCl)=C1 |c:4,18,t:1|	1	MAT-POS-2db6411e-2	25/05/2020	11441-Mpro-A	P15		21145	-0.05	12.9	11.6	14.4		1.4	100	0	100	0.988	N = 16	1.1	-3.27 ± 5.40 (n=2)	89.5 ± 1.28 (n=2)	0.773		-7.09	-0.05	12.9		1	4.9	0.36	3.06
CVD-0004234	CC(C)(C)C1=CC=C(C=C1)N(C(C(=O)NCC1=CC=CN=C1)C1=CC=CN=C1)C(=O)C=C |c:6,8,19,21,26,28,t:4,17,24|	1	LON-WEI-adc59df6-28	25/05/2020	11441-Mpro-A	P16		21215	-0.05	49.9	43.1	57.6		1.32	100	0	100	0.969	N = 16	2.1	-7.46 ± 3.30 (n=2)	68.0 ± 2.76 (n=2)	0.773		-7.53	-0.05	49.9		1	4.3	0.188	0.806
CVD-0004237	CCNC(=O)C(N(C(=O)C=C)C1=CC=C(C=C1)C(C)(C)C)C1=CC=CN=C1 |c:13,15,24,26,t:11,22|	1	LON-WEI-adc59df6-30	25/05/2020	11441-Mpro-A	P17		21746	-0.05	45.5	39.5	52.3		1.4	100	0	100	0.971	N = 16	2.1	-7.59 ± 3.60 (n=2)	73.4 ± 3.38 (n=2)	0.773		-10.9	-0.05	45.5		1	4.3	0.225	0.995
CVD-0004229	CC(C)(C)C1=CC=C(C=C1)N(C(C(=O)NCC1=CC=C(F)C=C1)C1=CC=CN=C1)C(=O)C=C |c:6,8,22,27,29,t:4,17,19,25|	1	LON-WEI-adc59df6-23	25/05/2020	11441-Mpro-A	P18		21414	-0.05	23.3	20.7	26.3		1.33	100	0	100	0.983	N = 16	2.1	-5.20 ± 5.06 (n=2)	82.4 ± 2.60 (n=2)	0.773		-8.79	-0.05	23.3		1	4.6	0.197	-0.225
CVD-0004232	COCCNC(=O)C(N(C(=O)C=C)C1=CC=C(C=C1)C(C)(C)C)C1=CC=CN=C1 |c:15,17,26,28,t:13,24|	1	LON-WEI-adc59df6-26	25/05/2020	11441-Mpro-A	P19		21116	-0.05	55.8	50.4	61.8		1.38	100	0	100	0.983	N = 16	2.1	-4.25 ± 3.75 (n=2)	66.9 ± 3.41 (n=2)	0.773		-6.91	-0.05	55.8		1	4.3	0.205	1.31
CVD-0004239	CC(C)(C)C1=CC=C(C=C1)N(C(C(=O)NCC1CCCO1)C1=CC=CN=C1)C(=O)C=C |c:6,8,25,27,t:4,23|	1	LON-WEI-adc59df6-32	25/05/2020	11441-Mpro-A	P20		21766	-0.05	90.5	73.8	111		1.4	100	0	100	0.934	N = 16	2.1	-6.83 ± 3.34 (n=2)	51.3 ± 3.40 (n=2)	0.773		-11	-0.05	90.5		1	4	0.183	0.635
CVD-0004210	CSCCCNC(=O)C(N(C(=O)C=C)C1=CC=C(C=C1)C(C)(C)C)C1=CC=CN=C1 |c:16,18,27,29,t:14,25|	1	LON-WEI-adc59df6-10	25/05/2020	11441-Mpro-A	P21		20935	-0.05	25.5	22.8	28.4		1.31	100	0	100	0.986	N = 16	2.1	-3.61 ± 3.05 (n=2)	83.0 ± 0.178 (n=2)	0.773		-5.77	-0.05	25.5		1	4.6	0.214	0.596
CVD-0004236	CNC(=O)C(N(C(=O)C=C)C1=CC=C(C=C1)C(C)(C)C)C1=CC=CN=C1 |c:12,14,23,25,t:10,21|	1	LON-WEI-adc59df6-3	25/05/2020	11441-Mpro-A	P22		21364	-0.05	35.7	31.7	40.2		1.43	100	0	100	0.981	N = 16	2.1	-6.26 ± 3.13 (n=2)	79.2 ± 0.820 (n=2)	0.773		-8.47	-0.05	35.7		1	4.4	0.239	1.46
				25/05/2020	11441-Mpro-A	P23	positive control (hit)	4662	-0.05																96.8	-0.05
				25/05/2020	11441-Mpro-A	P24	negative control	21406	-0.05																-8.74	-0.05
				25/05/2020	11441-Mpro-B	A01	positive control (hit)	4943	0.38																96.5	0.38
				25/05/2020	11441-Mpro-B	A02	negative control	13481	0.38																41.3	0.38
CVD-0004222	CSCCNC(=O)C(N(C(=O)C=C)C1=CC=C(C=C1)C(C)(C)C)C1=CC=CN=C1 |c:15,17,26,28,t:13,24|	1	LON-WEI-adc59df6-17	25/05/2020	11441-Mpro-B	A03		6280	0.38	20.2	16.7	24.3		0.953	100	0	100	0.962	N = 16	2.1	7.17 ± 5.85 (n=2)	84.0 ± 5.46 (n=2)	99		87.8	0.38	20.2		1	4.7	0.227	0.913
CVD-0003749	CC1=CC=C(C=C1)S(=O)(=O)NC1CCN(CC1)C(=O)CCl |c:3,5,t:1|	1	WAR-XCH-79d12f6e-4	25/05/2020	11441-Mpro-B	A04		7035	0.38	33.5	28.9	39		1.25	100	0	100	0.969	N = 16	2.1	1.22 ± 5.06 (n=2)	81.0 ± 2.77 (n=2)	99		83	0.38	33.5		1	4.5	0.298	3.37
CVD-0000836	ClCC(=O)N1CCN(CC2=CC(=CC3=CC=CC=C23)C#N)CC1 |c:11,15,t:9,13,17|	1	DAR-DIA-fb20be43-6	25/05/2020	11441-Mpro-B	A05		5281	0.38	4.61	4.17	5.08		1.37	100	0	100	0.991	N = 16	1.1	10.6 ± 5.00 (n=2)	95.8 ± 0.443 (n=2)	99		94.3	0.38	4.61		1	5.3	0.325	2.97
CVD-0005273	ClCC(=O)N1CCN(CC1)S(=O)(=O)C1=CSC=C1 |c:17,t:14|	1	MAK-UNK-d4768348-1	25/05/2020	11441-Mpro-B	A06		5412	0.38	1.63	1.47	1.81		1.2	100	0	100	0.982	N = 16	2.1	30.3 ± 1.06 (n=2)	94.8 ± 0.580 (n=2)	99		93.4	0.38	1.63		1	5.8	0.45	5.37
CVD-0005892	FC1=CC=C(CNC2=CC=C3N(CCCC3=C2)C(=O)CCl)C(Cl)=C1 |c:16,24,t:1,3,7,9|	1	MAT-POS-ee51dedd-3	25/05/2020	11441-Mpro-B	A07		6942	0.38	19.3	16.4	22.7		1.19	100	0	100	0.972	N = 16	1.1	-3.14 ± 5.61 (n=2)	80.3 ± 4.64 (n=2)	99		83.6	0.38	19.3		1	4.7	0.275	0.674
CVD-0000590	ClC1=CC=C(C2=CC=CC=C2)C(=C1)C(=O)NC1=CC=CN=C1 |c:7,9,12,20,22,t:1,3,5,18|	1	CHR-SOS-7098f804-14	25/05/2020	11441-Mpro-B	A08		8374	0.38	39.1	32.2	47.4		1.13	100	0	100	0.954	N = 16	2.1	-6.97 ± 5.66 (n=2)	69.7 ± 6.55 (n=2)	99		74.3	0.38	39.1		1	4.4	0.281	0.309
CVD-0005891	ClCC(=O)N1CCN(CC2=CC=CC(=C2)C#N)CC1 |c:11,13,t:9|	1	MAT-POS-ee51dedd-1	25/05/2020	11441-Mpro-B	A09		7304	0.38	19.7	17.3	22.4		1.15	100	0	100	0.982	N = 16	1.1	-1.21 ± 4.81 (n=2)	80.4 ± 1.11 (n=2)	99		81.2	0.38	19.7		1	4.7	0.347	3.32
CVD-0002720	ClCC(=O)N1CCN(CC2=CC=CC(Cl)=C2)CC1 |c:11,14,t:9|	1	MED-COV-4280ac29-15	25/05/2020	11441-Mpro-B	A10		5013	0.38	2.48	2.26	2.71		1.4	100	0	100	0.989	N = 16	2.1	20.8 ± 3.91 (n=2)	97.3 ± 1.64 (n=2)	99		96	0.38	2.64	0.916	4	5.6	0.434	3.45
CVD-0001870	CC(C)(C)NC(=O)C(N(C(=O)C=C)C1=CC=C(C=C1)C(C)(C)C)C1=CC=CN=C1 |c:15,17,26,28,t:13,24|	1	LON-WEI-8f408cad-8	25/05/2020	11441-Mpro-B	A12		13368	0.38	> 99.0				1.12	100	0	100	0.908	N = 16	2.1	-7.56 ± 3.19 (n=2)	39.3 ± 3.95 (n=2)	99		42	0.38	> 99.0		1	< 4.0	< 0.193	< -0.0394
				25/05/2020	11441-Mpro-B	A13	unspecified control	18888	0.38																6.39	0.38
				25/05/2020	11441-Mpro-B	A14	unspecified control	21404	0.38																-9.86	0.38
				25/05/2020	11441-Mpro-B	A15	unspecified control	19200	0.38																4.37	0.38
				25/05/2020	11441-Mpro-B	A16	unspecified control	21207	0.38																-8.59	0.38
				25/05/2020	11441-Mpro-B	A17	unspecified control	19486	0.38																2.53	0.38
				25/05/2020	11441-Mpro-B	A18	unspecified control	21335	0.38																-9.42	0.38
				25/05/2020	11441-Mpro-B	A19	unspecified control	19525	0.38																2.27	0.38
				25/05/2020	11441-Mpro-B	A20	unspecified control	20915	0.38																-6.71	0.38
				25/05/2020	11441-Mpro-B	A21	unspecified control	19294	0.38																3.77	0.38
				25/05/2020	11441-Mpro-B	A22	unspecified control	20574	0.38																-4.5	0.38
				25/05/2020	11441-Mpro-B	A23	positive control (hit)	4211	0.38																101	0.38
				25/05/2020	11441-Mpro-B	A24	negative control	18820	0.38																6.83	0.38
				25/05/2020	11441-Mpro-B	B01	positive control (hit)	5188	0.38																94.9	0.38
				25/05/2020	11441-Mpro-B	B02	negative control	14725	0.38																33.3	0.38
CVD-0004222	CSCCNC(=O)C(N(C(=O)C=C)C1=CC=C(C=C1)C(C)(C)C)C1=CC=CN=C1 |c:15,17,26,28,t:13,24|	1	LON-WEI-adc59df6-17	25/05/2020	11441-Mpro-B	B03		8155	0.38	20.2	16.7	24.3		0.953	100	0	100	0.962	N = 16	2.1	7.17 ± 5.85 (n=2)	84.0 ± 5.46 (n=2)	49.5		75.7	0.38	20.2		1	4.7	0.227	0.913
CVD-0003749	CC1=CC=C(C=C1)S(=O)(=O)NC1CCN(CC1)C(=O)CCl |c:3,5,t:1|	1	WAR-XCH-79d12f6e-4	25/05/2020	11441-Mpro-B	B04		9918	0.38	33.5	28.9	39		1.25	100	0	100	0.969	N = 16	2.1	1.22 ± 5.06 (n=2)	81.0 ± 2.77 (n=2)	49.5		64.3	0.38	33.5		1	4.5	0.298	3.37
CVD-0000836	ClCC(=O)N1CCN(CC2=CC(=CC3=CC=CC=C23)C#N)CC1 |c:11,15,t:9,13,17|	1	DAR-DIA-fb20be43-6	25/05/2020	11441-Mpro-B	B05		4995	0.38	4.61	4.17	5.08		1.37	100	0	100	0.991	N = 16	1.1	10.6 ± 5.00 (n=2)	95.8 ± 0.443 (n=2)	49.5		96.1	0.38	4.61		1	5.3	0.325	2.97
CVD-0005273	ClCC(=O)N1CCN(CC1)S(=O)(=O)C1=CSC=C1 |c:17,t:14|	1	MAK-UNK-d4768348-1	25/05/2020	11441-Mpro-B	B06		5134	0.38	1.63	1.47	1.81		1.2	100	0	100	0.982	N = 16	2.1	30.3 ± 1.06 (n=2)	94.8 ± 0.580 (n=2)	49.5		95.2	0.38	1.63		1	5.8	0.45	5.37
CVD-0005892	FC1=CC=C(CNC2=CC=C3N(CCCC3=C2)C(=O)CCl)C(Cl)=C1 |c:16,24,t:1,3,7,9|	1	MAT-POS-ee51dedd-3	25/05/2020	11441-Mpro-B	B07		7747	0.38	19.3	16.4	22.7		1.19	100	0	100	0.972	N = 16	1.1	-3.14 ± 5.61 (n=2)	80.3 ± 4.64 (n=2)	49.5		78.4	0.38	19.3		1	4.7	0.275	0.674
CVD-0000590	ClC1=CC=C(C2=CC=CC=C2)C(=C1)C(=O)NC1=CC=CN=C1 |c:7,9,12,20,22,t:1,3,5,18|	1	CHR-SOS-7098f804-14	25/05/2020	11441-Mpro-B	B08		10578	0.38	39.1	32.2	47.4		1.13	100	0	100	0.954	N = 16	2.1	-6.97 ± 5.66 (n=2)	69.7 ± 6.55 (n=2)	49.5		60.1	0.38	39.1		1	4.4	0.281	0.309
CVD-0005891	ClCC(=O)N1CCN(CC2=CC=CC(=C2)C#N)CC1 |c:11,13,t:9|	1	MAT-POS-ee51dedd-1	25/05/2020	11441-Mpro-B	B09		8189	0.38	19.7	17.3	22.4		1.15	100	0	100	0.982	N = 16	1.1	-1.21 ± 4.81 (n=2)	80.4 ± 1.11 (n=2)	49.5		75.5	0.38	19.7		1	4.7	0.347	3.32
CVD-0002720	ClCC(=O)N1CCN(CC2=CC=CC(Cl)=C2)CC1 |c:11,14,t:9|	1	MED-COV-4280ac29-15	25/05/2020	11441-Mpro-B	B10		4995	0.38	2.48	2.26	2.71		1.4	100	0	100	0.989	N = 16	2.1	20.8 ± 3.91 (n=2)	97.3 ± 1.64 (n=2)	49.5		96.1	0.38	2.64	0.916	4	5.6	0.434	3.45
CVD-0001870	CC(C)(C)NC(=O)C(N(C(=O)C=C)C1=CC=C(C=C1)C(C)(C)C)C1=CC=CN=C1 |c:15,17,26,28,t:13,24|	1	LON-WEI-8f408cad-8	25/05/2020	11441-Mpro-B	B12		15905	0.38	> 99.0				1.12	100	0	100	0.908	N = 16	2.1	-7.56 ± 3.19 (n=2)	39.3 ± 3.95 (n=2)	49.5		25.7	0.38	> 99.0		1	< 4.0	< 0.193	< -0.0394
				25/05/2020	11441-Mpro-B	B13	unspecified control	21228	0.38																-8.73	0.38
				25/05/2020	11441-Mpro-B	B14	unspecified control	21955	0.38																-13.4	0.38
				25/05/2020	11441-Mpro-B	B15	unspecified control	20918	0.38																-6.72	0.38
				25/05/2020	11441-Mpro-B	B16	unspecified control	22258	0.38																-15.4	0.38
				25/05/2020	11441-Mpro-B	B17	unspecified control	21363	0.38																-9.6	0.38
				25/05/2020	11441-Mpro-B	B18	unspecified control	22462	0.38																-16.7	0.38
				25/05/2020	11441-Mpro-B	B19	unspecified control	20910	0.38																-6.67	0.38
				25/05/2020	11441-Mpro-B	B20	unspecified control	22056	0.38																-14.1	0.38
				25/05/2020	11441-Mpro-B	B21	unspecified control	20717	0.38																-5.43	0.38
				25/05/2020	11441-Mpro-B	B22	unspecified control	21874	0.38																-12.9	0.38
				25/05/2020	11441-Mpro-B	B23	positive control (hit)	4100	0.38																102	0.38
				25/05/2020	11441-Mpro-B	B24	negative control	8269	0.38																75	0.38
				25/05/2020	11441-Mpro-B	C01	positive control (hit)	4631	0.38																98.5	0.38
				25/05/2020	11441-Mpro-B	C02	negative control	16571	0.38																21.4	0.38
CVD-0004222	CSCCNC(=O)C(N(C(=O)C=C)C1=CC=C(C=C1)C(C)(C)C)C1=CC=CN=C1 |c:15,17,26,28,t:13,24|	1	LON-WEI-adc59df6-17	25/05/2020	11441-Mpro-B	C03		11427	0.38	20.2	16.7	24.3		0.953	100	0	100	0.962	N = 16	2.1	7.17 ± 5.85 (n=2)	84.0 ± 5.46 (n=2)	24.8		54.6	0.38	20.2		1	4.7	0.227	0.913
CVD-0003749	CC1=CC=C(C=C1)S(=O)(=O)NC1CCN(CC1)C(=O)CCl |c:3,5,t:1|	1	WAR-XCH-79d12f6e-4	25/05/2020	11441-Mpro-B	C04		13874	0.38	33.5	28.9	39		1.25	100	0	100	0.969	N = 16	2.1	1.22 ± 5.06 (n=2)	81.0 ± 2.77 (n=2)	24.8		38.8	0.38	33.5		1	4.5	0.298	3.37
CVD-0000836	ClCC(=O)N1CCN(CC2=CC(=CC3=CC=CC=C23)C#N)CC1 |c:11,15,t:9,13,17|	1	DAR-DIA-fb20be43-6	25/05/2020	11441-Mpro-B	C05		5712	0.38	4.61	4.17	5.08		1.37	100	0	100	0.991	N = 16	1.1	10.6 ± 5.00 (n=2)	95.8 ± 0.443 (n=2)	24.8		91.5	0.38	4.61		1	5.3	0.325	2.97
CVD-0005273	ClCC(=O)N1CCN(CC1)S(=O)(=O)C1=CSC=C1 |c:17,t:14|	1	MAK-UNK-d4768348-1	25/05/2020	11441-Mpro-B	C06		5318	0.38	1.63	1.47	1.81		1.2	100	0	100	0.982	N = 16	2.1	30.3 ± 1.06 (n=2)	94.8 ± 0.580 (n=2)	24.8		94.1	0.38	1.63		1	5.8	0.45	5.37
CVD-0005892	FC1=CC=C(CNC2=CC=C3N(CCCC3=C2)C(=O)CCl)C(Cl)=C1 |c:16,24,t:1,3,7,9|	1	MAT-POS-ee51dedd-3	25/05/2020	11441-Mpro-B	C07		10372	0.38	19.3	16.4	22.7		1.19	100	0	100	0.972	N = 16	1.1	-3.14 ± 5.61 (n=2)	80.3 ± 4.64 (n=2)	24.8		61.4	0.38	19.3		1	4.7	0.275	0.674
CVD-0000590	ClC1=CC=C(C2=CC=CC=C2)C(=C1)C(=O)NC1=CC=CN=C1 |c:7,9,12,20,22,t:1,3,5,18|	1	CHR-SOS-7098f804-14	25/05/2020	11441-Mpro-B	C08		13645	0.38	39.1	32.2	47.4		1.13	100	0	100	0.954	N = 16	2.1	-6.97 ± 5.66 (n=2)	69.7 ± 6.55 (n=2)	24.8		40.3	0.38	39.1		1	4.4	0.281	0.309
CVD-0005891	ClCC(=O)N1CCN(CC2=CC=CC(=C2)C#N)CC1 |c:11,13,t:9|	1	MAT-POS-ee51dedd-1	25/05/2020	11441-Mpro-B	C09		11109	0.38	19.7	17.3	22.4		1.15	100	0	100	0.982	N = 16	1.1	-1.21 ± 4.81 (n=2)	80.4 ± 1.11 (n=2)	24.8		56.6	0.38	19.7		1	4.7	0.347	3.32
CVD-0002720	ClCC(=O)N1CCN(CC2=CC=CC(Cl)=C2)CC1 |c:11,14,t:9|	1	MED-COV-4280ac29-15	25/05/2020	11441-Mpro-B	C10		5242	0.38	2.48	2.26	2.71		1.4	100	0	100	0.989	N = 16	2.1	20.8 ± 3.91 (n=2)	97.3 ± 1.64 (n=2)	24.8		94.5	0.38	2.64	0.916	4	5.6	0.434	3.45
CVD-0001870	CC(C)(C)NC(=O)C(N(C(=O)C=C)C1=CC=C(C=C1)C(C)(C)C)C1=CC=CN=C1 |c:15,17,26,28,t:13,24|	1	LON-WEI-8f408cad-8	25/05/2020	11441-Mpro-B	C12		18124	0.38	> 99.0				1.12	100	0	100	0.908	N = 16	2.1	-7.56 ± 3.19 (n=2)	39.3 ± 3.95 (n=2)	24.8		11.3	0.38	> 99.0		1	< 4.0	< 0.193	< -0.0394
				25/05/2020	11441-Mpro-B	C13	unspecified control	22147	0.38																-14.7	0.38
				25/05/2020	11441-Mpro-B	C14	unspecified control	22473	0.38																-16.8	0.38
				25/05/2020	11441-Mpro-B	C15	unspecified control	22289	0.38																-15.6	0.38
				25/05/2020	11441-Mpro-B	C16	unspecified control	22363	0.38																-16.1	0.38
				25/05/2020	11441-Mpro-B	C17	unspecified control	22359	0.38																-16	0.38
				25/05/2020	11441-Mpro-B	C18	unspecified control	22550	0.38																-17.3	0.38
				25/05/2020	11441-Mpro-B	C19	unspecified control	22319	0.38																-15.8	0.38
				25/05/2020	11441-Mpro-B	C20	unspecified control	22287	0.38																-15.6	0.38
				25/05/2020	11441-Mpro-B	C21	unspecified control	22426	0.38																-16.5	0.38
				25/05/2020	11441-Mpro-B	C22	unspecified control	21956	0.38																-13.4	0.38
				25/05/2020	11441-Mpro-B	C23	positive control (hit)	4322	0.38																100	0.38
				25/05/2020	11441-Mpro-B	C24	negative control	19884	0.38																-0.0452	0.38
				25/05/2020	11441-Mpro-B	D01	positive control (hit)	4853	0.38																97.1	0.38
				25/05/2020	11441-Mpro-B	D02	negative control	16376	0.38																22.6	0.38
[truncated: 79,416 more rows]
