# Supplementary material for: Open Science Discovery of Potent Non-Covalent SARS-CoV-2 Main Protease Inhibitors
Source: Science. Author manuscript; Available in PMC 2024 Apr 17. (PMC7615835; doi:10.1126/science.abo7201)
Supplement: Data S2 [file EMS194244-supplement-Data_S2.csv]

Data S2 - Summary of designs uploaded to the COVID Moonshot platform
CID (canonical)	CID_group	SMILES	new_smiles	clean_creator	internal	ORDERED	MADE	ASSAYED	in_fragalysis	description	IC50	pIC50	fragments	xcode	xcode	Structure ID	site_name	pdb_entry	series	purchasable	purchasable	SAScore	postera_SAScore	postera_minNumSteps	submission_date	inferred_submission_date	order_date	shipment_date	quarter (shipment)	quarter (submission)	initial_screen	N_creator_submission	N_submission_group	N_chars	N_words	N_words_cutoff	classified_method	flesch	dale_chall
ANT-DIA-3c79be55-1	ANT-DIA-3c79be55	N#Cc1ccccc1NC(=O)Cc1c[nH]c2ncccc12		Anthony Aimon	TRUE	FALSE	FALSE	FALSE	FALSE	Nitrile of X0305 seems to be key and superimpose well with nitrile of x1249 x0434, x0678, x0830 have a similar binding mode and incorporating nitrile/ethylamine to the structure seems interesting. x0072 and x0387 could maybe merge with the x0434 via a heterocycle, and explore two pockets Nitrile and isosters should be tested			x0072,x0305,x0387,x0434,x0678,x0830,x1249						3-aminopyridine-like	TRUE	TRUE	2.130996962	0.08492845	0		16/03/2020			-1	2	FALSE	20	5	333	53	53	MANUAL	18.99148148	12.88627778
ANT-DIA-3c79be55-2	ANT-DIA-3c79be55	N#Cc1ccccc1NC(=O)Cc1cccnc1		Anthony Aimon	TRUE	FALSE	FALSE	FALSE	FALSE	Nitrile of X0305 seems to be key and superimpose well with nitrile of x1249 x0434, x0678, x0830 have a similar binding mode and incorporating nitrile/ethylamine to the structure seems interesting. x0072 and x0387 could maybe merge with the x0434 via a heterocycle, and explore two pockets Nitrile and isosters should be tested			x0072,x0305,x0387,x0434,x0678,x0830,x1249						3-aminopyridine-like	TRUE	TRUE	1.823979627	0	0		16/03/2020			-1	2	FALSE	20	5	333	53	53	MANUAL	18.99148148	12.88627778
ANT-DIA-3c79be55-3	ANT-DIA-3c79be55	CCNc1ccc(C#N)c(NC(=O)Cc2c[nH]c3ncccc23)c1		Anthony Aimon	TRUE	FALSE	FALSE	FALSE	FALSE	Nitrile of X0305 seems to be key and superimpose well with nitrile of x1249 x0434, x0678, x0830 have a similar binding mode and incorporating nitrile/ethylamine to the structure seems interesting. x0072 and x0387 could maybe merge with the x0434 via a heterocycle, and explore two pockets Nitrile and isosters should be tested			x0072,x0305,x0387,x0434,x0678,x0830,x1249						3-aminopyridine-like	FALSE	FALSE	2.365742503	0.15191408	1		16/03/2020			-1	2	FALSE	20	5	333	53	53	MANUAL	18.99148148	12.88627778
ANT-DIA-3c79be55-4	ANT-DIA-3c79be55	CS(=O)(=O)Cc1ccc(C(=O)Nc2cccnc2)o1		Anthony Aimon	TRUE	TRUE	TRUE	FALSE	FALSE	Nitrile of X0305 seems to be key and superimpose well with nitrile of x1249 x0434, x0678, x0830 have a similar binding mode and incorporating nitrile/ethylamine to the structure seems interesting. x0072 and x0387 could maybe merge with the x0434 via a heterocycle, and explore two pockets Nitrile and isosters should be tested			x0072,x0305,x0387,x0434,x0678,x0830,x1249							TRUE	TRUE	2.181298871	0	0		16/03/2020	31/03/2020	09/04/2020	2	2	FALSE	20	5	333	53	53	MANUAL	18.99148148	12.88627778
ANT-DIA-3c79be55-5	ANT-DIA-3c79be55	O=C(Nc1cccnc1)c1ccc(N2CCC(O)CC2)o1		Anthony Aimon	TRUE	FALSE	FALSE	FALSE	FALSE	Nitrile of X0305 seems to be key and superimpose well with nitrile of x1249 x0434, x0678, x0830 have a similar binding mode and incorporating nitrile/ethylamine to the structure seems interesting. x0072 and x0387 could maybe merge with the x0434 via a heterocycle, and explore two pockets Nitrile and isosters should be tested			x0072,x0305,x0387,x0434,x0678,x0830,x1249							FALSE	FALSE	2.332926092	0.07783598	0		16/03/2020			-1	2	FALSE	20	5	333	53	53	MANUAL	18.99148148	12.88627778
ANT-DIA-b7f58f21-8	ANT-DIA-b7f58f21	CCNc1ccc(C#N)cc1CCNS(C)(=O)=O		Robert Quinlan	FALSE	FALSE	FALSE	FALSE	FALSE	From fragalysis, observation of overlap of functionalities from the fragment hits. work on non covalent fragments around cysteine 145. Idea is to interact with glutamine 189, met 165 and maybe go a bit deeper in the pocket			x0104,x0072,x0305,x1249,x0748,x0387							FALSE	FALSE	2.346017938	0.11378125	1		16/03/2020			-1	2	FALSE	12	10	455	182	182	MANUAL_POSSIBLY	64.55755556	27.03866667
ROB-UNI-b2e39629-2	ROB-UNI-b2e39629	CS(=O)(=O)NCCc1c[nH]c2c(CCNS(C)(=O)=O)cc(Cl)cc12		Robert Quinlan	FALSE	FALSE	FALSE	FALSE	FALSE	From fragalysis, observation of overlap of functionalities from the fragment hits			x0072,x0104,x0305,x0748,x1249							FALSE	FALSE	2.641831384	0.17594609	2		16/03/2020			-1	2	FALSE	12	12	83	11	11	MANUAL_POSSIBLY
ROB-UNI-b2e39629-3	ROB-UNI-b2e39629	CCn1cc(CCNS(C)(=O)=O)c2cc(C#N)cc(CCNS(C)(=O)=O)c21		Robert Quinlan	FALSE	FALSE	FALSE	FALSE	FALSE	From fragalysis, observation of overlap of functionalities from the fragment hits			x0072,x0104,x0305,x0748,x1249							FALSE	FALSE	2.856473275	0.29162663	3		16/03/2020			-1	2	FALSE	12	12	83	11	11	MANUAL_POSSIBLY
ROB-UNI-b2e39629-4	ROB-UNI-b2e39629	CC(=O)NCCc1c[nH]c2c(CCNS(C)(=O)=O)cc(Cl)cc12		Robert Quinlan	FALSE	FALSE	FALSE	FALSE	FALSE	From fragalysis, observation of overlap of functionalities from the fragment hits. By eye fragment merging approach; 3 discreet clusters of non-covalent binders identified in the active site. Each cluster had >n=2 examples of closeley related hits, giving confidence in the hit. Various designs made to merge the different fragments whilst retaining shape, binding location and orientation. Quite a …			x0107,x0104,x0434,x0072,x0161,x0305,x0691,x0689,x1249,x0748							FALSE	FALSE	2.525403509	0.1807857	2		16/03/2020			-1	2	FALSE	12	12	1125	465	465	MANUAL_POSSIBLY	173.2697425	41.42192403
ROB-UNI-b2e39629-5	ROB-UNI-b2e39629	CCn1cc(CCNC(C)=O)c2cc(C#N)cc(CCNS(C)(=O)=O)c21		Robert Quinlan	FALSE	FALSE	FALSE	FALSE	FALSE	From fragalysis, observation of overlap of functionalities from the fragment hits			x0072,x0104,x0305,x0748,x1249							FALSE	FALSE	2.752581602	0.3382151	3		16/03/2020			-1	2	FALSE	12	12	83	11	11	MANUAL_POSSIBLY
ROB-UNI-b2e39629-6	ROB-UNI-b2e39629	CC(=O)NCCc1c[nH]c2c(C(C)NC(C)=O)cc(Cl)cc12		Robert Quinlan	FALSE	FALSE	FALSE	FALSE	FALSE	From fragalysis, observation of overlap of functionalities from the fragment hits			x0072,x0104,x0305,x0748,x1249							FALSE	FALSE	2.946542582	0.31621146	3		16/03/2020			-1	2	FALSE	12	12	83	11	11	MANUAL_POSSIBLY
ROB-UNI-b2e39629-7	ROB-UNI-b2e39629	CC(=O)NCCc1c[nH]c2c(C(C)NC(C)=O)cc(C#N)cc12		Robert Quinlan	FALSE	FALSE	FALSE	FALSE	FALSE	From fragalysis, observation of overlap of functionalities from the fragment hits			x0072,x0104,x0305,x0748,x1249							FALSE	FALSE	3.108231855	0.49496102	5		16/03/2020			-1	2	FALSE	12	12	83	11	11	MANUAL_POSSIBLY
ROB-UNI-b2e39629-8	ROB-UNI-b2e39629	CCn1cc(CCNC(C)=O)c2cc(C#N)cc(C(C)NC(C)=O)c21		Robert Quinlan	FALSE	FALSE	FALSE	FALSE	FALSE	From fragalysis, observation of overlap of functionalities from the fragment hits			x0072,x0104,x0305,x0748,x1249							FALSE	FALSE	3.190275348	0.55191255			16/03/2020			-1	2	FALSE	12	12	83	11	11	MANUAL_POSSIBLY
ROB-UNI-b2e39629-9	ROB-UNI-b2e39629	CC(=O)NCCc1ccnc2c(CCNS(C)(=O)=O)cc(Cl)cc12		Robert Quinlan	FALSE	FALSE	FALSE	FALSE	FALSE	From fragalysis, observation of overlap of functionalities from the fragment hits			x0072,x0104,x0305,x0748,x1249							FALSE	FALSE	2.491132105	0.18081884	2		16/03/2020			-1	2	FALSE	12	12	83	11	11	MANUAL_POSSIBLY
ROB-UNI-b2e39629-10	ROB-UNI-b2e39629	CC(=O)NCCc1ccnc2c(CCNS(C)(=O)=O)cc(C#N)cc12		Robert Quinlan	FALSE	FALSE	FALSE	FALSE	FALSE	From fragalysis, observation of overlap of functionalities from the fragment hits			x0072,x0104,x0305,x0748,x1249							FALSE	FALSE	2.6347703	0.17935574	2		16/03/2020			-1	2	FALSE	12	12	83	11	11	MANUAL_POSSIBLY
ROB-UNI-b2e39629-11	ROB-UNI-b2e39629	CC(=O)NCCc1cn(CC(=O)N2CCOCC2)c2ccc(Cl)cc12		Robert Quinlan	FALSE	FALSE	FALSE	FALSE	FALSE	From fragalysis, observation of overlap of functionalities from the fragment hits			x0072,x0104,x0305,x0748,x1249							FALSE	FALSE	2.272442569	0.08961175	1		16/03/2020			-1	2	FALSE	12	12	83	11	11	MANUAL_POSSIBLY
ROB-UNI-b2e39629-12	ROB-UNI-b2e39629	CC(=O)NCCc1cn(CC(=O)N2CCOCC2)c2ccc(C#N)cc12		Robert Quinlan	FALSE	FALSE	FALSE	FALSE	FALSE	From fragalysis, observation of overlap of functionalities from the fragment hits			x0072,x0104,x0305,x0748,x1249							FALSE	FALSE	2.414547785	0.16160247	2		16/03/2020			-1	2	FALSE	12	12	83	11	11	MANUAL_POSSIBLY
DAR-DIA-23aa0b97-1	DAR-DIA-23aa0b97	N#Cc1cccc(NC(=O)Cc2c[nH]c3ncccc23)c1		Daren Fearon	TRUE	TRUE	TRUE	FALSE	FALSE	Introduction of aromatic ring with nitrile/chloro substituent at one end of molecule following overlay of x0305/x1249/104 with x0434/x0678/x1093/x0995			x0104,x0305,x0434,x0678,x0995,x1093,x1249						3-aminopyridine-like	TRUE	TRUE	2.120923318	0	0		16/03/2020	31/03/2020	09/04/2020	2	2	FALSE	837	26	152	24	24	MANUAL_POSSIBLY	49.374	19.3105
DAR-DIA-23aa0b97-2	DAR-DIA-23aa0b97	N#Cc1cncc(NC(=O)Cc2c[nH]c3ncccc23)c1		Daren Fearon	TRUE	TRUE	TRUE	FALSE	FALSE	Introduction of aromatic ring with nitrile/chloro substituent at one end of molecule following overlay of x0305/x1249/104 with x0434/x0678/x1093/x0995			x0104,x0305,x0434,x0678,x0995,x1093,x1249						3-aminopyridine-like	FALSE	FALSE	2.393399736	0	0		16/03/2020	31/03/2020	26/05/2020	2	2	FALSE	837	26	152	24	24	MANUAL_POSSIBLY	49.374	19.3105
DAR-DIA-23aa0b97-3	DAR-DIA-23aa0b97	N#Cc1cccc(NC(=O)Cc2cncc(N)c2)c1		Daren Fearon	TRUE	TRUE	FALSE	FALSE	FALSE	Introduction of aromatic ring with nitrile/chloro substituent at one end of molecule following overlay of x0305/x1249/104 with x0434/x0678/x1093/x0995			x0104,x0305,x0434,x0678,x0995,x1093,x1249						3-aminopyridine-like	FALSE	FALSE	2.114251508	0.0973401	1		16/03/2020	31/03/2020		-1	2	FALSE	837	26	152	24	24	MANUAL_POSSIBLY	49.374	19.3105
DAR-DIA-23aa0b97-4	DAR-DIA-23aa0b97	N#Cc1cccc(NC(=O)Cc2cccnc2)c1		Daren Fearon	TRUE	FALSE	FALSE	FALSE	FALSE	Introduction of aromatic ring with nitrile/chloro substituent at one end of molecule following overlay of x0305/x1249/104 with x0434/x0678/x1093/x0995			x0104,x0305,x0434,x0678,x0995,x1093,x1249						3-aminopyridine-like	TRUE	TRUE	1.812162467	0	0		16/03/2020			-1	2	FALSE	837	26	152	24	24	MANUAL_POSSIBLY	49.374	19.3105
DAR-DIA-23aa0b97-5	DAR-DIA-23aa0b97	N#Cc1cccc(NC(=O)Nc2cccnc2)c1		Daren Fearon	TRUE	TRUE	TRUE	FALSE	FALSE	Introduction of aromatic ring with nitrile/chloro substituent at one end of molecule following overlay of x0305/x1249/104 with x0434/x0678/x1093/x0995. Combining fragments X0305 and X0434 by eye. The binding modes of fragments 0104, 0305 and 1249 overlap (cluster 1) and the binding modes of fragments 0434, 0678 and 1093 overlap (cluster 2). As there was some structural overlap when superimposing …			x0104,x0434,x0305,x0678,x1249,x1093,x0995						3-aminopyridine-like	TRUE	TRUE	1.836198858	0	0		16/03/2020	31/03/2020	09/04/2020	2	2	FALSE	837	26	1845	746		MANUAL_POSSIBLY	267.1367602	53.7282986
DAR-DIA-23aa0b97-6	DAR-DIA-23aa0b97	N#Cc1cncc(NC(=O)Cc2cccnc2)c1		Daren Fearon	TRUE	TRUE	TRUE	FALSE	TRUE	Introduction of aromatic ring with nitrile/chloro substituent at one end of molecule following overlay of x0305/x1249/104 with x0434/x0678/x1093/x0995			x0104,x0305,x0434,x0678,x0995,x1093,x1249	x10178	x10178	x10178	Aminopyridine-like		3-aminopyridine-like	FALSE	FALSE	2.131798266	0	0		16/03/2020	31/03/2020	26/05/2020	2	2	FALSE	837	26	152	24	24	MANUAL_POSSIBLY	49.374	19.3105
DAR-DIA-23aa0b97-7	DAR-DIA-23aa0b97	N#Cc1cncc(NC(=O)Cc2cncc(N)c2)c1		Daren Fearon	TRUE	TRUE	FALSE	FALSE	FALSE	Introduction of aromatic ring with nitrile/chloro substituent at one end of molecule following overlay of x0305/x1249/104 with x0434/x0678/x1093/x0995			x0104,x0305,x0434,x0678,x0995,x1093,x1249						3-aminopyridine-like	FALSE	FALSE	2.422048944	0.11289144	1		16/03/2020	31/03/2020		-1	2	FALSE	837	26	152	24	24	MANUAL_POSSIBLY	49.374	19.3105
DAR-DIA-23aa0b97-8	DAR-DIA-23aa0b97	N#Cc1cccc(NC(=O)Nc2cncc(N)c2)c1		Daren Fearon	TRUE	TRUE	TRUE	TRUE	FALSE	Introduction of aromatic ring with nitrile/chloro substituent at one end of molecule following overlay of x0305/x1249/104 with x0434/x0678/x1093/x0995	54.3	4.26520017	x0104,x0305,x0434,x0678,x0995,x1093,x1249						3-aminopyridine-like	FALSE	FALSE	2.134805354	0	0	16/03/2020	16/03/2020	31/03/2020	27/04/2020	2	2	FALSE	837	26	152	24	24	MANUAL_POSSIBLY	49.374	19.3105
DAR-DIA-23aa0b97-9	DAR-DIA-23aa0b97	N#Cc1cncc(NC(=O)Nc2cncc(N)c2)c1		Daren Fearon	TRUE	FALSE	FALSE	FALSE	FALSE	Introduction of aromatic ring with nitrile/chloro substituent at one end of molecule following overlay of x0305/x1249/104 with x0434/x0678/x1093/x0995			x0104,x0305,x0434,x0678,x0995,x1093,x1249						3-aminopyridine-like	FALSE	FALSE	2.44260279	0.110465825	1		16/03/2020			-1	2	FALSE	837	26	152	24	24	MANUAL_POSSIBLY	49.374	19.3105
DAR-DIA-23aa0b97-10	DAR-DIA-23aa0b97	N#Cc1cncc(NC(=O)Nc2c[nH]c3ncccc23)c1		Daren Fearon	TRUE	FALSE	FALSE	FALSE	FALSE	Introduction of aromatic ring with nitrile/chloro substituent at one end of molecule following overlay of x0305/x1249/104 with x0434/x0678/x1093/x0995			x0104,x0305,x0434,x0678,x0995,x1093,x1249						3-aminopyridine-like	FALSE	FALSE	2.485263293	0.08697989	1		16/03/2020			-1	2	FALSE	837	26	152	24	24	MANUAL_POSSIBLY	49.374	19.3105
DAR-DIA-23aa0b97-11	DAR-DIA-23aa0b97	N#Cc1cccc(NC(=O)Nc2c[nH]c3ncccc23)c1		Daren Fearon	TRUE	TRUE	TRUE	TRUE	FALSE	Introduction of aromatic ring with nitrile/chloro substituent at one end of molecule following overlay of x0305/x1249/104 with x0434/x0678/x1093/x0995	63.6	4.196542884	x0104,x0305,x0434,x0678,x0995,x1093,x1249						3-aminopyridine-like	FALSE	FALSE	2.212786874	0	0	16/03/2020	16/03/2020	31/03/2020	27/04/2020	2	2	FALSE	837	26	152	24	24	MANUAL_POSSIBLY	49.374	19.3105
DAR-DIA-23aa0b97-12	DAR-DIA-23aa0b97	O=C(Cc1c[nH]c2ncccc12)Nc1cccc(Cl)c1		Daren Fearon	TRUE	TRUE	TRUE	FALSE	FALSE	Introduction of aromatic ring with nitrile/chloro substituent at one end of molecule following overlay of x0305/x1249/104 with x0434/x0678/x1093/x0995			x0104,x0305,x0434,x0678,x0995,x1093,x1249						3-aminopyridine-like	TRUE	TRUE	1.966402268	0	0		16/03/2020	31/03/2020	09/04/2020	2	2	FALSE	837	26	152	24	24	MANUAL_POSSIBLY	49.374	19.3105
DAR-DIA-23aa0b97-13	DAR-DIA-23aa0b97	Nc1cncc(NC(=O)Nc2cccc(Cl)c2)c1		Daren Fearon	TRUE	TRUE	TRUE	FALSE	TRUE	Introduction of aromatic ring with nitrile/chloro substituent at one end of molecule following overlay of x0305/x1249/104 with x0434/x0678/x1093/x0995			x0104,x0305,x0434,x0678,x0995,x1093,x1249	x2964	x2964	x2964	Aminopyridine-like		3-aminopyridine-like	FALSE	FALSE	1.967758412	0	0		16/03/2020	31/03/2020	27/04/2020	2	2	FALSE	837	26	152	24	24	MANUAL_POSSIBLY	49.374	19.3105
DAR-DIA-23aa0b97-14	DAR-DIA-23aa0b97	O=C(Nc1cccnc1)Nc1cccc(Cl)c1		Daren Fearon	TRUE	TRUE	TRUE	FALSE	TRUE	Introduction of aromatic ring with nitrile/chloro substituent at one end of molecule following overlay of x0305/x1249/104 with x0434/x0678/x1093/x0995. Combining fragments X0305 and X0434 by eye. These compounds are based on the fragment X_0434. We propose functionalization of the benzene ring with a halogen atom to occupy the pocket formed by the side chains of M165 H41 and F181 (as several othe…			x0991,x0104,x0434,x0305,x0678,x1249,x0387,x1093,x0995	x10996	x10996	x10996	Aminopyridine-like		3-aminopyridine-like	TRUE	TRUE	1.647237068	0	0		16/03/2020	17/05/2020	01/06/2020	3	2	FALSE	837	26	2297	930		MANUAL_POSSIBLY	333.6393694	62.4577527
DAR-DIA-23aa0b97-15	DAR-DIA-23aa0b97	O=C(Nc1cccnc1)Nc1cncc(Cl)c1		Daren Fearon	TRUE	TRUE	TRUE	FALSE	FALSE	Introduction of aromatic ring with nitrile/chloro substituent at one end of molecule following overlay of x0305/x1249/104 with x0434/x0678/x1093/x0995			x0104,x0305,x0434,x0678,x0995,x1093,x1249						3-aminopyridine-like	FALSE	FALSE	2.009277257	0.053385872	0		16/03/2020	31/03/2020	27/04/2020	2	2	FALSE	837	26	152	24	24	MANUAL_POSSIBLY	49.374	19.3105
DAR-DIA-23aa0b97-16	DAR-DIA-23aa0b97	O=C(Cc1cncc(Cl)c1)Nc1cccnc1		Daren Fearon	TRUE	FALSE	FALSE	FALSE	FALSE	Introduction of aromatic ring with nitrile/chloro substituent at one end of molecule following overlay of x0305/x1249/104 with x0434/x0678/x1093/x0995			x0104,x0305,x0434,x0678,x0995,x1093,x1249						3-aminopyridine-like	FALSE	FALSE	1.993136598	0.08656338	1		16/03/2020			-1	2	FALSE	837	26	152	24	24	MANUAL_POSSIBLY	49.374	19.3105
DAR-DIA-23aa0b97-17	DAR-DIA-23aa0b97	N#Cc1cncc(CC(=O)Nc2cccnc2)c1		Daren Fearon	TRUE	TRUE	TRUE	FALSE	TRUE	Introduction of aromatic ring with nitrile/chloro substituent at one end of molecule following overlay of x0305/x1249/104 with x0434/x0678/x1093/x0995			x0104,x0305,x0434,x0678,x0995,x1093,x1249	x2569	x2569	x2569	Aminopyridine-like	5RGW	3-aminopyridine-like	FALSE	FALSE	2.146283473	0	0		16/03/2020	31/03/2020	17/04/2020	2	2	FALSE	837	26	152	24	24	MANUAL_POSSIBLY	49.374	19.3105
DAR-DIA-23aa0b97-18	DAR-DIA-23aa0b97	N#Cc1cccc(NC(=O)Cc2cncc3ncccc23)c1		Daren Fearon	TRUE	FALSE	FALSE	FALSE	FALSE	Introduction of aromatic ring with nitrile/chloro substituent at one end of molecule following overlay of x0305/x1249/104 with x0434/x0678/x1093/x0995			x0104,x0305,x0434,x0678,x0995,x1093,x1249						3-aminopyridine-like	FALSE	FALSE	2.166717828	0.1657069	2		16/03/2020			-1	2	FALSE	837	26	152	24	24	MANUAL_POSSIBLY	49.374	19.3105
DAR-DIA-23aa0b97-19	DAR-DIA-23aa0b97	N#Cc1cccc(NC(=O)Cc2cncc3ccccc23)c1		Daren Fearon	TRUE	TRUE	TRUE	TRUE	FALSE	Introduction of aromatic ring with nitrile/chloro substituent at one end of molecule following overlay of x0305/x1249/104 with x0434/x0678/x1093/x0995	26.7	4.573488739	x0104,x0305,x0434,x0678,x0995,x1093,x1249						3-aminopyridine-like	TRUE	TRUE	2.001924799	0	0	16/03/2020	16/03/2020	31/03/2020	17/04/2020	2	2	FALSE	837	26	152	24	24	MANUAL_POSSIBLY	49.374	19.3105
DAR-DIA-23aa0b97-20	DAR-DIA-23aa0b97	O=C(Cc1cncc2ccccc12)Nc1ccccc1		Daren Fearon	TRUE	TRUE	TRUE	TRUE	TRUE	Introduction of aromatic ring with nitrile/chloro substituent at one end of molecule following overlay of x0305/x1249/104 with x0434/x0678/x1093/x0995	57.6	4.239577517	x0104,x0305,x0434,x0678,x0995,x1093,x1249	x2563	x2563	x2563	Isoquinoline	5RGV	3-aminopyridine-like	TRUE	TRUE	1.720771336	0	0	16/03/2020	16/03/2020	31/03/2020	17/04/2020	2	2	FALSE	837	26	152	24	24	MANUAL_POSSIBLY	49.374	19.3105
DAR-DIA-03336633-1	DAR-DIA-03336633	O=C(Nc1ccccc1)Nc1cnccc1CCNC(=O)NC1CCCCC1		Daren Fearon	TRUE	FALSE	FALSE	FALSE	FALSE	Merging of x0434/x0678 and x1093 with x0540 and analogues. Design carried out my eye looking at merging and linking fragments. Designs include linking of fragments 0072 with 0104; 0107 with 0434, 0434 with 0540, 1493 with 1040, 1375 with 0107.			x1375,x0107,x0540,x0104,x1493,x0434,x0072,x0678,x1093						3-aminopyridine-like	FALSE	FALSE	2.151118239	0.14988963	1		16/03/2020			-1	2	FALSE	837	16	499	196	196	MANUAL_POSSIBLY	60.37414201	26.96801243
DAR-DIA-03336633-2	DAR-DIA-03336633	O=C(Cc1cnccc1CCNC(=O)NC1CCCCC1)Nc1ccccc1		Daren Fearon	TRUE	FALSE	FALSE	FALSE	FALSE	Merging of x0434/x0678 and x1093 with x0540 and analogues			x0434,x0540,x0678,x1093						3-aminopyridine-like	FALSE	FALSE	2.171605481	0.16826843	1		16/03/2020			-1	2	FALSE	837	16	59	10	10	MANUAL
DAR-DIA-03336633-3	DAR-DIA-03336633	O=C(Nc1cccc(Cl)c1)Nc1cnccc1CCNC(=O)NC1CCCCC1		Daren Fearon	TRUE	FALSE	FALSE	FALSE	FALSE	Merging of x0434/x0678 and x1093 with x0540 and analogues			x0434,x0540,x0678,x1093						3-aminopyridine-like	FALSE	FALSE	2.247417119	0.14639744	1		16/03/2020			-1	2	FALSE	837	16	59	10	10	MANUAL
DAR-DIA-03336633-4	DAR-DIA-03336633	N#Cc1cccc(NC(=O)Nc2cnccc2CCNC(=O)NC2CCCCC2)c1		Daren Fearon	TRUE	FALSE	FALSE	FALSE	FALSE	Merging of x0434/x0678 and x1093 with x0540 and analogues			x0434,x0540,x0678,x1093						3-aminopyridine-like	FALSE	FALSE	2.366138224	0.16109107	1		16/03/2020			-1	2	FALSE	837	16	59	10	10	MANUAL
DAR-DIA-03336633-5	DAR-DIA-03336633	O=C(CC1CCCCC1)Nc1cnccc1CCNC(=O)NC1CCCCC1		Daren Fearon	TRUE	FALSE	FALSE	FALSE	FALSE	Merging of x0434/x0678 and x1093 with x0540 and analogues			x0434,x0540,x0678,x1093						3-aminopyridine-like	FALSE	FALSE	2.329326682	0.17079721	2		16/03/2020			-1	2	FALSE	837	16	59	10	10	MANUAL
DAR-DIA-03336633-6	DAR-DIA-03336633	CN1CCN(CC(=O)Nc2cnccc2CCNC(=O)NC2CCCCC2)CC1		Daren Fearon	TRUE	FALSE	FALSE	FALSE	FALSE	Merging of x0434/x0678 and x1093 with x0540 and analogues			x0434,x0540,x0678,x1093						3-aminopyridine-like	FALSE	FALSE	2.320602284	0.14114548	1		16/03/2020			-1	2	FALSE	837	16	59	10	10	MANUAL
DAR-DIA-03336633-7	DAR-DIA-03336633	O=C(Cc1ccccc1)Nc1cnccc1CCNC(=O)NC1CCCCC1		Daren Fearon	TRUE	FALSE	FALSE	FALSE	FALSE	Merging of x0434/x0678 and x1093 with x0540 and analogues			x0434,x0540,x0678,x1093						3-aminopyridine-like	FALSE	FALSE	2.135598727	0.16472045	1		16/03/2020			-1	2	FALSE	837	16	59	10	10	MANUAL
DAR-DIA-03336633-8	DAR-DIA-03336633	CN1CCN(C(=O)NCCc2ccncc2NC(=O)Cc2ccccc2)CC1		Daren Fearon	TRUE	FALSE	FALSE	FALSE	FALSE	Merging of x0434/x0678 and x1093 with x0540 and analogues			x0434,x0540,x0678,x1093						3-aminopyridine-like	FALSE	FALSE	2.168949425	0.14367096	1		16/03/2020			-1	2	FALSE	837	16	59	10	10	MANUAL
DAR-DIA-03336633-9	DAR-DIA-03336633	O=C(Cc1ccccc1)Nc1cnccc1CCNC(=O)N1CCCCC1		Daren Fearon	TRUE	FALSE	FALSE	FALSE	FALSE	Merging of x0434/x0678 and x1093 with x0540 and analogues			x0434,x0540,x0678,x1093						3-aminopyridine-like	FALSE	FALSE	2.097107461	0.16020249	1		16/03/2020			-1	2	FALSE	837	16	59	10	10	MANUAL
DAR-DIA-03336633-10	DAR-DIA-03336633	O=C(Cc1ccccc1)Nc1cnccc1CCNC(=O)N1CCOCC1		Daren Fearon	TRUE	FALSE	FALSE	FALSE	FALSE	Merging of x0434/x0678 and x1093 with x0540 and analogues			x0434,x0540,x0678,x1093						3-aminopyridine-like	FALSE	FALSE	2.164131609	0.15693514	1		16/03/2020			-1	2	FALSE	837	16	59	10	10	MANUAL
DAR-DIA-03336633-11	DAR-DIA-03336633	O=C(Nc1ccccc1)Nc1cnccc1CCNC(=O)N1CCCCC1		Daren Fearon	TRUE	FALSE	FALSE	FALSE	FALSE	Merging of x0434/x0678 and x1093 with x0540 and analogues			x0434,x0540,x0678,x1093						3-aminopyridine-like	FALSE	FALSE	2.113216322	0.15050592	1		16/03/2020			-1	2	FALSE	837	16	59	10	10	MANUAL
DAR-DIA-03336633-12	DAR-DIA-03336633	CN1CCN(C(=O)Cc2c[nH]c3nccc(NC(=O)NC4CCCCC4)c23)CC1		Daren Fearon	TRUE	FALSE	FALSE	FALSE	FALSE	Merging of x0434/x0678 and x1093 with x0540 and analogues			x0434,x0540,x0678,x1093						3-aminopyridine-like	FALSE	FALSE	2.546228658	0.17000376	2		16/03/2020			-1	2	FALSE	837	16	59	10	10	MANUAL
DAR-DIA-03336633-13	DAR-DIA-03336633	O=C(Cc1ccccc1)Nc1c[nH]c2nccc(NC(=O)NC3CCCCC3)c12		Daren Fearon	TRUE	FALSE	FALSE	FALSE	FALSE	Merging of x0434/x0678 and x1093 with x0540 and analogues			x0434,x0540,x0678,x1093						3-aminopyridine-like	FALSE	FALSE	2.350771347	0.16842598	2		16/03/2020			-1	2	FALSE	837	16	59	10	10	MANUAL
DAR-DIA-03336633-14	DAR-DIA-03336633	O=C(Cc1ccccc1)Nc1c[nH]c2nccc(NC(=O)C3CCCCC3)c12		Daren Fearon	TRUE	FALSE	FALSE	FALSE	FALSE	Merging of x0434/x0678 and x1093 with x0540 and analogues			x0434,x0540,x0678,x1093						3-aminopyridine-like	FALSE	FALSE	2.277241503	0.16807516	2		16/03/2020			-1	2	FALSE	837	16	59	10	10	MANUAL
DAR-DIA-03336633-15	DAR-DIA-03336633	NCCc1ccncc1CC(=O)Nc1ccccc1		Daren Fearon	TRUE	FALSE	FALSE	FALSE	FALSE	Merging of x0434/x0678 and x1093 with x0540 and analogues			x0434,x0540,x0678,x1093						3-aminopyridine-like	FALSE	FALSE	1.978289223	0.13724054	1		16/03/2020			-1	2	FALSE	837	16	59	10	10	MANUAL
DAR-DIA-842b4336-1	DAR-DIA-842b4336	O=C(Nc1cccnc1)Nc1ccsc1		Daren Fearon	TRUE	FALSE	FALSE	FALSE	FALSE	Substitution of ring systems of x0434/x0678/x1093 based on other hits.			x0434,x0678,x1093						3-aminopyridine-like	TRUE	TRUE	2.071513538	0	0		16/03/2020			-1	2	FALSE	837	24	72	12	12	MANUAL_POSSIBLY
DAR-DIA-842b4336-2	DAR-DIA-842b4336	Cn1cc(NC(=O)Nc2cccnc2)cn1		Daren Fearon	TRUE	FALSE	FALSE	FALSE	FALSE	Substitution of ring systems of x0434/x0678/x1093 based on other hits.			x0434,x0678,x1093						3-aminopyridine-like	TRUE	TRUE	2.041098308	0	0		16/03/2020			-1	2	FALSE	837	24	72	12	12	MANUAL_POSSIBLY
DAR-DIA-842b4336-3	DAR-DIA-842b4336	Cc1ccc(NC(=O)Nc2cccnc2)s1		Daren Fearon	TRUE	TRUE	TRUE	FALSE	TRUE	Substitution of ring systems of x0434/x0678/x1093 based on other hits.			x0434,x0678,x1093	x2608	x2608	x2608	Aminopyridine-like	5RH0	3-aminopyridine-like	TRUE	TRUE	2.190814362	0	0		16/03/2020	31/03/2020	17/04/2020	2	2	FALSE	837	24	72	12	12	MANUAL_POSSIBLY
DAR-DIA-842b4336-4	DAR-DIA-842b4336	O=C(Nc1cccnc1)Nc1ccc(Cl)s1		Daren Fearon	TRUE	TRUE	TRUE	FALSE	FALSE	Substitution of ring systems of x0434/x0678/x1093 based on other hits.			x0434,x0678,x1093						3-aminopyridine-like	FALSE	FALSE	2.202995967	0	0		16/03/2020	31/03/2020	17/04/2020	2	2	FALSE	837	24	72	12	12	MANUAL_POSSIBLY
DAR-DIA-842b4336-5	DAR-DIA-842b4336	N#Cc1ccc(NC(=O)Nc2cccnc2)s1		Daren Fearon	TRUE	FALSE	FALSE	FALSE	FALSE	Substitution of ring systems of x0434/x0678/x1093 based on other hits.			x0434,x0678,x1093						3-aminopyridine-like	FALSE	FALSE	2.490823882	0.08301678	1		16/03/2020			-1	2	FALSE	837	24	72	12	12	MANUAL_POSSIBLY
DAR-DIA-842b4336-6	DAR-DIA-842b4336	N#Cc1coc(NC(=O)Nc2cccnc2)n1		Daren Fearon	TRUE	FALSE	FALSE	FALSE	FALSE	Substitution of ring systems of x0434/x0678/x1093 based on other hits.			x0434,x0678,x1093						3-aminopyridine-like	FALSE	FALSE	2.698459674	0.08457525	1		16/03/2020			-1	2	FALSE	837	24	72	12	12	MANUAL_POSSIBLY
DAR-DIA-842b4336-7	DAR-DIA-842b4336	Cc1coc(NC(=O)Nc2cccnc2)n1		Daren Fearon	TRUE	TRUE	TRUE	FALSE	FALSE	Substitution of ring systems of x0434/x0678/x1093 based on other hits.			x0434,x0678,x1093						3-aminopyridine-like	FALSE	FALSE	2.416226736	0	0		16/03/2020	31/03/2020	17/04/2020	2	2	FALSE	837	24	72	12	12	MANUAL_POSSIBLY
DAR-DIA-842b4336-8	DAR-DIA-842b4336	O=C(Nc1cccnc1)Nc1nc(Cl)co1		Daren Fearon	TRUE	FALSE	FALSE	FALSE	FALSE	Substitution of ring systems of x0434/x0678/x1093 based on other hits.			x0434,x0678,x1093						3-aminopyridine-like	FALSE	FALSE	2.601470214	0.1695759	2		16/03/2020			-1	2	FALSE	837	24	72	12	12	MANUAL_POSSIBLY
DAR-DIA-842b4336-9	DAR-DIA-842b4336	N#Cc1ccc(NC(=O)Nc2cccnc2)o1		Daren Fearon	TRUE	FALSE	FALSE	FALSE	FALSE	Substitution of ring systems of x0434/x0678/x1093 based on other hits.			x0434,x0678,x1093						3-aminopyridine-like	FALSE	FALSE	2.63155732	0.091174394	1		16/03/2020			-1	2	FALSE	837	24	72	12	12	MANUAL_POSSIBLY
DAR-DIA-842b4336-10	DAR-DIA-842b4336	O=C(Cc1ccsc1)Nc1cccnc1		Daren Fearon	TRUE	FALSE	FALSE	FALSE	FALSE	Substitution of ring systems of x0434/x0678/x1093 based on other hits.			x0434,x0678,x1093						3-aminopyridine-like	TRUE	TRUE	1.948839762	0	0		16/03/2020			-1	2	FALSE	837	24	72	12	12	MANUAL_POSSIBLY
DAR-DIA-842b4336-11	DAR-DIA-842b4336	Cn1cc(CC(=O)Nc2cccnc2)cn1		Daren Fearon	TRUE	FALSE	FALSE	FALSE	FALSE	Substitution of ring systems of x0434/x0678/x1093 based on other hits.			x0434,x0678,x1093						3-aminopyridine-like	TRUE	TRUE	2.031472221	0	0		16/03/2020			-1	2	FALSE	837	24	72	12	12	MANUAL_POSSIBLY
DAR-DIA-842b4336-12	DAR-DIA-842b4336	Cc1ccc(CC(=O)Nc2cccnc2)s1		Daren Fearon	TRUE	FALSE	FALSE	FALSE	FALSE	Substitution of ring systems of x0434/x0678/x1093 based on other hits.			x0434,x0678,x1093						3-aminopyridine-like	TRUE	TRUE	1.984723392	0	0		16/03/2020			-1	2	FALSE	837	24	72	12	12	MANUAL_POSSIBLY
DAR-DIA-842b4336-13	DAR-DIA-842b4336	O=C(Cc1ccc(Cl)s1)Nc1cccnc1		Daren Fearon	TRUE	TRUE	TRUE	FALSE	TRUE	Substitution of ring systems of x0434/x0678/x1093 based on other hits.			x0434,x0678,x1093	x2643	x2643	x2643	Aminopyridine-like	5RH1	3-aminopyridine-like	TRUE	TRUE	1.999126402	0	0		16/03/2020	31/03/2020	09/04/2020	2	2	FALSE	837	24	72	12	12	MANUAL_POSSIBLY
DAR-DIA-842b4336-14	DAR-DIA-842b4336	N#Cc1ccc(CC(=O)Nc2cccnc2)s1		Daren Fearon	TRUE	FALSE	FALSE	FALSE	FALSE	Substitution of ring systems of x0434/x0678/x1093 based on other hits.			x0434,x0678,x1093						3-aminopyridine-like	FALSE	FALSE	2.283312422	0.088183954	1		16/03/2020			-1	2	FALSE	837	24	72	12	12	MANUAL_POSSIBLY
DAR-DIA-842b4336-15	DAR-DIA-842b4336	N#Cc1cnc(CC(=O)Nc2cccnc2)o1		Daren Fearon	TRUE	FALSE	FALSE	FALSE	FALSE	Substitution of ring systems of x0434/x0678/x1093 based on other hits.			x0434,x0678,x1093						3-aminopyridine-like	FALSE	FALSE	2.654426079	0.17247683	2		16/03/2020			-1	2	FALSE	837	24	72	12	12	MANUAL_POSSIBLY
DAR-DIA-842b4336-16	DAR-DIA-842b4336	Cc1cnc(CC(=O)Nc2cccnc2)o1		Daren Fearon	TRUE	TRUE	TRUE	FALSE	FALSE	Substitution of ring systems of x0434/x0678/x1093 based on other hits.			x0434,x0678,x1093						3-aminopyridine-like	FALSE	FALSE	2.313331753	0	0		16/03/2020	31/03/2020	27/04/2020	2	2	FALSE	837	24	72	12	12	MANUAL_POSSIBLY
DAR-DIA-842b4336-17	DAR-DIA-842b4336	O=C(Cc1cc2cccnc2[nH]1)Nc1ccc(Cl)s1		Daren Fearon	TRUE	FALSE	FALSE	FALSE	FALSE	Substitution of ring systems of x0434/x0678/x1093 based on other hits.			x0434,x0678,x1093						3-aminopyridine-like	FALSE	FALSE	2.593486426	0.114343844	1		16/03/2020			-1	2	FALSE	837	24	72	12	12	MANUAL_POSSIBLY
DAR-DIA-842b4336-18	DAR-DIA-842b4336	Cc1ccc(NC(=O)Cc2cc3cccnc3[nH]2)s1		Daren Fearon	TRUE	TRUE	TRUE	FALSE	FALSE	Substitution of ring systems of x0434/x0678/x1093 based on other hits.			x0434,x0678,x1093						3-aminopyridine-like	FALSE	FALSE	2.583298174	0.11409848	1		16/03/2020	31/03/2020	10/06/2020	3	2	FALSE	837	24	72	12	12	MANUAL_POSSIBLY
DAR-DIA-842b4336-19	DAR-DIA-842b4336	N#Cc1ccc(NC(=O)Cc2cc3cccnc3[nH]2)s1		Daren Fearon	TRUE	FALSE	FALSE	FALSE	FALSE	Substitution of ring systems of x0434/x0678/x1093 based on other hits.			x0434,x0678,x1093						3-aminopyridine-like	FALSE	FALSE	2.825940464	0.11398013	1		16/03/2020			-1	2	FALSE	837	24	72	12	12	MANUAL_POSSIBLY
DAR-DIA-842b4336-20	DAR-DIA-842b4336	N#Cc1cnc(NC(=O)Cc2cc3cccnc3[nH]2)o1		Daren Fearon	TRUE	FALSE	FALSE	FALSE	FALSE	Substitution of ring systems of x0434/x0678/x1093 based on other hits.			x0434,x0678,x1093						3-aminopyridine-like	FALSE	FALSE	3.010130119	0.11457563	1		16/03/2020			-1	2	FALSE	837	24	72	12	12	MANUAL_POSSIBLY
DAR-DIA-842b4336-21	DAR-DIA-842b4336	Cc1cnc(NC(=O)Cc2cc3cccnc3[nH]2)o1		Daren Fearon	TRUE	FALSE	FALSE	FALSE	FALSE	Substitution of ring systems of x0434/x0678/x1093 based on other hits.			x0434,x0678,x1093						3-aminopyridine-like	FALSE	FALSE	2.746259853	0.11410998	1		16/03/2020			-1	2	FALSE	837	24	72	12	12	MANUAL_POSSIBLY
DAR-DIA-842b4336-22	DAR-DIA-842b4336	O=C(Cc1cc2cccnc2[nH]1)Nc1ncc(Cl)o1		Daren Fearon	TRUE	FALSE	FALSE	FALSE	FALSE	Substitution of ring systems of x0434/x0678/x1093 based on other hits.			x0434,x0678,x1093						3-aminopyridine-like	FALSE	FALSE	2.885365867	0.18304835	2		16/03/2020			-1	2	FALSE	837	24	72	12	12	MANUAL_POSSIBLY
DAR-DIA-842b4336-23	DAR-DIA-842b4336	Cn1cc(NC(=O)Cc2cc3cccnc3[nH]2)cn1		Daren Fearon	TRUE	FALSE	FALSE	FALSE	FALSE	Substitution of ring systems of x0434/x0678/x1093 based on other hits.			x0434,x0678,x1093						3-aminopyridine-like	FALSE	FALSE	2.450256776	0.11383629	1		16/03/2020			-1	2	FALSE	837	24	72	12	12	MANUAL_POSSIBLY
DAR-DIA-842b4336-24	DAR-DIA-842b4336	O=C(Cc1cc2cccnc2[nH]1)Nc1ccsc1		Daren Fearon	TRUE	FALSE	FALSE	FALSE	FALSE	Substitution of ring systems of x0434/x0678/x1093 based on other hits.			x0434,x0678,x1093						3-aminopyridine-like	FALSE	FALSE	2.48220875	0.11406089	1		16/03/2020			-1	2	FALSE	837	24	72	12	12	MANUAL_POSSIBLY
DAR-DIA-fc970077-1	DAR-DIA-fc970077	O=C1N(c2ccccc2)CCN1c1cccnc1		Daren Fearon	TRUE	FALSE	FALSE	FALSE	FALSE	Cyclisation of urea in x0434.			x0434						3-aminopyridine-like	FALSE	FALSE	1.976489737	0.081021324	1		16/03/2020			-1	2	FALSE	837	13	31	5	5	MANUAL_POSSIBLY
DAR-DIA-fc970077-2	DAR-DIA-fc970077	O=C1NC(c2cccnc2)CCN1c1ccccc1		Daren Fearon	TRUE	FALSE	FALSE	FALSE	FALSE	Cyclisation of urea in x0434.			x0434							FALSE	FALSE	2.656549267	0.24777685	1		16/03/2020			-1	2	FALSE	837	13	31	5	5	MANUAL_POSSIBLY
DAR-DIA-fc970077-3	DAR-DIA-fc970077	O=c1n(-c2ccccc2)ccn1-c1cccnc1		Daren Fearon	TRUE	FALSE	FALSE	FALSE	FALSE	Cyclisation of urea in x0434.			x0434							FALSE	FALSE	2.133452872	0.08054756	1		16/03/2020			-1	2	FALSE	837	13	31	5	5	MANUAL_POSSIBLY
DAR-DIA-fc970077-4	DAR-DIA-fc970077	O=C1CC(c2cccnc2)CCN1c1ccccc1		Daren Fearon	TRUE	FALSE	FALSE	FALSE	FALSE	Cyclisation of urea in x0434.			x0434							FALSE	FALSE	2.368324267	0.23071094	1		16/03/2020			-1	2	FALSE	837	13	31	5	5	MANUAL_POSSIBLY
DAR-DIA-fc970077-5	DAR-DIA-fc970077	O=C1CN(c2cccnc2)CCN1c1ccccc1		Daren Fearon	TRUE	FALSE	FALSE	FALSE	FALSE	Cyclisation of urea in x0434.			x0434							FALSE	FALSE	1.960755812	0.081613496	1		16/03/2020			-1	2	FALSE	837	13	31	5	5	MANUAL_POSSIBLY
DAR-DIA-fc970077-6	DAR-DIA-fc970077	O=C1N(c2ccccc2)CCCN1c1cccnc1		Daren Fearon	TRUE	FALSE	FALSE	FALSE	FALSE	Cyclisation of urea in x0434.			x0434						3-aminopyridine-like	FALSE	FALSE	1.979836306	0.08358273	1		16/03/2020			-1	2	FALSE	837	13	31	5	5	MANUAL_POSSIBLY
DAR-DIA-fc970077-7	DAR-DIA-fc970077	O=C1C(c2ccccc2)CCCN1c1cccnc1		Daren Fearon	TRUE	FALSE	FALSE	FALSE	FALSE	Cyclisation of urea in x0434.			x0434						3-aminopyridine-like	FALSE	FALSE	2.502152289	0.15204826	1		16/03/2020			-1	2	FALSE	837	13	31	5	5	MANUAL_POSSIBLY
DAR-DIA-fc970077-8	DAR-DIA-fc970077	O=C1C(c2ccccc2)OCCN1c1cccnc1		Daren Fearon	TRUE	FALSE	FALSE	FALSE	FALSE	Cyclisation of urea in x0434.			x0434						3-aminopyridine-like	FALSE	FALSE	2.696962729	0.22259468	1		16/03/2020			-1	2	FALSE	837	13	31	5	5	MANUAL_POSSIBLY
DAR-DIA-fc970077-9	DAR-DIA-fc970077	CC(=O)N(C(=O)Nc1ccccc1)c1cccnc1		Daren Fearon	TRUE	FALSE	FALSE	FALSE	FALSE	Cyclisation of urea in x0434.			x0434						3-aminopyridine-like	FALSE	FALSE	2.139764328	0.076874204	0		16/03/2020			-1	2	FALSE	837	13	31	5	5	MANUAL_POSSIBLY
DAR-DIA-fc970077-10	DAR-DIA-fc970077	O=C1N(c2ccccc2)CCCCN1c1cccnc1		Daren Fearon	TRUE	FALSE	FALSE	FALSE	FALSE	Cyclisation of urea in x0434.			x0434						3-aminopyridine-like	FALSE	FALSE	1.96675882	0.082112335	0		16/03/2020			-1	2	FALSE	837	13	31	5	5	MANUAL_POSSIBLY
DAR-DIA-fc970077-11	DAR-DIA-fc970077	O=C1CN(c2ccccc2)CCCN1c1cccnc1		Daren Fearon	TRUE	FALSE	FALSE	FALSE	FALSE	Cyclisation of urea in x0434.			x0434							FALSE	FALSE	1.994277464	0.083773464	1		16/03/2020			-1	2	FALSE	837	13	31	5	5	MANUAL_POSSIBLY
DAR-DIA-fc970077-12	DAR-DIA-fc970077	O=C1C(c2ccccc2)C=CCN1c1cccnc1		Daren Fearon	TRUE	FALSE	FALSE	FALSE	FALSE	Cyclisation of urea in x0434.			x0434						3-aminopyridine-like	FALSE	FALSE	2.857892124	0.24309464	2		16/03/2020			-1	2	FALSE	837	13	31	5	5	MANUAL_POSSIBLY
DAR-DIA-fc970077-14	DAR-DIA-fc970077	O=C(Nc1ccccc1)N(c1cccnc1)c1ccccn1		Daren Fearon	TRUE	FALSE	FALSE	FALSE	FALSE	Cyclisation of urea in x0434.			x0434						3-aminopyridine-like	FALSE	FALSE	2.091860162	0.07460775	0		16/03/2020			-1	2	FALSE	837	13	31	5	5	MANUAL_POSSIBLY
DAR-DIA-43a5904b-1	DAR-DIA-43a5904b	NC(=O)[C@H]1CC(Cc2cccnc2)=C[C@H]1c1cccc(Cl)c1		Daren Fearon	TRUE	FALSE	FALSE	FALSE	FALSE	Expansion of fragment from x0874.			x0874							FALSE	FALSE	3.342453886	0.76736754			16/03/2020			-1	2	FALSE	837	17	35	5	5	MANUAL_POSSIBLY
DAR-DIA-43a5904b-2	DAR-DIA-43a5904b	NC(=O)[C@H]1CC(Cc2cccnc2)=C[C@H]1c1cccc(Br)c1		Daren Fearon	TRUE	FALSE	FALSE	FALSE	FALSE	Expansion of fragment from x0874.			x0874							FALSE	FALSE	3.396757182	0.46973652	3		16/03/2020			-1	2	FALSE	837	17	35	5	5	MANUAL_POSSIBLY
DAR-DIA-43a5904b-3	DAR-DIA-43a5904b	NC(=O)[C@H]1CC(Cc2cccnc2)=C[C@H]1c1cccc(I)c1		Daren Fearon	TRUE	FALSE	FALSE	FALSE	FALSE	Expansion of fragment from x0874.			x0874							FALSE	FALSE	3.525420919	0.5048955	4		16/03/2020			-1	2	FALSE	837	17	35	5	5	MANUAL_POSSIBLY
DAR-DIA-43a5904b-4	DAR-DIA-43a5904b	NC(=O)[C@H]1CC(Cc2cccnc2)=C[C@H]1c1cccc(C(F)(F)F)c1		Daren Fearon	TRUE	FALSE	FALSE	FALSE	FALSE	Expansion of fragment from x0874.			x0874							FALSE	FALSE	3.424631215	0.49150854	3		16/03/2020			-1	2	FALSE	837	17	35	5	5	MANUAL_POSSIBLY
DAR-DIA-43a5904b-5	DAR-DIA-43a5904b	NC(=O)[C@H]1C(O)C(Cc2cccnc2)=C[C@H]1c1cccc(Cl)c1		Daren Fearon	TRUE	FALSE	FALSE	FALSE	FALSE	Expansion of fragment from x0874.			x0874							FALSE	FALSE	3.638115146	0.4547841	3		16/03/2020			-1	2	FALSE	837	17	35	5	5	MANUAL_POSSIBLY
DAR-DIA-43a5904b-6	DAR-DIA-43a5904b	NC(=O)[C@H]1[C@@H](c2cccc(Cl)c2)C=C(Cc2cccnc2)[C@@H]1O		Daren Fearon	TRUE	FALSE	FALSE	FALSE	FALSE	Expansion of fragment from x0874.			x0874							FALSE	FALSE	3.638115146	0.4547841	3		16/03/2020			-1	2	FALSE	837	17	35	5	5	MANUAL_POSSIBLY
DAR-DIA-43a5904b-7	DAR-DIA-43a5904b	NC(=O)[C@H]1CC(Cc2ccccc2)=C[C@H]1c1cccc(Cl)c1		Daren Fearon	TRUE	FALSE	FALSE	FALSE	FALSE	Expansion of fragment from x0874.			x0874							FALSE	FALSE	3.126080259	0.5948233	4		16/03/2020			-1	2	FALSE	837	17	35	5	5	MANUAL_POSSIBLY
DAR-DIA-43a5904b-8	DAR-DIA-43a5904b	NC(=O)[C@H]1CC(Cc2cncs2)=C[C@H]1c1cccc(Cl)c1		Daren Fearon	TRUE	FALSE	FALSE	FALSE	FALSE	Expansion of fragment from x0874.			x0874							FALSE	FALSE	3.744437665	0.7747941			16/03/2020			-1	2	FALSE	837	17	35	5	5	MANUAL_POSSIBLY
DAR-DIA-43a5904b-9	DAR-DIA-43a5904b	NC(=O)[C@H]1CC(Cc2cnco2)=C[C@H]1c1cccc(Cl)c1		Daren Fearon	TRUE	FALSE	FALSE	FALSE	FALSE	Expansion of fragment from x0874.			x0874							FALSE	FALSE	3.786769973	0.7691855			16/03/2020			-1	2	FALSE	837	17	35	5	5	MANUAL_POSSIBLY
DAR-DIA-43a5904b-10	DAR-DIA-43a5904b	NC(=O)[C@H]1CC(CC2CC2)=C[C@H]1c1cccc(Cl)c1		Daren Fearon	TRUE	FALSE	FALSE	FALSE	FALSE	Expansion of fragment from x0874.			x0874							FALSE	FALSE	3.458361682	0.5727156	5		16/03/2020			-1	2	FALSE	837	17	35	5	5	MANUAL_POSSIBLY
DAR-DIA-43a5904b-11	DAR-DIA-43a5904b	Cn1cc(CC2=C[C@@H](c3cccc(Cl)c3)[C@@H](C(N)=O)C2)cn1		Daren Fearon	TRUE	FALSE	FALSE	FALSE	FALSE	Expansion of fragment from x0874.			x0874							FALSE	FALSE	3.564094474	0.6358786	4		16/03/2020			-1	2	FALSE	837	17	35	5	5	MANUAL_POSSIBLY
DAR-DIA-43a5904b-12	DAR-DIA-43a5904b	NCCCCNC(=O)[C@H]1CC(Cc2cccnc2)=C[C@H]1c1cccc(Cl)c1		Daren Fearon	TRUE	FALSE	FALSE	FALSE	FALSE	Expansion of fragment from x0874.			x0874							FALSE	FALSE	3.366211604	0.739019			16/03/2020			-1	2	FALSE	837	17	35	5	5	MANUAL_POSSIBLY
DAR-DIA-43a5904b-13	DAR-DIA-43a5904b	NCCNC(=O)[C@H]1CC(Cc2cccnc2)=C[C@H]1c1cccc(Cl)c1		Daren Fearon	TRUE	FALSE	FALSE	FALSE	FALSE	Expansion of fragment from x0874.			x0874							FALSE	FALSE	3.393259512	0.7389813			16/03/2020			-1	2	FALSE	837	17	35	5	5	MANUAL_POSSIBLY
DAR-DIA-43a5904b-14	DAR-DIA-43a5904b	CC(C)CCNC(=O)[C@H]1CC(Cc2cccnc2)=C[C@H]1c1cccc(Cl)c1		Daren Fearon	TRUE	FALSE	FALSE	FALSE	FALSE	Expansion of fragment from x0874.			x0874							FALSE	FALSE	3.353864482	0.7181608			16/03/2020			-1	2	FALSE	837	17	35	5	5	MANUAL_POSSIBLY
DAR-DIA-43a5904b-15	DAR-DIA-43a5904b	O=C(NCCN1CCCCC1)[C@H]1CC(Cc2cccnc2)=C[C@H]1c1cccc(Cl)c1		Daren Fearon	TRUE	FALSE	FALSE	FALSE	FALSE	Expansion of fragment from x0874.			x0874							FALSE	FALSE	3.341549092	0.73754776			16/03/2020			-1	2	FALSE	837	17	35	5	5	MANUAL_POSSIBLY
DAR-DIA-43a5904b-16	DAR-DIA-43a5904b	O=C(NCCN1CCOCC1)[C@H]1CC(Cc2cccnc2)=C[C@H]1c1cccc(Cl)c1		Daren Fearon	TRUE	FALSE	FALSE	FALSE	FALSE	Expansion of fragment from x0874.			x0874							FALSE	FALSE	3.393074092	0.7376126	4		16/03/2020			-1	2	FALSE	837	17	35	5	5	MANUAL_POSSIBLY
DAR-DIA-43a5904b-17	DAR-DIA-43a5904b	CN1CCN(CCNC(=O)[C@H]2CC(Cc3cccnc3)=C[C@H]2c2cccc(Cl)c2)CC1		Daren Fearon	TRUE	FALSE	FALSE	FALSE	FALSE	Expansion of fragment from x0874.			x0874							FALSE	FALSE	3.396873133	0.73644215			16/03/2020			-1	2	FALSE	837	17	35	5	5	MANUAL_POSSIBLY
WAR-XCH-eb7b662f-2	WAR-XCH-eb7b662f	N#Cc1cc(Cl)cc(NC(=O)Nc2cccnc2)c1		Warren Thompson	TRUE	TRUE	TRUE	TRUE	FALSE	Combining fragments X0305 and X0434 by eye.	99	4.004364805	x0305,x0434						3-aminopyridine-like	FALSE	FALSE	2.052797661	0.08234595	1	17/03/2020	17/03/2020	31/03/2020	17/04/2020	2	2	FALSE	236	5	45	7	7	MANUAL_POSSIBLY
WAR-XCH-eb7b662f-3	WAR-XCH-eb7b662f	O=C(Nc1cccnc1)Nc1cc(Cl)cc(Cl)c1		Warren Thompson	TRUE	FALSE	FALSE	FALSE	FALSE	Combining fragments X0305 and X0434 by eye.			x0305,x0434						3-aminopyridine-like	TRUE	TRUE	1.857217236	0	0		17/03/2020			-1	2	FALSE	236	5	45	7	7	MANUAL_POSSIBLY
WAR-XCH-eb7b662f-4	WAR-XCH-eb7b662f	O=C(Nc1cccnc1)Nc1cc(O)cc(Cl)c1		Warren Thompson	TRUE	TRUE	TRUE	FALSE	FALSE	Combining fragments X0305 and X0434 by eye.			x0305,x0434						3-aminopyridine-like	FALSE	FALSE	1.999026286	0	0		17/03/2020	31/03/2020	21/07/2020	3	2	FALSE	236	5	45	7	7	MANUAL_POSSIBLY
WAR-XCH-eb7b662f-5	WAR-XCH-eb7b662f	Cc1cc(Cl)cc(NC(=O)Nc2cccnc2)c1		Warren Thompson	TRUE	TRUE	TRUE	FALSE	FALSE	Combining fragments X0305 and X0434 by eye.			x0305,x0434						3-aminopyridine-like	FALSE	FALSE	1.877712259	0.08282111	1		17/03/2020	31/03/2020	27/04/2020	2	2	FALSE	236	5	45	7	7	MANUAL_POSSIBLY
WAR-XCH-eb7b662f-6	WAR-XCH-eb7b662f	Cc1cccc(NC(=O)Nc2cccnc2)c1		Warren Thompson	TRUE	FALSE	FALSE	FALSE	FALSE	Combining fragments X0305 and X0434 by eye.			x0305,x0434						3-aminopyridine-like	TRUE	TRUE	1.624868466	0	0		17/03/2020			-1	2	FALSE	236	5	45	7	7	MANUAL_POSSIBLY
WAR-XCH-6eb0722e-1	WAR-XCH-6eb0722e	CS(=O)(=O)NCCc1ccc(C#N)cc1NC(=O)Nc1cccnc1		Warren Thompson	TRUE	FALSE	FALSE	FALSE	FALSE	Combination of fragments X0072, X0305 and X0434			x0072,x0305,x0434						3-aminopyridine-like	FALSE	FALSE	2.344421786	0.16077362	2		17/03/2020			-1	2	FALSE	236	6	49	7	7	MANUAL_POSSIBLY
WAR-XCH-6eb0722e-2	WAR-XCH-6eb0722e	CS(=O)(=O)NCCCc1ccc(Cl)cc1NC(=O)Nc1cccnc1		Warren Thompson	TRUE	FALSE	FALSE	FALSE	FALSE	Combination of fragments X0072, X0305 and X0434			x0072,x0305,x0434						3-aminopyridine-like	FALSE	FALSE	2.216214313	0.1626839	2		17/03/2020			-1	2	FALSE	236	6	49	7	7	MANUAL_POSSIBLY
WAR-XCH-6eb0722e-3	WAR-XCH-6eb0722e	CS(=O)(=O)NCCCc1ccc(C#N)cc1NC(=O)Nc1cccnc1		Warren Thompson	TRUE	FALSE	FALSE	FALSE	FALSE	Combination of fragments X0072, X0305 and X0434			x0072,x0305,x0434						3-aminopyridine-like	FALSE	FALSE	2.371758889	0.169313	2		17/03/2020			-1	2	FALSE	236	6	49	7	7	MANUAL_POSSIBLY
WAR-XCH-6eb0722e-4	WAR-XCH-6eb0722e	CS(=O)(=O)NCCc1ccc(Cl)cc1NC(=O)Nc1cccnc1		Warren Thompson	TRUE	FALSE	FALSE	FALSE	FALSE	Combination of fragments X0072, X0305 and X0434			x0072,x0305,x0434						3-aminopyridine-like	FALSE	FALSE	2.183625686	0.14040816	1		17/03/2020			-1	2	FALSE	236	6	49	7	7	MANUAL_POSSIBLY
WAR-XCH-6eb0722e-5	WAR-XCH-6eb0722e	Cc1ccc(CCNS(C)(=O)=O)c(NC(=O)Nc2cccnc2)c1		Warren Thompson	TRUE	FALSE	FALSE	FALSE	FALSE	Combination of fragments X0072, X0305 and X0434			x0072,x0305,x0434						3-aminopyridine-like	FALSE	FALSE	2.174875743	0.13916638	1		17/03/2020			-1	2	FALSE	236	6	49	7	7	MANUAL_POSSIBLY
WAR-XCH-6eb0722e-6	WAR-XCH-6eb0722e	Cc1ccc(CCCNS(C)(=O)=O)c(NC(=O)Nc2cccnc2)c1		Warren Thompson	TRUE	FALSE	FALSE	FALSE	FALSE	Combination of fragments X0072, X0305 and X0434			x0072,x0305,x0434						3-aminopyridine-like	FALSE	FALSE	2.207839368	0.13529061	1		17/03/2020			-1	2	FALSE	236	6	49	7	7	MANUAL_POSSIBLY
ANT-DIA-045cfdc4-1	ANT-DIA-045cfdc4	CNC(=O)[C@H]1CCC[C@H]1c1ccsc1		Anthony Aimon	TRUE	FALSE	FALSE	FALSE	FALSE	Mainly testing. easy derivatisation from the amide of the fragment hit x0874. SAR type with aliphatic/polar, phenyl and benzyl.			x0874							FALSE	FALSE	3.2063004	0.28882864	1		17/03/2020			-1	2	FALSE	20	5	130	20	20	MANUAL_POSSIBLY	6.071666667	12.91975714
ANT-DIA-045cfdc4-2	ANT-DIA-045cfdc4	COCCNC(=O)[C@H]1CCC[C@H]1c1ccsc1		Anthony Aimon	TRUE	FALSE	FALSE	FALSE	FALSE	Mainly testing. easy derivatisation from the amide of the fragment hit x0874. SAR type with aliphatic/polar, phenyl and benzyl.			x0874							FALSE	FALSE	3.068661789	0.2884135	1		17/03/2020			-1	2	FALSE	20	5	130	20	20	MANUAL_POSSIBLY	6.071666667	12.91975714
ANT-DIA-045cfdc4-3	ANT-DIA-045cfdc4	O=C(Nc1cncnc1)[C@H]1CCC[C@H]1c1ccsc1		Anthony Aimon	TRUE	FALSE	FALSE	FALSE	FALSE	Mainly testing. easy derivatisation from the amide of the fragment hit x0874. SAR type with aliphatic/polar, phenyl and benzyl.			x0874							FALSE	FALSE	3.254053098	0.28531307	1		17/03/2020			-1	2	FALSE	20	5	130	20	20	MANUAL_POSSIBLY	6.071666667	12.91975714
ANT-DIA-045cfdc4-4	ANT-DIA-045cfdc4	O=C(NCc1ccccn1)[C@H]1CCC[C@H]1c1ccsc1		Anthony Aimon	TRUE	FALSE	FALSE	FALSE	FALSE	Mainly testing. easy derivatisation from the amide of the fragment hit x0874. SAR type with aliphatic/polar, phenyl and benzyl.			x0874							FALSE	FALSE	3.027359045	0.281643	1		17/03/2020			-1	2	FALSE	20	5	130	20	20	MANUAL_POSSIBLY	6.071666667	12.91975714
ANT-DIA-045cfdc4-5	ANT-DIA-045cfdc4	O=C(NCc1cccnc1)[C@H]1CCC[C@H]1c1ccsc1		Anthony Aimon	TRUE	FALSE	FALSE	FALSE	FALSE	Mainly testing. easy derivatisation from the amide of the fragment hit x0874. SAR type with aliphatic/polar, phenyl and benzyl.			x0874							FALSE	FALSE	3.001314195	0.28392315	1		17/03/2020			-1	2	FALSE	20	5	130	20	20	MANUAL_POSSIBLY	6.071666667	12.91975714
TRY-UNI-714a760b-1	TRY-UNI-714a760b	Cc1c(N)cncc1NC(=O)CC1CCCCC1		Tryfon Zarganis	FALSE	TRUE	FALSE	FALSE	FALSE	The design of the molecules was done by superimposing the different fragments from the crystal structures (by eye). The reactions should be fairly easy urea formation or amide coupling all from readily available starting materials. Fragments used for the conception of the ideas are the following x0107, x0434, x0678, x0748, x0995, x1382.			x0107,x0434,x0678,x0748,x0995,x1382						3-aminopyridine-like	FALSE	FALSE	2.290322213	0.092657715	1		17/03/2020	31/03/2020		-1	2	FALSE	68	23	342	52	52	MANUAL	7.701603774	11.44388868
TRY-UNI-714a760b-2	TRY-UNI-714a760b	Cc1c(N)cncc1NC(=O)Cc1ccccc1		Tryfon Zarganis	FALSE	TRUE	FALSE	FALSE	FALSE	The design of the molecules was done by superimposing the different fragments from the crystal structures (by eye). The reactions should be fairly easy urea formation or amide coupling all from readily available starting materials. Fragments used for the conception of the ideas are the following x0107, x0434, x0678, x0748, x0995, x1382.			x0107,x0434,x0678,x0748,x0995,x1382						3-aminopyridine-like	FALSE	FALSE	1.97883805	0.09795787	1		17/03/2020	31/03/2020		-1	2	FALSE	68	23	342	52	52	MANUAL	7.701603774	11.44388868
TRY-UNI-714a760b-3	TRY-UNI-714a760b	Cc1c(N)cncc1NC(=O)Cc1cccc(Cl)c1		Tryfon Zarganis	FALSE	TRUE	TRUE	TRUE	TRUE	The design of the molecules was done by superimposing the different fragments from the crystal structures (by eye). The reactions should be fairly easy urea formation or amide coupling all from readily available starting materials. Fragments used for the conception of the ideas are the following x0107, x0434, x0678, x0748, x0995, x1382.	4.22	5.374687549	x0107,x0434,x0678,x0748,x0995,x1382	x11317	x11317	x11317	Aminopyridine-like		3-aminopyridine-like	FALSE	FALSE	2.123568247	0	0	17/03/2020	17/03/2020	31/03/2020	05/08/2020	3	2	FALSE	68	23	342	52	52	MANUAL	7.701603774	11.44388868
ALE-HEI-f28a35b5-1	ALE-HEI-f28a35b5	Cc1ccncc1NC(=O)Nc1ccccc1		Tryfon Zarganis	FALSE	TRUE	TRUE	FALSE	FALSE	The design of the molecules was done by superimposing the different fragments from the crystal structures (by eye). The reactions should be fairly easy urea formation or amide coupling all from readily available starting materials. Fragments used for the conception of the ideas are the following x0107, x0434, x0678, x0748, x0995, x1382. Fragments were chosen and merged based on visual inspection.…			x0107,x0434,x1382,x0395,x0967,x0678,x0991,x0748,x1093,x0995						3-aminopyridine-like	TRUE	TRUE	1.654711166	0	0		17/03/2020	31/03/2020	27/04/2020	2	2	FALSE	68	22	2875	1023		MANUAL_POSSIBLY	375.4405411	68.15203948
TRY-UNI-714a760b-5	TRY-UNI-714a760b	Cc1ccncc1NC(=O)Cc1ccccc1		Tryfon Zarganis	FALSE	TRUE	TRUE	FALSE	FALSE	The design of the molecules was done by superimposing the different fragments from the crystal structures (by eye). The reactions should be fairly easy urea formation or amide coupling all from readily available starting materials. Fragments used for the conception of the ideas are the following x0107, x0434, x0678, x0748, x0995, x1382.			x0107,x0434,x0678,x0748,x0995,x1382						3-aminopyridine-like	TRUE	TRUE	1.628739737	0.05296112	0		17/03/2020	31/03/2020	17/04/2020	2	2	FALSE	68	23	342	52	52	MANUAL	7.701603774	11.44388868
TRY-UNI-714a760b-6	TRY-UNI-714a760b	Cc1ccncc1NC(=O)Cc1cccc(Cl)c1		Tryfon Zarganis	FALSE	TRUE	TRUE	TRUE	TRUE	The design of the molecules was done by superimposing the different fragments from the crystal structures (by eye). The reactions should be fairly easy urea formation or amide coupling all from readily available starting materials. Fragments used for the conception of the ideas are the following x0107, x0434, x0678, x0748, x0995, x1382.	24.6	4.609064893	x0107,x0434,x0678,x0748,x0995,x1382	x2646	x2646	x2646	Aminopyridine-like	5RH2	3-aminopyridine-like	TRUE	TRUE	1.790351173	0	0	17/03/2020	17/03/2020	31/03/2020	09/04/2020	2	2	FALSE	68	23	342	52	52	MANUAL	7.701603774	11.44388868
TRY-UNI-714a760b-7	TRY-UNI-714a760b	Cc1c(N)cncc1NC(=O)NC1CCCCC1		Tryfon Zarganis	FALSE	TRUE	FALSE	FALSE	FALSE	The design of the molecules was done by superimposing the different fragments from the crystal structures (by eye). The reactions should be fairly easy urea formation or amide coupling all from readily available starting materials. Fragments used for the conception of the ideas are the following x0107, x0434, x0678, x0748, x0995, x1382.			x0107,x0434,x0678,x0748,x0995,x1382						3-aminopyridine-like	FALSE	FALSE	2.286168367	0.092306875	1		17/03/2020	31/03/2020		-1	2	FALSE	68	23	342	52	52	MANUAL	7.701603774	11.44388868
TRY-UNI-714a760b-8	TRY-UNI-714a760b	Cc1c(N)cncc1NC(=O)Nc1ccccc1		Tryfon Zarganis	FALSE	TRUE	FALSE	FALSE	FALSE	The design of the molecules was done by superimposing the different fragments from the crystal structures (by eye). The reactions should be fairly easy urea formation or amide coupling all from readily available starting materials. Fragments used for the conception of the ideas are the following x0107, x0434, x0678, x0748, x0995, x1382.			x0107,x0434,x0678,x0748,x0995,x1382						3-aminopyridine-like	FALSE	FALSE	2.003790992	0.09593837	1		17/03/2020	31/03/2020		-1	2	FALSE	68	23	342	52	52	MANUAL	7.701603774	11.44388868
TRY-UNI-714a760b-9	TRY-UNI-714a760b	Cc1c(N)cncc1NC(=O)Nc1cccc(Cl)c1		Tryfon Zarganis	FALSE	TRUE	FALSE	FALSE	FALSE	The design of the molecules was done by superimposing the different fragments from the crystal structures (by eye). The reactions should be fairly easy urea formation or amide coupling all from readily available starting materials. Fragments used for the conception of the ideas are the following x0107, x0434, x0678, x0748, x0995, x1382.			x0107,x0434,x0678,x0748,x0995,x1382						3-aminopyridine-like	FALSE	FALSE	2.130235301	0.097960465	1		17/03/2020	31/03/2020		-1	2	FALSE	68	23	342	52	52	MANUAL	7.701603774	11.44388868
ALE-HEI-f28a35b5-6	ALE-HEI-f28a35b5	Cc1ccncc1NC(=O)CC1CCCCC1		Tryfon Zarganis	FALSE	TRUE	FALSE	FALSE	FALSE	The design of the molecules was done by superimposing the different fragments from the crystal structures (by eye). The reactions should be fairly easy urea formation or amide coupling all from readily available starting materials. Fragments used for the conception of the ideas are the following x0107, x0434, x0678, x0748, x0995, x1382. Fragments were chosen and merged based on visual inspection.…			x0107,x0434,x1382,x0395,x0967,x0678,x0991,x0748,x1093,x0995						3-aminopyridine-like	TRUE	TRUE	1.952937539	0	0		17/03/2020	17/05/2020		-1	2	FALSE	68	22	3475	1274		MANUAL_POSSIBLY	468.9224116	80.26578103
ALE-HEI-f28a35b5-7	ALE-HEI-f28a35b5	Cc1ccncc1NC(=O)NC1CCCCC1		Tryfon Zarganis	FALSE	TRUE	FALSE	FALSE	FALSE	The design of the molecules was done by superimposing the different fragments from the crystal structures (by eye). The reactions should be fairly easy urea formation or amide coupling all from readily available starting materials. Fragments used for the conception of the ideas are the following x0107, x0434, x0678, x0748, x0995, x1382. Fragments were chosen and merged based on visual inspection.…			x0107,x0434,x1382,x0395,x0967,x0678,x0991,x0748,x1093,x0995						3-aminopyridine-like	TRUE	TRUE	1.948614149	0	0		17/03/2020	17/05/2020		-1	2	FALSE	68	22	2875	1023		MANUAL_POSSIBLY	375.4405411	68.15203948
TRY-UNI-714a760b-12	TRY-UNI-714a760b	Cc1ccncc1NC(=O)Nc1cccc(Cl)c1		Tryfon Zarganis	FALSE	TRUE	TRUE	TRUE	TRUE	The design of the molecules was done by superimposing the different fragments from the crystal structures (by eye). The reactions should be fairly easy urea formation or amide coupling all from readily available starting materials. Fragments used for the conception of the ideas are the following x0107, x0434, x0678, x0748, x0995, x1382. Chembl/SureChembl pharmacophore screen for compounds matchin…	64.5	4.190440285	x0107,x0434,x1382,x0678,x0748,x0995	x2908	x2908	x2908	Aminopyridine-like		3-aminopyridine-like	FALSE	FALSE	1.797279679	0	0	17/03/2020	17/03/2020	31/03/2020	17/04/2020	2	2	FALSE	68	23	953	390	390	MANUAL_POSSIBLY	140.2050923	37.05835646
TRY-UNI-714a760b-13	TRY-UNI-714a760b	Cc1c(N)cncc1NC(=O)C(C)C1CCCCC1		Tryfon Zarganis	FALSE	TRUE	FALSE	FALSE	FALSE	The design of the molecules was done by superimposing the different fragments from the crystal structures (by eye). The reactions should be fairly easy urea formation or amide coupling all from readily available starting materials. Fragments used for the conception of the ideas are the following x0107, x0434, x0678, x0748, x0995, x1382.			x0107,x0434,x0678,x0748,x0995,x1382						3-aminopyridine-like	FALSE	FALSE	2.927812682	0.1716633	1		17/03/2020	17/05/2020		-1	2	FALSE	68	23	342	52	52	MANUAL	7.701603774	11.44388868
TRY-UNI-714a760b-14	TRY-UNI-714a760b	Cc1c(N)cncc1NC(=O)C(C)c1ccccc1		Tryfon Zarganis	FALSE	TRUE	FALSE	FALSE	FALSE	The design of the molecules was done by superimposing the different fragments from the crystal structures (by eye). The reactions should be fairly easy urea formation or amide coupling all from readily available starting materials. Fragments used for the conception of the ideas are the following x0107, x0434, x0678, x0748, x0995, x1382.			x0107,x0434,x0678,x0748,x0995,x1382						3-aminopyridine-like	FALSE	FALSE	2.59941065	0.1640802	1		17/03/2020	31/03/2020		-1	2	FALSE	68	23	342	52	52	MANUAL	7.701603774	11.44388868
TRY-UNI-714a760b-15	TRY-UNI-714a760b	Cc1c(N)cncc1NC(=O)C(C)c1cccc(Cl)c1		Tryfon Zarganis	FALSE	TRUE	FALSE	FALSE	FALSE	The design of the molecules was done by superimposing the different fragments from the crystal structures (by eye). The reactions should be fairly easy urea formation or amide coupling all from readily available starting materials. Fragments used for the conception of the ideas are the following x0107, x0434, x0678, x0748, x0995, x1382.			x0107,x0434,x0678,x0748,x0995,x1382						3-aminopyridine-like	FALSE	FALSE	2.724878726	0.1841227	1		17/03/2020	31/03/2020		-1	2	FALSE	68	23	342	52	52	MANUAL	7.701603774	11.44388868
TRY-UNI-714a760b-16	TRY-UNI-714a760b	Cc1ccncc1NC(=O)C(C)C1CCCCC1		Tryfon Zarganis	FALSE	TRUE	TRUE	FALSE	TRUE	The design of the molecules was done by superimposing the different fragments from the crystal structures (by eye). The reactions should be fairly easy urea formation or amide coupling all from readily available starting materials. Fragments used for the conception of the ideas are the following x0107, x0434, x0678, x0748, x0995, x1382.			x0107,x0434,x0678,x0748,x0995,x1382	x11044	x11044	x11044	Aminopyridine-like		3-aminopyridine-like	FALSE	FALSE	2.609789085	0	0		17/03/2020	31/03/2020	01/06/2020	3	2	FALSE	68	23	342	52	52	MANUAL	7.701603774	11.44388868
TRY-UNI-714a760b-17	TRY-UNI-714a760b	Cc1ccncc1NC(=O)C(C)c1ccccc1		Tryfon Zarganis	FALSE	TRUE	FALSE	FALSE	FALSE	The design of the molecules was done by superimposing the different fragments from the crystal structures (by eye). The reactions should be fairly easy urea formation or amide coupling all from readily available starting materials. Fragments used for the conception of the ideas are the following x0107, x0434, x0678, x0748, x0995, x1382. by eye, x2643.			,x0107,x0434,x1382,x0678,x0748,x0995						3-aminopyridine-like	TRUE	TRUE	2.268508542	0	0		17/03/2020	17/05/2020		-1	2	FALSE	68	23	723	287	287	MANUAL_POSSIBLY	100.2955474	31.86434526
TRY-UNI-714a760b-18	TRY-UNI-714a760b	Cc1ccncc1NC(=O)C(C)c1cccc(Cl)c1		Tryfon Zarganis	FALSE	TRUE	TRUE	TRUE	TRUE	The design of the molecules was done by superimposing the different fragments from the crystal structures (by eye). The reactions should be fairly easy urea formation or amide coupling all from readily available starting materials. Fragments used for the conception of the ideas are the following x0107, x0434, x0678, x0748, x0995, x1382.	26.2	4.581698709	x0107,x0434,x0678,x0748,x0995,x1382	x2649	x2649	x2649	Aminopyridine-like	5RH3	3-aminopyridine-like	TRUE	TRUE	2.408746499	0	0	17/03/2020	17/03/2020	31/03/2020	09/04/2020	2	2	FALSE	68	23	342	52	52	MANUAL	7.701603774	11.44388868
TRY-UNI-714a760b-19	TRY-UNI-714a760b	Cc1c(N)cncc1NC(=O)Cc1cccc(C#N)c1		Tryfon Zarganis	FALSE	TRUE	TRUE	TRUE	TRUE	The design of the molecules was done by superimposing the different fragments from the crystal structures (by eye). The reactions should be fairly easy urea formation or amide coupling all from readily available starting materials. Fragments used for the conception of the ideas are the following x0107, x0434, x0678, x0748, x0995, x1382.	16.1	4.793174124	x0107,x0434,x0678,x0748,x0995,x1382	x11318	x11318	x11318	Aminopyridine-like		3-aminopyridine-like	FALSE	FALSE	2.284372114	0.11331576	1	17/03/2020	17/03/2020	31/03/2020	05/08/2020	3	2	FALSE	68	23	342	52	52	MANUAL	7.701603774	11.44388868
TRY-UNI-714a760b-20	TRY-UNI-714a760b	Cc1ccncc1NC(=O)Cc1cccc(C#N)c1		Tryfon Zarganis	FALSE	TRUE	TRUE	TRUE	TRUE	The design of the molecules was done by superimposing the different fragments from the crystal structures (by eye). The reactions should be fairly easy urea formation or amide coupling all from readily available starting materials. Fragments used for the conception of the ideas are the following x0107, x0434, x0678, x0748, x0995, x1382.	61.4	4.211831629	x0107,x0434,x0678,x0748,x0995,x1382	x2572	x2572	x2572	Aminopyridine-like	5RGX	3-aminopyridine-like	TRUE	TRUE	1.97270279	0	0	17/03/2020	17/03/2020	31/03/2020	17/04/2020	2	2	FALSE	68	23	342	52	52	MANUAL	7.701603774	11.44388868
TRY-UNI-714a760b-21	TRY-UNI-714a760b	Cc1c(N)cncc1NC(=O)C(C)c1cccc(C#N)c1		Tryfon Zarganis	FALSE	TRUE	FALSE	FALSE	FALSE	The design of the molecules was done by superimposing the different fragments from the crystal structures (by eye). The reactions should be fairly easy urea formation or amide coupling all from readily available starting materials. Fragments used for the conception of the ideas are the following x0107, x0434, x0678, x0748, x0995, x1382.			x0107,x0434,x0678,x0748,x0995,x1382						3-aminopyridine-like	FALSE	FALSE	2.881644835	0.17110983	1		17/03/2020	31/03/2020		-1	2	FALSE	68	23	342	52	52	MANUAL	7.701603774	11.44388868
TRY-UNI-714a760b-22	TRY-UNI-714a760b	Cc1ccncc1NC(=O)C(C)c1cccc(C#N)c1		Tryfon Zarganis	FALSE	TRUE	TRUE	TRUE	TRUE	The design of the molecules was done by superimposing the different fragments from the crystal structures (by eye). The reactions should be fairly easy urea formation or amide coupling all from readily available starting materials. Fragments used for the conception of the ideas are the following x0107, x0434, x0678, x0748, x0995, x1382.	54.9	4.260427656	x0107,x0434,x0678,x0748,x0995,x1382	x2912	x2912	x2912	Aminopyridine-like		3-aminopyridine-like	TRUE	TRUE	2.585204031	0	0	17/03/2020	17/03/2020	31/03/2020	17/04/2020	2	2	FALSE	68	23	342	52	52	MANUAL	7.701603774	11.44388868
TRY-UNI-714a760b-23	TRY-UNI-714a760b	Cc1c(N)cncc1NC(=O)Nc1cccc(C#N)c1		Tryfon Zarganis	FALSE	TRUE	FALSE	FALSE	FALSE	The design of the molecules was done by superimposing the different fragments from the crystal structures (by eye). The reactions should be fairly easy urea formation or amide coupling all from readily available starting materials. Fragments used for the conception of the ideas are the following x0107, x0434, x0678, x0748, x0995, x1382.			x0107,x0434,x0678,x0748,x0995,x1382						3-aminopyridine-like	FALSE	FALSE	2.285427883	0.13344187	1		17/03/2020	17/05/2020		-1	2	FALSE	68	23	342	52	52	MANUAL	7.701603774	11.44388868
TRY-UNI-714a760b-24	TRY-UNI-714a760b	Cc1ccncc1NC(=O)Nc1cccc(C#N)c1		Tryfon Zarganis	FALSE	TRUE	TRUE	TRUE	FALSE	The design of the molecules was done by superimposing the different fragments from the crystal structures (by eye). The reactions should be fairly easy urea formation or amide coupling all from readily available starting materials. Fragments used for the conception of the ideas are the following x0107, x0434, x0678, x0748, x0995, x1382.	99	4.004364805	x0107,x0434,x0678,x0748,x0995,x1382						3-aminopyridine-like	FALSE	FALSE	1.973797661	0	0	17/03/2020	17/03/2020	31/03/2020	17/04/2020	2	2	FALSE	68	23	342	52	52	MANUAL	7.701603774	11.44388868
TRY-UNI-1fd04853-1	TRY-UNI-1fd04853	CCNc1ncc(C#N)cc1CC(=O)Nc1cnccc1C		Tryfon Zarganis	FALSE	FALSE	FALSE	FALSE	FALSE	The design of the molecules was done by superimposing the different fragments from the crystal structures (by eye). The reactions should be fairly easy urea formation or amide coupling all from readily available starting materials. Fragments used for the conception of the ideas are the following x0104, x0161, x0195, x0305, x0387, x0678, x1382. 0107/0305 COMBO.			x0107,x0104,x1382,x0195,x0161,x0305,x0678,x0387						3-aminopyridine-like	FALSE	FALSE	2.500948419	0.16525225	2		17/03/2020			-1	2	FALSE	68	13	745	295	295	MANUAL_POSSIBLY	101.8160432	32.07932878
TRY-UNI-1fd04853-2	TRY-UNI-1fd04853	CCNc1ncc(C#N)cc1NC(=O)Nc1cnccc1C		Tryfon Zarganis	FALSE	FALSE	FALSE	FALSE	FALSE	The design of the molecules was done by superimposing the different fragments from the crystal structures (by eye). The reactions should be fairly easy urea formation or amide coupling all from readily available starting materials. Fragments used for the conception of the ideas are the following x0104, x0161, x0195, x0305, x0387, x0678, x1382.			x0104,x0161,x0195,x0305,x0387,x0678,x1382						3-aminopyridine-like	FALSE	FALSE	2.505839238	0.13784775	1		17/03/2020			-1	2	FALSE	68	13	351	53	53	MANUAL	7.458518519	11.61628519
TRY-UNI-1fd04853-3	TRY-UNI-1fd04853	Cc1ccncc1NC(=O)Nc1cc(C#N)cnc1CCNS(C)(=O)=O		Tryfon Zarganis	FALSE	FALSE	FALSE	FALSE	FALSE	The design of the molecules was done by superimposing the different fragments from the crystal structures (by eye). The reactions should be fairly easy urea formation or amide coupling all from readily available starting materials. Fragments used for the conception of the ideas are the following x0104, x0161, x0195, x0305, x0387, x0678, x1382.			x0104,x0161,x0195,x0305,x0387,x0678,x1382						3-aminopyridine-like	FALSE	FALSE	2.678902566	0.16545	2		17/03/2020			-1	2	FALSE	68	13	351	53	53	MANUAL	7.458518519	11.61628519
TRY-UNI-1fd04853-4	TRY-UNI-1fd04853	NS(=O)(=O)c1ccc2scc(CN3CCC(O)CC3)c2c1		Tryfon Zarganis	FALSE	FALSE	FALSE	FALSE	FALSE	The design of the molecules was done by superimposing the different fragments from the crystal structures (by eye). The reactions should be fairly easy urea formation or amide coupling all from readily available starting materials. Fragments used for the conception of the ideas are the following x0104, x0161, x0195, x0305, x0387, x0678, x1382.			x0104,x0161,x0195,x0305,x0387,x0678,x1382							FALSE	FALSE	2.364447271	0.27128538	3		17/03/2020			-1	2	FALSE	68	13	351	53	53	MANUAL	7.458518519	11.61628519
TRY-UNI-1fd04853-5	TRY-UNI-1fd04853	O=C(Cc1c[nH]c2ncccc12)NCc1cccc(Cl)c1		Tryfon Zarganis	FALSE	TRUE	TRUE	FALSE	FALSE	The design of the molecules was done by superimposing the different fragments from the crystal structures (by eye). The reactions should be fairly easy urea formation or amide coupling all from readily available starting materials. Fragments used for the conception of the ideas are the following x0104, x0161, x0195, x0305, x0387, x0678, x1382.			x0104,x0161,x0195,x0305,x0387,x0678,x1382							TRUE	TRUE	2.017406294	0	0		17/03/2020	31/03/2020	09/04/2020	2	2	FALSE	68	13	351	53	53	MANUAL	7.458518519	11.61628519
TRY-UNI-1fd04853-6	TRY-UNI-1fd04853	N#Cc1cccc(CNC(=O)Cc2c[nH]c3ncccc23)c1		Tryfon Zarganis	FALSE	FALSE	FALSE	FALSE	FALSE	The design of the molecules was done by superimposing the different fragments from the crystal structures (by eye). The reactions should be fairly easy urea formation or amide coupling all from readily available starting materials. Fragments used for the conception of the ideas are the following x0104, x0161, x0195, x0305, x0387, x0678, x1382.			x0104,x0161,x0195,x0305,x0387,x0678,x1382							TRUE	TRUE	2.169861338	0.054274403	0		17/03/2020			-1	2	FALSE	68	13	351	53	53	MANUAL	7.458518519	11.61628519
TRY-UNI-1fd04853-7	TRY-UNI-1fd04853	O=C(Cc1c[nH]c2ncccc12)NCc1ccc(Cl)cc1		Tryfon Zarganis	FALSE	TRUE	TRUE	FALSE	FALSE	The design of the molecules was done by superimposing the different fragments from the crystal structures (by eye). The reactions should be fairly easy urea formation or amide coupling all from readily available starting materials. Fragments used for the conception of the ideas are the following x0104, x0161, x0195, x0305, x0387, x0678, x1382.			x0104,x0161,x0195,x0305,x0387,x0678,x1382							TRUE	TRUE	1.964602511	0	0		17/03/2020	31/03/2020	09/04/2020	2	2	FALSE	68	13	351	53	53	MANUAL	7.458518519	11.61628519
TRY-UNI-1fd04853-8	TRY-UNI-1fd04853	N#Cc1ccc(CNC(=O)Cc2c[nH]c3ncccc23)cc1		Tryfon Zarganis	FALSE	TRUE	TRUE	FALSE	FALSE	The design of the molecules was done by superimposing the different fragments from the crystal structures (by eye). The reactions should be fairly easy urea formation or amide coupling all from readily available starting materials. Fragments used for the conception of the ideas are the following x0104, x0161, x0195, x0305, x0387, x0678, x1382.			x0104,x0161,x0195,x0305,x0387,x0678,x1382							TRUE	TRUE	2.124980328	0	0		17/03/2020	31/03/2020	09/04/2020	2	2	FALSE	68	13	351	53	53	MANUAL	7.458518519	11.61628519
TRY-UNI-1fd04853-9	TRY-UNI-1fd04853	O=C(Cc1c[nH]c2ncccc12)NCc1cc(Cl)ccn1		Tryfon Zarganis	FALSE	TRUE	TRUE	FALSE	FALSE	The design of the molecules was done by superimposing the different fragments from the crystal structures (by eye). The reactions should be fairly easy urea formation or amide coupling all from readily available starting materials. Fragments used for the conception of the ideas are the following x0104, x0161, x0195, x0305, x0387, x0678, x1382.			x0104,x0161,x0195,x0305,x0387,x0678,x1382							TRUE	TRUE	2.317672624	0	0		17/03/2020	31/03/2020	09/04/2020	2	2	FALSE	68	13	351	53	53	MANUAL	7.458518519	11.61628519
TRY-UNI-1fd04853-10	TRY-UNI-1fd04853	N#Cc1ccnc(CNC(=O)Cc2c[nH]c3ncccc23)c1		Tryfon Zarganis	FALSE	TRUE	TRUE	FALSE	FALSE	The design of the molecules was done by superimposing the different fragments from the crystal structures (by eye). The reactions should be fairly easy urea formation or amide coupling all from readily available starting materials. Fragments used for the conception of the ideas are the following x0104, x0161, x0195, x0305, x0387, x0678, x1382.			x0104,x0161,x0195,x0305,x0387,x0678,x1382							FALSE	FALSE	2.43106903	0	0		17/03/2020	31/03/2020	20/05/2020	2	2	FALSE	68	13	351	53	53	MANUAL	7.458518519	11.61628519
TRY-UNI-1fd04853-11	TRY-UNI-1fd04853	O=C(Cc1c[nH]c2ncccc12)NCc1ccc(Cl)cn1		Tryfon Zarganis	FALSE	TRUE	TRUE	FALSE	FALSE	The design of the molecules was done by superimposing the different fragments from the crystal structures (by eye). The reactions should be fairly easy urea formation or amide coupling all from readily available starting materials. Fragments used for the conception of the ideas are the following x0104, x0161, x0195, x0305, x0387, x0678, x1382.			x0104,x0161,x0195,x0305,x0387,x0678,x1382							TRUE	TRUE	2.25032811	0	0		17/03/2020	31/03/2020	09/04/2020	2	2	FALSE	68	13	351	53	53	MANUAL	7.458518519	11.61628519
TRY-UNI-1fd04853-12	TRY-UNI-1fd04853	N#Cc1ccc(CNC(=O)Cc2c[nH]c3ncccc23)nc1		Tryfon Zarganis	FALSE	TRUE	TRUE	FALSE	FALSE	The design of the molecules was done by superimposing the different fragments from the crystal structures (by eye). The reactions should be fairly easy urea formation or amide coupling all from readily available starting materials. Fragments used for the conception of the ideas are the following x0104, x0161, x0195, x0305, x0387, x0678, x1382.			x0104,x0161,x0195,x0305,x0387,x0678,x1382							TRUE	TRUE	2.381586338	0	0		17/03/2020	31/03/2020	09/04/2020	2	2	FALSE	68	13	351	53	53	MANUAL	7.458518519	11.61628519
PAU-WEI-c6d65c11-1	PAU-WEI-c6d65c11	O=C(CCl)N1CC[C@H](C(=O)N2CCCCC2)[C@@H](CCc2ccccc2)C1		Paul Gehrtz	FALSE	TRUE	FALSE	FALSE	FALSE	Surface analysis of x1380 in pymol shows that branching off the central piperidine ring could enable targeting of a pocket by a 2-phenylethyl substituent. Said pocket was also hit by x0072 and x0305 Important for automated synthesis planning: Electrophile needs to be installed last (disconnected first) due to stability issues. Stereobonds indicate relative stereochemistry. Own synthetic plan enta…			x0072,x0305,x1380							FALSE	FALSE	3.010966611	0.37205514	2		17/03/2020	17/04/2020		-1	2	FALSE	24	1	486	70	70	MANUAL_POSSIBLY	13.7578169	11.18873099
ANT-DIA-b7f58f21-1	ANT-DIA-b7f58f21	CS(=O)(=O)NCCc1cccnc1		Anthony Aimon	TRUE	FALSE	FALSE	FALSE	FALSE	work on non covalent fragments around cysteine 145. Idea is to interact with glutamine 189, met 165 and maybe go a bit deeper in the pocket			x0072,x0305,x0387							TRUE	TRUE	1.936951288	0	0		17/03/2020			-1	2	FALSE	20	10	141	26	26	MANUAL_POSSIBLY	10.00444444	11.18546296
ANT-DIA-b7f58f21-2	ANT-DIA-b7f58f21	CS(=O)(=O)NCCc1cccc(O)c1		Anthony Aimon	TRUE	TRUE	TRUE	FALSE	FALSE	work on non covalent fragments around cysteine 145. Idea is to interact with glutamine 189, met 165 and maybe go a bit deeper in the pocket			x0072,x0305,x0387							FALSE	FALSE	1.90546763	0	0		17/03/2020	31/03/2020	17/04/2020	2	2	FALSE	20	10	141	26	26	MANUAL_POSSIBLY	10.00444444	11.18546296
ANT-DIA-b7f58f21-3	ANT-DIA-b7f58f21	CS(=O)(=O)NCCc1ccccc1O		Anthony Aimon	TRUE	TRUE	TRUE	FALSE	FALSE	work on non covalent fragments around cysteine 145. Idea is to interact with glutamine 189, met 165 and maybe go a bit deeper in the pocket			x0072,x0305,x0387							TRUE	TRUE	1.917951031	0	0		17/03/2020	31/03/2020	27/04/2020	2	2	FALSE	20	10	141	26	26	MANUAL_POSSIBLY	10.00444444	11.18546296
ANT-DIA-b7f58f21-4	ANT-DIA-b7f58f21	CC(=O)NCCc1ccccc1		Anthony Aimon	TRUE	FALSE	FALSE	FALSE	FALSE	work on non covalent fragments around cysteine 145. Idea is to interact with glutamine 189, met 165 and maybe go a bit deeper in the pocket			x0072,x0305,x0387							TRUE	TRUE	1.324361923	0	0		17/03/2020			-1	2	FALSE	20	10	141	26	26	MANUAL_POSSIBLY	10.00444444	11.18546296
ANT-DIA-b7f58f21-5	ANT-DIA-b7f58f21	CS(=O)(=O)NCCc1cscn1		Anthony Aimon	TRUE	FALSE	FALSE	FALSE	FALSE	work on non covalent fragments around cysteine 145. Idea is to interact with glutamine 189, met 165 and maybe go a bit deeper in the pocket			x0072,x0305,x0387							TRUE	TRUE	2.511414289	0	0		17/03/2020			-1	2	FALSE	20	10	141	26	26	MANUAL_POSSIBLY	10.00444444	11.18546296
ANT-DIA-b7f58f21-6	ANT-DIA-b7f58f21	CS(=O)(=O)NCCc1ccc2nc(N)sc2c1		Anthony Aimon	TRUE	FALSE	FALSE	FALSE	FALSE	work on non covalent fragments around cysteine 145. Idea is to interact with glutamine 189, met 165 and maybe go a bit deeper in the pocket			x0072,x0305,x0387							FALSE	FALSE	2.258906516	0.08533053	1		17/03/2020			-1	2	FALSE	20	10	141	26	26	MANUAL_POSSIBLY	10.00444444	11.18546296
ANT-DIA-b7f58f21-7	ANT-DIA-b7f58f21	CS(=O)(=O)NCCc1ccc2ncsc2c1		Anthony Aimon	TRUE	FALSE	FALSE	FALSE	FALSE	work on non covalent fragments around cysteine 145. Idea is to interact with glutamine 189, met 165 and maybe go a bit deeper in the pocket			x0072,x0305,x0387							FALSE	FALSE	2.285240783	0.053349975	0		17/03/2020			-1	2	FALSE	20	10	141	26	26	MANUAL_POSSIBLY	10.00444444	11.18546296
ANT-DIA-b7f58f21-9	ANT-DIA-b7f58f21	CS(=O)(=O)NCCc1cc(C#N)ccc1NC(=O)N1CCOCC1		Anthony Aimon	TRUE	FALSE	FALSE	FALSE	FALSE	work on non covalent fragments around cysteine 145. Idea is to interact with glutamine 189, met 165 and maybe go a bit deeper in the pocket			x0072,x0305,x0387							FALSE	FALSE	2.377325112	0.13677502	1		17/03/2020			-1	2	FALSE	20	10	141	26	26	MANUAL_POSSIBLY	10.00444444	11.18546296
PAT-UNK-b2d83456-1	PAT-UNK-b2d83456	CC(=O)N1CCN(Cc2cccc(C#N)c2)CC1		Patrick Killoran	FALSE	TRUE	TRUE	FALSE	FALSE	combining fragments X0104 and X0692 by eye, trying to poke a hole.			x0104,x0692							TRUE	TRUE	1.849512259	0	0		17/03/2020	31/03/2020	09/04/2020	2	2	FALSE	17	6	68	12	12	MANUAL_POSSIBLY
PAT-UNK-b2d83456-2	PAT-UNK-b2d83456	CC#Cc1cccc(CN2CCN(C(C)=O)CC2)c1		Patrick Killoran	FALSE	FALSE	FALSE	FALSE	FALSE	combining fragments X0104 and X0692 by eye, trying to poke a hole.			x0104,x0692							FALSE	FALSE	2.128887405	0.08648134	1		17/03/2020			-1	2	FALSE	17	6	68	12	12	MANUAL_POSSIBLY
PAT-UNK-b2d83456-3	PAT-UNK-b2d83456	CC(=O)N1CCN(Cc2cccc(N3CCCCC3)c2)CC1		Patrick Killoran	FALSE	FALSE	FALSE	FALSE	FALSE	combining fragments X0104 and X0692 by eye, trying to poke a hole.			x0104,x0692							FALSE	FALSE	1.85265028	0.08491276	1		17/03/2020			-1	2	FALSE	17	6	68	12	12	MANUAL_POSSIBLY
PAT-UNK-b2d83456-4	PAT-UNK-b2d83456	CC(=O)NCCc1c[nH]c2c(CN3CCN(C(C)=O)CC3)cccc12		Patrick Killoran	FALSE	FALSE	FALSE	FALSE	FALSE	combining fragments X0104 and X0692 by eye, trying to poke a hole.			x0104,x0692							FALSE	FALSE	2.278374963	0.16902168	2		17/03/2020			-1	2	FALSE	17	6	68	12	12	MANUAL_POSSIBLY
PAT-UNK-b2d83456-5	PAT-UNK-b2d83456	CC(=O)NCCc1c[nH]c2c(CN3CCN(C(C)=O)CC3)cc(C#N)cc12		Patrick Killoran	FALSE	FALSE	FALSE	FALSE	FALSE	combining fragments X0104 and X0692 by eye, trying to poke a hole. x0104 + x0692/x0830.			x0104,x0830,x0692							FALSE	FALSE	2.553932642	0.24626286	3		17/03/2020			-1	2	FALSE	17	6	189	68	68	MANUAL_POSSIBLY	18.85266667	21.613
CAR-INS-33b3c115-1	CAR-INS-33b3c115	O=C(C(=O)N1CCN(C(=O)c2cccc(F)c2)CC1)c1c[nH]c2cnccc12		Carlo Matera	FALSE	FALSE	FALSE	FALSE	FALSE	Inspired by your fragments and the structure of the anti-HIV1 drug Temsavir which bears very similar structural motifs How will you inform about the progress?			x0691,x0770,x1093							FALSE	FALSE	2.344421775	0.17082044	1		17/03/2020			-1	2	FALSE	4	4	159	25	25	MANUAL_POSSIBLY	14.01428571	12.9203
CAR-INS-33b3c115-2	CAR-INS-33b3c115	O=C(C(=O)N1CCN(C(=O)c2cccc(Cl)c2)CC1)c1c[nH]c2cnccc12		Carlo Matera	FALSE	FALSE	FALSE	FALSE	FALSE	Inspired by your fragments and the structure of the anti-HIV1 drug Temsavir which bears very similar structural motifs How will you inform about the progress?			x0691,x0770,x1093							FALSE	FALSE	2.337201006	0.1630582	1		17/03/2020			-1	2	FALSE	4	4	159	25	25	MANUAL_POSSIBLY	14.01428571	12.9203
CAR-INS-33b3c115-3	CAR-INS-33b3c115	O=C(C(=O)N1CCN(C(=O)c2ccccc2)CC1)c1c[nH]c2cnccc12		Carlo Matera	FALSE	FALSE	FALSE	FALSE	FALSE	Inspired by your fragments and the structure of the anti-HIV1 drug Temsavir which bears very similar structural motifs How will you inform about the progress?			x0691,x0770,x1093							FALSE	FALSE	2.23811827	0.15214892	1		17/03/2020			-1	2	FALSE	4	4	159	25	25	MANUAL_POSSIBLY	14.01428571	12.9203
CAR-INS-33b3c115-4	CAR-INS-33b3c115	COc1cncc2[nH]cc(C(=O)C(=O)N3CCN(C(=O)c4ccccc4)CC3)c12		Carlo Matera	FALSE	FALSE	FALSE	FALSE	FALSE	Inspired by your fragments and the structure of the anti-HIV1 drug Temsavir which bears very similar structural motifs How will you inform about the progress?			x0691,x0770,x1093							FALSE	FALSE	2.410186145	0.17114773	2		17/03/2020			-1	2	FALSE	4	4	159	25	25	MANUAL_POSSIBLY	14.01428571	12.9203
NIM-UNI-36e12f95-1	NIM-UNI-36e12f95	CC(=O)N1CCNC2NC(=O)N(c3cccnc3)C21		Nimesh Mistry	FALSE	FALSE	FALSE	FALSE	FALSE	I looked at the urea and piperazine series of fragments and combined them to create bicyclic scaffolds. The scaffolds with the saturated N-cyclic rings would be hard to make, but maintain the piperazine core. I've kept the N free for analogue synthesis to alkylate. The aromatic scaffolds would be much easier to synthesise and much more amenable to analogue synthesis and SAR studies. I've attached…			x0434,x0678,x0692,x0749,x0770,x0830,x1386,x1418							FALSE	FALSE	3.765004014	0.32315752	2		17/03/2020			-1	2	FALSE	198	5	851	147	147	MANUAL	11.23124748	9.868939034
NIM-UNI-36e12f95-2	NIM-UNI-36e12f95	CC(=O)N1CCN(Cc2ccccc2)C2NC(=O)N(c3cccnc3)C21		Nimesh Mistry	FALSE	TRUE	FALSE	FALSE	FALSE	I looked at the urea and piperazine series of fragments and combined them to create bicyclic scaffolds. The scaffolds with the saturated N-cyclic rings would be hard to make, but maintain the piperazine core. I've kept the N free for analogue synthesis to alkylate. The aromatic scaffolds would be much easier to synthesise and much more amenable to analogue synthesis and SAR studies. I've attached…			x0434,x0678,x0692,x0749,x0770,x0830,x1386,x1418							FALSE	FALSE	3.412661996	0.40196005	3		18/03/2020	10/06/2020		-1	2	FALSE	198	5	851	147	147	MANUAL	11.23124748	9.868939034
NIM-UNI-36e12f95-3	NIM-UNI-36e12f95	CC(=O)c1ccc(Br)c2[nH]c(=O)n(-c3cccnc3)c12		Nimesh Mistry	FALSE	TRUE	FALSE	FALSE	FALSE	I looked at the urea and piperazine series of fragments and combined them to create bicyclic scaffolds. The scaffolds with the saturated N-cyclic rings would be hard to make, but maintain the piperazine core. I've kept the N free for analogue synthesis to alkylate. The aromatic scaffolds would be much easier to synthesise and much more amenable to analogue synthesis and SAR studies. I've attached…			x0434,x0678,x0692,x0749,x0770,x0830,x1386,x1418							FALSE	FALSE	2.668857554	0.21381961	2		18/03/2020	10/06/2020		-1	2	FALSE	198	5	851	147	147	MANUAL	11.23124748	9.868939034
NIM-UNI-36e12f95-4	NIM-UNI-36e12f95	CC(=O)c1ccc(Cc2ccc(Br)cc2)c2[nH]c(=O)n(-c3cccnc3)c12		Nimesh Mistry	FALSE	FALSE	FALSE	FALSE	FALSE	I looked at the urea and piperazine series of fragments and combined them to create bicyclic scaffolds. The scaffolds with the saturated N-cyclic rings would be hard to make, but maintain the piperazine core. I've kept the N free for analogue synthesis to alkylate. The aromatic scaffolds would be much easier to synthesise and much more amenable to analogue synthesis and SAR studies. I've attached…			x0434,x0678,x0692,x0749,x0770,x0830,x1386,x1418							FALSE	FALSE	2.62420748	0.30766445	3		18/03/2020			-1	2	FALSE	198	5	851	147	147	MANUAL	11.23124748	9.868939034
NIM-UNI-36e12f95-5	NIM-UNI-36e12f95	CC(=O)c1ccc(C#N)c2[nH]c(=O)n(-c3cccnc3)c12		Nimesh Mistry	FALSE	FALSE	FALSE	FALSE	FALSE	I looked at the urea and piperazine series of fragments and combined them to create bicyclic scaffolds. The scaffolds with the saturated N-cyclic rings would be hard to make, but maintain the piperazine core. I've kept the N free for analogue synthesis to alkylate. The aromatic scaffolds would be much easier to synthesise and much more amenable to analogue synthesis and SAR studies. I've attached…			x0434,x0678,x0692,x0749,x0770,x0830,x1386,x1418							FALSE	FALSE	2.738016502	0.24344023	2		18/03/2020			-1	2	FALSE	198	5	851	147	147	MANUAL	11.23124748	9.868939034
ADA-UNI-f8e79267-1	ADA-UNI-f8e79267	CS(=O)(=O)NCCOC(C(=O)Nc1cccnc1)c1ccccc1		Adam Nelson	FALSE	FALSE	FALSE	FALSE	FALSE	X0678_0 merged with other fragments X0387_0 and X0072_0. Synthesisable from two a-diazo a-aryl amides, either by OH insertion or cyclopropanation			x0072,x0387,x0678						3-aminopyridine-like	FALSE	FALSE	2.652530445	0.20512785	1		18/03/2020			-1	2	FALSE	12	12	147	20	20	MANUAL	12.41238095	13.52735714
ADA-UNI-f8e79267-2	ADA-UNI-f8e79267	CS(=O)(=O)NCCC(C(=O)Nc1cccnc1)c1ccccc1		Adam Nelson	FALSE	TRUE	TRUE	FALSE	TRUE	X0678_0 merged with other fragments X0387_0 and X0072_0. Synthesisable from two a-diazo a-aryl amides, either by OH insertion or cyclopropanation			x0072,x0387,x0678	x10889	x10889	x10889	Aminopyridine-like		3-aminopyridine-like	FALSE	FALSE	2.55851456	0.17661458	1		18/03/2020	31/03/2020	30/06/2020	3	2	FALSE	12	12	147	20	20	MANUAL	12.41238095	13.52735714
ADA-UNI-f8e79267-3	ADA-UNI-f8e79267	CS(=O)(=O)NCC1CC1(C(=O)Nc1cccnc1)c1ccccc1		Adam Nelson	FALSE	FALSE	FALSE	FALSE	FALSE	X0678_0 merged with other fragments X0387_0 and X0072_0. Synthesisable from two a-diazo a-aryl amides, either by OH insertion or cyclopropanation			x0072,x0387,x0678						3-aminopyridine-like	FALSE	FALSE	3.262186894	0.32217574	2		18/03/2020			-1	2	FALSE	12	12	147	20	20	MANUAL	12.41238095	13.52735714
ADA-UNI-f8e79267-4	ADA-UNI-f8e79267	CNCCOC(C(=O)Nc1cccnc1)c1ccccc1		Adam Nelson	FALSE	FALSE	FALSE	FALSE	FALSE	X0678_0 merged with other fragments X0387_0 and X0072_0. Synthesisable from two a-diazo a-aryl amides, either by OH insertion or cyclopropanation			x0072,x0387,x0678						3-aminopyridine-like	FALSE	FALSE	2.55509625	0.15000753	0		18/03/2020			-1	2	FALSE	12	12	147	20	20	MANUAL	12.41238095	13.52735714
ADA-UNI-f8e79267-5	ADA-UNI-f8e79267	CNCCC(C(=O)Nc1cccnc1)c1ccccc1		Adam Nelson	FALSE	TRUE	TRUE	FALSE	TRUE	X0678_0 merged with other fragments X0387_0 and X0072_0. Synthesisable from two a-diazo a-aryl amides, either by OH insertion or cyclopropanation			x0072,x0387,x0678	x10421	x10421	x10421	Aminopyridine-like		3-aminopyridine-like	FALSE	FALSE	2.435384384	0	0		18/03/2020	31/03/2020	10/06/2020	3	2	FALSE	12	12	147	20	20	MANUAL	12.41238095	13.52735714
ADA-UNI-f8e79267-6	ADA-UNI-f8e79267	CNCC1CC1(C(=O)Nc1cccnc1)c1ccccc1		Adam Nelson	FALSE	FALSE	FALSE	FALSE	FALSE	X0678_0 merged with other fragments X0387_0 and X0072_0. Synthesisable from two a-diazo a-aryl amides, either by OH insertion or cyclopropanation			x0072,x0387,x0678						3-aminopyridine-like	FALSE	FALSE	3.15166271	0.29978207	2		18/03/2020			-1	2	FALSE	12	12	147	20	20	MANUAL	12.41238095	13.52735714
ADA-UNI-f8e79267-7	ADA-UNI-f8e79267	CS(=O)(=O)NCCOC(C(=O)Nc1cccnc1)c1cccc(Cl)c1		Adam Nelson	FALSE	FALSE	FALSE	FALSE	FALSE	X0678_0 merged with other fragments X0387_0 and X0072_0. Synthesisable from two a-diazo a-aryl amides, either by OH insertion or cyclopropanation			x0072,x0387,x0678						3-aminopyridine-like	FALSE	FALSE	2.789124637	0.2043441	1		18/03/2020			-1	2	FALSE	12	12	147	20	20	MANUAL	12.41238095	13.52735714
ADA-UNI-f8e79267-8	ADA-UNI-f8e79267	CS(=O)(=O)NCCC(C(=O)Nc1cccnc1)c1cccc(Cl)c1		Adam Nelson	FALSE	FALSE	FALSE	FALSE	FALSE	X0678_0 merged with other fragments X0387_0 and X0072_0. Synthesisable from two a-diazo a-aryl amides, either by OH insertion or cyclopropanation			x0072,x0387,x0678						3-aminopyridine-like	FALSE	FALSE	2.686689721	0.22129121	1		18/03/2020			-1	2	FALSE	12	12	147	20	20	MANUAL	12.41238095	13.52735714
ADA-UNI-f8e79267-9	ADA-UNI-f8e79267	CS(=O)(=O)NCC1CC1(C(=O)Nc1cccnc1)c1cccc(Cl)c1		Adam Nelson	FALSE	FALSE	FALSE	FALSE	FALSE	X0678_0 merged with other fragments X0387_0 and X0072_0. Synthesisable from two a-diazo a-aryl amides, either by OH insertion or cyclopropanation			x0072,x0387,x0678						3-aminopyridine-like	FALSE	FALSE	3.36856616	0.3214159	2		18/03/2020			-1	2	FALSE	12	12	147	20	20	MANUAL	12.41238095	13.52735714
ADA-UNI-f8e79267-10	ADA-UNI-f8e79267	CNCCOC(C(=O)Nc1cccnc1)c1cccc(Cl)c1		Adam Nelson	FALSE	FALSE	FALSE	FALSE	FALSE	X0678_0 merged with other fragments X0387_0 and X0072_0. Synthesisable from two a-diazo a-aryl amides, either by OH insertion or cyclopropanation			x0072,x0387,x0678						3-aminopyridine-like	FALSE	FALSE	2.703037417	0.20138681	1		18/03/2020			-1	2	FALSE	12	12	147	20	20	MANUAL	12.41238095	13.52735714
ADA-UNI-f8e79267-11	ADA-UNI-f8e79267	CNCCC(C(=O)Nc1cccnc1)c1cccc(Cl)c1		Adam Nelson	FALSE	FALSE	FALSE	FALSE	FALSE	X0678_0 merged with other fragments X0387_0 and X0072_0. Synthesisable from two a-diazo a-aryl amides, either by OH insertion or cyclopropanation			x0072,x0387,x0678						3-aminopyridine-like	FALSE	FALSE	2.575418999	0.22246848	1		18/03/2020			-1	2	FALSE	12	12	147	20	20	MANUAL	12.41238095	13.52735714
ADA-UNI-f8e79267-12	ADA-UNI-f8e79267	CNCC1CC1(C(=O)Nc1cccnc1)c1cccc(Cl)c1		Adam Nelson	FALSE	FALSE	FALSE	FALSE	FALSE	X0678_0 merged with other fragments X0387_0 and X0072_0. Synthesisable from two a-diazo a-aryl amides, either by OH insertion or cyclopropanation			x0072,x0387,x0678						3-aminopyridine-like	FALSE	FALSE	3.266447292	0.24907789	1		18/03/2020			-1	2	FALSE	12	12	147	20	20	MANUAL	12.41238095	13.52735714
SAL-INS-3161d1be-1	SAL-INS-3161d1be	O=C(Nc1ccncn1)Nc1sc2cc(CCc3ncc[nH]3)[nH]c2c1CC1CCC(O)CC1		Sally Mcgrath	FALSE	FALSE	FALSE	FALSE	FALSE	Inspected the binding of all non-covalent fragments and identified three sub-pockets of the active site. Picked the three fragments that seemed to fit best and suggest an overlapping bicycle in the centre, where I decided to include a thiophene as this S - SH appeared to possibly be an important interaction with Cys145. These were fragments X0387, X0104, X0434. X072 and X195 were also shortlisted…			x0104,x0387,x0434						3-aminopyridine-like	FALSE	FALSE	3.315844852	0.6039298			18/03/2020			-1	2	FALSE	43	4	960	160	160	MANUAL_POSSIBLY	9.140074074	9.995760741
SAL-INS-3161d1be-2	SAL-INS-3161d1be	O=C(Nc1ccncn1)Nc1cc2[nH]cc(CCc3ncc[nH]3)c2s1		Sally Mcgrath	FALSE	FALSE	FALSE	FALSE	FALSE	Inspected the binding of all non-covalent fragments and identified three sub-pockets of the active site. Picked the three fragments that seemed to fit best and suggest an overlapping bicycle in the centre, where I decided to include a thiophene as this S - SH appeared to possibly be an important interaction with Cys145. These were fragments X0387, X0104, X0434. X072 and X195 were also shortlisted…			x0104,x0387,x0434						3-aminopyridine-like	FALSE	FALSE	3.148912567	0.3781102	3		18/03/2020			-1	2	FALSE	43	4	960	160	160	MANUAL_POSSIBLY	9.140074074	9.995760741
SAL-INS-3161d1be-3	SAL-INS-3161d1be	O=C(Nc1ccncn1)Nc1sc2cc[nH]c2c1CC1CCC(O)CC1		Sally Mcgrath	FALSE	FALSE	FALSE	FALSE	FALSE	Inspected the binding of all non-covalent fragments and identified three sub-pockets of the active site. Picked the three fragments that seemed to fit best and suggest an overlapping bicycle in the centre, where I decided to include a thiophene as this S - SH appeared to possibly be an important interaction with Cys145. These were fragments X0387, X0104, X0434. X072 and X195 were also shortlisted…			x0104,x0387,x0434						3-aminopyridine-like	FALSE	FALSE	3.050777668	0.40150738	3		18/03/2020			-1	2	FALSE	43	4	960	160	160	MANUAL_POSSIBLY	9.140074074	9.995760741
SAL-INS-3161d1be-4	SAL-INS-3161d1be	OC1CCC(Cc2csc3c(CCc4ncc[nH]4)c[nH]c23)CC1		Sally Mcgrath	FALSE	FALSE	FALSE	FALSE	FALSE	Inspected the binding of all non-covalent fragments and identified three sub-pockets of the active site. Picked the three fragments that seemed to fit best and suggest an overlapping bicycle in the centre, where I decided to include a thiophene as this S - SH appeared to possibly be an important interaction with Cys145. These were fragments X0387, X0104, X0434. X072 and X195 were also shortlisted…			x0104,x0387,x0434							FALSE	FALSE	3.14431285	0.38082632	3		18/03/2020			-1	2	FALSE	43	4	960	160	160	MANUAL_POSSIBLY	9.140074074	9.995760741
JAV-UNI-4503e1e6-1	JAV-UNI-4503e1e6	CC(=O)N1Cc2ccccc2[C@H](c2ccccc2)[C@H]1Cc1cccnc1		Javier University of Alcalá	FALSE	FALSE	FALSE	FALSE	FALSE	The design is based in two fragments bound to two putative hot spot rediues. For the design, GRID and FTmap calulations were carried out to select the most important contacts within the pocket. Then ligands were built and docked using GOLD ChemScore Sscoring function. Although the pose it is not exacly the same, those interactions observed experimentally are mantained Synthesis could be difficult…			x0678,x1402							FALSE	FALSE	3.06895649	0.66190374			18/03/2020			-1	2	FALSE	1	1	504	79	79	DOCKING	10.72792405	9.816762278
JOR-UNI-2fc98d0b-1	JOR-UNI-2fc98d0b	O=C(Nc1cccnc1)N(CN1CCOCC1)c1cccc(Cl)c1		Jordi JuarezJimenez	FALSE	FALSE	FALSE	FALSE	FALSE	These compounds are based on the fragment X_0434. We propose functionalization of the benzene ring with a halogen atom to occupy the pocket formed by the side chains of M165 H41 and F181 (as several other fragments occupy this pocket) and we aim at occupying an adjacent pocket via a double alkylation of the urea with a series of groups inspired either by the structures of other fragments (e. g: X…			x0387,x0434,x0991						3-aminopyridine-like	FALSE	FALSE	2.398159617	0.17325865	2		18/03/2020			-1	2	FALSE	48	16	791	136	136	MANUAL_POSSIBLY	15.14049618	11.64922061
JOR-UNI-2fc98d0b-2	JOR-UNI-2fc98d0b	N=C(N)CCN(C(=O)Nc1cccnc1)c1cccc(Cl)c1		Jordi JuarezJimenez	FALSE	FALSE	FALSE	FALSE	FALSE	These compounds are based on the fragment X_0434. We propose functionalization of the benzene ring with a halogen atom to occupy the pocket formed by the side chains of M165 H41 and F181 (as several other fragments occupy this pocket) and we aim at occupying an adjacent pocket via a double alkylation of the urea with a series of groups inspired either by the structures of other fragments (e. g: X…			x0387,x0434,x0991						3-aminopyridine-like	FALSE	FALSE	2.328081422	0.16283435	2		18/03/2020			-1	2	FALSE	48	16	791	136	136	MANUAL_POSSIBLY	15.14049618	11.64922061
JOR-UNI-2fc98d0b-3	JOR-UNI-2fc98d0b	O=C(Nc1cccnc1)N(CN1CCC(O)CC1)c1cccc(Cl)c1		Jordi JuarezJimenez	FALSE	FALSE	FALSE	FALSE	FALSE	These compounds are based on the fragment X_0434. We propose functionalization of the benzene ring with a halogen atom to occupy the pocket formed by the side chains of M165 H41 and F181 (as several other fragments occupy this pocket) and we aim at occupying an adjacent pocket via a double alkylation of the urea with a series of groups inspired either by the structures of other fragments (e. g: X…			x0387,x0434,x0991						3-aminopyridine-like	FALSE	FALSE	2.46839739	0.21911062	2		18/03/2020			-1	2	FALSE	48	16	791	136	136	MANUAL_POSSIBLY	15.14049618	11.64922061
JOR-UNI-2fc98d0b-4	JOR-UNI-2fc98d0b	O=C(Nc1cccnc1)N(CN1CCNCC1)c1cccc(Cl)c1		Jordi JuarezJimenez	FALSE	FALSE	FALSE	FALSE	FALSE	These compounds are based on the fragment X_0434. We propose functionalization of the benzene ring with a halogen atom to occupy the pocket formed by the side chains of M165 H41 and F181 (as several other fragments occupy this pocket) and we aim at occupying an adjacent pocket via a double alkylation of the urea with a series of groups inspired either by the structures of other fragments (e. g: X…			x0387,x0434,x0991						3-aminopyridine-like	FALSE	FALSE	2.500000057	0.23891209	2		18/03/2020			-1	2	FALSE	48	16	791	136	136	MANUAL_POSSIBLY	15.14049618	11.64922061
JOR-UNI-2fc98d0b-5	JOR-UNI-2fc98d0b	CN1CCN(CN(C(=O)Nc2cccnc2)c2cccc(Cl)c2)CC1		Jordi JuarezJimenez	FALSE	FALSE	FALSE	FALSE	FALSE	These compounds are based on the fragment X_0434. We propose functionalization of the benzene ring with a halogen atom to occupy the pocket formed by the side chains of M165 H41 and F181 (as several other fragments occupy this pocket) and we aim at occupying an adjacent pocket via a double alkylation of the urea with a series of groups inspired either by the structures of other fragments (e. g: X…			x0387,x0434,x0991						3-aminopyridine-like	FALSE	FALSE	2.397912775	0.20863742	2		18/03/2020			-1	2	FALSE	48	16	791	136	136	MANUAL_POSSIBLY	15.14049618	11.64922061
JOR-UNI-2fc98d0b-6	JOR-UNI-2fc98d0b	O=C(Nc1cccnc1)N(CCN1CCOCC1)c1cccc(Cl)c1		Jordi JuarezJimenez	FALSE	TRUE	TRUE	TRUE	TRUE	These compounds are based on the fragment X_0434. We propose functionalization of the benzene ring with a halogen atom to occupy the pocket formed by the side chains of M165 H41 and F181 (as several other fragments occupy this pocket) and we aim at occupying an adjacent pocket via a double alkylation of the urea with a series of groups inspired either by the structures of other fragments (e. g: X…			x0387,x0434,x0991	x10237	x10237	x10237	Aminopyridine-like		3-aminopyridine-like	FALSE	FALSE	2.218012037	0.08520899	1		18/03/2020	31/03/2020	26/05/2020	2	2	FALSE	48	16	791	136	136	MANUAL_POSSIBLY	15.14049618	11.64922061
JOR-UNI-2fc98d0b-8	JOR-UNI-2fc98d0b	O=C(Nc1cccnc1)N(CCC1CC1)c1cccc(Cl)c1		Jordi JuarezJimenez	FALSE	FALSE	FALSE	FALSE	FALSE	These compounds are based on the fragment X_0434. We propose functionalization of the benzene ring with a halogen atom to occupy the pocket formed by the side chains of M165 H41 and F181 (as several other fragments occupy this pocket) and we aim at occupying an adjacent pocket via a double alkylation of the urea with a series of groups inspired either by the structures of other fragments (e. g: X…			x0387,x0434,x0991						3-aminopyridine-like	FALSE	FALSE	2.196905775	0.12986681	1		18/03/2020			-1	2	FALSE	48	16	791	136	136	MANUAL_POSSIBLY	15.14049618	11.64922061
JOR-UNI-2fc98d0b-9	JOR-UNI-2fc98d0b	O=C(Nc1cccnc1)N(CCN1CCCOCC1)c1cccc(Cl)c1		Jordi JuarezJimenez	FALSE	FALSE	FALSE	FALSE	FALSE	These compounds are based on the fragment X_0434. We propose functionalization of the benzene ring with a halogen atom to occupy the pocket formed by the side chains of M165 H41 and F181 (as several other fragments occupy this pocket) and we aim at occupying an adjacent pocket via a double alkylation of the urea with a series of groups inspired either by the structures of other fragments (e. g: X…			x0387,x0434,x0991						3-aminopyridine-like	FALSE	FALSE	2.286551959	0.1320349	1		18/03/2020			-1	2	FALSE	48	16	791	136	136	MANUAL_POSSIBLY	15.14049618	11.64922061
JOR-UNI-2fc98d0b-10	JOR-UNI-2fc98d0b	O=C(Nc1cccnc1)N(CCN1CCNCC1)c1cccc(Cl)c1		Jordi JuarezJimenez	FALSE	FALSE	FALSE	FALSE	FALSE	These compounds are based on the fragment X_0434. We propose functionalization of the benzene ring with a halogen atom to occupy the pocket formed by the side chains of M165 H41 and F181 (as several other fragments occupy this pocket) and we aim at occupying an adjacent pocket via a double alkylation of the urea with a series of groups inspired either by the structures of other fragments (e. g: X…			x0387,x0434,x0991						3-aminopyridine-like	FALSE	FALSE	2.315667253	0.1327534	1		18/03/2020			-1	2	FALSE	48	16	791	136	136	MANUAL_POSSIBLY	15.14049618	11.64922061
JOR-UNI-2fc98d0b-11	JOR-UNI-2fc98d0b	CN1CCN(CCN(C(=O)Nc2cccnc2)c2cccc(Cl)c2)CC1		Jordi JuarezJimenez	FALSE	FALSE	FALSE	FALSE	FALSE	These compounds are based on the fragment X_0434. We propose functionalization of the benzene ring with a halogen atom to occupy the pocket formed by the side chains of M165 H41 and F181 (as several other fragments occupy this pocket) and we aim at occupying an adjacent pocket via a double alkylation of the urea with a series of groups inspired either by the structures of other fragments (e. g: X…			x0387,x0434,x0991						3-aminopyridine-like	FALSE	FALSE	2.224819028	0.13153917	1		18/03/2020			-1	2	FALSE	48	16	791	136	136	MANUAL_POSSIBLY	15.14049618	11.64922061
JOR-UNI-2fc98d0b-12	JOR-UNI-2fc98d0b	O=C(Nc1cccnc1)N(CCC1CCCCC1)c1cccc(Cl)c1		Jordi JuarezJimenez	FALSE	TRUE	TRUE	TRUE	TRUE	These compounds are based on the fragment X_0434. We propose functionalization of the benzene ring with a halogen atom to occupy the pocket formed by the side chains of M165 H41 and F181 (as several other fragments occupy this pocket) and we aim at occupying an adjacent pocket via a double alkylation of the urea with a series of groups inspired either by the structures of other fragments (e. g: X…	3.06	5.514278574	x0387,x0434,x0991	x10236	x10236	x10236	Aminopyridine-like		3-aminopyridine-like	FALSE	FALSE	2.232616884	0.1336956	1	19/03/2020	19/03/2020	31/03/2020	26/05/2020	2	2	FALSE	48	16	791	136	136	MANUAL_POSSIBLY	15.14049618	11.64922061
JOR-UNI-2fc98d0b-13	JOR-UNI-2fc98d0b	O=C(Nc1cccnc1)N(CCN1CCC(O)CC1)c1cccc(Cl)c1		Jordi JuarezJimenez	FALSE	FALSE	FALSE	FALSE	FALSE	These compounds are based on the fragment X_0434. We propose functionalization of the benzene ring with a halogen atom to occupy the pocket formed by the side chains of M165 H41 and F181 (as several other fragments occupy this pocket) and we aim at occupying an adjacent pocket via a double alkylation of the urea with a series of groups inspired either by the structures of other fragments (e. g: X…			x0387,x0434,x0991						3-aminopyridine-like	FALSE	FALSE	2.292484259	0.13195497	1		19/03/2020			-1	2	FALSE	48	16	791	136	136	MANUAL_POSSIBLY	15.14049618	11.64922061
JOR-UNI-2fc98d0b-14	JOR-UNI-2fc98d0b	CC1CCN(CN(C(=O)Nc2cccnc2)c2cccc(Cl)c2)CC1		Jordi JuarezJimenez	FALSE	FALSE	FALSE	FALSE	FALSE	These compounds are based on the fragment X_0434. We propose functionalization of the benzene ring with a halogen atom to occupy the pocket formed by the side chains of M165 H41 and F181 (as several other fragments occupy this pocket) and we aim at occupying an adjacent pocket via a double alkylation of the urea with a series of groups inspired either by the structures of other fragments (e. g: X…			x0387,x0434,x0991						3-aminopyridine-like	FALSE	FALSE	2.40584739	0.24167813	2		19/03/2020			-1	2	FALSE	48	16	791	136	136	MANUAL_POSSIBLY	15.14049618	11.64922061
JOR-UNI-2fc98d0b-15	JOR-UNI-2fc98d0b	CC1CCN(CCN(C(=O)Nc2cccnc2)c2cccc(Cl)c2)CC1		Jordi JuarezJimenez	FALSE	FALSE	FALSE	FALSE	FALSE	These compounds are based on the fragment X_0434. We propose functionalization of the benzene ring with a halogen atom to occupy the pocket formed by the side chains of M165 H41 and F181 (as several other fragments occupy this pocket) and we aim at occupying an adjacent pocket via a double alkylation of the urea with a series of groups inspired either by the structures of other fragments (e. g: X…			x0387,x0434,x0991						3-aminopyridine-like	FALSE	FALSE	2.232436259	0.13317809	1		19/03/2020			-1	2	FALSE	48	16	791	136	136	MANUAL_POSSIBLY	15.14049618	11.64922061
JOR-UNI-2fc98d0b-16	JOR-UNI-2fc98d0b	O=C(Nc1cccnc1)N(CN1CCCCC1)c1cccc(Cl)c1		Jordi JuarezJimenez	FALSE	FALSE	FALSE	FALSE	FALSE	These compounds are based on the fragment X_0434. We propose functionalization of the benzene ring with a halogen atom to occupy the pocket formed by the side chains of M165 H41 and F181 (as several other fragments occupy this pocket) and we aim at occupying an adjacent pocket via a double alkylation of the urea with a series of groups inspired either by the structures of other fragments (e. g: X…			x0387,x0434,x0991						3-aminopyridine-like	FALSE	FALSE	2.333385331	0.16846575	2		19/03/2020			-1	2	FALSE	48	16	791	136	136	MANUAL_POSSIBLY	15.14049618	11.64922061
JOR-UNI-2fc98d0b-17	JOR-UNI-2fc98d0b	O=C(Nc1cccnc1)N(CCN1CCCCC1)c1cccc(Cl)c1		Jordi JuarezJimenez	FALSE	FALSE	FALSE	FALSE	FALSE	These compounds are based on the fragment X_0434. We propose functionalization of the benzene ring with a halogen atom to occupy the pocket formed by the side chains of M165 H41 and F181 (as several other fragments occupy this pocket) and we aim at occupying an adjacent pocket via a double alkylation of the urea with a series of groups inspired either by the structures of other fragments (e. g: X…			x0387,x0434,x0991						3-aminopyridine-like	FALSE	FALSE	2.155899708	0.13200223	1		19/03/2020			-1	2	FALSE	48	16	791	136	136	MANUAL_POSSIBLY	15.14049618	11.64922061
ANT-STE-dbb91f63-1	ANT-STE-dbb91f63	COc1ccc(-n2cc(CN3CCN(C(=O)CCl)CC3)nn2)cc1		Anton Hamann	FALSE	TRUE	TRUE	FALSE	FALSE	Looking at the fragment (x1386) that is covalently bonded inside the pocket, there is potential for incorporating a rigid tail with a hydrophilic end that is exposed to solvent. Replacing the thiophene with a triazole moiety allows the incorporation of the tail The synthesis of this molecule should be fairly easy and cheap. Triazole is a great functional group to install on an inhibitor. For para…			x1386						piperazine-chloroacetamide	FALSE	FALSE	2.23583548	0.08636862	1		19/03/2020	17/04/2020	26/05/2020	2	2	FALSE	3	3	531	85	85	MANUAL	13.57302326	11.12906279
ANT-STE-dbb91f63-2	ANT-STE-dbb91f63	COc1cccc(-n2cc(CN3CCN(C(=O)CCl)CC3)nn2)c1		Anton Hamann	FALSE	FALSE	FALSE	FALSE	FALSE	Looking at the fragment (x1386) that is covalently bonded inside the pocket, there is potential for incorporating a rigid tail with a hydrophilic end that is exposed to solvent. Replacing the thiophene with a triazole moiety allows the incorporation of the tail The synthesis of this molecule should be fairly easy and cheap. Triazole is a great functional group to install on an inhibitor. For para…			x1386						piperazine-chloroacetamide	FALSE	FALSE	2.297143841	0.08649975	1		19/03/2020			-1	2	FALSE	3	3	531	85	85	MANUAL	13.57302326	11.12906279
ANT-STE-dbb91f63-3	ANT-STE-dbb91f63	COc1ccccc1-n1cc(CN2CCN(C(=O)CCl)CC2)nn1		Anton Hamann	FALSE	FALSE	FALSE	FALSE	FALSE	Looking at the fragment (x1386) that is covalently bonded inside the pocket, there is potential for incorporating a rigid tail with a hydrophilic end that is exposed to solvent. Replacing the thiophene with a triazole moiety allows the incorporation of the tail The synthesis of this molecule should be fairly easy and cheap. Triazole is a great functional group to install on an inhibitor. For para…			x1386						piperazine-chloroacetamide	FALSE	FALSE	2.29195655	0.085606016	1		19/03/2020			-1	2	FALSE	3	3	531	85	85	MANUAL	13.57302326	11.12906279
KIM-UNI-2ee5d8f9-1	KIM-UNI-2ee5d8f9	CC(=O)N1CCN(Cc2cc(O)cc(Cl)c2)CC1		Kim Tai Tran	FALSE	TRUE	TRUE	FALSE	FALSE	Growing to pick up interactions with Gln189 Synthesis should be fairly straightforward (2-3 steps dependent on the building blocks used)			x0770							TRUE	TRUE	2.011384657	0	0		19/03/2020	31/03/2020	27/04/2020	2	2	FALSE	16	1	137	20	20	MANUAL_POSSIBLY	11.54272727	10.46951818
ANT-LOU-17aa1493-1	ANT-LOU-17aa1493	O=C(Nc1cc(O)c(O)c(O)c1)C(=O)Nc1cc(O)c(O)c(O)c1		Antonio Fernandez	FALSE	FALSE	FALSE	FALSE	FALSE	contains amide functionality and it geometrically different from the others. it is already made			x0072,x0104,x0161,x0195,x0305,x1077							FALSE	FALSE	2.364407303	0.085772164	0		19/03/2020			-1	2	FALSE	3	3	96	14	14	MANUAL_POSSIBLY
ANT-LOU-17aa1493-2	ANT-LOU-17aa1493	COc1cc(NC(=O)C(=O)Nc2cc(OC)c(OC)c(OC)c2)cc(OC)c1OC		Antonio Fernandez	FALSE	TRUE	TRUE	FALSE	FALSE	contains amide functionality and it geometrically different from the others. it is already made			x0072,x0104,x0161,x0195,x0305,x1077							TRUE	TRUE	1.964783281	0	0		19/03/2020	29/04/2020	20/05/2020	2	2	FALSE	3	3	96	14	14	MANUAL_POSSIBLY
ANT-LOU-17aa1493-3	ANT-LOU-17aa1493	CCOC(=O)C(=O)Nc1cc(OC)c(OC)c(OC)c1		Antonio Fernandez	FALSE	FALSE	FALSE	FALSE	FALSE	contains amide functionality and it geometrically different from the others. it is already made			x0072,x0104,x0161,x0195,x0305,x1077							TRUE	TRUE	1.927177334	0	0		19/03/2020			-1	2	FALSE	3	3	96	14	14	MANUAL_POSSIBLY
KIM-UNI-7d12df64-1	KIM-UNI-7d12df64	CCNc1ccc(Cl)cc1CN1CCN(C(C)=O)CC1		Kim Tai Tran	FALSE	FALSE	FALSE	FALSE	FALSE	Merging fragment X0770 and X0305 by eye. Cyclization of the merged product by eye Synthesis should be fairly straightforward (piperazine alkylations). For the cyclized analogue a reductive amination of the dihydroquinolinone could be performed			x0305,x0770							FALSE	FALSE	2.017578982	0.090098016	1		19/03/2020			-1	2	FALSE	16	4	243	34	34	MANUAL	12.31666667	12.5580451
KIM-UNI-7d12df64-2	KIM-UNI-7d12df64	CCNc1ccc(C#N)cc1CN1CCN(C(C)=O)CC1		Kim Tai Tran	FALSE	FALSE	FALSE	FALSE	FALSE	Merging fragment X0770 and X0305 by eye. Cyclization of the merged product by eye Synthesis should be fairly straightforward (piperazine alkylations). For the cyclized analogue a reductive amination of the dihydroquinolinone could be performed			x0305,x0770							FALSE	FALSE	2.192604768	0.08927326	1		19/03/2020			-1	2	FALSE	16	4	243	34	34	MANUAL	12.31666667	12.5580451
KIM-UNI-7d12df64-3	KIM-UNI-7d12df64	CC(=O)Nc1ccc(Cl)cc1CN1CCN(C(C)=O)CC1		Kim Tai Tran	FALSE	FALSE	FALSE	FALSE	FALSE	Merging fragment X0770 and X0305 by eye. Cyclization of the merged product by eye Synthesis should be fairly straightforward (piperazine alkylations). For the cyclized analogue a reductive amination of the dihydroquinolinone could be performed			x0305,x0770							FALSE	FALSE	1.943187387	0.112544596	1		19/03/2020			-1	2	FALSE	16	4	243	34	34	MANUAL	12.31666667	12.5580451
KIM-UNI-7d12df64-4	KIM-UNI-7d12df64	CC(=O)N1CCN(C2CCNc3ccc(Cl)cc32)CC1		Kim Tai Tran	FALSE	TRUE	FALSE	FALSE	FALSE	Merging fragment X0770 and X0305 by eye. Cyclization of the merged product by eye Synthesis should be fairly straightforward (piperazine alkylations). For the cyclized analogue a reductive amination of the dihydroquinolinone could be performed			x0305,x0770							FALSE	FALSE	2.848252065	0.15690574	1		19/03/2020	31/03/2020		-1	2	FALSE	16	4	243	34	34	MANUAL	12.31666667	12.5580451
SAM-UNK-903735bd-1	SAM-UNK-903735bd	CC(=O)NCCc1c[nH]c2c(CN3CCC(O)CC3)cc(F)cc12		Sam Walpole	FALSE	FALSE	FALSE	FALSE	FALSE	These molecules were produced via the joining of fragments: x0104-x0387 and x104-x0072 at the 7-position of the indole ring of x0104. This was chosen as the indole of x0104 sits inside a hydrophobic pocket of the protease, that seems to be targeted by many of the fragments, and therefore may be key to binding. x0387/x0072 were chosen as second fragments as they occupy a nearby subsite and easily …			x0072,x0104,x0387							FALSE	FALSE	2.481075564	0.24856502	3		19/03/2020			-1	2	FALSE	5	1	702	114	114	DOCKING	9.383333333	10.36594972
ELE-IMP-dfb36048-1	ELE-IMP-dfb36048	CC(=O)NCCc1c[nH]c2c(CCNS(C)(=O)=O)cc(F)cc12		Sam Walpole	FALSE	FALSE	FALSE	FALSE	FALSE	These molecules were produced via the joining of fragments: x0104-x0387 and x104-x0072 at the 7-position of the indole ring of x0104. This was chosen as the indole of x0104 sits inside a hydrophobic pocket of the protease, that seems to be targeted by many of the fragments, and therefore may be key to binding. x0387/x0072 were chosen as second fragments as they occupy a nearby subsite and easily …			x0104,x0434,x0072,x0946,x0195,x0161,x0678,x0387,x1093							FALSE	FALSE	2.537656256	0.13844849	1		19/03/2020			-1	2	FALSE	5	12	2813	1151		MANUAL_POSSIBLY	419.834	73.68660978
AGN-NEW-95323f67-6	AGN-NEW-95323f67	Cc1ccnc(F)c1NS(=O)(=O)/C=C/NC(=O)c1cccs1		Agnieszka Bronowska	FALSE	FALSE	FALSE	FALSE	FALSE	Molecular docking and structure-guided lead optimisation Rationale: AYZ series: Starting structure of the fragment (X0434) has been uploaded to iterative lead optimisation software (SeeSAR) to (i) optimise the predicted binding affinity, and (b) convert it into the covalent compound targeting C145 thiol. A small series with predicted binding affinity in mid nM range has been developed. Molecular …			x0434							FALSE	FALSE	3.098767241	0.42845157			19/03/2020			-1	2	FALSE	54	12	1483	605		MANUAL_POSSIBLY	223.754	47.88761794
AGN-NEW-95323f67-3	AGN-NEW-95323f67	COc1cnc(CS(=O)(=O)Nc2c(C)ccnc2F)cc1-c1cccs1		Agnieszka Bronowska	FALSE	FALSE	FALSE	FALSE	FALSE	Molecular docking and structure-guided lead optimisation Rationale: AYZ series: Starting structure of the fragment (X0434) has been uploaded to iterative lead optimisation software (SeeSAR) to (i) optimise the predicted binding affinity, and (b) convert it into the covalent compound targeting C145 thiol. A small series with predicted binding affinity in mid nM range has been developed. Molecular …			x0434							FALSE	FALSE	2.880140343	0.24591163	3		19/03/2020			-1	2	FALSE	54	12	1483	605		MANUAL_POSSIBLY	223.754	47.88761794
AGN-NEW-95323f67-2	AGN-NEW-95323f67	Cc1ccnc(F)c1NS(=O)(=O)/C=C/NC(=O)C(C)C		Agnieszka Bronowska	FALSE	FALSE	FALSE	FALSE	FALSE	Molecular docking and structure-guided lead optimisation Rationale: AYZ series: Starting structure of the fragment (X0434) has been uploaded to iterative lead optimisation software (SeeSAR) to (i) optimise the predicted binding affinity, and (b) convert it into the covalent compound targeting C145 thiol. A small series with predicted binding affinity in mid nM range has been developed. Molecular …			x0434							FALSE	FALSE	3.151390977	0.49477646			19/03/2020			-1	2	FALSE	54	12	1483	605		MANUAL_POSSIBLY	223.754	47.88761794
AGN-NEW-95323f67-5	AGN-NEW-95323f67	Cc1ccnc(F)c1NS(=O)(=O)/C=C/NC(=O)C1CCCC1		Agnieszka Bronowska	FALSE	FALSE	FALSE	FALSE	FALSE	Molecular docking and structure-guided lead optimisation Rationale: AYZ series: Starting structure of the fragment (X0434) has been uploaded to iterative lead optimisation software (SeeSAR) to (i) optimise the predicted binding affinity, and (b) convert it into the covalent compound targeting C145 thiol. A small series with predicted binding affinity in mid nM range has been developed. Molecular …			x0434							FALSE	FALSE	3.029772538	0.59505266			19/03/2020			-1	2	FALSE	54	12	1483	605		MANUAL_POSSIBLY	223.754	47.88761794
AGN-NEW-95323f67-1	AGN-NEW-95323f67	Cc1ccncc1NS(=O)(=O)/C=C/NC(=O)c1cccs1		Agnieszka Bronowska	FALSE	FALSE	FALSE	FALSE	FALSE	Molecular docking and structure-guided lead optimisation Rationale: AYZ series: Starting structure of the fragment (X0434) has been uploaded to iterative lead optimisation software (SeeSAR) to (i) optimise the predicted binding affinity, and (b) convert it into the covalent compound targeting C145 thiol. A small series with predicted binding affinity in mid nM range has been developed. Molecular …			x0434							FALSE	FALSE	2.846866045	0.41498792			19/03/2020			-1	2	FALSE	54	12	1483	605		MANUAL_POSSIBLY	223.754	47.88761794
AGN-NEW-95323f67-4	AGN-NEW-95323f67	COc1cc(-c2cccs2)cc(CS(=O)(=O)Nc2c(C)ccnc2F)n1		Agnieszka Bronowska	FALSE	FALSE	FALSE	FALSE	FALSE	Molecular docking and structure-guided lead optimisation Rationale: AYZ series: Starting structure of the fragment (X0434) has been uploaded to iterative lead optimisation software (SeeSAR) to (i) optimise the predicted binding affinity, and (b) convert it into the covalent compound targeting C145 thiol. A small series with predicted binding affinity in mid nM range has been developed. Molecular …			x0434							FALSE	FALSE	2.840593452	0.25132808	3		19/03/2020			-1	2	FALSE	54	12	1483	605		MANUAL_POSSIBLY	223.754	47.88761794
AGN-NEW-051944a9-1	AGN-NEW-051944a9	C=Cc1ncc(C)c(CCNC(=O)CN2CCNCC2)c1NC(=O)N(C)c1cc(C)ccn1		Agnieszka Bronowska	FALSE	FALSE	FALSE	FALSE	FALSE	Structure-guided lead optimisation and molecular docking.			x0434,x0540						3-aminopyridine-like	FALSE	FALSE	3.121746256	0.3875922	3		19/03/2020			-1	2	FALSE	54	4	59	6	6	DOCKING
AGN-NEW-051944a9-2	AGN-NEW-051944a9	C=Cc1ncc(C)c(CCNC(=O)CN2CCNCC2)c1NC(=O)N(CN1CCOCC1)c1cc(C)ccn1		Agnieszka Bronowska	FALSE	FALSE	FALSE	FALSE	FALSE	Structure-guided lead optimisation and molecular docking.			x0434,x0540						3-aminopyridine-like	FALSE	FALSE	3.348384271	0.4804088	4		19/03/2020			-1	2	FALSE	54	4	59	6	6	DOCKING
AGN-NEW-051944a9-3	AGN-NEW-051944a9	C#Cc1ncc(C)c(CCNC(=O)CN2CCNCC2)c1NC(=O)N(C)c1cc(C)ccn1		Agnieszka Bronowska	FALSE	FALSE	FALSE	FALSE	FALSE	Structure-guided lead optimisation and molecular docking.			x0434,x0540						3-aminopyridine-like	FALSE	FALSE	3.155664867	0.36864495	4		19/03/2020			-1	2	FALSE	54	4	59	6	6	DOCKING
AGN-NEW-051944a9-4	AGN-NEW-051944a9	C#Cc1ncc(C)c(CCNC(=O)CN2CCNCC2)c1NC(=O)N(CN1CCOCC1)c1cc(C)ccn1		Agnieszka Bronowska	FALSE	FALSE	FALSE	FALSE	FALSE	Structure-guided lead optimisation and molecular docking.			x0434,x0540						3-aminopyridine-like	FALSE	FALSE	3.376548831	0.4048913	6		19/03/2020			-1	2	FALSE	54	4	59	6	6	DOCKING
AGN-NEW-fad6815c-1	AGN-NEW-fad6815c	C#Cc1ccnc(CN(C(=O)Nc2c(CN3CCOCC3)ccnc2C)c2nccc(C(C)C)n2)n1		Agnieszka Bronowska	FALSE	FALSE	FALSE	FALSE	FALSE	Molecular docking and structure-guided iterative optimisation (SeeSAR). Structure-guided lead optimisation and molecular docking.			x0540,x0434						3-aminopyridine-like	FALSE	FALSE	3.425237319	0.32202792	4		19/03/2020			-1	2	FALSE	54	4	269	113	113	MANUAL_POSSIBLY	38.68571429	23.71286071
AGN-NEW-fad6815c-2	AGN-NEW-fad6815c	C#Cc1cccc(CN(C(=O)Nc2c(CN3CCOCC3)ccnc2C)c2nccc(C(C)C)n2)n1		Agnieszka Bronowska	FALSE	FALSE	FALSE	FALSE	FALSE	Molecular docking and structure-guided iterative optimisation (SeeSAR). Structure-guided lead optimisation and molecular docking.			x0540,x0434						3-aminopyridine-like	FALSE	FALSE	3.275569806	0.28703958	3		19/03/2020			-1	2	FALSE	54	4	269	113	113	MANUAL_POSSIBLY	38.68571429	23.71286071
AGN-NEW-9d245c51-1	AGN-NEW-9d245c51	C=Cc1ncc(C)c(CCNC(C)=O)c1NC(=O)N(Cc1nc(F)nc(OC)n1)c1cc(C)ccn1		Agnieszka Bronowska	FALSE	FALSE	FALSE	FALSE	FALSE	Structure-guided lead optimisation.			x0434,x0540						3-aminopyridine-like	FALSE	FALSE	3.480415263	0.3898875	6		19/03/2020			-1	2	FALSE	54	5	37	3	3	MANUAL_POSSIBLY
AGN-NEW-9d245c51-2	AGN-NEW-9d245c51	C=Cc1ncc(C)c(CCNC(=O)CN2CCNCC2)c1NC(=O)N(CC1CCOCC1)c1cc(C)ccn1		Agnieszka Bronowska	FALSE	FALSE	FALSE	FALSE	FALSE	Structure-guided lead optimisation.			x0434,x0540						3-aminopyridine-like	FALSE	FALSE	3.315628227	0.3993799	4		19/03/2020			-1	2	FALSE	54	5	37	3	3	MANUAL_POSSIBLY
AGN-NEW-9d245c51-3	AGN-NEW-9d245c51	C=Cc1ncc(C)c(CCNC(C)=O)c1NC(=O)N(Cc1ncnc(OC)n1)c1cc(C)ccn1		Agnieszka Bronowska	FALSE	FALSE	FALSE	FALSE	FALSE	Structure-guided lead optimisation.			x0434,x0540						3-aminopyridine-like	FALSE	FALSE	3.410273246	0.43576598	6		19/03/2020			-1	2	FALSE	54	5	37	3	3	MANUAL_POSSIBLY
AGN-NEW-9d245c51-4	AGN-NEW-9d245c51	C=Cc1ncc(C)c(CCNC(=O)CN2CCCCC2)c1NC(=O)N(Cc1ncnc(OC)n1)c1cc(C)ccn1		Agnieszka Bronowska	FALSE	FALSE	FALSE	FALSE	FALSE	Structure-guided lead optimisation.			x0434,x0540							FALSE	FALSE	3.395618791	0.63237107	8		19/03/2020			-1	2	FALSE	54	5	37	3	3	MANUAL_POSSIBLY
AGN-NEW-9d245c51-5	AGN-NEW-9d245c51	C=Cc1ncc(C)c(CCNC(=O)CN2CCOCC2)c1NC(=O)N(Cc1ncnc(OC)n1)c1cc(C)ccn1		Agnieszka Bronowska	FALSE	FALSE	FALSE	FALSE	FALSE	Structure-guided lead optimisation.			x0434,x0540							FALSE	FALSE	3.434372637	0.6267793	8		19/03/2020			-1	2	FALSE	54	5	37	3	3	MANUAL_POSSIBLY
AGN-NEW-5f02c22c-1	AGN-NEW-5f02c22c	C=CC(=O)N1CC(CCN(C(=O)Nc2c(C)ncc(C)c2CCN2CCOCC2)c2cc(C)ccn2)C1		Agnieszka Bronowska	FALSE	FALSE	FALSE	FALSE	FALSE	Structure-guided lead optimisation.			x0434,x0540						3-aminopyridine-like	FALSE	FALSE	3.276043098	0.38035992	4		19/03/2020			-1	2	FALSE	54	1	37	3	3	MANUAL_POSSIBLY
AGN-NEW-817c14da-2	AGN-NEW-817c14da	C#Cc1cccc(CN(C(=O)Nc2c(CN3CCCCC3)ccnc2C)c2nccc(C(C)C)n2)n1		Agnieszka Bronowska	FALSE	FALSE	FALSE	FALSE	FALSE	Structure-guided lead optimisation and molecular docking.			x0434,x0540						3-aminopyridine-like	FALSE	FALSE	3.231548446	0.2715095	3		19/03/2020			-1	2	FALSE	54	4	59	6	6	DOCKING
AGN-NEW-817c14da-4	AGN-NEW-817c14da	C#Cc1cccc(CN(C(=O)Nc2cccnc2C)c2nccc(C(C)C)n2)n1		Agnieszka Bronowska	FALSE	FALSE	FALSE	FALSE	FALSE	Structure-guided lead optimisation and molecular docking.			x0434,x0540						3-aminopyridine-like	FALSE	FALSE	3.035492876	0.17884986	2		19/03/2020			-1	2	FALSE	54	4	59	6	6	DOCKING
AGN-NEW-817c14da-5	AGN-NEW-817c14da	C#Cc1cc(F)cc(CN(C(=O)Nc2cccnc2C)c2nccc(C(C)C)n2)n1		Agnieszka Bronowska	FALSE	FALSE	FALSE	FALSE	FALSE	Structure-guided lead optimisation and molecular docking.			x0434,x0540						3-aminopyridine-like	FALSE	FALSE	3.192771285	0.2919803	3		19/03/2020			-1	2	FALSE	54	4	59	6	6	DOCKING
AGN-NEW-817c14da-6	AGN-NEW-817c14da	C#Cc1cccc(CN(C(=O)Nc2c(C)ccnc2C)c2nccc(C(C)C)n2)n1		Agnieszka Bronowska	FALSE	FALSE	FALSE	FALSE	FALSE	Structure-guided lead optimisation and molecular docking.			x0434,x0540						3-aminopyridine-like	FALSE	FALSE	3.136804802	0.16736585	2		19/03/2020			-1	2	FALSE	54	4	59	6	6	DOCKING
AGN-NEW-c197b967-1	AGN-NEW-c197b967	C#Cc1ccnc(CN(C(=O)Nc2c(CN3CCOCC3)ccnc2C)c2nccc(N(C)C)n2)n1		Agnieszka Bronowska	FALSE	FALSE	FALSE	FALSE	FALSE	Structure-guided lead optimisation and molecular docking.			x0434,x0540						3-aminopyridine-like	FALSE	FALSE	3.43472395	0.33221272	4		19/03/2020			-1	2	FALSE	54	2	59	6	6	DOCKING
AGN-NEW-c197b967-2	AGN-NEW-c197b967	C#Cc1cccc(CN(C(=O)Nc2c(CN3CCOCC3)ccnc2C)c2cc(N(C)C)ccn2)n1		Agnieszka Bronowska	FALSE	FALSE	FALSE	FALSE	FALSE	Structure-guided lead optimisation and molecular docking.			x0434,x0540						3-aminopyridine-like	FALSE	FALSE	3.216356661	0.27672362	3		19/03/2020			-1	2	FALSE	54	2	59	6	6	DOCKING
AGN-NEW-63f62ae9-1	AGN-NEW-63f62ae9	C=CC(=O)NC1CN(c2cc(C)cc(Cl)c2)C(=O)N(c2cnccc2C)C1		Agnieszka Bronowska	FALSE	FALSE	FALSE	FALSE	FALSE	Structure-guided fragment growth.			x0434						3-aminopyridine-like	FALSE	FALSE	3.226606264	0.31331822	3		19/03/2020			-1	2	FALSE	54	2	35	3	3	MANUAL_POSSIBLY
AGN-NEW-63f62ae9-2	AGN-NEW-63f62ae9	C=CC(=O)NC1CN(c2cc(C)cc(F)c2)C(=O)N(c2cnccc2C)C1		Agnieszka Bronowska	FALSE	FALSE	FALSE	FALSE	FALSE	Structure-guided fragment growth.			x0434						3-aminopyridine-like	FALSE	FALSE	3.237269648	0.3145047	3		19/03/2020			-1	2	FALSE	54	2	35	3	3	MANUAL_POSSIBLY
SAL-INS-cba98abe-1	SAL-INS-cba98abe	O=C(Nc1cnc[nH]1)Nc1sc2cc(CCc3ncc[nH]3)[nH]c2c1CC1CCC(O)CC1		Sally Mcgrath	FALSE	FALSE	FALSE	FALSE	FALSE	Adapted from yesterday's submission: pyrimidine swapped for imidazole in order to hydrogen bond with the pocket, and each urea nitrogen removed in turn			x0104,x0387,x0434						3-aminopyridine-like	FALSE	FALSE	3.494392021	0.6303118			19/03/2020			-1	2	FALSE	43	9	153	24	24	MANUAL_POSSIBLY	16.63833333	12.06398333
SAL-INS-cba98abe-2	SAL-INS-cba98abe	O=C(Nc1c[nH]cn1)Nc1cc2[nH]cc(CCc3ncc[nH]3)c2s1		Sally Mcgrath	FALSE	FALSE	FALSE	FALSE	FALSE	Adapted from yesterday's submission: pyrimidine swapped for imidazole in order to hydrogen bond with the pocket, and each urea nitrogen removed in turn			x0104,x0387,x0434						3-aminopyridine-like	FALSE	FALSE	3.514269857	0.4488639	4		19/03/2020			-1	2	FALSE	43	9	153	24	24	MANUAL_POSSIBLY	16.63833333	12.06398333
SAL-INS-cba98abe-3	SAL-INS-cba98abe	O=C(Nc1c[nH]cn1)Nc1sc2cc[nH]c2c1CC1CCC(O)CC1		Sally Mcgrath	FALSE	FALSE	FALSE	FALSE	FALSE	Adapted from yesterday's submission: pyrimidine swapped for imidazole in order to hydrogen bond with the pocket, and each urea nitrogen removed in turn			x0104,x0387,x0434						3-aminopyridine-like	FALSE	FALSE	3.399786958	0.45656684	4		19/03/2020			-1	2	FALSE	43	9	153	24	24	MANUAL_POSSIBLY	16.63833333	12.06398333
SAL-INS-cba98abe-4	SAL-INS-cba98abe	O=C(Cc1cnc[nH]1)Nc1sc2cc(CCc3ncc[nH]3)[nH]c2c1CC1CCC(O)CC1		Sally Mcgrath	FALSE	FALSE	FALSE	FALSE	FALSE	Adapted from yesterday's submission: pyrimidine swapped for imidazole in order to hydrogen bond with the pocket, and each urea nitrogen removed in turn			x0104,x0387,x0434						3-aminopyridine-like	FALSE	FALSE	3.353831464	0.60563886			19/03/2020			-1	2	FALSE	43	9	153	24	24	MANUAL_POSSIBLY	16.63833333	12.06398333
SAL-INS-cba98abe-5	SAL-INS-cba98abe	O=C(Cc1sc2cc(CCc3ncc[nH]3)[nH]c2c1CC1CCC(O)CC1)Nc1cnc[nH]1		Sally Mcgrath	FALSE	FALSE	FALSE	FALSE	FALSE	Adapted from yesterday's submission: pyrimidine swapped for imidazole in order to hydrogen bond with the pocket, and each urea nitrogen removed in turn			x0104,x0387,x0434						3-aminopyridine-like	FALSE	FALSE	3.515707733	0.68298084			19/03/2020			-1	2	FALSE	43	9	153	24	24	MANUAL_POSSIBLY	16.63833333	12.06398333
SAL-INS-cba98abe-6	SAL-INS-cba98abe	O=C(Cc1cc2[nH]cc(CCc3ncc[nH]3)c2s1)Nc1c[nH]cn1		Sally Mcgrath	FALSE	FALSE	FALSE	FALSE	FALSE	Adapted from yesterday's submission: pyrimidine swapped for imidazole in order to hydrogen bond with the pocket, and each urea nitrogen removed in turn			x0104,x0387,x0434						3-aminopyridine-like	FALSE	FALSE	3.428300843	0.37506568	4		19/03/2020			-1	2	FALSE	43	9	153	24	24	MANUAL_POSSIBLY	16.63833333	12.06398333
SAL-INS-cba98abe-7	SAL-INS-cba98abe	O=C(Cc1c[nH]cn1)Nc1cc2[nH]cc(CCc3ncc[nH]3)c2s1		Sally Mcgrath	FALSE	FALSE	FALSE	FALSE	FALSE	Adapted from yesterday's submission: pyrimidine swapped for imidazole in order to hydrogen bond with the pocket, and each urea nitrogen removed in turn			x0104,x0387,x0434						3-aminopyridine-like	FALSE	FALSE	3.385555231	0.39786786	4		19/03/2020			-1	2	FALSE	43	9	153	24	24	MANUAL_POSSIBLY	16.63833333	12.06398333
SAL-INS-cba98abe-8	SAL-INS-cba98abe	O=C(Cc1c[nH]cn1)Nc1sc2cc[nH]c2c1CC1CCC(O)CC1		Sally Mcgrath	FALSE	FALSE	FALSE	FALSE	FALSE	Adapted from yesterday's submission: pyrimidine swapped for imidazole in order to hydrogen bond with the pocket, and each urea nitrogen removed in turn			x0104,x0387,x0434						3-aminopyridine-like	FALSE	FALSE	3.258588433	0.45506182	4		19/03/2020			-1	2	FALSE	43	9	153	24	24	MANUAL_POSSIBLY	16.63833333	12.06398333
SAL-INS-cba98abe-9	SAL-INS-cba98abe	O=C(Cc1sc2cc[nH]c2c1CC1CCC(O)CC1)Nc1c[nH]cn1		Sally Mcgrath	FALSE	FALSE	FALSE	FALSE	FALSE	Adapted from yesterday's submission: pyrimidine swapped for imidazole in order to hydrogen bond with the pocket, and each urea nitrogen removed in turn			x0104,x0387,x0434						3-aminopyridine-like	FALSE	FALSE	3.434713407	0.37335598	3		19/03/2020			-1	2	FALSE	43	9	153	24	24	MANUAL_POSSIBLY	16.63833333	12.06398333
PAT-GYR-359dbb24-1	PAT-GYR-359dbb24	C#Cc1ccc(CNC(=O)N2CCOCC2)cc1		Patrick Killoran	FALSE	TRUE	TRUE	FALSE	FALSE	Expanding fragment x1249.			x1249							TRUE	TRUE	2.089176077	0	0		19/03/2020	31/03/2020	17/04/2020	2	2	FALSE	17	5	27	3	3	MANUAL_POSSIBLY
PAT-GYR-359dbb24-2	PAT-GYR-359dbb24	O=C(NCc1ccc(C#CBr)cc1)N1CCOCC1		Patrick Killoran	FALSE	FALSE	FALSE	FALSE	FALSE	Expanding fragment x1249.			x1249							FALSE	FALSE	2.34924279	0.14396524	1		19/03/2020			-1	2	FALSE	17	5	27	3	3	MANUAL_POSSIBLY
PAT-GYR-359dbb24-3	PAT-GYR-359dbb24	COC(=O)C#Cc1ccc(CNC(=O)N2CCOCC2)cc1		Patrick Killoran	FALSE	FALSE	FALSE	FALSE	FALSE	Expanding fragment x1249.			x1249							FALSE	FALSE	2.331611269	0.08658941	1		19/03/2020			-1	2	FALSE	17	5	27	3	3	MANUAL_POSSIBLY
PAT-GYR-359dbb24-4	PAT-GYR-359dbb24	NC(=O)C#Cc1ccc(CNC(=O)N2CCOCC2)cc1		Patrick Killoran	FALSE	FALSE	FALSE	FALSE	FALSE	Expanding fragment x1249.			x1249							FALSE	FALSE	2.336432082	0.103820994	1		19/03/2020			-1	2	FALSE	17	5	27	3	3	MANUAL_POSSIBLY
PAT-GYR-359dbb24-5	PAT-GYR-359dbb24	O=C(NCc1ccc(C#CCCO)cc1)N1CCOCC1		Patrick Killoran	FALSE	FALSE	FALSE	FALSE	FALSE	Expanding fragment x1249.			x1249							FALSE	FALSE	2.215880695	0.13389531	1		19/03/2020			-1	2	FALSE	17	5	27	3	3	MANUAL_POSSIBLY
PAU-WEI-b9b69149-1	PAU-WEI-b9b69149	O=C(CCl)N1CCN(C(CCc2ccccc2)c2cccc(Cl)c2)CC1		Paul Gehrtz	FALSE	TRUE	FALSE	FALSE	FALSE	Starting from PAT-UNK-b2d, there appears to be an area which likes lipophilic ends (x1385, x1380). Attaching an 2-phenylethyl residue to the N-methylene could target this area (Ph ring overlaps with piperidine amide of x1380). Conservative lipophilic derivatives also added (p-Me, p-CF3) New stereogenic centre. Make racemate first. Synthesis: Attach piperazine by reductive amination. Ketone for re…			x0104,x0305,x0770,x1380,x1385						piperazine-chloroacetamide	FALSE	FALSE	2.559607022	0.16119802	1		19/03/2020	17/04/2020		-1	2	FALSE	24	9	469	64	64	MANUAL_POSSIBLY	11.37273632	13.85290398
PAU-WEI-b9b69149-2	PAU-WEI-b9b69149	O=C(CCl)N1CCN(C(CCc2ccc(C(F)(F)F)cc2)c2cccc(Cl)c2)CC1		Paul Gehrtz	FALSE	FALSE	FALSE	FALSE	FALSE	Starting from PAT-UNK-b2d, there appears to be an area which likes lipophilic ends (x1385, x1380). Attaching an 2-phenylethyl residue to the N-methylene could target this area (Ph ring overlaps with piperidine amide of x1380). Conservative lipophilic derivatives also added (p-Me, p-CF3) New stereogenic centre. Make racemate first. Synthesis: Attach piperazine by reductive amination. Ketone for re…			x0104,x0305,x0770,x1380,x1385						piperazine-chloroacetamide	FALSE	FALSE	2.776055126	0.23711082	2		19/03/2020			-1	2	FALSE	24	9	469	64	64	MANUAL_POSSIBLY	11.37273632	13.85290398
PAU-WEI-b9b69149-3	PAU-WEI-b9b69149	Cc1ccc(CCC(c2cccc(Cl)c2)N2CCN(C(=O)CCl)CC2)cc1		Paul Gehrtz	FALSE	TRUE	FALSE	FALSE	FALSE	Starting from PAT-UNK-b2d, there appears to be an area which likes lipophilic ends (x1385, x1380). Attaching an 2-phenylethyl residue to the N-methylene could target this area (Ph ring overlaps with piperidine amide of x1380). Conservative lipophilic derivatives also added (p-Me, p-CF3) New stereogenic centre. Make racemate first. Synthesis: Attach piperazine by reductive amination. Ketone for re…			x0104,x0305,x0770,x1380,x1385						piperazine-chloroacetamide	FALSE	FALSE	2.615146515	0.15461762	1		19/03/2020	17/04/2020		-1	2	FALSE	24	9	469	64	64	MANUAL_POSSIBLY	11.37273632	13.85290398
PAU-WEI-b9b69149-4	PAU-WEI-b9b69149	N#Cc1cccc(C(CCc2ccccc2)N2CCN(C(=O)CCl)CC2)c1		Paul Gehrtz	FALSE	TRUE	FALSE	FALSE	FALSE	Starting from PAT-UNK-b2d, there appears to be an area which likes lipophilic ends (x1385, x1380). Attaching an 2-phenylethyl residue to the N-methylene could target this area (Ph ring overlaps with piperidine amide of x1380). Conservative lipophilic derivatives also added (p-Me, p-CF3) New stereogenic centre. Make racemate first. Synthesis: Attach piperazine by reductive amination. Ketone for re…			x0104,x0305,x0770,x1380,x1385						piperazine-chloroacetamide	FALSE	FALSE	2.698219565	0.15444392	1		19/03/2020	17/04/2020		-1	2	FALSE	24	9	469	64	64	MANUAL_POSSIBLY	11.37273632	13.85290398
PAU-WEI-b9b69149-5	PAU-WEI-b9b69149	N#Cc1cccc(C(CCc2ccc(C(F)(F)F)cc2)N2CCN(C(=O)CCl)CC2)c1		Paul Gehrtz	FALSE	TRUE	FALSE	FALSE	FALSE	Starting from PAT-UNK-b2d, there appears to be an area which likes lipophilic ends (x1385, x1380). Attaching an 2-phenylethyl residue to the N-methylene could target this area (Ph ring overlaps with piperidine amide of x1380). Conservative lipophilic derivatives also added (p-Me, p-CF3) New stereogenic centre. Make racemate first. Synthesis: Attach piperazine by reductive amination. Ketone for re…			x0104,x0305,x0770,x1380,x1385						piperazine-chloroacetamide	FALSE	FALSE	2.901132504	0.17157277	1		19/03/2020	17/04/2020		-1	2	FALSE	24	9	469	64	64	MANUAL_POSSIBLY	11.37273632	13.85290398
PAU-WEI-b9b69149-6	PAU-WEI-b9b69149	Cc1ccc(CCC(c2cccc(C#N)c2)N2CCN(C(=O)CCl)CC2)cc1		Paul Gehrtz	FALSE	TRUE	FALSE	FALSE	FALSE	Starting from PAT-UNK-b2d, there appears to be an area which likes lipophilic ends (x1385, x1380). Attaching an 2-phenylethyl residue to the N-methylene could target this area (Ph ring overlaps with piperidine amide of x1380). Conservative lipophilic derivatives also added (p-Me, p-CF3) New stereogenic centre. Make racemate first. Synthesis: Attach piperazine by reductive amination. Ketone for re…			x0104,x0305,x0770,x1380,x1385						piperazine-chloroacetamide	FALSE	FALSE	2.750342539	0.155272	1		19/03/2020	17/04/2020		-1	2	FALSE	24	9	469	64	64	MANUAL_POSSIBLY	11.37273632	13.85290398
PAU-WEI-b9b69149-7	PAU-WEI-b9b69149	CC(=O)NCCc1c[nH]c2c(C(CCc3ccccc3)N3CCN(C(=O)CCl)CC3)cccc12		Paul Gehrtz	FALSE	TRUE	FALSE	FALSE	FALSE	Starting from PAT-UNK-b2d, there appears to be an area which likes lipophilic ends (x1385, x1380). Attaching an 2-phenylethyl residue to the N-methylene could target this area (Ph ring overlaps with piperidine amide of x1380). Conservative lipophilic derivatives also added (p-Me, p-CF3) New stereogenic centre. Make racemate first. Synthesis: Attach piperazine by reductive amination. Ketone for re…			x0104,x0305,x0770,x1380,x1385						piperazine-chloroacetamide	FALSE	FALSE	3.068566895	0.3218003	3		19/03/2020	17/04/2020		-1	2	FALSE	24	9	469	64	64	MANUAL_POSSIBLY	11.37273632	13.85290398
PAU-WEI-b9b69149-8	PAU-WEI-b9b69149	CC(=O)NCCc1c[nH]c2c(C(CCc3ccc(C)cc3)N3CCN(C(=O)CCl)CC3)cccc12		Paul Gehrtz	FALSE	TRUE	FALSE	FALSE	FALSE	Starting from PAT-UNK-b2d, there appears to be an area which likes lipophilic ends (x1385, x1380). Attaching an 2-phenylethyl residue to the N-methylene could target this area (Ph ring overlaps with piperidine amide of x1380). Conservative lipophilic derivatives also added (p-Me, p-CF3) New stereogenic centre. Make racemate first. Synthesis: Attach piperazine by reductive amination. Ketone for re…			x0104,x0305,x0770,x1380,x1385						piperazine-chloroacetamide	FALSE	FALSE	3.114823134	0.2464412	2		19/03/2020	17/04/2020		-1	2	FALSE	24	9	469	64	64	MANUAL_POSSIBLY	11.37273632	13.85290398
PAU-WEI-b9b69149-9	PAU-WEI-b9b69149	CC(=O)NCCc1c[nH]c2c(C(CCc3ccc(C(F)(F)F)cc3)N3CCN(C(=O)CCl)CC3)cccc12		Paul Gehrtz	FALSE	TRUE	FALSE	FALSE	FALSE	Starting from PAT-UNK-b2d, there appears to be an area which likes lipophilic ends (x1385, x1380). Attaching an 2-phenylethyl residue to the N-methylene could target this area (Ph ring overlaps with piperidine amide of x1380). Conservative lipophilic derivatives also added (p-Me, p-CF3) New stereogenic centre. Make racemate first. Synthesis: Attach piperazine by reductive amination. Ketone for re…			x0104,x0305,x0770,x1380,x1385						piperazine-chloroacetamide	FALSE	FALSE	3.249557801	0.28982812	2		19/03/2020	17/04/2020		-1	2	FALSE	24	9	469	64	64	MANUAL_POSSIBLY	11.37273632	13.85290398
ELE-IMP-dfb36048-2	ELE-IMP-dfb36048	CC(=O)NCCc1c[nH]c2c(CCNS(C)(=O)=O)cccc12		Elena De Vita	FALSE	FALSE	FALSE	FALSE	FALSE	Merging by eye of non-covalent fragments evolved with rational design to reduce flexibility. Merging of x0072 with x1458 to combine the covalent warhead of x1458 with the sulfonamide fragment x1458 (Designs arrived at by overlay of crystal structures in Biovia Discovery Viewer, and identifying common vectors for fragment growth/merging by eye, with synthetic accessibility taken into account). Ove…			x0072,x0104,x1458,x0161							FALSE	FALSE	2.360522096	0.13638571	1		19/03/2020			-1	2	FALSE	6	12	1051	432	432	MANUAL_POSSIBLY	155.7875238	39.20583333
ELE-IMP-dfb36048-3	ELE-IMP-dfb36048	CC(=O)N1CCc2c([nH]c3c(CCNS(C)(=O)=O)cccc23)C1		Elena De Vita	FALSE	FALSE	FALSE	FALSE	FALSE	Merging by eye of non-covalent fragments evolved with rational design to reduce flexibility			x0072,x0104,x0161							FALSE	FALSE	2.565253715	0.13627236	1		19/03/2020			-1	2	FALSE	6	12	93	13	13	MANUAL
ELE-IMP-dfb36048-4	ELE-IMP-dfb36048	CS(=O)(=O)NCCc1cccc2c3c([nH]c12)CN(S(C)(=O)=O)CC3		Elena De Vita	FALSE	FALSE	FALSE	FALSE	FALSE	Merging by eye of non-covalent fragments evolved with rational design to reduce flexibility			x0072,x0104,x0161							FALSE	FALSE	2.657642594	0.13337049	1		19/03/2020			-1	2	FALSE	6	12	93	13	13	MANUAL
ELE-IMP-dfb36048-5	ELE-IMP-dfb36048	CS(=O)(=O)NCCc1c[nH]c2c(CCNS(C)(=O)=O)cccc12		Elena De Vita	FALSE	FALSE	FALSE	FALSE	FALSE	Merging by eye of non-covalent fragments evolved with rational design to reduce flexibility			x0072,x0104,x0161							FALSE	FALSE	2.483737575	0.13618861	1		19/03/2020			-1	2	FALSE	6	12	93	13	13	MANUAL
ELE-IMP-dfb36048-6	ELE-IMP-dfb36048	NS(=O)(=O)c1cc2cc(F)ccc2[nH]1		Elena De Vita	FALSE	FALSE	FALSE	FALSE	FALSE	Merging by eye of non-covalent fragments evolved with rational design to reduce flexibility			x0072,x0104,x0161							FALSE	FALSE	2.382919452	0.33315608	3		19/03/2020			-1	2	FALSE	6	12	93	13	13	MANUAL
AGN-NEW-c7b24fe3-1	AGN-NEW-c7b24fe3	C=Cc1ncccc1NC(=O)Cc1cccc(Cl)c1		Agnieszka Bronowska	FALSE	FALSE	FALSE	FALSE	FALSE	Structure-guided design, navigating on fragments (non-covalent) available via Enamine REAL space			x0434						3-aminopyridine-like	FALSE	FALSE	2.180338687	0.08295317	1		19/03/2020			-1	2	FALSE	54	6	98	11	11	MANUAL_POSSIBLY
AGN-NEW-c7b24fe3-2	AGN-NEW-c7b24fe3	C=Cc1ncccc1NC(=O)Cc1cccc(C)c1		Agnieszka Bronowska	FALSE	FALSE	FALSE	FALSE	FALSE	Structure-guided design, navigating on fragments (non-covalent) available via Enamine REAL space			x0434						3-aminopyridine-like	FALSE	FALSE	2.161318174	0.08299094	1		19/03/2020			-1	2	FALSE	54	6	98	11	11	MANUAL_POSSIBLY
AGN-NEW-c7b24fe3-3	AGN-NEW-c7b24fe3	Cc1cccc(CC(=O)Nc2cccnc2C#N)c1		Agnieszka Bronowska	FALSE	TRUE	TRUE	FALSE	FALSE	Structure-guided design, navigating on fragments (non-covalent) available via Enamine REAL space			x0434						3-aminopyridine-like	FALSE	FALSE	2.044946379	0	0		19/03/2020	31/03/2020	20/05/2020	2	2	FALSE	54	6	98	11	11	MANUAL_POSSIBLY
AGN-NEW-c7b24fe3-4	AGN-NEW-c7b24fe3	N#Cc1ncccc1NC(=O)Cc1cccc(Cl)c1		Agnieszka Bronowska	FALSE	TRUE	TRUE	FALSE	FALSE	Structure-guided design, navigating on fragments (non-covalent) available via Enamine REAL space			x0434						3-aminopyridine-like	FALSE	FALSE	2.063966892	0	0		19/03/2020	31/03/2020	13/05/2020	2	2	FALSE	54	6	98	11	11	MANUAL_POSSIBLY
AGN-NEW-c7b24fe3-5	AGN-NEW-c7b24fe3	C#Cc1ncccc1NC(=O)Cc1cccc(Cl)c1		Agnieszka Bronowska	FALSE	TRUE	TRUE	FALSE	FALSE	Structure-guided design, navigating on fragments (non-covalent) available via Enamine REAL space			x0434						3-aminopyridine-like	FALSE	FALSE	2.255884841	0.083491065	1		19/03/2020	10/06/2020	21/07/2020	3	2	FALSE	54	6	98	11	11	MANUAL_POSSIBLY
AGN-NEW-c7b24fe3-6	AGN-NEW-c7b24fe3	C#Cc1ncccc1NC(=O)Cc1cccc(C)c1		Agnieszka Bronowska	FALSE	FALSE	FALSE	FALSE	FALSE	Structure-guided design, navigating on fragments (non-covalent) available via Enamine REAL space			x0434						3-aminopyridine-like	FALSE	FALSE	2.236864328	0.083841056	1		19/03/2020			-1	2	FALSE	54	6	98	11	11	MANUAL_POSSIBLY
DUN-NEW-d8381160-1	DUN-NEW-d8381160	NC(=O)[C@@H]1CN(Cc2cccnc2)C[C@H]1c1ccccc1		Duncan Miller	FALSE	TRUE	TRUE	FALSE	TRUE	Fragment merging of x0874 with x0107, combinig His interaction of pyridyl of x0107 with bidentate amide backbone interaction of x0107.			x0107,x0874	x2929	x2929	x2929	Moonshot - allosteric			TRUE	TRUE	2.801454891	0	0		19/03/2020	31/03/2020	27/04/2020	2	2	FALSE	26	1	136	20	20	MANUAL	9.040952381	15.03116667
MIH-UNI-6b9ca91a-1	MIH-UNI-6b9ca91a	Cc1ccncc1NC(=O)Cc1ccsc1		Mihaela Smilova	TRUE	FALSE	FALSE	FALSE	FALSE	Merging fragments by eye, guided by fragment hotspot maps. Aimed to maintain the H-bonds to His163 and Glu166 from fragments x0434, x0107, x0678, and the aromatic wheel. Explore further the subpocket seen in x0072 and x0387, as the hotspot maps show propensity in that region			x0072,x0107,x0161,x0305,x0387,x0434,x0874						3-aminopyridine-like	TRUE	TRUE	2.08803677	0.02831587	0		19/03/2020			-1	2	FALSE	37	9	280	45	45	MANUAL	5.9775	11.66718333
MIH-UNI-6b9ca91a-2	MIH-UNI-6b9ca91a	Cc1ccncc1NC(=O)[C@@H](c1ccsc1)N1CCC(O)CC1		Mihaela Smilova	TRUE	FALSE	FALSE	FALSE	FALSE	Merging fragments by eye, guided by fragment hotspot maps. Aimed to maintain the H-bonds to His163 and Glu166 from fragments x0434, x0107, x0678, and the aromatic wheel. Explore further the subpocket seen in x0072 and x0387, as the hotspot maps show propensity in that region			x0072,x0107,x0161,x0305,x0387,x0434,x0874						3-aminopyridine-like	FALSE	FALSE	2.919504382	0.20413601	1		19/03/2020			-1	2	FALSE	37	9	280	45	45	MANUAL	5.9775	11.66718333
MIH-UNI-6b9ca91a-3	MIH-UNI-6b9ca91a	Cc1ccncc1NC(=O)C[C@H]1CCCc2cc(S(N)(=O)=O)ccc21		Mihaela Smilova	TRUE	FALSE	FALSE	FALSE	FALSE	Merging fragments by eye, guided by fragment hotspot maps. Aimed to maintain the H-bonds to His163 and Glu166 from fragments x0434, x0107, x0678, and the aromatic wheel. Explore further the subpocket seen in x0072 and x0387, as the hotspot maps show propensity in that region			x0072,x0107,x0161,x0305,x0387,x0434,x0874						3-aminopyridine-like	FALSE	FALSE	2.791229252	0.43439493	4		19/03/2020			-1	2	FALSE	37	9	280	45	45	MANUAL	5.9775	11.66718333
MIH-UNI-6b9ca91a-4	MIH-UNI-6b9ca91a	N[C@@H]1C[C@H](c2ccsc2)C[C@@H](Nc2cccnc2)O1		Mihaela Smilova	TRUE	FALSE	FALSE	FALSE	FALSE	Merging fragments by eye, guided by fragment hotspot maps. Aimed to maintain the H-bonds to His163 and Glu166 from fragments x0434, x0107, x0678, and the aromatic wheel. Explore further the subpocket seen in x0072 and x0387, as the hotspot maps show propensity in that region			x0072,x0107,x0161,x0305,x0387,x0434,x0874							FALSE	FALSE	4.049679536	0.6819047			19/03/2020			-1	2	FALSE	37	9	280	45	45	MANUAL	5.9775	11.66718333
MIH-UNI-6b9ca91a-5	MIH-UNI-6b9ca91a	N#Cc1cccc(CNc2ccc(O)cc2)c1		Mihaela Smilova	TRUE	TRUE	TRUE	FALSE	FALSE	Merging fragments by eye, guided by fragment hotspot maps. Aimed to maintain the H-bonds to His163 and Glu166 from fragments x0434, x0107, x0678, and the aromatic wheel. Explore further the subpocket seen in x0072 and x0387, as the hotspot maps show propensity in that region			x0072,x0107,x0161,x0305,x0387,x0434,x0874							FALSE	FALSE	1.771920271	0	0		19/03/2020	31/03/2020	13/05/2020	2	2	FALSE	37	9	280	45	45	MANUAL	5.9775	11.66718333
MIH-UNI-6b9ca91a-6	MIH-UNI-6b9ca91a	O=S(=O)(NCCc1ccccc1)c1ccoc1		Mihaela Smilova	TRUE	TRUE	TRUE	FALSE	FALSE	Merging fragments by eye, guided by fragment hotspot maps. Aimed to maintain the H-bonds to His163 and Glu166 from fragments x0434, x0107, x0678, and the aromatic wheel. Explore further the subpocket seen in x0072 and x0387, as the hotspot maps show propensity in that region			x0072,x0107,x0161,x0305,x0387,x0434,x0874							FALSE	FALSE	2.093006927	0	0		19/03/2020	31/03/2020	27/04/2020	2	2	FALSE	37	9	280	45	45	MANUAL	5.9775	11.66718333
MIH-UNI-6b9ca91a-7	MIH-UNI-6b9ca91a	N[C@@H]1C[C@H](c2ccsc2)C[C@@H](Cc2cccnc2)O1		Mihaela Smilova	TRUE	FALSE	FALSE	FALSE	FALSE	Merging fragments by eye, guided by fragment hotspot maps. Aimed to maintain the H-bonds to His163 and Glu166 from fragments x0434, x0107, x0678, and the aromatic wheel. Explore further the subpocket seen in x0072 and x0387, as the hotspot maps show propensity in that region			x0072,x0107,x0161,x0305,x0387,x0434,x0874							FALSE	FALSE	3.882348767	0.73650837			19/03/2020			-1	2	FALSE	37	9	280	45	45	MANUAL	5.9775	11.66718333
MIH-UNI-6b9ca91a-8	MIH-UNI-6b9ca91a	O[C@@H]1C[C@H](c2ccsc2)C[C@@H](Nc2cccnc2)O1		Mihaela Smilova	TRUE	FALSE	FALSE	FALSE	FALSE	Merging fragments by eye, guided by fragment hotspot maps. Aimed to maintain the H-bonds to His163 and Glu166 from fragments x0434, x0107, x0678, and the aromatic wheel. Explore further the subpocket seen in x0072 and x0387, as the hotspot maps show propensity in that region			x0072,x0107,x0161,x0305,x0387,x0434,x0874							FALSE	FALSE	3.935846844	0.69936204			19/03/2020			-1	2	FALSE	37	9	280	45	45	MANUAL	5.9775	11.66718333
MIH-UNI-6b9ca91a-9	MIH-UNI-6b9ca91a	CC(=O)N1CCCN(Cc2ccc3ccc(S(N)(=O)=O)cc3c2)CC1		Mihaela Smilova	TRUE	FALSE	FALSE	FALSE	FALSE	Merging fragments by eye, guided by fragment hotspot maps. Aimed to maintain the H-bonds to His163 and Glu166 from fragments x0434, x0107, x0678, and the aromatic wheel. Explore further the subpocket seen in x0072 and x0387, as the hotspot maps show propensity in that region			x0072,x0107,x0161,x0305,x0387,x0434,x0874							FALSE	FALSE	2.068675632	0.27847674	3		19/03/2020			-1	2	FALSE	37	9	280	45	45	MANUAL	5.9775	11.66718333
AGN-NEW-891393a6-1	AGN-NEW-891393a6	COc1cc(Cl)cc(OC(=O)Nc2cccnc2)c1		Agnieszka Bronowska	FALSE	TRUE	TRUE	TRUE	FALSE	Molecular docking and structure-guided design of synthetically feasible fragments	6.68	5.175223538	x0434							FALSE	FALSE	1.996779713	0.08699099	1	20/03/2020	20/03/2020	31/03/2020	16/06/2020	3	2	FALSE	54	11	83	9	9	DOCKING
AGN-NEW-891393a6-2	AGN-NEW-891393a6	O=C(Nc1cccnc1)Oc1cc(O)cc(Cl)c1		Agnieszka Bronowska	FALSE	TRUE	FALSE	FALSE	FALSE	Molecular docking and structure-guided design of synthetically feasible fragments			x0434							FALSE	FALSE	2.157010901	0.087105945	1		20/03/2020	31/03/2020		-1	2	FALSE	54	11	83	9	9	DOCKING
AGN-NEW-891393a6-3	AGN-NEW-891393a6	O=S(=O)(Cc1cc(O)cc(Cl)c1)Nc1cccnc1		Agnieszka Bronowska	FALSE	FALSE	FALSE	FALSE	FALSE	Molecular docking and structure-guided design of synthetically feasible fragments			x0434							FALSE	FALSE	2.297603951	0.17524283	2		20/03/2020			-1	2	FALSE	54	11	83	9	9	DOCKING
AGN-NEW-891393a6-4	AGN-NEW-891393a6	COc1cc(Cl)cc(CS(=O)(=O)Nc2cccnc2)c1		Agnieszka Bronowska	FALSE	FALSE	FALSE	FALSE	FALSE	Molecular docking and structure-guided design of synthetically feasible fragments			x0434							FALSE	FALSE	2.144637224	0.09163934	1		20/03/2020			-1	2	FALSE	54	11	83	9	9	DOCKING
AGN-NEW-891393a6-5	AGN-NEW-891393a6	CC(C)c1cc(Cl)cc(S(=O)(=O)/C=C/c2cccnc2)c1		Agnieszka Bronowska	FALSE	FALSE	FALSE	FALSE	FALSE	Molecular docking and structure-guided design of synthetically feasible fragments			x0434							FALSE	FALSE	2.472778899	0.24272345	3		20/03/2020			-1	2	FALSE	54	11	83	9	9	DOCKING
AGN-NEW-891393a6-6	AGN-NEW-891393a6	O=S(=O)(/C=C/c1cccnc1)c1cccc(-c2c(F)cccc2F)c1		Agnieszka Bronowska	FALSE	FALSE	FALSE	FALSE	FALSE	Molecular docking and structure-guided design of synthetically feasible fragments			x0434							FALSE	FALSE	2.373599449	0.16026507	2		20/03/2020			-1	2	FALSE	54	11	83	9	9	DOCKING
AGN-NEW-891393a6-7	AGN-NEW-891393a6	O=S(=O)(/C=C/c1cccnc1)c1cccc(-c2ccc(F)cc2F)c1		Agnieszka Bronowska	FALSE	FALSE	FALSE	FALSE	FALSE	Molecular docking and structure-guided design of synthetically feasible fragments			x0434							FALSE	FALSE	2.32250129	0.16034038	2		20/03/2020			-1	2	FALSE	54	11	83	9	9	DOCKING
AGN-NEW-891393a6-8	AGN-NEW-891393a6	O=S(=O)(/C=C/c1cccnc1)c1cccc(-c2ccccc2F)c1		Agnieszka Bronowska	FALSE	FALSE	FALSE	FALSE	FALSE	Molecular docking and structure-guided design of synthetically feasible fragments			x0434							FALSE	FALSE	2.227457553	0.16043872	2		20/03/2020			-1	2	FALSE	54	11	83	9	9	DOCKING
AGN-NEW-891393a6-9	AGN-NEW-891393a6	N#CCc1cccc(S(=O)(=O)/C=C/c2cccnc2)c1		Agnieszka Bronowska	FALSE	FALSE	FALSE	FALSE	FALSE	Molecular docking and structure-guided design of synthetically feasible fragments			x0434							FALSE	FALSE	2.512494743	0.17139125	2		20/03/2020			-1	2	FALSE	54	11	83	9	9	DOCKING
AGN-NEW-891393a6-10	AGN-NEW-891393a6	O=S(=O)(/C=C/c1cccnc1)c1cccc(-c2ncccn2)c1		Agnieszka Bronowska	FALSE	FALSE	FALSE	FALSE	FALSE	Molecular docking and structure-guided design of synthetically feasible fragments			x0434							FALSE	FALSE	2.410035295	0.16030955	2		20/03/2020			-1	2	FALSE	54	11	83	9	9	DOCKING
AGN-NEW-891393a6-11	AGN-NEW-891393a6	COc1ccc(S(=O)(=O)/C=C/c2cccnc2)cc1-c1ncccn1		Agnieszka Bronowska	FALSE	FALSE	FALSE	FALSE	FALSE	Molecular docking and structure-guided design of synthetically feasible fragments			x0434							FALSE	FALSE	2.494326236	0.24424481	3		20/03/2020			-1	2	FALSE	54	11	83	9	9	DOCKING
HAR-NEW-972ef1cc-1	HAR-NEW-972ef1cc	NCC1CCc2[nH]c(C3CCCN(C(=O)CCl)C3)cc2C1		Harriet StanwayGordon	FALSE	FALSE	FALSE	FALSE	FALSE	Visualisation of covalent hits vs. non-covalent hits; looked at mass spec data provided for covalent inhibitors; compared orientation of covalent vs. non-covalent to determine best covalent inhibitor to be used to grow into non-covalent region (0759/0749) Introduced flexibility into ring by modifying aromatic to cyclohexyl + addition of alkyl amine in attempt to garner additional interactions wit…			x0107,x0749,x0759							FALSE	FALSE	3.71185305	0.41287065	3		20/03/2020			-1	2	FALSE	12	2	433	61	61	MANUAL_POSSIBLY	29.08380952	15.26335714
HAR-NEW-972ef1cc-2	HAR-NEW-972ef1cc	NCC1CCc2nc(C3CCCN(C(=O)CCl)C3)sc2C1		Harriet StanwayGordon	FALSE	TRUE	FALSE	FALSE	FALSE	Visualisation of covalent hits vs. non-covalent hits; looked at mass spec data provided for covalent inhibitors; compared orientation of covalent vs. non-covalent to determine best covalent inhibitor to be used to grow into non-covalent region (0759/0749) Introduced flexibility into ring by modifying aromatic to cyclohexyl + addition of alkyl amine in attempt to garner additional interactions wit…			x0107,x0749,x0759							FALSE	FALSE	3.52078305	0.37707722	3		20/03/2020	17/04/2020		-1	2	FALSE	12	2	433	61	61	MANUAL_POSSIBLY	29.08380952	15.26335714
DUN-NEW-f8ce3686-1	DUN-NEW-f8ce3686	NC(=O)[C@@H]1CN(C2CCOCC2)C[C@H]1c1ccccc1		Duncan Miller	FALSE	TRUE	TRUE	FALSE	FALSE	Merging of x0072 with x1458 to combine the covalent warhead of x1458 with the sulfonamide fragment x1458 (Designs arrived at by overlay of crystal structures in Biovia Discovery Viewer, and identifying common vectors for fragment growth/merging by eye, with synthetic accessibility taken into account).			x0072,x1458							FALSE	FALSE	3.044636472	0	0		20/03/2020	31/03/2020	13/05/2020	2	2	FALSE	26	27	304	45	45	MANUAL	13.41521739	13.70208261
DUN-NEW-f8ce3686-2	DUN-NEW-f8ce3686	NC(=O)C1CCCN1c1ccccc1CN1CCN(C(=O)CCl)CC1		Duncan Miller	FALSE	FALSE	FALSE	FALSE	FALSE	Merging of x0072 with x1458 to combine the covalent warhead of x1458 with the sulfonamide fragment x1458 (Designs arrived at by overlay of crystal structures in Biovia Discovery Viewer, and identifying common vectors for fragment growth/merging by eye, with synthetic accessibility taken into account). Covalent fragments were re-docked using multiple protein conformations. Docking results were ran…			x1382,x0072,x0692,x1392,x1458,x1386						piperazine-chloroacetamide	FALSE	FALSE	2.727733939	0.1517319	0		20/03/2020			-1	2	FALSE	26	27	1471	609		MANUAL_POSSIBLY	217.7338079	47.36827427
DUN-NEW-f8ce3686-3	DUN-NEW-f8ce3686	NC(=O)C1CCCN1c1ccccc1N1CCN(C(=O)CCl)CC1		Duncan Miller	FALSE	FALSE	FALSE	FALSE	FALSE	Merging of x0072 with x1458 to combine the covalent warhead of x1458 with the sulfonamide fragment x1458 (Designs arrived at by overlay of crystal structures in Biovia Discovery Viewer, and identifying common vectors for fragment growth/merging by eye, with synthetic accessibility taken into account).			x0072,x1458						piperazine-chloroacetamide	FALSE	FALSE	2.710120264	0.23608607	2		20/03/2020			-1	2	FALSE	26	27	304	45	45	MANUAL	13.41521739	13.70208261
DUN-NEW-f8ce3686-4	DUN-NEW-f8ce3686	CS(=O)(=O)NCCc1cccc2ccn(CC(=O)Nc3cccnc3)c12		Duncan Miller	FALSE	FALSE	FALSE	FALSE	FALSE	Merging of x0072 with x1458 to combine the covalent warhead of x1458 with the sulfonamide fragment x1458 (Designs arrived at by overlay of crystal structures in Biovia Discovery Viewer, and identifying common vectors for fragment growth/merging by eye, with synthetic accessibility taken into account).			x0072,x1458						3-aminopyridine-like	FALSE	FALSE	2.3839403	0.13700047	1		20/03/2020			-1	2	FALSE	26	27	304	45	45	MANUAL	13.41521739	13.70208261
DUN-NEW-f8ce3686-5	DUN-NEW-f8ce3686	CC(=O)NCCc1cn(CC(=O)Cc2cccnc2)c2c(CCNS(C)(=O)=O)cccc12		Duncan Miller	FALSE	FALSE	FALSE	FALSE	FALSE	Merging of x0072 with x1458 to combine the covalent warhead of x1458 with the sulfonamide fragment x1458 (Designs arrived at by overlay of crystal structures in Biovia Discovery Viewer, and identifying common vectors for fragment growth/merging by eye, with synthetic accessibility taken into account).			x0072,x1458						3-aminopyridine-like	FALSE	FALSE	2.716661742	0.29153365	2		20/03/2020			-1	2	FALSE	26	27	304	45	45	MANUAL	13.41521739	13.70208261
DUN-NEW-f8ce3686-6	DUN-NEW-f8ce3686	CC(=O)NCCc1cn(CC(=O)Nc2c[nH]c3ncccc23)c2ccccc12		Duncan Miller	FALSE	FALSE	FALSE	FALSE	FALSE	Merging of x0072 with x1458 to combine the covalent warhead of x1458 with the sulfonamide fragment x1458 (Designs arrived at by overlay of crystal structures in Biovia Discovery Viewer, and identifying common vectors for fragment growth/merging by eye, with synthetic accessibility taken into account).			x0072,x1458						3-aminopyridine-like	FALSE	FALSE	2.396689596	0.17122613	1		20/03/2020			-1	2	FALSE	26	27	304	45	45	MANUAL	13.41521739	13.70208261
DUN-NEW-f8ce3686-7	DUN-NEW-f8ce3686	CC(=O)NCCn1cc(CC(=O)Nc2c[nH]c3ncccc23)c2ccccc21		Duncan Miller	FALSE	FALSE	FALSE	FALSE	FALSE	Merging of x0072 with x1458 to combine the covalent warhead of x1458 with the sulfonamide fragment x1458 (Designs arrived at by overlay of crystal structures in Biovia Discovery Viewer, and identifying common vectors for fragment growth/merging by eye, with synthetic accessibility taken into account).			x0072,x1458						3-aminopyridine-like	FALSE	FALSE	2.439204126	0.17235783	2		20/03/2020			-1	2	FALSE	26	27	304	45	45	MANUAL	13.41521739	13.70208261
DUN-NEW-f8ce3686-8	DUN-NEW-f8ce3686	CC(=O)NCCc1cn(CC(=O)Nc2cccnc2)c2ccccc12		Duncan Miller	FALSE	FALSE	FALSE	FALSE	FALSE	Merging of x0072 with x1458 to combine the covalent warhead of x1458 with the sulfonamide fragment x1458 (Designs arrived at by overlay of crystal structures in Biovia Discovery Viewer, and identifying common vectors for fragment growth/merging by eye, with synthetic accessibility taken into account).			x0072,x1458						3-aminopyridine-like	FALSE	FALSE	2.097489698	0.079687625	0		20/03/2020			-1	2	FALSE	26	27	304	45	45	MANUAL	13.41521739	13.70208261
DUN-NEW-f8ce3686-9	DUN-NEW-f8ce3686	CC(=O)NCCn1cc(CC(=O)Nc2cccnc2)c2ccccc21		Duncan Miller	FALSE	FALSE	FALSE	FALSE	FALSE	Merging of x0072 with x1458 to combine the covalent warhead of x1458 with the sulfonamide fragment x1458 (Designs arrived at by overlay of crystal structures in Biovia Discovery Viewer, and identifying common vectors for fragment growth/merging by eye, with synthetic accessibility taken into account).			x0072,x1458						3-aminopyridine-like	FALSE	FALSE	2.145318544	0.09421679	1		20/03/2020			-1	2	FALSE	26	27	304	45	45	MANUAL	13.41521739	13.70208261
DUN-NEW-f8ce3686-11	DUN-NEW-f8ce3686	CC(=O)NCCc1c[nH]c2c(CN3CCC(O)CC3)cccc12		Duncan Miller	FALSE	FALSE	FALSE	FALSE	FALSE	Merging of x0072 with x1458 to combine the covalent warhead of x1458 with the sulfonamide fragment x1458 (Designs arrived at by overlay of crystal structures in Biovia Discovery Viewer, and identifying common vectors for fragment growth/merging by eye, with synthetic accessibility taken into account).			x0072,x1458							FALSE	FALSE	2.329096416	0.16859458	2		20/03/2020			-1	2	FALSE	26	27	304	45	45	MANUAL	13.41521739	13.70208261
DUN-NEW-f8ce3686-12	DUN-NEW-f8ce3686	CC(=O)NCCc1c[nH]c2ccc(C#N)cc12		Duncan Miller	FALSE	FALSE	FALSE	FALSE	FALSE	Merging of x0072 with x1458 to combine the covalent warhead of x1458 with the sulfonamide fragment x1458 (Designs arrived at by overlay of crystal structures in Biovia Discovery Viewer, and identifying common vectors for fragment growth/merging by eye, with synthetic accessibility taken into account). Hi, here is a quick idea for growing the fluoroindole fragment (x010) via merging with other fra…			x0104,x0434,x0072,x0678,x1458							FALSE	FALSE	2.148502159	0.082225405	1		20/03/2020			-1	2	FALSE	26	27	1569	638		MANUAL_POSSIBLY	230.6547002	49.03162869
DUN-NEW-f8ce3686-13	DUN-NEW-f8ce3686	CC(=O)NCCc1cn(CC(=O)N2CCOCC2)c2ccccc12		Duncan Miller	FALSE	TRUE	TRUE	FALSE	FALSE	Merging of x0072 with x1458 to combine the covalent warhead of x1458 with the sulfonamide fragment x1458 (Designs arrived at by overlay of crystal structures in Biovia Discovery Viewer, and identifying common vectors for fragment growth/merging by eye, with synthetic accessibility taken into account).			x0072,x1458							FALSE	FALSE	2.162687653	0	0		20/03/2020		07/05/2020	2	2	FALSE	26	27	304	45	45	MANUAL	13.41521739	13.70208261
DUN-NEW-f8ce3686-14	DUN-NEW-f8ce3686	CS(=O)(=O)NCCN1CCCc2ccc(S(N)(=O)=O)cc21		Duncan Miller	FALSE	TRUE	TRUE	FALSE	TRUE	Merging of x0072 with x1458 to combine the covalent warhead of x1458 with the sulfonamide fragment x1458 (Designs arrived at by overlay of crystal structures in Biovia Discovery Viewer, and identifying common vectors for fragment growth/merging by eye, with synthetic accessibility taken into account).			x0072,x1458	x10049	x10049	x10049	Moonshot - other active site			TRUE	TRUE	2.376378843	0.053984884	0		20/03/2020	31/03/2020	20/05/2020	2	2	FALSE	26	27	304	45	45	MANUAL	13.41521739	13.70208261
DUN-NEW-f8ce3686-15	DUN-NEW-f8ce3686	O=C(Cc1cccnc1)N(c1cccc2cc[nH]c12)C1CCC(O)CC1		Duncan Miller	FALSE	FALSE	FALSE	FALSE	FALSE	Merging of x0072 with x1458 to combine the covalent warhead of x1458 with the sulfonamide fragment x1458 (Designs arrived at by overlay of crystal structures in Biovia Discovery Viewer, and identifying common vectors for fragment growth/merging by eye, with synthetic accessibility taken into account).			x0072,x1458						3-aminopyridine-like	FALSE	FALSE	2.701621392	0.16543023	1		20/03/2020			-1	2	FALSE	26	27	304	45	45	MANUAL	13.41521739	13.70208261
DUN-NEW-f8ce3686-16	DUN-NEW-f8ce3686	O=C(Nc1cccnc1)N(c1cccc2cc[nH]c12)C1CCC(O)CC1		Duncan Miller	FALSE	FALSE	FALSE	FALSE	FALSE	Merging of x0072 with x1458 to combine the covalent warhead of x1458 with the sulfonamide fragment x1458 (Designs arrived at by overlay of crystal structures in Biovia Discovery Viewer, and identifying common vectors for fragment growth/merging by eye, with synthetic accessibility taken into account).			x0072,x1458						3-aminopyridine-like	FALSE	FALSE	2.719768963	0.1628199	2		20/03/2020			-1	2	FALSE	26	27	304	45	45	MANUAL	13.41521739	13.70208261
DUN-NEW-f8ce3686-17	DUN-NEW-f8ce3686	Cn1ccc2cccc(N(C(=O)Nc3cccnc3)C3CCC(O)CC3)c21		Duncan Miller	FALSE	FALSE	FALSE	FALSE	FALSE	Merging of x0072 with x1458 to combine the covalent warhead of x1458 with the sulfonamide fragment x1458 (Designs arrived at by overlay of crystal structures in Biovia Discovery Viewer, and identifying common vectors for fragment growth/merging by eye, with synthetic accessibility taken into account).			x0072,x1458						3-aminopyridine-like	FALSE	FALSE	2.737440755	0.16067424	2		20/03/2020			-1	2	FALSE	26	27	304	45	45	MANUAL	13.41521739	13.70208261
DUN-NEW-f8ce3686-18	DUN-NEW-f8ce3686	Cn1ccc2cccc(N(C(=O)Cc3cccnc3)C3CCC(O)CC3)c21		Duncan Miller	FALSE	FALSE	FALSE	FALSE	FALSE	Merging of x0072 with x1458 to combine the covalent warhead of x1458 with the sulfonamide fragment x1458 (Designs arrived at by overlay of crystal structures in Biovia Discovery Viewer, and identifying common vectors for fragment growth/merging by eye, with synthetic accessibility taken into account).			x0072,x1458						3-aminopyridine-like	FALSE	FALSE	2.719758506	0.16389996	1		20/03/2020			-1	2	FALSE	26	27	304	45	45	MANUAL	13.41521739	13.70208261
DUN-NEW-f8ce3686-19	DUN-NEW-f8ce3686	Cn1ccc2cccc(N(CCNS(C)(=O)=O)C(=O)Cc3cccnc3)c21		Duncan Miller	FALSE	FALSE	FALSE	FALSE	FALSE	Merging of x0072 with x1458 to combine the covalent warhead of x1458 with the sulfonamide fragment x1458 (Designs arrived at by overlay of crystal structures in Biovia Discovery Viewer, and identifying common vectors for fragment growth/merging by eye, with synthetic accessibility taken into account).			x0072,x1458						3-aminopyridine-like	FALSE	FALSE	2.686119687	0.13878131	1		20/03/2020			-1	2	FALSE	26	27	304	45	45	MANUAL	13.41521739	13.70208261
DUN-NEW-f8ce3686-20	DUN-NEW-f8ce3686	CS(=O)(=O)NCCN(C(=O)Cc1cccnc1)c1cccc2cc[nH]c12		Duncan Miller	FALSE	FALSE	FALSE	FALSE	FALSE	Merging of x0072 with x1458 to combine the covalent warhead of x1458 with the sulfonamide fragment x1458 (Designs arrived at by overlay of crystal structures in Biovia Discovery Viewer, and identifying common vectors for fragment growth/merging by eye, with synthetic accessibility taken into account).			x0072,x1458						3-aminopyridine-like	FALSE	FALSE	2.667391652	0.13776445	1		20/03/2020			-1	2	FALSE	26	27	304	45	45	MANUAL	13.41521739	13.70208261
DUN-NEW-f8ce3686-21	DUN-NEW-f8ce3686	CC(=O)NCCc1c[nH]c2c(CNC(=O)CCl)cccc12		Duncan Miller	FALSE	TRUE	FALSE	FALSE	FALSE	Merging of x0072 with x1458 to combine the covalent warhead of x1458 with the sulfonamide fragment x1458 (Designs arrived at by overlay of crystal structures in Biovia Discovery Viewer, and identifying common vectors for fragment growth/merging by eye, with synthetic accessibility taken into account).			x0072,x1458							FALSE	FALSE	2.337083516	0.23711424	2		20/03/2020	17/04/2020		-1	2	FALSE	26	27	304	45	45	MANUAL	13.41521739	13.70208261
DUN-NEW-f8ce3686-22	DUN-NEW-f8ce3686	CS(=O)(=O)N1CCN(C(=O)CCl)CC1c1ccccc1		Duncan Miller	FALSE	TRUE	TRUE	TRUE	FALSE	Merging of x0072 with x1458 to combine the covalent warhead of x1458 with the sulfonamide fragment x1458 (Designs arrived at by overlay of crystal structures in Biovia Discovery Viewer, and identifying common vectors for fragment growth/merging by eye, with synthetic accessibility taken into account).	10.6	4.974694135	x0072,x1458						piperazine-chloroacetamide	FALSE	FALSE	2.705353132	0	0	20/03/2020	20/03/2020	17/04/2020	13/05/2020	2	2	FALSE	26	27	304	45	45	MANUAL	13.41521739	13.70208261
DUN-NEW-f8ce3686-23	DUN-NEW-f8ce3686	O=C(CCl)Nc1nc2c(S(=O)(=O)NCCc3ccccc3)cccc2s1	CC(=O)NC1=NC=2C(=CC=CC2S1)S(=O)(=O)NCCC=3C=CC=CC3	Duncan Miller	FALSE	TRUE	TRUE	TRUE	TRUE	Merging of x0072 with x1458 to combine the covalent warhead of x1458 with the sulfonamide fragment x1458 (Designs arrived at by overlay of crystal structures in Biovia Discovery Viewer, and identifying common vectors for fragment growth/merging by eye, with synthetic accessibility taken into account).	18.9	4.723538196	x0072,x1458	x10899	x10899	x10899	Chloroacetamide			FALSE	FALSE	2.207001423	0	0	20/03/2020	20/03/2020	17/04/2020	30/06/2020	3	2	FALSE	26	27	304	45	45	MANUAL	13.41521739	13.70208261
DUN-NEW-f8ce3686-24	DUN-NEW-f8ce3686	CC(=O)NCCc1c[nH]c2c(CN3CCN(C(=O)CCl)CC3)cccc12	CC(=O)NCCC1=CNC2=C1C=CC=C2CN1CCN(CC1)C(C)=O	Duncan Miller	FALSE	TRUE	TRUE	TRUE	TRUE	Merging of x0072 with x1458 to combine the covalent warhead of x1458 with the sulfonamide fragment x1458 (Designs arrived at by overlay of crystal structures in Biovia Discovery Viewer, and identifying common vectors for fragment growth/merging by eye, with synthetic accessibility taken into account).	17.4	4.759450752	x0072,x1458	x10506	x10506	x10506	Chloroacetamide		piperazine-chloroacetamide	FALSE	FALSE	2.404105165	0.06477144	0	20/03/2020	20/03/2020	17/04/2020	16/06/2020	3	2	FALSE	26	27	304	45	45	MANUAL	13.41521739	13.70208261
DUN-NEW-f8ce3686-25	DUN-NEW-f8ce3686	CS(=O)(=O)N(CCc1ccccc1)CC1CCN(C(=O)CCl)CC1		Duncan Miller	FALSE	TRUE	TRUE	TRUE	FALSE	Merging of x0072 with x1458 to combine the covalent warhead of x1458 with the sulfonamide fragment x1458 (Designs arrived at by overlay of crystal structures in Biovia Discovery Viewer, and identifying common vectors for fragment growth/merging by eye, with synthetic accessibility taken into account).			x0072,x1458							FALSE	FALSE	2.307858751	0.16122499	2		20/03/2020	17/04/2020	24/06/2020	3	2	FALSE	26	27	304	45	45	MANUAL	13.41521739	13.70208261
SAL-INS-1ea6d4ee-1	SAL-INS-1ea6d4ee	O=C(CCl)N1CCN(S(=O)(=O)c2ccc(Cl)cc2)C[C@@H]1Oc1ccc(F)cc1		Sally Mcgrath	FALSE	FALSE	FALSE	FALSE	FALSE	Combining fragments. Sorry about the chiral centre! May be worth trying both enantiomers / racemic especially in the case of the phenol variants due to the flexible chain			x0759,x1308,x1358,x1402						piperazine-chloroacetamide	FALSE	FALSE	2.856088722	0.65075105			20/03/2020			-1	2	FALSE	43	4	174	27	27	MANUAL_POSSIBLY	7.342380952	10.30264762
SAL-INS-1ea6d4ee-2	SAL-INS-1ea6d4ee	O=C(CCl)N1CCN(S(=O)(=O)c2ccc(Cl)s2)C[C@@H]1Oc1ccc(F)cc1		Sally Mcgrath	FALSE	FALSE	FALSE	FALSE	FALSE	Combining fragments. Sorry about the chiral centre! May be worth trying both enantiomers / racemic especially in the case of the phenol variants due to the flexible chain			x0759,x1308,x1358,x1402						piperazine-chloroacetamide	FALSE	FALSE	3.108727494	0.6606752			20/03/2020			-1	2	FALSE	43	4	174	27	27	MANUAL_POSSIBLY	7.342380952	10.30264762
SAL-INS-1ea6d4ee-3	SAL-INS-1ea6d4ee	O=C(CCl)N1CCN(S(=O)(=O)c2ccc(Cl)s2)[C@@H](CCc2ccccc2O)C1		Sally Mcgrath	FALSE	FALSE	FALSE	FALSE	FALSE	Combining fragments. Sorry about the chiral centre! May be worth trying both enantiomers / racemic especially in the case of the phenol variants due to the flexible chain			x0759,x1308,x1358,x1402						piperazine-chloroacetamide	FALSE	FALSE	3.086337835	0.43029392	3		20/03/2020			-1	2	FALSE	43	4	174	27	27	MANUAL_POSSIBLY	7.342380952	10.30264762
SAL-INS-1ea6d4ee-4	SAL-INS-1ea6d4ee	O=C(CCl)N1CCN(S(=O)(=O)c2ccc(Cl)cc2)[C@@H](CCc2ccccc2O)C1		Sally Mcgrath	FALSE	FALSE	FALSE	FALSE	FALSE	Combining fragments. Sorry about the chiral centre! May be worth trying both enantiomers / racemic especially in the case of the phenol variants due to the flexible chain			x0759,x1308,x1358,x1402						piperazine-chloroacetamide	FALSE	FALSE	2.850682522	0.4192224	3		20/03/2020			-1	2	FALSE	43	4	174	27	27	MANUAL_POSSIBLY	7.342380952	10.30264762
HAN-NEW-5f56c3bc-1	HAN-NEW-5f56c3bc	Cc1ncncc1NC(=O)Nc1ccccc1		Hannah Stewart	FALSE	TRUE	TRUE	FALSE	FALSE	Design carried out my eye looking at merging and linking fragments. Designs include linking of fragments 0072 with 0104; 0107 with 0434, 0434 with 0540, 1493 with 1040, 1375 with 0107.			x0072,x0104,x0107,x0434,x0540,x1375,x1493						3-aminopyridine-like	FALSE	FALSE	1.951439894	0	0		20/03/2020	31/03/2020	17/04/2020	2	2	FALSE	5	4	187	31	31	MANUAL	1.368522727	13.73326705
HAN-NEW-5f56c3bc-2	HAN-NEW-5f56c3bc	CC(=O)NCCc1c[nH]c2c(CCNS(C)(=O)=O)cc(C)cc12		Hannah Stewart	FALSE	FALSE	FALSE	FALSE	FALSE	Design carried out my eye looking at merging and linking fragments. Designs include linking of fragments 0072 with 0104; 0107 with 0434, 0434 with 0540, 1493 with 1040, 1375 with 0107.			x0072,x0104,x0107,x0434,x0540,x1375,x1493							FALSE	FALSE	2.503728784	0.16614819	2		20/03/2020			-1	2	FALSE	5	4	187	31	31	MANUAL	1.368522727	13.73326705
HAN-NEW-5f56c3bc-4	HAN-NEW-5f56c3bc	CC(=O)NCCc1c[nH]c2c(CCCC3CN(C(=O)CCl)CCN3C(C)=O)cccc12		Hannah Stewart	FALSE	FALSE	FALSE	FALSE	FALSE	Design carried out my eye looking at merging and linking fragments. Designs include linking of fragments 0072 with 0104; 0107 with 0434, 0434 with 0540, 1493 with 1040, 1375 with 0107.			x0072,x0104,x0107,x0434,x0540,x1375,x1493						piperazine-chloroacetamide	FALSE	FALSE	3.201227995	0.6690857			20/03/2020			-1	2	FALSE	5	4	187	31	31	MANUAL	1.368522727	13.73326705
HAN-NEW-5f56c3bc-5	HAN-NEW-5f56c3bc	CC(=O)N(CCCC(=O)N(c1ccc(C)cc1)C1C=CS(=O)(=O)C1)c1cnccc1C		Hannah Stewart	FALSE	FALSE	FALSE	FALSE	FALSE	Design carried out my eye looking at merging and linking fragments. Designs include linking of fragments 0072 with 0104; 0107 with 0434, 0434 with 0540, 1493 with 1040, 1375 with 0107.			x0072,x0104,x0107,x0434,x0540,x1375,x1493							FALSE	FALSE	3.378749529	0.24419472	2		20/03/2020			-1	2	FALSE	5	4	187	31	31	MANUAL	1.368522727	13.73326705
SAL-INS-1c7a5a55-1	SAL-INS-1c7a5a55	CC(C)N(C)C(=O)c1ccc2c(c1)CN(C(=O)CCl)CC2c1ccccc1		Sally Mcgrath	FALSE	FALSE	FALSE	FALSE	FALSE	By eye as all others submitted. Combining fragments and adding in imidazoles to try and make extra H bonds with pocket			x0734,x1374,x1385,x1392,x1458							FALSE	FALSE	2.89180811	0.42692888	4		20/03/2020			-1	2	FALSE	43	12	121	21	21	MANUAL_POSSIBLY	10.14939394	10.28765152
SAL-INS-1c7a5a55-2	SAL-INS-1c7a5a55	CN(C(=O)c1ccc2c(c1)CN(C(=O)CCl)CC2c1ccccc1)c1c[nH]cn1		Sally Mcgrath	FALSE	FALSE	FALSE	FALSE	FALSE	By eye as all others submitted. Combining fragments and adding in imidazoles to try and make extra H bonds with pocket			x0734,x1374,x1385,x1392,x1458							FALSE	FALSE	3.34241081	0.44917104	5		20/03/2020			-1	2	FALSE	43	12	121	21	21	MANUAL_POSSIBLY	10.14939394	10.28765152
SAL-INS-1c7a5a55-3	SAL-INS-1c7a5a55	CC(C)N(C)C(=O)c1ccc2c(c1)CN(C(=O)CCl)CC2c1c[nH]cn1		Sally Mcgrath	FALSE	FALSE	FALSE	FALSE	FALSE	By eye as all others submitted. Combining fragments and adding in imidazoles to try and make extra H bonds with pocket			x0734,x1374,x1385,x1392,x1458							FALSE	FALSE	3.578674868	0.7674349			20/03/2020			-1	2	FALSE	43	12	121	21	21	MANUAL_POSSIBLY	10.14939394	10.28765152
SAL-INS-1c7a5a55-4	SAL-INS-1c7a5a55	CN(C(=O)c1ccc2c(c1)CN(C(=O)CCl)CC2c1c[nH]cn1)c1c[nH]cn1		Sally Mcgrath	FALSE	FALSE	FALSE	FALSE	FALSE	By eye as all others submitted. Combining fragments and adding in imidazoles to try and make extra H bonds with pocket			x0734,x1374,x1385,x1392,x1458							FALSE	FALSE	3.971710039	0.75217444			20/03/2020			-1	2	FALSE	43	12	121	21	21	MANUAL_POSSIBLY	10.14939394	10.28765152
SAL-INS-1c7a5a55-5	SAL-INS-1c7a5a55	O=C(CCl)N1Cc2cc3c([N+](=O)[O-])cccc3cc2C(c2ccccc2)C1		Sally Mcgrath	FALSE	FALSE	FALSE	FALSE	FALSE	By eye as all others submitted. Combining fragments and adding in imidazoles to try and make extra H bonds with pocket			x0734,x1374,x1385,x1392,x1458							FALSE	FALSE	2.951138723	0.66741097			20/03/2020			-1	2	FALSE	43	12	121	21	21	MANUAL_POSSIBLY	10.14939394	10.28765152
SAL-INS-1c7a5a55-6	SAL-INS-1c7a5a55	O=C(CCl)N1Cc2cc3c([N+](=O)[O-])cccc3cc2C(c2c[nH]cn2)C1		Sally Mcgrath	FALSE	FALSE	FALSE	FALSE	FALSE	By eye as all others submitted. Combining fragments and adding in imidazoles to try and make extra H bonds with pocket			x0734,x1374,x1385,x1392,x1458							FALSE	FALSE	3.621038382	0.7880344			20/03/2020			-1	2	FALSE	43	12	121	21	21	MANUAL_POSSIBLY	10.14939394	10.28765152
SAL-INS-1c7a5a55-7	SAL-INS-1c7a5a55	Cc1ccc(N(C(=O)CCl)C2C=CS(=O)(=O)C2)c(Cc2ccccc2)c1		Sally Mcgrath	FALSE	FALSE	FALSE	FALSE	FALSE	By eye as all others submitted. Combining fragments and adding in imidazoles to try and make extra H bonds with pocket			x0734,x1374,x1385,x1392,x1458							FALSE	FALSE	3.15078883	0.23262684	2		20/03/2020			-1	2	FALSE	43	12	121	21	21	MANUAL_POSSIBLY	10.14939394	10.28765152
SAL-INS-1c7a5a55-8	SAL-INS-1c7a5a55	O=C(CCl)N(c1ccc(F)cc1Cc1ccccc1)C1C=CS(=O)(=O)C1		Sally Mcgrath	FALSE	FALSE	FALSE	FALSE	FALSE	By eye as all others submitted. Combining fragments and adding in imidazoles to try and make extra H bonds with pocket			x0734,x1374,x1385,x1392,x1458							FALSE	FALSE	3.171776185	0.23759256	2		20/03/2020			-1	2	FALSE	43	12	121	21	21	MANUAL_POSSIBLY	10.14939394	10.28765152
SAL-INS-1c7a5a55-9	SAL-INS-1c7a5a55	Cc1ccc(N(C(=O)CCl)C2C=CS(=O)(=O)C2)c(Cc2c[nH]cn2)c1		Sally Mcgrath	FALSE	FALSE	FALSE	FALSE	FALSE	By eye as all others submitted. Combining fragments and adding in imidazoles to try and make extra H bonds with pocket			x0734,x1374,x1385,x1392,x1458							FALSE	FALSE	3.767893428	0.33056393	2		20/03/2020			-1	2	FALSE	43	12	121	21	21	MANUAL_POSSIBLY	10.14939394	10.28765152
SAL-INS-1c7a5a55-10	SAL-INS-1c7a5a55	O=C(CCl)N(c1ccc(F)cc1Cc1c[nH]cn1)C1C=CS(=O)(=O)C1		Sally Mcgrath	FALSE	FALSE	FALSE	FALSE	FALSE	By eye as all others submitted. Combining fragments and adding in imidazoles to try and make extra H bonds with pocket			x0734,x1374,x1385,x1392,x1458							FALSE	FALSE	3.789780241	0.26738268	1		20/03/2020			-1	2	FALSE	43	12	121	21	21	MANUAL_POSSIBLY	10.14939394	10.28765152
SAL-INS-1c7a5a55-11	SAL-INS-1c7a5a55	O=C(CCl)N1CCN(Cc2ccc(Br)s2)C(c2ccccc2)C1		Sally Mcgrath	FALSE	FALSE	FALSE	FALSE	FALSE	By eye as all others submitted. Combining fragments and adding in imidazoles to try and make extra H bonds with pocket			x0734,x1374,x1385,x1392,x1458						piperazine-chloroacetamide	FALSE	FALSE	2.821729557	0.20262115	1		20/03/2020			-1	2	FALSE	43	12	121	21	21	MANUAL_POSSIBLY	10.14939394	10.28765152
SAL-INS-1c7a5a55-12	SAL-INS-1c7a5a55	O=C(CCl)N1CCN(Cc2ccc(Br)s2)C(c2cnc[nH]2)C1		Sally Mcgrath	FALSE	FALSE	FALSE	FALSE	FALSE	By eye as all others submitted. Combining fragments and adding in imidazoles to try and make extra H bonds with pocket			x0734,x1374,x1385,x1392,x1458						piperazine-chloroacetamide	FALSE	FALSE	3.422551703	0.33384237	3		20/03/2020			-1	2	FALSE	43	12	121	21	21	MANUAL_POSSIBLY	10.14939394	10.28765152
SAL-INS-a5f8a8b9-1	SAL-INS-a5f8a8b9	N=C(N)NCCC[C@H](NC(=O)[C@H](Cc1ccccc1)NC(=O)CNC(=O)[C@@H](N)CO)C(=O)O		Sally Mcgrath	FALSE	FALSE	FALSE	FALSE	FALSE	By eye. Looking at the dimer interface (near fragment X_0887), the Ser1 and Arg4 in particular seem to play a part in binding to the other chain. Suggested peptide binding motif SGFR (although the phenylalanine side-chain is more for internal tertiary structure within its own chain rather than an interaction with the other chain). I have also included an uncharged analogue with acetylated N-termi…			x0874						Ugi	FALSE	FALSE	3.290470264	0.31247154	1		20/03/2020			-1	2	FALSE	43	2	554	90	90	MANUAL_POSSIBLY	12.11030722	11.18661367
SAL-INS-a5f8a8b9-2	SAL-INS-a5f8a8b9	CC(=O)N[C@@H](CO)C(=O)NCC(=O)N[C@@H](Cc1ccccc1)C(=O)N[C@@H](CCCNC(N)=O)C(N)=O		Sally Mcgrath	FALSE	FALSE	FALSE	FALSE	FALSE	By eye. Looking at the dimer interface (near fragment X_0887), the Ser1 and Arg4 in particular seem to play a part in binding to the other chain. Suggested peptide binding motif SGFR (although the phenylalanine side-chain is more for internal tertiary structure within its own chain rather than an interaction with the other chain). I have also included an uncharged analogue with acetylated N-termi…			x0874						Ugi	FALSE	FALSE	3.321186799	0.39935946	3		20/03/2020			-1	2	FALSE	43	2	554	90	90	MANUAL_POSSIBLY	12.11030722	11.18661367
NAU-LAT-ec9c7557-1	NAU-LAT-ec9c7557	CC(=O)Nc1ccc2oc(-c3ccccc3)c(O)c(=O)c2c1		Nauris Narvaiss	FALSE	FALSE	FALSE	FALSE	FALSE	Saw the post on Practical Fragments blog and Fragalysis page, decided to do some docking, using UCSF Chimera/AutoDock Vina. First screened some popular fragments, heterocycles etc, then combined them and docked again. Synthesis for most proposed compounds seems to be fairly straightforward, allowing for lots of variations for lead optimization. Can help with synthesis planning if necessary			x1093							FALSE	FALSE	1.997694325	0.1707991	2		20/03/2020			-1	2	FALSE	172	7	396	58	58	DOCKING	11.615	10.52352373
NAU-LAT-ec9c7557-2	NAU-LAT-ec9c7557	O=C1Nc2c(cc(-c3ccncc3)cc2C(F)(F)F)C1=O		Nauris Narvaiss	FALSE	FALSE	FALSE	FALSE	FALSE	Saw the post on Practical Fragments blog and Fragalysis page, decided to do some docking, using UCSF Chimera/AutoDock Vina. First screened some popular fragments, heterocycles etc, then combined them and docked again. Synthesis for most proposed compounds seems to be fairly straightforward, allowing for lots of variations for lead optimization. Can help with synthesis planning if necessary			x1093						Isatins	FALSE	FALSE	2.568642029	0.081000656	1		20/03/2020			-1	2	FALSE	172	7	396	58	58	DOCKING	11.615	10.52352373
NAU-LAT-ec9c7557-3	NAU-LAT-ec9c7557	CN1CCN(C(=O)COc2cccc3c2cnn3-c2ccccc2)CC1		Nauris Narvaiss	FALSE	FALSE	FALSE	FALSE	FALSE	Saw the post on Practical Fragments blog and Fragalysis page, decided to do some docking, using UCSF Chimera/AutoDock Vina. First screened some popular fragments, heterocycles etc, then combined them and docked again. Synthesis for most proposed compounds seems to be fairly straightforward, allowing for lots of variations for lead optimization. Can help with synthesis planning if necessary			x1093							FALSE	FALSE	2.0921137	0.16163337	1		20/03/2020			-1	2	FALSE	172	7	396	58	58	DOCKING	11.615	10.52352373
NAU-LAT-ec9c7557-4	NAU-LAT-ec9c7557	O=C1C(=O)N(CCn2nnnc2S(=O)(=O)Cc2ccccc2)c2ccccc21		Nauris Narvaiss	FALSE	FALSE	FALSE	FALSE	FALSE	Saw the post on Practical Fragments blog and Fragalysis page, decided to do some docking, using UCSF Chimera/AutoDock Vina. First screened some popular fragments, heterocycles etc, then combined them and docked again. Synthesis for most proposed compounds seems to be fairly straightforward, allowing for lots of variations for lead optimization. Can help with synthesis planning if necessary			x1093						Isatins	FALSE	FALSE	2.513580237	0.113128304	1		20/03/2020			-1	2	FALSE	172	7	396	58	58	DOCKING	11.615	10.52352373
NAU-LAT-ec9c7557-5	NAU-LAT-ec9c7557	O=C1Nc2ccccc2C1(c1ccccc1)c1ccccc1O		Nauris Narvaiss	FALSE	FALSE	FALSE	FALSE	FALSE	Saw the post on Practical Fragments blog and Fragalysis page, decided to do some docking, using UCSF Chimera/AutoDock Vina. First screened some popular fragments, heterocycles etc, then combined them and docked again. Synthesis for most proposed compounds seems to be fairly straightforward, allowing for lots of variations for lead optimization. Can help with synthesis planning if necessary			x1093						3-aminopyridine-like	FALSE	FALSE	2.598853636	0.32815722	2		20/03/2020			-1	2	FALSE	172	7	396	58	58	DOCKING	11.615	10.52352373
NAU-LAT-ec9c7557-6	NAU-LAT-ec9c7557	O=C(O)c1ccc(Cn2cc(Cn3nc(-c4ccccc4)c4ccccc43)nn2)cc1		Nauris Narvaiss	FALSE	FALSE	FALSE	FALSE	FALSE	Saw the post on Practical Fragments blog and Fragalysis page, decided to do some docking, using UCSF Chimera/AutoDock Vina. First screened some popular fragments, heterocycles etc, then combined them and docked again. Synthesis for most proposed compounds seems to be fairly straightforward, allowing for lots of variations for lead optimization. Can help with synthesis planning if necessary			x1093							FALSE	FALSE	2.239982824	0.163648	2		20/03/2020			-1	2	FALSE	172	7	396	58	58	DOCKING	11.615	10.52352373
NAU-LAT-ec9c7557-7	NAU-LAT-ec9c7557	O=C1N(Cc2cn(Cc3ccccc3)nn2)c2ccccc2C12Oc1ccccc1O2		Nauris Narvaiss	FALSE	FALSE	FALSE	FALSE	FALSE	Saw the post on Practical Fragments blog and Fragalysis page, decided to do some docking, using UCSF Chimera/AutoDock Vina. First screened some popular fragments, heterocycles etc, then combined them and docked again. Synthesis for most proposed compounds seems to be fairly straightforward, allowing for lots of variations for lead optimization. Can help with synthesis planning if necessary			x1093							FALSE	FALSE	2.975252761	0.60683703			20/03/2020			-1	2	FALSE	172	7	396	58	58	DOCKING	11.615	10.52352373
AGN-NEW-cce853d0-1	AGN-NEW-cce853d0	C=CC(=O)Nc1c(C)cccc1CC(=O)Nc1cccnc1Cl		Agnieszka Bronowska	FALSE	TRUE	FALSE	FALSE	FALSE	Structure-guided growth of X0434 into the covalent fragment (using SeeSAR9)			x0434						3-aminopyridine-like	FALSE	FALSE	2.273013331	0.17056331	2		20/03/2020	17/04/2020		-1	2	FALSE	54	3	77	10	10	DOCKING
AGN-NEW-cce853d0-2	AGN-NEW-cce853d0	C=CC(=O)Nc1c(Cl)cccc1CC(=O)Nc1cccnc1C		Agnieszka Bronowska	FALSE	FALSE	FALSE	FALSE	FALSE	Structure-guided growth of X0434 into the covalent fragment (using SeeSAR9)			x0434						3-aminopyridine-like	FALSE	FALSE	2.37470684	0.17533858	2		20/03/2020			-1	2	FALSE	54	3	77	10	10	DOCKING
AGN-NEW-cce853d0-3	AGN-NEW-cce853d0	C=CC(=O)Nc1c(C)ccc(C)c1CC(=O)Nc1cccnc1Cl		Agnieszka Bronowska	FALSE	FALSE	FALSE	FALSE	FALSE	Structure-guided growth of X0434 into the covalent fragment (using SeeSAR9)			x0434						3-aminopyridine-like	FALSE	FALSE	2.43088665	0.27307814	2		20/03/2020			-1	2	FALSE	54	3	77	10	10	DOCKING
SAL-INS-68b48d12-1	SAL-INS-68b48d12	N=C(N)NCCC[C@H](NC(=O)CNC(=O)[C@H](Cc1ccccc1)NC(=O)[C@@H](N)CO)C(=O)O		Sally Mcgrath	FALSE	FALSE	FALSE	FALSE	FALSE	By eye. As with previously submitted peptides, targeting the dimer interface. Natural sequence is SGFR which has been submitted previously. These are alternative suggestions of SFGR, SFFR, SWFR, SWGR, SWSR and SFSR (however these last two have the unnatural D-serine) to attempt to optimise interactions with the pocket. Along with all peptides I have included a non-charged analogue. Again I have p…			x0874						Ugi	FALSE	FALSE	3.284677956	0.31590998	2		20/03/2020			-1	2	FALSE	43	12	454	71	71	MANUAL_POSSIBLY	8.518760684	11.99896368
SAL-INS-68b48d12-2	SAL-INS-68b48d12	CC(=O)N[C@@H](CO)C(=O)N[C@@H](Cc1ccccc1)C(=O)NCC(=O)N[C@@H](CCCNC(N)=O)C(N)=O		Sally Mcgrath	FALSE	FALSE	FALSE	FALSE	FALSE	By eye. As with previously submitted peptides, targeting the dimer interface. Natural sequence is SGFR which has been submitted previously. These are alternative suggestions of SFGR, SFFR, SWFR, SWGR, SWSR and SFSR (however these last two have the unnatural D-serine) to attempt to optimise interactions with the pocket. Along with all peptides I have included a non-charged analogue. Again I have p…			x0874						Ugi	FALSE	FALSE	3.321186799	0.3906287	3		20/03/2020			-1	2	FALSE	43	12	454	71	71	MANUAL_POSSIBLY	8.518760684	11.99896368
SAL-INS-68b48d12-3	SAL-INS-68b48d12	N=C(N)NCCC[C@H](NC(=O)[C@H](Cc1ccccc1)NC(=O)[C@H](Cc1ccccc1)NC(=O)[C@@H](N)CO)C(=O)O		Sally Mcgrath	FALSE	FALSE	FALSE	FALSE	FALSE	By eye. As with previously submitted peptides, targeting the dimer interface. Natural sequence is SGFR which has been submitted previously. These are alternative suggestions of SFGR, SFFR, SWFR, SWGR, SWSR and SFSR (however these last two have the unnatural D-serine) to attempt to optimise interactions with the pocket. Along with all peptides I have included a non-charged analogue. Again I have p…			x0874							FALSE	FALSE	3.485059798	0.3352123	1		20/03/2020			-1	2	FALSE	43	12	454	71	71	MANUAL_POSSIBLY	8.518760684	11.99896368
SAL-INS-68b48d12-4	SAL-INS-68b48d12	CC(=O)N[C@@H](CO)C(=O)N[C@@H](Cc1ccccc1)C(=O)N[C@@H](Cc1ccccc1)C(=O)N[C@@H](CCCNC(N)=O)C(N)=O		Sally Mcgrath	FALSE	FALSE	FALSE	FALSE	FALSE	By eye. As with previously submitted peptides, targeting the dimer interface. Natural sequence is SGFR which has been submitted previously. These are alternative suggestions of SFGR, SFFR, SWFR, SWGR, SWSR and SFSR (however these last two have the unnatural D-serine) to attempt to optimise interactions with the pocket. Along with all peptides I have included a non-charged analogue. Again I have p…			x0874							FALSE	FALSE	3.546565213	0.42001176	3		20/03/2020			-1	2	FALSE	43	12	454	71	71	MANUAL_POSSIBLY	8.518760684	11.99896368
SAL-INS-68b48d12-5	SAL-INS-68b48d12	N=C(N)NCCC[C@H](NC(=O)[C@H](Cc1ccccc1)NC(=O)[C@H](Cc1c[nH]c2ccccc12)NC(=O)[C@@H](N)CO)C(=O)O		Sally Mcgrath	FALSE	FALSE	FALSE	FALSE	FALSE	By eye. As with previously submitted peptides, targeting the dimer interface. Natural sequence is SGFR which has been submitted previously. These are alternative suggestions of SFGR, SFFR, SWFR, SWGR, SWSR and SFSR (however these last two have the unnatural D-serine) to attempt to optimise interactions with the pocket. Along with all peptides I have included a non-charged analogue. Again I have p…			x0874							FALSE	FALSE	3.686944628	0.33114693	2		20/03/2020			-1	2	FALSE	43	12	454	71	71	MANUAL_POSSIBLY	8.518760684	11.99896368
SAL-INS-68b48d12-6	SAL-INS-68b48d12	CC(=O)N[C@@H](CO)C(=O)N[C@@H](Cc1c[nH]c2ccccc12)C(=O)N[C@@H](Cc1ccccc1)C(=O)N[C@@H](CCCNC(N)=O)C(N)=O		Sally Mcgrath	FALSE	FALSE	FALSE	FALSE	FALSE	By eye. As with previously submitted peptides, targeting the dimer interface. Natural sequence is SGFR which has been submitted previously. These are alternative suggestions of SFGR, SFFR, SWFR, SWGR, SWSR and SFSR (however these last two have the unnatural D-serine) to attempt to optimise interactions with the pocket. Along with all peptides I have included a non-charged analogue. Again I have p…			x0874							FALSE	FALSE	3.746175737	0.36261055	3		20/03/2020			-1	2	FALSE	43	12	454	71	71	MANUAL_POSSIBLY	8.518760684	11.99896368
SAL-INS-68b48d12-7	SAL-INS-68b48d12	N=C(N)NCCC[C@H](NC(=O)CNC(=O)[C@H](Cc1c[nH]c2ccccc12)NC(=O)[C@@H](N)CO)C(=O)O		Sally Mcgrath	FALSE	FALSE	FALSE	FALSE	FALSE	By eye. As with previously submitted peptides, targeting the dimer interface. Natural sequence is SGFR which has been submitted previously. These are alternative suggestions of SFGR, SFFR, SWFR, SWGR, SWSR and SFSR (however these last two have the unnatural D-serine) to attempt to optimise interactions with the pocket. Along with all peptides I have included a non-charged analogue. Again I have p…			x0874						Ugi	FALSE	FALSE	3.489950664	0.3089454	2		20/03/2020			-1	2	FALSE	43	12	454	71	71	MANUAL_POSSIBLY	8.518760684	11.99896368
SAL-INS-68b48d12-8	SAL-INS-68b48d12	CC(=O)N[C@@H](CO)C(=O)N[C@@H](Cc1c[nH]c2ccccc12)C(=O)NCC(=O)N[C@@H](CCCNC(N)=O)C(N)=O		Sally Mcgrath	FALSE	FALSE	FALSE	FALSE	FALSE	By eye. As with previously submitted peptides, targeting the dimer interface. Natural sequence is SGFR which has been submitted previously. These are alternative suggestions of SFGR, SFFR, SWFR, SWGR, SWSR and SFSR (however these last two have the unnatural D-serine) to attempt to optimise interactions with the pocket. Along with all peptides I have included a non-charged analogue. Again I have p…			x0874						Ugi	FALSE	FALSE	3.524960205	0.39743215	3		20/03/2020			-1	2	FALSE	43	12	454	71	71	MANUAL_POSSIBLY	8.518760684	11.99896368
SAL-INS-68b48d12-9	SAL-INS-68b48d12	N=C(N)NCCC[C@H](NC(=O)[C@@H](CO)NC(=O)[C@H](Cc1c[nH]c2ccccc12)NC(=O)[C@@H](N)CO)C(=O)O		Sally Mcgrath	FALSE	FALSE	FALSE	FALSE	FALSE	By eye. As with previously submitted peptides, targeting the dimer interface. Natural sequence is SGFR which has been submitted previously. These are alternative suggestions of SFGR, SFFR, SWFR, SWGR, SWSR and SFSR (however these last two have the unnatural D-serine) to attempt to optimise interactions with the pocket. Along with all peptides I have included a non-charged analogue. Again I have p…			x0874						Ugi	FALSE	FALSE	3.697605381	0.36941487	3		20/03/2020			-1	2	FALSE	43	12	454	71	71	MANUAL_POSSIBLY	8.518760684	11.99896368
SAL-INS-68b48d12-10	SAL-INS-68b48d12	CC(=O)N[C@@H](CO)C(=O)N[C@@H](Cc1c[nH]c2ccccc12)C(=O)N[C@H](CO)C(=O)N[C@@H](CCCNC(N)=O)C(N)=O		Sally Mcgrath	FALSE	FALSE	FALSE	FALSE	FALSE	By eye. As with previously submitted peptides, targeting the dimer interface. Natural sequence is SGFR which has been submitted previously. These are alternative suggestions of SFGR, SFFR, SWFR, SWGR, SWSR and SFSR (however these last two have the unnatural D-serine) to attempt to optimise interactions with the pocket. Along with all peptides I have included a non-charged analogue. Again I have p…			x0874							FALSE	FALSE	3.73585471	0.44835788	4		20/03/2020			-1	2	FALSE	43	12	454	71	71	MANUAL_POSSIBLY	8.518760684	11.99896368
SAL-INS-68b48d12-11	SAL-INS-68b48d12	N=C(N)NCCC[C@H](NC(=O)[C@@H](CO)NC(=O)[C@H](Cc1ccccc1)NC(=O)[C@@H](N)CO)C(=O)O		Sally Mcgrath	FALSE	FALSE	FALSE	FALSE	FALSE	By eye. As with previously submitted peptides, targeting the dimer interface. Natural sequence is SGFR which has been submitted previously. These are alternative suggestions of SFGR, SFFR, SWFR, SWGR, SWSR and SFSR (however these last two have the unnatural D-serine) to attempt to optimise interactions with the pocket. Along with all peptides I have included a non-charged analogue. Again I have p…			x0874						Ugi	FALSE	FALSE	3.497766296	0.3585165	2		20/03/2020			-1	2	FALSE	43	12	454	71	71	MANUAL_POSSIBLY	8.518760684	11.99896368
SAL-INS-68b48d12-12	SAL-INS-68b48d12	CC(=O)N[C@@H](CO)C(=O)N[C@@H](Cc1ccccc1)C(=O)N[C@H](CO)C(=O)N[C@@H](CCCNC(N)=O)C(N)=O		Sally Mcgrath	FALSE	FALSE	FALSE	FALSE	FALSE	By eye. As with previously submitted peptides, targeting the dimer interface. Natural sequence is SGFR which has been submitted previously. These are alternative suggestions of SFGR, SFFR, SWFR, SWGR, SWSR and SFSR (however these last two have the unnatural D-serine) to attempt to optimise interactions with the pocket. Along with all peptides I have included a non-charged analogue. Again I have p…			x0874						Ugi	FALSE	FALSE	3.537120573	0.44820023	3		20/03/2020			-1	2	FALSE	43	12	454	71	71	MANUAL_POSSIBLY	8.518760684	11.99896368
ANN-UNI-26382800-1	ANN-UNI-26382800	CCNc1ccc(-c2cccc(=O)[nH]2)cn1		Anna Cederbalk	FALSE	FALSE	FALSE	FALSE	FALSE	The binding modes of fragments 0104, 0305 and 1249 overlap (cluster 1) and the binding modes of fragments 0434, 0678 and 1093 overlap (cluster 2). As there was some structural overlap when superimposing the two clusters, hybrid analogues where designed. Furthermore, the CN of 0305 was replaced by bioisosteres. The design ideas shown had acceptable docking scores			x0104,x0305,x0434,x0678,x1093,x1249							FALSE	FALSE	2.30854881	0.083783045	1		20/03/2020			-1	2	FALSE	11	7	375	57	57	DOCKING	8.026896552	12.79518276
ANN-UNI-26382800-2	ANN-UNI-26382800	CCNc1ccc(-c2cnco2)cn1		Anna Cederbalk	FALSE	FALSE	FALSE	FALSE	FALSE	The binding modes of fragments 0104, 0305 and 1249 overlap (cluster 1) and the binding modes of fragments 0434, 0678 and 1093 overlap (cluster 2). As there was some structural overlap when superimposing the two clusters, hybrid analogues where designed. Furthermore, the CN of 0305 was replaced by bioisosteres. The design ideas shown had acceptable docking scores			x0104,x0305,x0434,x0678,x1093,x1249							FALSE	FALSE	2.424276083	0.08165698	1		20/03/2020			-1	2	FALSE	11	7	375	57	57	DOCKING	8.026896552	12.79518276
ANN-UNI-26382800-3	ANN-UNI-26382800	N#Cc1ccc(NC(=O)Nc2cccnc2)cc1		Anna Cederbalk	FALSE	TRUE	TRUE	FALSE	FALSE	The binding modes of fragments 0104, 0305 and 1249 overlap (cluster 1) and the binding modes of fragments 0434, 0678 and 1093 overlap (cluster 2). As there was some structural overlap when superimposing the two clusters, hybrid analogues where designed. Furthermore, the CN of 0305 was replaced by bioisosteres. The design ideas shown had acceptable docking scores. The compounds were designed by co…			x0104,x0434,x1386,x0692,x0305,x0678,x1249,x1093						3-aminopyridine-like	TRUE	TRUE	1.782734065	0	0		20/03/2020	31/03/2020	09/04/2020	2	2	FALSE	11	7	1065	426	426	MANUAL_POSSIBLY	153.1271429	38.95548886
ANN-UNI-26382800-5	ANN-UNI-26382800	N#Cc1cccc(CC(=O)Nc2cccnc2)c1		Anna Cederbalk	FALSE	TRUE	TRUE	FALSE	TRUE	The binding modes of fragments 0104, 0305 and 1249 overlap (cluster 1) and the binding modes of fragments 0434, 0678 and 1093 overlap (cluster 2). As there was some structural overlap when superimposing the two clusters, hybrid analogues where designed. Furthermore, the CN of 0305 was replaced by bioisosteres. The design ideas shown had acceptable docking scores			x0104,x0305,x0434,x0678,x1093,x1249	x2600	x2600	x2600	Aminopyridine-like	5RGZ	3-aminopyridine-like	TRUE	TRUE	1.842104775	0	0		20/03/2020	31/03/2020	17/04/2020	2	2	FALSE	11	7	375	57	57	DOCKING	8.026896552	12.79518276
ANN-UNI-26382800-6	ANN-UNI-26382800	COc1cccc(NC(=O)Nc2cccc(C#N)c2)c1		Anna Cederbalk	FALSE	TRUE	TRUE	FALSE	FALSE	The binding modes of fragments 0104, 0305 and 1249 overlap (cluster 1) and the binding modes of fragments 0434, 0678 and 1093 overlap (cluster 2). As there was some structural overlap when superimposing the two clusters, hybrid analogues where designed. Furthermore, the CN of 0305 was replaced by bioisosteres. The design ideas shown had acceptable docking scores			x0104,x0305,x0434,x0678,x1093,x1249						3-aminopyridine-like	TRUE	TRUE	1.693305269	0	0		20/03/2020	31/03/2020	17/04/2020	2	2	FALSE	11	7	375	57	57	DOCKING	8.026896552	12.79518276
ANN-UNI-26382800-7	ANN-UNI-26382800	NC(=O)[C@H]1CN(Cc2ccncc2)C[C@H]1c1ccsc1		Anna Cederbalk	FALSE	FALSE	FALSE	FALSE	FALSE	The binding modes of fragments 0104, 0305 and 1249 overlap (cluster 1) and the binding modes of fragments 0434, 0678 and 1093 overlap (cluster 2). As there was some structural overlap when superimposing the two clusters, hybrid analogues where designed. Furthermore, the CN of 0305 was replaced by bioisosteres. The design ideas shown had acceptable docking scores			x0104,x0305,x0434,x0678,x1093,x1249							FALSE	FALSE	3.194332493	0.28666165	1		20/03/2020			-1	2	FALSE	11	7	375	57	57	DOCKING	8.026896552	12.79518276
SAM-UNK-83e03154-1	SAM-UNK-83e03154	CC(=O)NC=Cc1c[nH]c2c(CN3CCC(O)CC3)cc(F)cc12		Sam Walpole	FALSE	FALSE	FALSE	FALSE	FALSE	Adaptations of submissions SAM-UNK-903-1 and SAM-UNK-903-2 to introduce greater rigidity and therefore reduce the entropic penalty of binding			x0072,x0104,x0387							FALSE	FALSE	2.885599094	0.3093386	5		20/03/2020			-1	2	FALSE	5	3	143	18	18	MANUAL_POSSIBLY	46.78619048	19.37116667
SAM-UNK-83e03154-2	SAM-UNK-83e03154	CC(=O)NC=Cc1c[nH]c2c(CCNS(C)(=O)=O)cc(F)cc12		Sam Walpole	FALSE	FALSE	FALSE	FALSE	FALSE	Adaptations of submissions SAM-UNK-903-1 and SAM-UNK-903-2 to introduce greater rigidity and therefore reduce the entropic penalty of binding			x0072,x0104,x0387							FALSE	FALSE	2.974284828	0.41895348			20/03/2020			-1	2	FALSE	5	3	143	18	18	MANUAL_POSSIBLY	46.78619048	19.37116667
SAM-UNK-83e03154-3	SAM-UNK-83e03154	CC(=O)NC=Cc1c[nH]c2c(C=CNS(C)(=O)=O)cc(F)cc12		Sam Walpole	FALSE	FALSE	FALSE	FALSE	FALSE	Adaptations of submissions SAM-UNK-903-1 and SAM-UNK-903-2 to introduce greater rigidity and therefore reduce the entropic penalty of binding			x0072,x0104,x0387							FALSE	FALSE	3.459530982	0.42351714	7		20/03/2020			-1	2	FALSE	5	3	143	18	18	MANUAL_POSSIBLY	46.78619048	19.37116667
CHR-SOS-e960e883-1	CHR-SOS-e960e883	NS(=O)(=O)c1cccc(C2(CC(=O)Nc3cccnc3)CCCCC2)c1		Chris De Graaf	FALSE	FALSE	FALSE	FALSE	FALSE	Structure-Based Design: - Combination of X_0678 and X_0946 - Combination of cyclopentyl version of X_0678 and X_0946 - Combination of cyclobutyl version of X_0678 and X_0946 - Combination of X_0678 and X_0946 with methyl substitution to lock pyridine conformation - Combination of cyclopentyl version of X_0678 and X_0946 with methyl substitution to lock pyridine conformation - Combination of cyclo…			x0678,x0946						3-aminopyridine-like	FALSE	FALSE	2.404806828	0.23084801	2		20/03/2020			-1	2	FALSE	101	6	497	71	71	MANUAL_POSSIBLY	26.58575758	16.17343939
CHR-SOS-e960e883-2	CHR-SOS-e960e883	NS(=O)(=O)c1cccc(C2(CC(=O)Nc3cccnc3)CCCC2)c1		Chris De Graaf	FALSE	FALSE	FALSE	FALSE	FALSE	Structure-Based Design: - Combination of X_0678 and X_0946 - Combination of cyclopentyl version of X_0678 and X_0946 - Combination of cyclobutyl version of X_0678 and X_0946 - Combination of X_0678 and X_0946 with methyl substitution to lock pyridine conformation - Combination of cyclopentyl version of X_0678 and X_0946 with methyl substitution to lock pyridine conformation - Combination of cyclo…			x0678,x0946						3-aminopyridine-like	FALSE	FALSE	2.400909524	0.22201453	2		20/03/2020			-1	2	FALSE	101	6	497	71	71	MANUAL_POSSIBLY	26.58575758	16.17343939
CHR-SOS-e960e883-3	CHR-SOS-e960e883	NS(=O)(=O)c1cccc(C2(CC(=O)Nc3cccnc3)CCC2)c1		Chris De Graaf	FALSE	FALSE	FALSE	FALSE	FALSE	Structure-Based Design: - Combination of X_0678 and X_0946 - Combination of cyclopentyl version of X_0678 and X_0946 - Combination of cyclobutyl version of X_0678 and X_0946 - Combination of X_0678 and X_0946 with methyl substitution to lock pyridine conformation - Combination of cyclopentyl version of X_0678 and X_0946 with methyl substitution to lock pyridine conformation - Combination of cyclo…			x0678,x0946						3-aminopyridine-like	FALSE	FALSE	2.357343252	0.18519035	2		20/03/2020			-1	2	FALSE	101	6	497	71	71	MANUAL_POSSIBLY	26.58575758	16.17343939
CHR-SOS-e960e883-4	CHR-SOS-e960e883	Cc1ccncc1NC(=O)CC1(c2cccc(S(N)(=O)=O)c2)CCCCC1		Chris De Graaf	FALSE	FALSE	FALSE	FALSE	FALSE	Structure-Based Design: - Combination of X_0678 and X_0946 - Combination of cyclopentyl version of X_0678 and X_0946 - Combination of cyclobutyl version of X_0678 and X_0946 - Combination of X_0678 and X_0946 with methyl substitution to lock pyridine conformation - Combination of cyclopentyl version of X_0678 and X_0946 with methyl substitution to lock pyridine conformation - Combination of cyclo…			x0678,x0946						3-aminopyridine-like	FALSE	FALSE	2.499267662	0.22973675	2		20/03/2020			-1	2	FALSE	101	6	497	71	71	MANUAL_POSSIBLY	26.58575758	16.17343939
CHR-SOS-e960e883-5	CHR-SOS-e960e883	Cc1ccncc1NC(=O)CC1(c2cccc(S(N)(=O)=O)c2)CCCC1		Chris De Graaf	FALSE	FALSE	FALSE	FALSE	FALSE	Structure-Based Design: - Combination of X_0678 and X_0946 - Combination of cyclopentyl version of X_0678 and X_0946 - Combination of cyclobutyl version of X_0678 and X_0946 - Combination of X_0678 and X_0946 with methyl substitution to lock pyridine conformation - Combination of cyclopentyl version of X_0678 and X_0946 with methyl substitution to lock pyridine conformation - Combination of cyclo…			x0678,x0946						3-aminopyridine-like	FALSE	FALSE	2.497045717	0.2235994	2		20/03/2020			-1	2	FALSE	101	6	497	71	71	MANUAL_POSSIBLY	26.58575758	16.17343939
CHR-SOS-e960e883-6	CHR-SOS-e960e883	Cc1ccncc1NC(=O)CC1(c2cccc(S(N)(=O)=O)c2)CCC1		Chris De Graaf	FALSE	FALSE	FALSE	FALSE	FALSE	Structure-Based Design: - Combination of X_0678 and X_0946 - Combination of cyclopentyl version of X_0678 and X_0946 - Combination of cyclobutyl version of X_0678 and X_0946 - Combination of X_0678 and X_0946 with methyl substitution to lock pyridine conformation - Combination of cyclopentyl version of X_0678 and X_0946 with methyl substitution to lock pyridine conformation - Combination of cyclo…			x0678,x0946						3-aminopyridine-like	FALSE	FALSE	2.457463276	0.18646422	2		20/03/2020			-1	2	FALSE	101	6	497	71	71	MANUAL_POSSIBLY	26.58575758	16.17343939
CHR-SOS-f7373dd1-1	CHR-SOS-f7373dd1	O=C(CC1(c2ccccc2)CCCCC1)Nc1cccnc1		Chris De Graaf	FALSE	FALSE	FALSE	FALSE	FALSE	Structure-Based Design: - Combination X_0678 and X0946 without sulphonamide - Combination X_0678 and pyridine version X0946 without sulphonamide - Combination X_0678 and methylthiazole isostere version X0946 without sulphonamide - Combination cyclopentyl version X_0678 and X0946 without sulphonamide - Combination cyclopentyl version X_0678 and pyridine version X0946 without sulphonamide - Combina…			x0678,x0946						3-aminopyridine-like	FALSE	FALSE	2.116727854	0.1804161	1		21/03/2020			-1	2	FALSE	101	6	501	60	60	MANUAL_POSSIBLY	27.78666667	18.25474242
CHR-SOS-f7373dd1-2	CHR-SOS-f7373dd1	O=C(CC1(c2cccnc2)CCCCC1)Nc1cccnc1		Chris De Graaf	FALSE	FALSE	FALSE	FALSE	FALSE	Structure-Based Design: - Combination X_0678 and X0946 without sulphonamide - Combination X_0678 and pyridine version X0946 without sulphonamide - Combination X_0678 and methylthiazole isostere version X0946 without sulphonamide - Combination cyclopentyl version X_0678 and X0946 without sulphonamide - Combination cyclopentyl version X_0678 and pyridine version X0946 without sulphonamide - Combina…			x0678,x0946						3-aminopyridine-like	FALSE	FALSE	2.348744659	0.1827103	1		21/03/2020			-1	2	FALSE	101	6	501	60	60	MANUAL_POSSIBLY	27.78666667	18.25474242
CHR-SOS-f7373dd1-3	CHR-SOS-f7373dd1	Cc1ncc(C2(CC(=O)Nc3cccnc3)CCCCC2)s1		Chris De Graaf	FALSE	FALSE	FALSE	FALSE	FALSE	Structure-Based Design: - Combination X_0678 and X0946 without sulphonamide - Combination X_0678 and pyridine version X0946 without sulphonamide - Combination X_0678 and methylthiazole isostere version X0946 without sulphonamide - Combination cyclopentyl version X_0678 and X0946 without sulphonamide - Combination cyclopentyl version X_0678 and pyridine version X0946 without sulphonamide - Combina…			x0678,x0946						3-aminopyridine-like	FALSE	FALSE	2.729358453	0.20846578	2		21/03/2020			-1	2	FALSE	101	6	501	60	60	MANUAL_POSSIBLY	27.78666667	18.25474242
CHR-SOS-f7373dd1-4	CHR-SOS-f7373dd1	O=C(CC1(c2ccccc2)CCCC1)Nc1cccnc1		Chris De Graaf	FALSE	TRUE	TRUE	FALSE	FALSE	Structure-Based Design: - Combination X_0678 and X0946 without sulphonamide - Combination X_0678 and pyridine version X0946 without sulphonamide - Combination X_0678 and methylthiazole isostere version X0946 without sulphonamide - Combination cyclopentyl version X_0678 and X0946 without sulphonamide - Combination cyclopentyl version X_0678 and pyridine version X0946 without sulphonamide - Combina…			x0678,x0946						3-aminopyridine-like	TRUE	TRUE	2.109486548	0.05474996	0		21/03/2020	31/03/2020	27/04/2020	2	2	FALSE	101	6	501	60	60	MANUAL_POSSIBLY	27.78666667	18.25474242
CHR-SOS-f7373dd1-5	CHR-SOS-f7373dd1	O=C(CC1(c2cccnc2)CCCC1)Nc1cccnc1		Chris De Graaf	FALSE	FALSE	FALSE	FALSE	FALSE	Structure-Based Design: - Combination X_0678 and X0946 without sulphonamide - Combination X_0678 and pyridine version X0946 without sulphonamide - Combination X_0678 and methylthiazole isostere version X0946 without sulphonamide - Combination cyclopentyl version X_0678 and X0946 without sulphonamide - Combination cyclopentyl version X_0678 and pyridine version X0946 without sulphonamide - Combina…			x0678,x0946						3-aminopyridine-like	FALSE	FALSE	2.352729973	0.18269816	1		21/03/2020			-1	2	FALSE	101	6	501	60	60	MANUAL_POSSIBLY	27.78666667	18.25474242
CHR-SOS-f7373dd1-6	CHR-SOS-f7373dd1	Cc1ncc(C2(CC(=O)Nc3cccnc3)CCCC2)s1		Chris De Graaf	FALSE	FALSE	FALSE	FALSE	FALSE	Structure-Based Design: - Combination X_0678 and X0946 without sulphonamide - Combination X_0678 and pyridine version X0946 without sulphonamide - Combination X_0678 and methylthiazole isostere version X0946 without sulphonamide - Combination cyclopentyl version X_0678 and X0946 without sulphonamide - Combination cyclopentyl version X_0678 and pyridine version X0946 without sulphonamide - Combina…			x0678,x0946						3-aminopyridine-like	FALSE	FALSE	2.752593936	0.21499753	2		21/03/2020			-1	2	FALSE	101	6	501	60	60	MANUAL_POSSIBLY	27.78666667	18.25474242
TRI-UNI-97428359-1	TRI-UNI-97428359	O=C(NCCN1CCN(c2ccccc2)CC1)NCc1ccccn1		Trippier Lab	FALSE	TRUE	TRUE	FALSE	FALSE	In house compounds with know synthetic route			x0434							TRUE	TRUE	1.924755394	0	0		21/03/2020	31/03/2020	27/04/2020	2	2	FALSE	3	3	46	7	7	MANUAL_POSSIBLY
TRI-UNI-97428359-2	TRI-UNI-97428359	Cc1ccc(N2CCN(CCNC(=O)NCc3ccccn3)CC2)cc1		Trippier Lab	FALSE	FALSE	FALSE	FALSE	FALSE	In house compounds with know synthetic route			x0434							FALSE	FALSE	1.980850745	0.13027962	1		21/03/2020			-1	2	FALSE	3	3	46	7	7	MANUAL_POSSIBLY
TRI-UNI-97428359-3	TRI-UNI-97428359	O=C(NCCN1CCN(c2ccc(C(F)(F)F)cc2)CC1)NCc1ccccn1		Trippier Lab	FALSE	FALSE	FALSE	FALSE	FALSE	In house compounds with know synthetic route			x0434							FALSE	FALSE	2.15765899	0.10810624	1		21/03/2020			-1	2	FALSE	3	3	46	7	7	MANUAL_POSSIBLY
CHR-SOS-59746812-1	CHR-SOS-59746812	O=C(CC1(Cc2ccccc2)CCCC1)Nc1cccnc1		Chris De Graaf	FALSE	FALSE	FALSE	FALSE	FALSE	Structure-based design: - Combination of X_0678 and X_0946 with CH2 linker - Combination of X_0678 and pyridine version of X_0946 with CH2 linker - Combination of X_0678 and methyl-thiazole isostere of X_0946 with CH2 linker - Combination of cyclopentyl version of X_0678 and X_0946 with CH2 linker - Combination of X_0678 and pyridine version of X_0946 with CH2 linker - Combination of X_0678 and m…			x0678,x0946						3-aminopyridine-like	FALSE	FALSE	2.108452115	0.21019568	2		21/03/2020			-1	2	FALSE	101	6	457	71	71	MANUAL	23.90393939	16.65192424
CHR-SOS-59746812-2	CHR-SOS-59746812	O=C(CC1(Cc2cccnc2)CCCC1)Nc1cccnc1		Chris De Graaf	FALSE	FALSE	FALSE	FALSE	FALSE	Structure-based design: - Combination of X_0678 and X_0946 with CH2 linker - Combination of X_0678 and pyridine version of X_0946 with CH2 linker - Combination of X_0678 and methyl-thiazole isostere of X_0946 with CH2 linker - Combination of cyclopentyl version of X_0678 and X_0946 with CH2 linker - Combination of X_0678 and pyridine version of X_0946 with CH2 linker - Combination of X_0678 and m…			x0678,x0946						3-aminopyridine-like	FALSE	FALSE	2.325336138	0.2122678	2		21/03/2020			-1	2	FALSE	101	6	457	71	71	MANUAL	23.90393939	16.65192424
CHR-SOS-59746812-3	CHR-SOS-59746812	Cc1ncc(CC2(CC(=O)Nc3cccnc3)CCCC2)s1		Chris De Graaf	FALSE	FALSE	FALSE	FALSE	FALSE	Structure-based design: - Combination of X_0678 and X_0946 with CH2 linker - Combination of X_0678 and pyridine version of X_0946 with CH2 linker - Combination of X_0678 and methyl-thiazole isostere of X_0946 with CH2 linker - Combination of cyclopentyl version of X_0678 and X_0946 with CH2 linker - Combination of X_0678 and pyridine version of X_0946 with CH2 linker - Combination of X_0678 and m…			x0678,x0946						3-aminopyridine-like	FALSE	FALSE	2.597720473	0.2715757	2		21/03/2020			-1	2	FALSE	101	6	457	71	71	MANUAL	23.90393939	16.65192424
CHR-SOS-59746812-4	CHR-SOS-59746812	Cc1ncc(CC2(CC(=O)Nc3cccnc3)CCCCC2)s1		Chris De Graaf	FALSE	FALSE	FALSE	FALSE	FALSE	Structure-based design: - Combination of X_0678 and X_0946 with CH2 linker - Combination of X_0678 and pyridine version of X_0946 with CH2 linker - Combination of X_0678 and methyl-thiazole isostere of X_0946 with CH2 linker - Combination of cyclopentyl version of X_0678 and X_0946 with CH2 linker - Combination of X_0678 and pyridine version of X_0946 with CH2 linker - Combination of X_0678 and m…			x0678,x0946						3-aminopyridine-like	FALSE	FALSE	2.585327603	0.28435537	2		21/03/2020			-1	2	FALSE	101	6	457	71	71	MANUAL	23.90393939	16.65192424
CHR-SOS-59746812-5	CHR-SOS-59746812	O=C(CC1(Cc2ccccc2)CCCCC1)Nc1cccnc1		Chris De Graaf	FALSE	FALSE	FALSE	FALSE	FALSE	Structure-based design: - Combination of X_0678 and X_0946 with CH2 linker - Combination of X_0678 and pyridine version of X_0946 with CH2 linker - Combination of X_0678 and methyl-thiazole isostere of X_0946 with CH2 linker - Combination of cyclopentyl version of X_0678 and X_0946 with CH2 linker - Combination of X_0678 and pyridine version of X_0946 with CH2 linker - Combination of X_0678 and m…			x0678,x0946						3-aminopyridine-like	FALSE	FALSE	2.118249728	0.22200747	2		21/03/2020			-1	2	FALSE	101	6	457	71	71	MANUAL	23.90393939	16.65192424
CHR-SOS-59746812-6	CHR-SOS-59746812	O=C(CC1(Cc2cccnc2)CCCCC1)Nc1cccnc1		Chris De Graaf	FALSE	FALSE	FALSE	FALSE	FALSE	Structure-based design: - Combination of X_0678 and X_0946 with CH2 linker - Combination of X_0678 and pyridine version of X_0946 with CH2 linker - Combination of X_0678 and methyl-thiazole isostere of X_0946 with CH2 linker - Combination of cyclopentyl version of X_0678 and X_0946 with CH2 linker - Combination of X_0678 and pyridine version of X_0946 with CH2 linker - Combination of X_0678 and m…			x0678,x0946						3-aminopyridine-like	FALSE	FALSE	2.325565339	0.28085577	2		21/03/2020			-1	2	FALSE	101	6	457	71	71	MANUAL	23.90393939	16.65192424
CHR-SOS-b301fc01-1	CHR-SOS-b301fc01	O=C(CC1(C#Cc2ccccn2)CCCCC1)Nc1cccnc1		Chris De Graaf	FALSE	FALSE	FALSE	FALSE	FALSE	Structure-Based Design: Combination X_0678 with X_0946 vector via rigid ethynyl linker and N-heterocycles to stabilise conserved water network in X-ray crystal structures: - 2-pyridine - 3-pyridine - 4-pyridine - methyl-imidazole - pyrimidine - pyridazine.			x0678,x0946						3-aminopyridine-like	FALSE	FALSE	2.744031721	0.26167786	3		21/03/2020			-1	2	FALSE	101	7	265	34	34	MANUAL	21.09333333	18.28197917
CHR-SOS-b301fc01-2	CHR-SOS-b301fc01	O=C(CC1(C#Cc2cccnc2)CCCCC1)Nc1cccnc1		Chris De Graaf	FALSE	FALSE	FALSE	FALSE	FALSE	Structure-Based Design: Combination X_0678 with X_0946 vector via rigid ethynyl linker and N-heterocycles to stabilise conserved water network in X-ray crystal structures: - 2-pyridine - 3-pyridine - 4-pyridine - methyl-imidazole - pyrimidine - pyridazine.			x0678,x0946						3-aminopyridine-like	FALSE	FALSE	2.707251656	0.2622121	3		21/03/2020			-1	2	FALSE	101	7	265	34	34	MANUAL	21.09333333	18.28197917
CHR-SOS-b301fc01-3	CHR-SOS-b301fc01	O=C(CC1(C#Cc2ccncc2)CCCCC1)Nc1cccnc1		Chris De Graaf	FALSE	FALSE	FALSE	FALSE	FALSE	Structure-Based Design: Combination X_0678 with X_0946 vector via rigid ethynyl linker and N-heterocycles to stabilise conserved water network in X-ray crystal structures: - 2-pyridine - 3-pyridine - 4-pyridine - methyl-imidazole - pyrimidine - pyridazine.			x0678,x0946						3-aminopyridine-like	FALSE	FALSE	2.719475274	0.26213118	3		21/03/2020			-1	2	FALSE	101	7	265	34	34	MANUAL	21.09333333	18.28197917
CHR-SOS-b301fc01-4	CHR-SOS-b301fc01	Cn1cnc(C#CC2(CC(=O)Nc3cccnc3)CCCCC2)c1		Chris De Graaf	FALSE	FALSE	FALSE	FALSE	FALSE	Structure-Based Design: Combination X_0678 with X_0946 vector via rigid ethynyl linker and N-heterocycles to stabilise conserved water network in X-ray crystal structures: - 2-pyridine - 3-pyridine - 4-pyridine - methyl-imidazole - pyrimidine - pyridazine.			x0678,x0946						3-aminopyridine-like	FALSE	FALSE	3.090595881	0.26454675	3		21/03/2020			-1	2	FALSE	101	7	265	34	34	MANUAL	21.09333333	18.28197917
CHR-SOS-b301fc01-5	CHR-SOS-b301fc01	O=C(CC1(C#Cc2ccnnc2)CCCCC1)Nc1cccnc1		Chris De Graaf	FALSE	FALSE	FALSE	FALSE	FALSE	Structure-Based Design: Combination X_0678 with X_0946 vector via rigid ethynyl linker and N-heterocycles to stabilise conserved water network in X-ray crystal structures: - 2-pyridine - 3-pyridine - 4-pyridine - methyl-imidazole - pyrimidine - pyridazine.			x0678,x0946						3-aminopyridine-like	FALSE	FALSE	2.988307127	0.26359627	3		21/03/2020			-1	2	FALSE	101	7	265	34	34	MANUAL	21.09333333	18.28197917
CHR-SOS-b301fc01-6	CHR-SOS-b301fc01	O=C(CC1(C#Cc2cccnn2)CCCCC1)Nc1cccnc1		Chris De Graaf	FALSE	FALSE	FALSE	FALSE	FALSE	Structure-Based Design: Combination X_0678 with X_0946 vector via rigid ethynyl linker and N-heterocycles to stabilise conserved water network in X-ray crystal structures: - 2-pyridine - 3-pyridine - 4-pyridine - methyl-imidazole - pyrimidine - pyridazine.			x0678,x0946						3-aminopyridine-like	FALSE	FALSE	2.957673974	0.26159784	3		21/03/2020			-1	2	FALSE	101	7	265	34	34	MANUAL	21.09333333	18.28197917
CHR-SOS-b301fc01-7	CHR-SOS-b301fc01	O=C(CC1(C#Cc2ccncn2)CCCCC1)Nc1cccnc1		Chris De Graaf	FALSE	FALSE	FALSE	FALSE	FALSE	Structure-Based Design: Combination X_0678 with X_0946 vector via rigid ethynyl linker and N-heterocycles to stabilise conserved water network in X-ray crystal structures: - 2-pyridine - 3-pyridine - 4-pyridine - methyl-imidazole - pyrimidine - pyridazine.			x0678,x0946						3-aminopyridine-like	FALSE	FALSE	2.949360431	0.26169986	3		21/03/2020			-1	2	FALSE	101	7	265	34	34	MANUAL	21.09333333	18.28197917
CHR-SOS-54d5cf3e-1	CHR-SOS-54d5cf3e	O=C(CC1(C#CC2CCNC2)CCCCC1)Nc1cccnc1		Chris De Graaf	FALSE	FALSE	FALSE	FALSE	FALSE	Structure-Based Design: Combination of X_0678 with vector X_0946 via rigid ethynyl linker and basic moieties to interact with backbone carbonyl oxygen atoms R188/T190: - pyrrolidines - piperidines - aminopyrimidine - imidazole - pyrazines.			x0678,x0946						3-aminopyridine-like	FALSE	FALSE	3.496154609	0.76699084			21/03/2020			-1	2	FALSE	101	9	248	34	34	MANUAL	20.26333333	18.03483333
CHR-SOS-54d5cf3e-2	CHR-SOS-54d5cf3e	O=C(CC1(C#CC2CCCN2)CCCCC1)Nc1cccnc1		Chris De Graaf	FALSE	FALSE	FALSE	FALSE	FALSE	Structure-Based Design: Combination of X_0678 with vector X_0946 via rigid ethynyl linker and basic moieties to interact with backbone carbonyl oxygen atoms R188/T190: - pyrrolidines - piperidines - aminopyrimidine - imidazole - pyrazines.			x0678,x0946						3-aminopyridine-like	FALSE	FALSE	3.510304156	0.45964116	4		21/03/2020			-1	2	FALSE	101	9	248	34	34	MANUAL	20.26333333	18.03483333
CHR-SOS-54d5cf3e-3	CHR-SOS-54d5cf3e	O=C(CC1(C#CC2CCCNC2)CCCCC1)Nc1cccnc1		Chris De Graaf	FALSE	FALSE	FALSE	FALSE	FALSE	Structure-Based Design: Combination of X_0678 with vector X_0946 via rigid ethynyl linker and basic moieties to interact with backbone carbonyl oxygen atoms R188/T190: - pyrrolidines - piperidines - aminopyrimidine - imidazole - pyrazines. 1. Developed model to estimate Hybrid2 score based on John Chodera's Moonshot submissions docking scores. 2. Selected top 40 Hybrid2 compound designs and used …			x0946,x0678						3-aminopyridine-like	FALSE	FALSE	3.470419082	0.7681028			21/03/2020			-1	2	FALSE	101	9	1907	747		MANUAL_POSSIBLY	259.1563584	53.17925202
CHR-SOS-54d5cf3e-4	CHR-SOS-54d5cf3e	O=C(CC1(C#CC2CCCCN2)CCCCC1)Nc1cccnc1		Chris De Graaf	FALSE	FALSE	FALSE	FALSE	FALSE	Structure-Based Design: Combination of X_0678 with vector X_0946 via rigid ethynyl linker and basic moieties to interact with backbone carbonyl oxygen atoms R188/T190: - pyrrolidines - piperidines - aminopyrimidine - imidazole - pyrazines.			x0678,x0946						3-aminopyridine-like	FALSE	FALSE	3.486679537	0.45761082	4		21/03/2020			-1	2	FALSE	101	9	248	34	34	MANUAL	20.26333333	18.03483333
CHR-SOS-54d5cf3e-5	CHR-SOS-54d5cf3e	Nc1nccc(C#CC2(CC(=O)Nc3cccnc3)CCCCC2)n1		Chris De Graaf	FALSE	FALSE	FALSE	FALSE	FALSE	Structure-Based Design: Combination of X_0678 with vector X_0946 via rigid ethynyl linker and basic moieties to interact with backbone carbonyl oxygen atoms R188/T190: - pyrrolidines - piperidines - aminopyrimidine - imidazole - pyrazines.			x0678,x0946						3-aminopyridine-like	FALSE	FALSE	2.9779819	0.26231122	3		21/03/2020			-1	2	FALSE	101	9	248	34	34	MANUAL	20.26333333	18.03483333
CHR-SOS-54d5cf3e-6	CHR-SOS-54d5cf3e	O=C(CC1(C#Cc2c[nH]cn2)CCCCC1)Nc1cccnc1		Chris De Graaf	FALSE	FALSE	FALSE	FALSE	FALSE	Structure-Based Design: Combination of X_0678 with vector X_0946 via rigid ethynyl linker and basic moieties to interact with backbone carbonyl oxygen atoms R188/T190: - pyrrolidines - piperidines - aminopyrimidine - imidazole - pyrazines.			x0678,x0946						3-aminopyridine-like	FALSE	FALSE	3.223435474	0.2615059	3		21/03/2020			-1	2	FALSE	101	9	248	34	34	MANUAL	20.26333333	18.03483333
CHR-SOS-54d5cf3e-7	CHR-SOS-54d5cf3e	O=C(CC1(C#Cc2cc[nH]n2)CCCCC1)Nc1cccnc1		Chris De Graaf	FALSE	FALSE	FALSE	FALSE	FALSE	Structure-Based Design: Combination of X_0678 with vector X_0946 via rigid ethynyl linker and basic moieties to interact with backbone carbonyl oxygen atoms R188/T190: - pyrrolidines - piperidines - aminopyrimidine - imidazole - pyrazines.			x0678,x0946						3-aminopyridine-like	FALSE	FALSE	3.25971647	0.26149988	3		21/03/2020			-1	2	FALSE	101	9	248	34	34	MANUAL	20.26333333	18.03483333
CHR-SOS-54d5cf3e-8	CHR-SOS-54d5cf3e	Cc1cc(C#CC2(CC(=O)Nc3cccnc3)CCCCC2)n[nH]1		Chris De Graaf	FALSE	FALSE	FALSE	FALSE	FALSE	Structure-Based Design: Combination of X_0678 with vector X_0946 via rigid ethynyl linker and basic moieties to interact with backbone carbonyl oxygen atoms R188/T190: - pyrrolidines - piperidines - aminopyrimidine - imidazole - pyrazines.			x0678,x0946						3-aminopyridine-like	FALSE	FALSE	3.108073683	0.26344007	3		21/03/2020			-1	2	FALSE	101	9	248	34	34	MANUAL	20.26333333	18.03483333
AMD-UAU-3d234461-1	AMD-UAU-3d234461	COc1ccc2nccc(C(=O)NN)c2c1		AMDG U	FALSE	TRUE	FALSE	FALSE	FALSE	The design was made by eye, for hits 0072, and 0387, due to its proximity and electronic density, thinking of a drug that would act on the outside of the main structure, due to its geometric arrangement, volume and rigidity moiety. In addition, when proposing possible combinations, a similarity was found with the already known and approved drug Isoniazid, used in tuberculosis, which implies a rel…			x0072,x0387							FALSE	FALSE	1.941985398	0.053954452	0		21/03/2020	31/03/2020		-1	2	FALSE	2	2	423	68	68	MANUAL_POSSIBLY	18.55478261	11.06871449
AMD-UAU-3d234461-2	AMD-UAU-3d234461	NNC(=O)c1ccc2ccc(O)cc2c1		AMDG U	FALSE	FALSE	FALSE	FALSE	FALSE	The design was made by eye, for hits 0072, and 0387, due to its proximity and electronic density, thinking of a drug that would act on the outside of the main structure, due to its geometric arrangement, volume and rigidity moiety. In addition, when proposing possible combinations, a similarity was found with the already known and approved drug Isoniazid, used in tuberculosis, which implies a rel…			x0072,x0387							FALSE	FALSE	1.915339712	0.084576584	1		21/03/2020			-1	2	FALSE	2	2	423	68	68	MANUAL_POSSIBLY	18.55478261	11.06871449
GIA-UNK-995df016-1	GIA-UNK-995df016	CC(C)C(=O)N1CCC(C(=O)SCF)CC1		Gianfranco Lopopolo	FALSE	FALSE	FALSE	FALSE	FALSE	Inspired by X1334_0 and following the series of chloroacetamides. Chloroacetamide is replaced by fluormethanesulfonammide, which could be considered a bioequivalent for that regarding lypophilicity. Moreover, it has not strong electrophilic properties if compared to primary chloride, decreasing the potential of genotoxicity of the whole molecule. Moreover, this fragment is similar to that of flut…			x1334							FALSE	FALSE	2.684940962	0.2584591	2		21/03/2020			-1	2	FALSE	97	17	1416	195	195	MANUAL_POSSIBLY	16.97179972	11.97895335
GIA-UNK-995df016-2	GIA-UNK-995df016	CCC(CC)C(=O)N1CCC(C(=O)SCF)CC1		Gianfranco Lopopolo	FALSE	FALSE	FALSE	FALSE	FALSE	Inspired by X1334_0 and following the series of chloroacetamides. Chloroacetamide is replaced by fluormethanesulfonammide, which could be considered a bioequivalent for that regarding lypophilicity. Moreover, it has not strong electrophilic properties if compared to primary chloride, decreasing the potential of genotoxicity of the whole molecule. Moreover, this fragment is similar to that of flut…			x1334							FALSE	FALSE	2.756022333	0.2583478	2		21/03/2020			-1	2	FALSE	97	17	1416	195	195	MANUAL_POSSIBLY	16.97179972	11.97895335
GIA-UNK-995df016-3	GIA-UNK-995df016	O=C(SCF)C1CCN(C(=O)C2CC2)CC1		Gianfranco Lopopolo	FALSE	FALSE	FALSE	FALSE	FALSE	Inspired by X1334_0 and following the series of chloroacetamides. Chloroacetamide is replaced by fluormethanesulfonammide, which could be considered a bioequivalent for that regarding lypophilicity. Moreover, it has not strong electrophilic properties if compared to primary chloride, decreasing the potential of genotoxicity of the whole molecule. Moreover, this fragment is similar to that of flut…			x1334							FALSE	FALSE	2.611615259	0.25784832	2		21/03/2020			-1	2	FALSE	97	17	1416	195	195	MANUAL_POSSIBLY	16.97179972	11.97895335
GIA-UNK-995df016-4	GIA-UNK-995df016	O=C(SCF)C1CCN(C(=O)C2CCC2)CC1		Gianfranco Lopopolo	FALSE	FALSE	FALSE	FALSE	FALSE	Inspired by X1334_0 and following the series of chloroacetamides. Chloroacetamide is replaced by fluormethanesulfonammide, which could be considered a bioequivalent for that regarding lypophilicity. Moreover, it has not strong electrophilic properties if compared to primary chloride, decreasing the potential of genotoxicity of the whole molecule. Moreover, this fragment is similar to that of flut…			x1334							FALSE	FALSE	2.579998824	0.2581306	2		21/03/2020			-1	2	FALSE	97	17	1416	195	195	MANUAL_POSSIBLY	16.97179972	11.97895335
GIA-UNK-995df016-5	GIA-UNK-995df016	O=C(SCF)C1CCN(C(=O)C2CCCCC2)CC1		Gianfranco Lopopolo	FALSE	FALSE	FALSE	FALSE	FALSE	Inspired by X1334_0 and following the series of chloroacetamides. Chloroacetamide is replaced by fluormethanesulfonammide, which could be considered a bioequivalent for that regarding lypophilicity. Moreover, it has not strong electrophilic properties if compared to primary chloride, decreasing the potential of genotoxicity of the whole molecule. Moreover, this fragment is similar to that of flut…			x1334							FALSE	FALSE	2.511120738	0.25854307	2		21/03/2020			-1	2	FALSE	97	17	1416	195	195	MANUAL_POSSIBLY	16.97179972	11.97895335
GIA-UNK-995df016-6	GIA-UNK-995df016	CC(=O)N1CCC(C(=O)SCF)CC1		Gianfranco Lopopolo	FALSE	FALSE	FALSE	FALSE	FALSE	Inspired by X1334_0 and following the series of chloroacetamides. Chloroacetamide is replaced by fluormethanesulfonammide, which could be considered a bioequivalent for that regarding lypophilicity. Moreover, it has not strong electrophilic properties if compared to primary chloride, decreasing the potential of genotoxicity of the whole molecule. Moreover, this fragment is similar to that of flut…			x1334							FALSE	FALSE	2.696002853	0.1886292	2		21/03/2020			-1	2	FALSE	97	17	1416	195	195	MANUAL_POSSIBLY	16.97179972	11.97895335
GIA-UNK-995df016-7	GIA-UNK-995df016	CCC(=O)N1CCC(C(=O)SCF)CC1		Gianfranco Lopopolo	FALSE	FALSE	FALSE	FALSE	FALSE	Inspired by X1334_0 and following the series of chloroacetamides. Chloroacetamide is replaced by fluormethanesulfonammide, which could be considered a bioequivalent for that regarding lypophilicity. Moreover, it has not strong electrophilic properties if compared to primary chloride, decreasing the potential of genotoxicity of the whole molecule. Moreover, this fragment is similar to that of flut…			x1334							FALSE	FALSE	2.688670079	0.2589147	2		21/03/2020			-1	2	FALSE	97	17	1416	195	195	MANUAL_POSSIBLY	16.97179972	11.97895335
GIA-UNK-995df016-8	GIA-UNK-995df016	CC(C)(C)C(=O)N1CCC(C(=O)SCF)CC1		Gianfranco Lopopolo	FALSE	FALSE	FALSE	FALSE	FALSE	Inspired by X1334_0 and following the series of chloroacetamides. Chloroacetamide is replaced by fluormethanesulfonammide, which could be considered a bioequivalent for that regarding lypophilicity. Moreover, it has not strong electrophilic properties if compared to primary chloride, decreasing the potential of genotoxicity of the whole molecule. Moreover, this fragment is similar to that of flut…			x1334							FALSE	FALSE	2.756063505	0.25850913	2		21/03/2020			-1	2	FALSE	97	17	1416	195	195	MANUAL_POSSIBLY	16.97179972	11.97895335
GIA-UNK-995df016-9	GIA-UNK-995df016	CCC(C)C(=O)N1CCC(C(=O)SCF)CC1		Gianfranco Lopopolo	FALSE	FALSE	FALSE	FALSE	FALSE	Inspired by X1334_0 and following the series of chloroacetamides. Chloroacetamide is replaced by fluormethanesulfonammide, which could be considered a bioequivalent for that regarding lypophilicity. Moreover, it has not strong electrophilic properties if compared to primary chloride, decreasing the potential of genotoxicity of the whole molecule. Moreover, this fragment is similar to that of flut…			x1334							FALSE	FALSE	3.164518148	0.32720444	2		21/03/2020			-1	2	FALSE	97	17	1416	195	195	MANUAL_POSSIBLY	16.97179972	11.97895335
GIA-UNK-995df016-10	GIA-UNK-995df016	O=C(SCF)C1CCN(C(=O)c2ccccc2)CC1		Gianfranco Lopopolo	FALSE	FALSE	FALSE	FALSE	FALSE	Inspired by X1334_0 and following the series of chloroacetamides. Chloroacetamide is replaced by fluormethanesulfonammide, which could be considered a bioequivalent for that regarding lypophilicity. Moreover, it has not strong electrophilic properties if compared to primary chloride, decreasing the potential of genotoxicity of the whole molecule. Moreover, this fragment is similar to that of flut…			x1334							FALSE	FALSE	2.244933559	0.25801584	2		21/03/2020			-1	2	FALSE	97	17	1416	195	195	MANUAL_POSSIBLY	16.97179972	11.97895335
GIA-UNK-995df016-11	GIA-UNK-995df016	O=C(SCF)C1CCN(C(=O)c2ccco2)CC1		Gianfranco Lopopolo	FALSE	FALSE	FALSE	FALSE	FALSE	Inspired by X1334_0 and following the series of chloroacetamides. Chloroacetamide is replaced by fluormethanesulfonammide, which could be considered a bioequivalent for that regarding lypophilicity. Moreover, it has not strong electrophilic properties if compared to primary chloride, decreasing the potential of genotoxicity of the whole molecule. Moreover, this fragment is similar to that of flut…			x1334							FALSE	FALSE	2.599943933	0.25800717	2		21/03/2020			-1	2	FALSE	97	17	1416	195	195	MANUAL_POSSIBLY	16.97179972	11.97895335
GIA-UNK-995df016-12	GIA-UNK-995df016	O=C(SCF)C1CCN(C(=O)c2cccs2)CC1		Gianfranco Lopopolo	FALSE	FALSE	FALSE	FALSE	FALSE	Inspired by X1334_0 and following the series of chloroacetamides. Chloroacetamide is replaced by fluormethanesulfonammide, which could be considered a bioequivalent for that regarding lypophilicity. Moreover, it has not strong electrophilic properties if compared to primary chloride, decreasing the potential of genotoxicity of the whole molecule. Moreover, this fragment is similar to that of flut…			x1334							FALSE	FALSE	2.5920652	0.25767475	2		21/03/2020			-1	2	FALSE	97	17	1416	195	195	MANUAL_POSSIBLY	16.97179972	11.97895335
GIA-UNK-995df016-13	GIA-UNK-995df016	O=C(SCF)C1CCN(C(=O)C2CCCC2)CC1		Gianfranco Lopopolo	FALSE	FALSE	FALSE	FALSE	FALSE	Inspired by X1334_0 and following the series of chloroacetamides. Chloroacetamide is replaced by fluormethanesulfonammide, which could be considered a bioequivalent for that regarding lypophilicity. Moreover, it has not strong electrophilic properties if compared to primary chloride, decreasing the potential of genotoxicity of the whole molecule. Moreover, this fragment is similar to that of flut…			x1334							FALSE	FALSE	2.53766882	0.25837648	2		21/03/2020			-1	2	FALSE	97	17	1416	195	195	MANUAL_POSSIBLY	16.97179972	11.97895335
GIA-UNK-995df016-14	GIA-UNK-995df016	O=C(SCF)C1CCN(C(=O)c2ccccc2F)CC1		Gianfranco Lopopolo	FALSE	FALSE	FALSE	FALSE	FALSE	Inspired by X1334_0 and following the series of chloroacetamides. Chloroacetamide is replaced by fluormethanesulfonammide, which could be considered a bioequivalent for that regarding lypophilicity. Moreover, it has not strong electrophilic properties if compared to primary chloride, decreasing the potential of genotoxicity of the whole molecule. Moreover, this fragment is similar to that of flut…			x1334							FALSE	FALSE	2.364677334	0.260152	2		21/03/2020			-1	2	FALSE	97	17	1416	195	195	MANUAL_POSSIBLY	16.97179972	11.97895335
GIA-UNK-995df016-15	GIA-UNK-995df016	O=C(SCF)C1CCN(C(=O)c2cccc(F)c2)CC1		Gianfranco Lopopolo	FALSE	FALSE	FALSE	FALSE	FALSE	Inspired by X1334_0 and following the series of chloroacetamides. Chloroacetamide is replaced by fluormethanesulfonammide, which could be considered a bioequivalent for that regarding lypophilicity. Moreover, it has not strong electrophilic properties if compared to primary chloride, decreasing the potential of genotoxicity of the whole molecule. Moreover, this fragment is similar to that of flut…			x1334							FALSE	FALSE	2.372940521	0.26048753	2		21/03/2020			-1	2	FALSE	97	17	1416	195	195	MANUAL_POSSIBLY	16.97179972	11.97895335
GIA-UNK-995df016-16	GIA-UNK-995df016	O=C(SCF)C1CCN(C(=O)c2ccc(F)cc2)CC1		Gianfranco Lopopolo	FALSE	FALSE	FALSE	FALSE	FALSE	Inspired by X1334_0 and following the series of chloroacetamides. Chloroacetamide is replaced by fluormethanesulfonammide, which could be considered a bioequivalent for that regarding lypophilicity. Moreover, it has not strong electrophilic properties if compared to primary chloride, decreasing the potential of genotoxicity of the whole molecule. Moreover, this fragment is similar to that of flut…			x1334							FALSE	FALSE	2.303511949	0.25854865	2		21/03/2020			-1	2	FALSE	97	17	1416	195	195	MANUAL_POSSIBLY	16.97179972	11.97895335
GIA-UNK-995df016-17	GIA-UNK-995df016	O=C(SCF)C1CCN(C(=O)c2ccc[nH]2)CC1		Gianfranco Lopopolo	FALSE	FALSE	FALSE	FALSE	FALSE	Inspired by X1334_0 and following the series of chloroacetamides. Chloroacetamide is replaced by fluormethanesulfonammide, which could be considered a bioequivalent for that regarding lypophilicity. Moreover, it has not strong electrophilic properties if compared to primary chloride, decreasing the potential of genotoxicity of the whole molecule. Moreover, this fragment is similar to that of flut…			x1334							FALSE	FALSE	2.83006158	0.2585359	2		21/03/2020			-1	2	FALSE	97	17	1416	195	195	MANUAL_POSSIBLY	16.97179972	11.97895335
GIA-UNK-eaadd1d4-1	GIA-UNK-eaadd1d4	O=C(c1ccccc1)N1CCN(C(=O)C2CCOCC2)CC1		Gianfranco Lopopolo	FALSE	TRUE	TRUE	FALSE	FALSE	Eye, bioequivalents replacement. With respect to the inspired and reported fragments, as a nucleophilic residue is supposed to attack the chloromethilene group, in order to create a covalent inhibition. In order to remove the toxicity of primary chloride (high electrophilicity toward other biological targets), there is replace with a hydrogen bonding acceptor (will create hydrogen bonding with OH…			x1249,x1385,x1402,x1412							TRUE	TRUE	1.856864703	0	0		21/03/2020	31/03/2020	17/04/2020	2	2	FALSE	97	3	713	104	104	MANUAL_POSSIBLY	14.17424411	11.41817323
GIA-UNK-eaadd1d4-2	GIA-UNK-eaadd1d4	O=S1(=O)CCC(N2CCN(S(=O)(=O)c3ccccc3)CC2)CC1		Gianfranco Lopopolo	FALSE	FALSE	FALSE	FALSE	FALSE	Eye, bioequivalents replacement. With respect to the inspired and reported fragments, as a nucleophilic residue is supposed to attack the chloromethilene group, in order to create a covalent inhibition. In order to remove the toxicity of primary chloride (high electrophilicity toward other biological targets), there is replace with a hydrogen bonding acceptor (will create hydrogen bonding with OH…			x1249,x1385,x1402,x1412							FALSE	FALSE	2.158219063	0.074099354	0		21/03/2020			-1	2	FALSE	97	3	713	104	104	MANUAL_POSSIBLY	14.17424411	11.41817323
GIA-UNK-eaadd1d4-3	GIA-UNK-eaadd1d4	O=C(C1CCN(S(=O)(=O)c2ccccc2)CC1)N1CCOCC1		Gianfranco Lopopolo	FALSE	TRUE	TRUE	FALSE	FALSE	Eye, bioequivalents replacement. With respect to the inspired and reported fragments, as a nucleophilic residue is supposed to attack the chloromethilene group, in order to create a covalent inhibition. In order to remove the toxicity of primary chloride (high electrophilicity toward other biological targets), there is replace with a hydrogen bonding acceptor (will create hydrogen bonding with OH…			x1249,x1385,x1402,x1412							TRUE	TRUE	1.901298514	0	0		21/03/2020	31/03/2020	17/04/2020	2	2	FALSE	97	3	713	104	104	MANUAL_POSSIBLY	14.17424411	11.41817323
CHR-SOS-7098f804-1	CHR-SOS-7098f804	O=C(Nc1ccc([N+](=O)[O-])cc1Cl)c1cc(Cl)ccc1O		Chris De Graaf	FALSE	TRUE	TRUE	FALSE	FALSE	Structure-based design combining: 1) X_0678 and X_0107 (targeting the S1 and S1' pockets) 2) X_0161, X_0195, X_0946 (providing a vector to target the S3 pocket from the S1' pocket) 3) The recently reported niclosamide hit (not reviewed pre-print, https://www. biorxiv. org/content/10. 1101/2020. 02. 25. 965582v2) The N-phenylbenzamide scaffold of Niclosamide may bind in similar way as the benzamid…			,x0107,x0946,x0195,x0161,x0678							TRUE	TRUE	1.886025807	0	0		21/03/2020	21/04/2020	01/06/2020	3	2	FALSE	101	22	4991	2031		MANUAL_POSSIBLY	729.6051088	114.2790959
CHR-SOS-7098f804-2	CHR-SOS-7098f804	O=C(Nc1ccc([N+](=O)[O-])cc1Cl)c1cccc(Cl)c1		Chris De Graaf	FALSE	TRUE	TRUE	FALSE	FALSE	Structure-based design combining: 1) X_0678 and X_0107 (targeting the S1 and S1' pockets) 2) X_0161, X_0195, X_0946 (providing a vector to target the S3 pocket from the S1' pocket) 3) The recently reported niclosamide hit (not reviewed pre-print, https://www. biorxiv. org/content/10. 1101/2020. 02. 25. 965582v2) The N-phenylbenzamide scaffold of Niclosamide may bind in similar way as the benzamid…			x0107,x0161,x0195,x0678,x0946							TRUE	TRUE	1.716026565	0	0		21/03/2020	31/03/2020	20/05/2020	2	2	FALSE	101	22	2441	366	366	MANUAL	23.72152174	13.93105072
CHR-SOS-7098f804-3	CHR-SOS-7098f804	O=C(Nc1ccc([N+](=O)[O-])cc1)c1cc(Cl)ccc1O		Chris De Graaf	FALSE	TRUE	TRUE	FALSE	FALSE	Structure-based design combining: 1) X_0678 and X_0107 (targeting the S1 and S1' pockets) 2) X_0161, X_0195, X_0946 (providing a vector to target the S3 pocket from the S1' pocket) 3) The recently reported niclosamide hit (not reviewed pre-print, https://www. biorxiv. org/content/10. 1101/2020. 02. 25. 965582v2) The N-phenylbenzamide scaffold of Niclosamide may bind in similar way as the benzamid…			x0107,x0161,x0195,x0678,x0946							TRUE	TRUE	1.72214153	0.0824046	0		21/03/2020	31/03/2020	13/05/2020	2	2	FALSE	101	22	2441	366	366	MANUAL	23.72152174	13.93105072
CHR-SOS-7098f804-4	CHR-SOS-7098f804	O=C(Nc1ccccc1Cl)c1cc(Cl)ccc1O		Chris De Graaf	FALSE	TRUE	TRUE	FALSE	FALSE	Structure-based design combining: 1) X_0678 and X_0107 (targeting the S1 and S1' pockets) 2) X_0161, X_0195, X_0946 (providing a vector to target the S3 pocket from the S1' pocket) 3) The recently reported niclosamide hit (not reviewed pre-print, https://www. biorxiv. org/content/10. 1101/2020. 02. 25. 965582v2) The N-phenylbenzamide scaffold of Niclosamide may bind in similar way as the benzamid…			x0107,x0161,x0195,x0678,x0946							TRUE	TRUE	1.584975734	0	0		21/03/2020	31/03/2020	09/04/2020	2	2	FALSE	101	22	2441	366	366	MANUAL	23.72152174	13.93105072
CHR-SOS-7098f804-5	CHR-SOS-7098f804	O=C(Nc1ccc([N+](=O)[O-])cc1)c1ccccc1O		Chris De Graaf	FALSE	TRUE	FALSE	FALSE	FALSE	Structure-based design combining: 1) X_0678 and X_0107 (targeting the S1 and S1' pockets) 2) X_0161, X_0195, X_0946 (providing a vector to target the S3 pocket from the S1' pocket) 3) The recently reported niclosamide hit (not reviewed pre-print, https://www. biorxiv. org/content/10. 1101/2020. 02. 25. 965582v2) The N-phenylbenzamide scaffold of Niclosamide may bind in similar way as the benzamid…			x0107,x0161,x0195,x0678,x0946							TRUE	TRUE	1.610071875	0	0		21/03/2020	31/03/2020		-1	2	FALSE	101	22	2441	366	366	MANUAL	23.72152174	13.93105072
CHR-SOS-7098f804-6	CHR-SOS-7098f804	O=C(Nc1ccc([N+](=O)[O-])cc1)c1ccccc1		Chris De Graaf	FALSE	FALSE	FALSE	FALSE	FALSE	Structure-based design combining: 1) X_0678 and X_0107 (targeting the S1 and S1' pockets) 2) X_0161, X_0195, X_0946 (providing a vector to target the S3 pocket from the S1' pocket) 3) The recently reported niclosamide hit (not reviewed pre-print, https://www. biorxiv. org/content/10. 1101/2020. 02. 25. 965582v2) The N-phenylbenzamide scaffold of Niclosamide may bind in similar way as the benzamid…			x0107,x0161,x0195,x0678,x0946							TRUE	TRUE	1.387523118	0	0		21/03/2020			-1	2	FALSE	101	22	2441	366	366	MANUAL	23.72152174	13.93105072
CHR-SOS-7098f804-7	CHR-SOS-7098f804	O=C(Nc1ccccc1)c1cc(Cl)ccc1O		Chris De Graaf	FALSE	TRUE	TRUE	FALSE	FALSE	Structure-based design combining: 1) X_0678 and X_0107 (targeting the S1 and S1' pockets) 2) X_0161, X_0195, X_0946 (providing a vector to target the S3 pocket from the S1' pocket) 3) The recently reported niclosamide hit (not reviewed pre-print, https://www. biorxiv. org/content/10. 1101/2020. 02. 25. 965582v2) The N-phenylbenzamide scaffold of Niclosamide may bind in similar way as the benzamid…			x0107,x0161,x0195,x0678,x0946							TRUE	TRUE	1.451267543	0	0		21/03/2020	31/03/2020	09/04/2020	2	2	FALSE	101	22	2441	366	366	MANUAL	23.72152174	13.93105072
CHR-SOS-7098f804-8	CHR-SOS-7098f804	O=C(Nc1ccccc1)c1cccc(Cl)c1		Chris De Graaf	FALSE	FALSE	FALSE	FALSE	FALSE	Structure-based design combining: 1) X_0678 and X_0107 (targeting the S1 and S1' pockets) 2) X_0161, X_0195, X_0946 (providing a vector to target the S3 pocket from the S1' pocket) 3) The recently reported niclosamide hit (not reviewed pre-print, https://www. biorxiv. org/content/10. 1101/2020. 02. 25. 965582v2) The N-phenylbenzamide scaffold of Niclosamide may bind in similar way as the benzamid…			x0107,x0161,x0195,x0678,x0946							TRUE	TRUE	1.240926067	0	0		21/03/2020			-1	2	FALSE	101	22	2441	366	366	MANUAL	23.72152174	13.93105072
CHR-SOS-7098f804-9	CHR-SOS-7098f804	O=C(Nc1ccccc1)c1ccccc1		Chris De Graaf	FALSE	FALSE	FALSE	FALSE	FALSE	Structure-based design combining: 1) X_0678 and X_0107 (targeting the S1 and S1' pockets) 2) X_0161, X_0195, X_0946 (providing a vector to target the S3 pocket from the S1' pocket) 3) The recently reported niclosamide hit (not reviewed pre-print, https://www. biorxiv. org/content/10. 1101/2020. 02. 25. 965582v2) The N-phenylbenzamide scaffold of Niclosamide may bind in similar way as the benzamid…			x0107,x0161,x0195,x0678,x0946							TRUE	TRUE	1.057449552	0	0		21/03/2020			-1	2	FALSE	101	22	2441	366	366	MANUAL	23.72152174	13.93105072
CHR-SOS-7098f804-10	CHR-SOS-7098f804	O=C(Nc1cnccc1Cl)c1cc(Cl)ccc1O		Chris De Graaf	FALSE	TRUE	TRUE	TRUE	FALSE	Structure-based design combining: 1) X_0678 and X_0107 (targeting the S1 and S1' pockets) 2) X_0161, X_0195, X_0946 (providing a vector to target the S3 pocket from the S1' pocket) 3) The recently reported niclosamide hit (not reviewed pre-print, https://www. biorxiv. org/content/10. 1101/2020. 02. 25. 965582v2) The N-phenylbenzamide scaffold of Niclosamide may bind in similar way as the benzamid…	24.2	4.616184634	x0107,x0161,x0195,x0678,x0946							FALSE	FALSE	1.974902811	0	0	22/03/2020	22/03/2020	31/03/2020	13/05/2020	2	2	FALSE	101	22	2441	366	366	MANUAL	23.72152174	13.93105072
CHR-SOS-7098f804-11	CHR-SOS-7098f804	O=C(Nc1cccnc1)c1cc(Cl)ccc1O		Chris De Graaf	FALSE	TRUE	TRUE	FALSE	FALSE	Structure-based design combining: 1) X_0678 and X_0107 (targeting the S1 and S1' pockets) 2) X_0161, X_0195, X_0946 (providing a vector to target the S3 pocket from the S1' pocket) 3) The recently reported niclosamide hit (not reviewed pre-print, https://www. biorxiv. org/content/10. 1101/2020. 02. 25. 965582v2) The N-phenylbenzamide scaffold of Niclosamide may bind in similar way as the benzamid…			x0107,x0161,x0195,x0678,x0946							TRUE	TRUE	1.743842543	0	0		22/03/2020	31/03/2020	09/04/2020	2	2	FALSE	101	22	2441	366	366	MANUAL	23.72152174	13.93105072
CHR-SOS-7098f804-12	CHR-SOS-7098f804	O=C(Nc1cccnc1)c1cccc(Cl)c1		Chris De Graaf	FALSE	TRUE	TRUE	FALSE	FALSE	Structure-based design combining: 1) X_0678 and X_0107 (targeting the S1 and S1' pockets) 2) X_0161, X_0195, X_0946 (providing a vector to target the S3 pocket from the S1' pocket) 3) The recently reported niclosamide hit (not reviewed pre-print, https://www. biorxiv. org/content/10. 1101/2020. 02. 25. 965582v2) The N-phenylbenzamide scaffold of Niclosamide may bind in similar way as the benzamid…			x0107,x0161,x0195,x0678,x0946							TRUE	TRUE	1.546221719	0	0		22/03/2020	31/03/2020	09/04/2020	2	2	FALSE	101	22	2441	366	366	MANUAL	23.72152174	13.93105072
CHR-SOS-7098f804-13	CHR-SOS-7098f804	O=C(Nc1cccnc1)c1cc(Cl)cc(-c2ccccc2)c1O		Chris De Graaf	FALSE	FALSE	FALSE	FALSE	FALSE	Structure-based design combining: 1) X_0678 and X_0107 (targeting the S1 and S1' pockets) 2) X_0161, X_0195, X_0946 (providing a vector to target the S3 pocket from the S1' pocket) 3) The recently reported niclosamide hit (not reviewed pre-print, https://www. biorxiv. org/content/10. 1101/2020. 02. 25. 965582v2) The N-phenylbenzamide scaffold of Niclosamide may bind in similar way as the benzamid…			x0107,x0161,x0195,x0678,x0946							FALSE	FALSE	1.928304808	0.08911269	1		22/03/2020			-1	2	FALSE	101	22	2441	366	366	MANUAL	23.72152174	13.93105072
CHR-SOS-7098f804-14	CHR-SOS-7098f804	O=C(Nc1cccnc1)c1cc(Cl)ccc1-c1ccccc1		Chris De Graaf	FALSE	TRUE	TRUE	TRUE	FALSE	Structure-based design combining: 1) X_0678 and X_0107 (targeting the S1 and S1' pockets) 2) X_0161, X_0195, X_0946 (providing a vector to target the S3 pocket from the S1' pocket) 3) The recently reported niclosamide hit (not reviewed pre-print, https://www. biorxiv. org/content/10. 1101/2020. 02. 25. 965582v2) The N-phenylbenzamide scaffold of Niclosamide may bind in similar way as the benzamid…	39.1	4.407823243	x0107,x0161,x0195,x0678,x0946							FALSE	FALSE	1.708929367	0	0	22/03/2020	22/03/2020	31/03/2020	20/05/2020	2	2	FALSE	101	22	2441	366	366	MANUAL	23.72152174	13.93105072
CHR-SOS-7098f804-15	CHR-SOS-7098f804	NS(=O)(=O)c1ccc(-c2ccc(Cl)cc2C(=O)Nc2cccnc2)cc1		Chris De Graaf	FALSE	FALSE	FALSE	FALSE	FALSE	Structure-based design combining: 1) X_0678 and X_0107 (targeting the S1 and S1' pockets) 2) X_0161, X_0195, X_0946 (providing a vector to target the S3 pocket from the S1' pocket) 3) The recently reported niclosamide hit (not reviewed pre-print, https://www. biorxiv. org/content/10. 1101/2020. 02. 25. 965582v2) The N-phenylbenzamide scaffold of Niclosamide may bind in similar way as the benzamid…			x0107,x0161,x0195,x0678,x0946							FALSE	FALSE	1.97276774	0.0856814	1		22/03/2020			-1	2	FALSE	101	22	2441	366	366	MANUAL	23.72152174	13.93105072
CHR-SOS-7098f804-16	CHR-SOS-7098f804	O=C(Nc1cccnc1)c1cc(Cl)ccc1Oc1ccccc1		Chris De Graaf	FALSE	FALSE	FALSE	FALSE	FALSE	Structure-based design combining: 1) X_0678 and X_0107 (targeting the S1 and S1' pockets) 2) X_0161, X_0195, X_0946 (providing a vector to target the S3 pocket from the S1' pocket) 3) The recently reported niclosamide hit (not reviewed pre-print, https://www. biorxiv. org/content/10. 1101/2020. 02. 25. 965582v2) The N-phenylbenzamide scaffold of Niclosamide may bind in similar way as the benzamid…			x0107,x0161,x0195,x0678,x0946							FALSE	FALSE	1.743489716	0.07571923	0		22/03/2020			-1	2	FALSE	101	22	2441	366	366	MANUAL	23.72152174	13.93105072
CHR-SOS-7098f804-17	CHR-SOS-7098f804	NS(=O)(=O)c1cccc(Oc2ccc(Cl)cc2C(=O)Nc2cccnc2)c1		Chris De Graaf	FALSE	FALSE	FALSE	FALSE	FALSE	Structure-based design combining: 1) X_0678 and X_0107 (targeting the S1 and S1' pockets) 2) X_0161, X_0195, X_0946 (providing a vector to target the S3 pocket from the S1' pocket) 3) The recently reported niclosamide hit (not reviewed pre-print, https://www. biorxiv. org/content/10. 1101/2020. 02. 25. 965582v2) The N-phenylbenzamide scaffold of Niclosamide may bind in similar way as the benzamid…			x0107,x0161,x0195,x0678,x0946							FALSE	FALSE	2.059949241	0.087947115	1		22/03/2020			-1	2	FALSE	101	22	2441	366	366	MANUAL	23.72152174	13.93105072
CHR-SOS-7098f804-18	CHR-SOS-7098f804	O=C(Nc1cccnc1)c1cc(Cl)cc(Oc2ccccc2)c1		Chris De Graaf	FALSE	FALSE	FALSE	FALSE	FALSE	Structure-based design combining: 1) X_0678 and X_0107 (targeting the S1 and S1' pockets) 2) X_0161, X_0195, X_0946 (providing a vector to target the S3 pocket from the S1' pocket) 3) The recently reported niclosamide hit (not reviewed pre-print, https://www. biorxiv. org/content/10. 1101/2020. 02. 25. 965582v2) The N-phenylbenzamide scaffold of Niclosamide may bind in similar way as the benzamid…			x0107,x0161,x0195,x0678,x0946							FALSE	FALSE	1.808378579	0.13213469	1		22/03/2020			-1	2	FALSE	101	22	2441	366	366	MANUAL	23.72152174	13.93105072
CHR-SOS-7098f804-19	CHR-SOS-7098f804	NS(=O)(=O)c1ccc(Oc2cc(Cl)cc(C(=O)Nc3cccnc3)c2)cc1		Chris De Graaf	FALSE	FALSE	FALSE	FALSE	FALSE	Structure-based design combining: 1) X_0678 and X_0107 (targeting the S1 and S1' pockets) 2) X_0161, X_0195, X_0946 (providing a vector to target the S3 pocket from the S1' pocket) 3) The recently reported niclosamide hit (not reviewed pre-print, https://www. biorxiv. org/content/10. 1101/2020. 02. 25. 965582v2) The N-phenylbenzamide scaffold of Niclosamide may bind in similar way as the benzamid…			x0107,x0161,x0195,x0678,x0946							FALSE	FALSE	2.047418472	0.13170606	1		22/03/2020			-1	2	FALSE	101	22	2441	366	366	MANUAL	23.72152174	13.93105072
CHR-SOS-7098f804-21	CHR-SOS-7098f804	O=C(Nc1cnccc1Cl)c1cccc(Cl)c1		Chris De Graaf	FALSE	TRUE	TRUE	FALSE	FALSE	Structure-based design combining: 1) X_0678 and X_0107 (targeting the S1 and S1' pockets) 2) X_0161, X_0195, X_0946 (providing a vector to target the S3 pocket from the S1' pocket) 3) The recently reported niclosamide hit (not reviewed pre-print, https://www. biorxiv. org/content/10. 1101/2020. 02. 25. 965582v2) The N-phenylbenzamide scaffold of Niclosamide may bind in similar way as the benzamid…			x0107,x0161,x0195,x0678,x0946							TRUE	TRUE	1.792497351	0	0		22/03/2020	31/03/2020	13/05/2020	2	2	FALSE	101	22	2441	366	366	MANUAL	23.72152174	13.93105072
CHR-SOS-7098f804-22	CHR-SOS-7098f804	NS(=O)(=O)c1cccc(Oc2cc(Cl)cc(C(=O)Nc3cccnc3)c2)c1		Chris De Graaf	FALSE	FALSE	FALSE	FALSE	FALSE	Structure-based design combining: 1) X_0678 and X_0107 (targeting the S1 and S1' pockets) 2) X_0161, X_0195, X_0946 (providing a vector to target the S3 pocket from the S1' pocket) 3) The recently reported niclosamide hit (not reviewed pre-print, https://www. biorxiv. org/content/10. 1101/2020. 02. 25. 965582v2) The N-phenylbenzamide scaffold of Niclosamide may bind in similar way as the benzamid…			x0107,x0161,x0195,x0678,x0946							FALSE	FALSE	2.117153897	0.2169243	2		22/03/2020			-1	2	FALSE	101	22	2441	366	366	MANUAL	23.72152174	13.93105072
AVI-UNI-cf069e49-1	AVI-UNI-cf069e49	CN1CCn2c(cc(C3=CC(=O)CO3)c(-c3coc4ncccc34)c2=O)C1		Avinash Punekar	FALSE	FALSE	FALSE	FALSE	FALSE	Superposed fragment-protein complexes and designed inhibitor by mix-and-match approach			x0104,x1093							FALSE	FALSE	3.543237204	0.5765604			22/03/2020			-1	2	FALSE	9	2	88	9	9	MANUAL_POSSIBLY
AVI-UNI-cf069e49-2	AVI-UNI-cf069e49	CN1Cc2cc(C3=CC(=O)CO3)c(-c3coc4ncccc34)c(=O)n2CC1C1CCNC(=O)C1		Avinash Punekar	FALSE	FALSE	FALSE	FALSE	FALSE	Superposed fragment-protein complexes and designed inhibitor by mix-and-match approach			x0104,x1093							FALSE	FALSE	4.50287363	0.8594731			22/03/2020			-1	2	FALSE	9	2	88	9	9	MANUAL_POSSIBLY
BAR-COM-21d20d65-1	BAR-COM-21d20d65	NC1([C@H](O)CCc2cccc(NC(=O)Nc3cccnc3)c2)CC1		Bart Lenselink	FALSE	FALSE	FALSE	FALSE	FALSE	R-group enumeration on 3 position to displace unfavorable hydration center. Watermap+glide. Poses are available- https://drive. google. com/drive/folders/1h-2u-tgSUvPn5tIbdC7QIb0m5vOqXbxp?usp=sharing			x0434						3-aminopyridine-like	FALSE	FALSE	2.916173431	0.2624401	1		22/03/2020			-1	2	FALSE	169	9	198	24	24	MANUAL_POSSIBLY
BAR-COM-21d20d65-2	BAR-COM-21d20d65	C[C@]1(CCc2cccc(NC(=O)Nc3cccnc3)c2)NC[C@@H]1O		Bart Lenselink	FALSE	FALSE	FALSE	FALSE	FALSE	R-group enumeration on 3 position to displace unfavorable hydration center. Watermap+glide. Poses are available- https://drive. google. com/drive/folders/1h-2u-tgSUvPn5tIbdC7QIb0m5vOqXbxp?usp=sharing			x0434						3-aminopyridine-like	FALSE	FALSE	3.306541832	0.36679748	3		22/03/2020			-1	2	FALSE	169	9	198	24	24	MANUAL_POSSIBLY
BAR-COM-21d20d65-3	BAR-COM-21d20d65	O=C(Nc1cccnc1)Nc1cccc(CCCc2ccc[nH]2)c1		Bart Lenselink	FALSE	FALSE	FALSE	FALSE	FALSE	R-group enumeration on 3 position to displace unfavorable hydration center. Watermap+glide. Poses are available- https://drive. google. com/drive/folders/1h-2u-tgSUvPn5tIbdC7QIb0m5vOqXbxp?usp=sharing			x0434						3-aminopyridine-like	FALSE	FALSE	2.225374299	0.16296531	2		22/03/2020			-1	2	FALSE	169	9	198	24	24	MANUAL_POSSIBLY
BAR-COM-21d20d65-4	BAR-COM-21d20d65	O=C(Nc1cccnc1)Nc1cccc(CCC2(CO)CC2)c1		Bart Lenselink	FALSE	FALSE	FALSE	FALSE	FALSE	R-group enumeration on 3 position to displace unfavorable hydration center. Watermap+glide. Poses are available- https://drive. google. com/drive/folders/1h-2u-tgSUvPn5tIbdC7QIb0m5vOqXbxp?usp=sharing			x0434						3-aminopyridine-like	FALSE	FALSE	2.19063278	0.11716955	1		22/03/2020			-1	2	FALSE	169	9	198	24	24	MANUAL_POSSIBLY
BAR-COM-21d20d65-5	BAR-COM-21d20d65	Cc1ncc(CCc2cccc(NC(=O)Nc3cccnc3)c2)[nH]1		Bart Lenselink	FALSE	FALSE	FALSE	FALSE	FALSE	R-group enumeration on 3 position to displace unfavorable hydration center. Watermap+glide. Poses are available- https://drive. google. com/drive/folders/1h-2u-tgSUvPn5tIbdC7QIb0m5vOqXbxp?usp=sharing			x0434						3-aminopyridine-like	FALSE	FALSE	2.255955661	0.16917294	2		22/03/2020			-1	2	FALSE	169	9	198	24	24	MANUAL_POSSIBLY
BAR-COM-21d20d65-6	BAR-COM-21d20d65	CCC[C@](C)(O)CCc1cccc(NC(=O)Nc2cccnc2)c1		Bart Lenselink	FALSE	FALSE	FALSE	FALSE	FALSE	R-group enumeration on 3 position to displace unfavorable hydration center. Watermap+glide. Poses are available- https://drive. google. com/drive/folders/1h-2u-tgSUvPn5tIbdC7QIb0m5vOqXbxp?usp=sharing			x0434						3-aminopyridine-like	FALSE	FALSE	2.641689721	0.23817633	2		22/03/2020			-1	2	FALSE	169	9	198	24	24	MANUAL_POSSIBLY
BAR-COM-21d20d65-7	BAR-COM-21d20d65	N#CC1(CCc2cccc(NC(=O)Nc3cccnc3)c2)CCC1		Bart Lenselink	FALSE	FALSE	FALSE	FALSE	FALSE	R-group enumeration on 3 position to displace unfavorable hydration center. Watermap+glide. Poses are available- https://drive. google. com/drive/folders/1h-2u-tgSUvPn5tIbdC7QIb0m5vOqXbxp?usp=sharing			x0434						3-aminopyridine-like	FALSE	FALSE	2.341270931	0.11800055	1		22/03/2020			-1	2	FALSE	169	9	198	24	24	MANUAL_POSSIBLY
BAR-COM-21d20d65-8	BAR-COM-21d20d65	CN(CCc1cccc(NC(=O)Nc2cccnc2)c1)C(N)=O		Bart Lenselink	FALSE	FALSE	FALSE	FALSE	FALSE	R-group enumeration on 3 position to displace unfavorable hydration center. Watermap+glide. Poses are available- https://drive. google. com/drive/folders/1h-2u-tgSUvPn5tIbdC7QIb0m5vOqXbxp?usp=sharing			x0434						3-aminopyridine-like	FALSE	FALSE	2.094028294	0.14459595	1		22/03/2020			-1	2	FALSE	169	9	198	24	24	MANUAL_POSSIBLY
BAR-COM-21d20d65-9	BAR-COM-21d20d65	NC(=O)[C@@H](F)CCc1cccc(NC(=O)Nc2cccnc2)c1		Bart Lenselink	FALSE	FALSE	FALSE	FALSE	FALSE	R-group enumeration on 3 position to displace unfavorable hydration center. Watermap+glide. Poses are available- https://drive. google. com/drive/folders/1h-2u-tgSUvPn5tIbdC7QIb0m5vOqXbxp?usp=sharing			x0434						3-aminopyridine-like	FALSE	FALSE	2.72411882	0.27494043	2		22/03/2020			-1	2	FALSE	169	9	198	24	24	MANUAL_POSSIBLY
BAR-COM-5694a99d-1	BAR-COM-5694a99d	O=C(Nc1cccnc1)Nc1ccccc1CCN1CC(O)C1		Bart Lenselink	FALSE	FALSE	FALSE	FALSE	FALSE	R-group enumeration on 3 position to displace unfavorable hydration center. Watermap+glide. Poses are available- https://drive. google. com/drive/folders/1h-2u-tgSUvPn5tIbdC7QIb0m5vOqXbxp?usp=sharing			x0434						3-aminopyridine-like	FALSE	FALSE	2.10745306	0.1474784	1		22/03/2020			-1	2	FALSE	169	5	198	24	24	MANUAL_POSSIBLY
BAR-COM-5694a99d-2	BAR-COM-5694a99d	CC(=O)NCCOc1ccccc1NC(=O)Nc1cccnc1		Bart Lenselink	FALSE	FALSE	FALSE	FALSE	FALSE	R-group enumeration on 3 position to displace unfavorable hydration center. Watermap+glide. Poses are available- https://drive. google. com/drive/folders/1h-2u-tgSUvPn5tIbdC7QIb0m5vOqXbxp?usp=sharing			x0434						3-aminopyridine-like	FALSE	FALSE	1.915813899	0.08772783	1		22/03/2020			-1	2	FALSE	169	5	198	24	24	MANUAL_POSSIBLY
BAR-COM-5694a99d-3	BAR-COM-5694a99d	CC(C)(O)COCc1ccccc1NC(=O)Nc1cccnc1		Bart Lenselink	FALSE	FALSE	FALSE	FALSE	FALSE	R-group enumeration on 3 position to displace unfavorable hydration center. Watermap+glide. Poses are available- https://drive. google. com/drive/folders/1h-2u-tgSUvPn5tIbdC7QIb0m5vOqXbxp?usp=sharing			x0434						3-aminopyridine-like	FALSE	FALSE	2.197082021	0.16661288	1		22/03/2020			-1	2	FALSE	169	5	198	24	24	MANUAL_POSSIBLY
BAR-COM-5694a99d-4	BAR-COM-5694a99d	CC(C)[C@H](O)CCc1ccccc1NC(=O)Nc1cccnc1		Bart Lenselink	FALSE	FALSE	FALSE	FALSE	FALSE	R-group enumeration on 3 position to displace unfavorable hydration center. Watermap+glide. Poses are available- https://drive. google. com/drive/folders/1h-2u-tgSUvPn5tIbdC7QIb0m5vOqXbxp?usp=sharing			x0434						3-aminopyridine-like	FALSE	FALSE	2.534929234	0.18266885	1		22/03/2020			-1	2	FALSE	169	5	198	24	24	MANUAL_POSSIBLY
BAR-COM-5694a99d-5	BAR-COM-5694a99d	O=C(Nc1cccnc1)Nc1ccccc1CCC1(O)CNC1		Bart Lenselink	FALSE	FALSE	FALSE	FALSE	FALSE	R-group enumeration on 3 position to displace unfavorable hydration center. Watermap+glide. Poses are available- https://drive. google. com/drive/folders/1h-2u-tgSUvPn5tIbdC7QIb0m5vOqXbxp?usp=sharing			x0434						3-aminopyridine-like	FALSE	FALSE	2.426248165	0.16609907	1		22/03/2020			-1	2	FALSE	169	5	198	24	24	MANUAL_POSSIBLY
GIA-UNK-595fac82-1	GIA-UNK-595fac82	CNC(=O)OC1CCN(C(=O)N2CCCCC2)CC1		Gianfranco Lopopolo	FALSE	FALSE	FALSE	FALSE	FALSE	By eye. Replacement of the inspired fragment, bearing primary chloride, with other possibility of a semi/covalent inhibition of the enzyme. Substitution with a carbamate (like e. g. physostigmine and Acetylcholinesterase inhibitors) Simple and easy chemical synthesis, most of building blocks are commercially available			x1380,x1386							FALSE	FALSE	2.243977149	0.055554498	0		22/03/2020			-1	2	FALSE	97	5	320	44	44	MANUAL_POSSIBLY	15.45152778	11.70266667
GIA-UNK-595fac82-2	GIA-UNK-595fac82	CNC(=O)OC1CCN(C(=O)c2ccccc2)CC1		Gianfranco Lopopolo	FALSE	TRUE	TRUE	FALSE	FALSE	By eye. Replacement of the inspired fragment, bearing primary chloride, with other possibility of a semi/covalent inhibition of the enzyme. Substitution with a carbamate (like e. g. physostigmine and Acetylcholinesterase inhibitors) Simple and easy chemical synthesis, most of building blocks are commercially available			x1380,x1386							FALSE	FALSE	1.88521561	0	0		22/03/2020	31/03/2020	27/04/2020	2	2	FALSE	97	5	320	44	44	MANUAL_POSSIBLY	15.45152778	11.70266667
GIA-UNK-595fac82-3	GIA-UNK-595fac82	CNC(=O)OC1CCN(C(=O)c2ccncc2)CC1		Gianfranco Lopopolo	FALSE	TRUE	TRUE	FALSE	FALSE	By eye. Replacement of the inspired fragment, bearing primary chloride, with other possibility of a semi/covalent inhibition of the enzyme. Substitution with a carbamate (like e. g. physostigmine and Acetylcholinesterase inhibitors) Simple and easy chemical synthesis, most of building blocks are commercially available			x1380,x1386							FALSE	FALSE	2.143997661	0	0		22/03/2020	31/03/2020	07/05/2020	2	2	FALSE	97	5	320	44	44	MANUAL_POSSIBLY	15.45152778	11.70266667
GIA-UNK-595fac82-4	GIA-UNK-595fac82	CNC(=O)OC1CCN(S(=O)(=O)c2ccccc2)CC1		Gianfranco Lopopolo	FALSE	TRUE	TRUE	FALSE	FALSE	By eye. Replacement of the inspired fragment, bearing primary chloride, with other possibility of a semi/covalent inhibition of the enzyme. Substitution with a carbamate (like e. g. physostigmine and Acetylcholinesterase inhibitors) Simple and easy chemical synthesis, most of building blocks are commercially available			x1380,x1386							FALSE	FALSE	2.010853707	0.053356808	0		22/03/2020	31/03/2020	07/05/2020	2	2	FALSE	97	5	320	44	44	MANUAL_POSSIBLY	15.45152778	11.70266667
GIA-UNK-595fac82-5	GIA-UNK-595fac82	CNC(=O)OC1CCN(Cc2ccccc2)CC1		Gianfranco Lopopolo	FALSE	TRUE	TRUE	FALSE	FALSE	By eye. Replacement of the inspired fragment, bearing primary chloride, with other possibility of a semi/covalent inhibition of the enzyme. Substitution with a carbamate (like e. g. physostigmine and Acetylcholinesterase inhibitors) Simple and easy chemical synthesis, most of building blocks are commercially available			x1380,x1386							FALSE	FALSE	1.853935248	0	0		22/03/2020	31/03/2020	07/05/2020	2	2	FALSE	97	5	320	44	44	MANUAL_POSSIBLY	15.45152778	11.70266667
KIM-UNI-60f168f5-1	KIM-UNI-60f168f5	CC(=O)Nc1cncc2c1CCNC2		Kim Tai Tran	FALSE	FALSE	FALSE	FALSE	FALSE	The designs are all based on fragment X0107 as the core fragment. Analogues have all been docked using Glide SP to support the various changes. Growing by fusing the fragment with a basic nitrogen-containing piperidine ring might allow for interaction with the proximal Glu166. Linking with fragment X0991 has been attempted with the other analogues, exploring various linker lengths, cyclizations a…			x0107,x0991							FALSE	FALSE	2.634355586	0.14210111	1		22/03/2020			-1	2	FALSE	16	11	718	110	110	DOCKING	13.68203604	10.85446685
KIM-UNI-60f168f5-2	KIM-UNI-60f168f5	Cc1ccncc1N1C(=O)CCNC1=O		Kim Tai Tran	FALSE	FALSE	FALSE	FALSE	FALSE	The designs are all based on fragment X0107 as the core fragment. Analogues have all been docked using Glide SP to support the various changes. Growing by fusing the fragment with a basic nitrogen-containing piperidine ring might allow for interaction with the proximal Glu166. Linking with fragment X0991 has been attempted with the other analogues, exploring various linker lengths, cyclizations a…			x0107,x0991							FALSE	FALSE	2.592416635	0.09479489	1		22/03/2020			-1	2	FALSE	16	11	718	110	110	DOCKING	13.68203604	10.85446685
KIM-UNI-60f168f5-3	KIM-UNI-60f168f5	Cc1ccncc1N1C(=O)CCN(CC(=N)N)C1=O		Kim Tai Tran	FALSE	FALSE	FALSE	FALSE	FALSE	The designs are all based on fragment X0107 as the core fragment. Analogues have all been docked using Glide SP to support the various changes. Growing by fusing the fragment with a basic nitrogen-containing piperidine ring might allow for interaction with the proximal Glu166. Linking with fragment X0991 has been attempted with the other analogues, exploring various linker lengths, cyclizations a…			x0107,x0991							FALSE	FALSE	2.847084446	0.4331447			22/03/2020			-1	2	FALSE	16	11	718	110	110	DOCKING	13.68203604	10.85446685
KIM-UNI-60f168f5-4	KIM-UNI-60f168f5	Cc1ccncc1N1C(=O)CCN(CC(N)=O)C1=O		Kim Tai Tran	FALSE	FALSE	FALSE	FALSE	FALSE	The designs are all based on fragment X0107 as the core fragment. Analogues have all been docked using Glide SP to support the various changes. Growing by fusing the fragment with a basic nitrogen-containing piperidine ring might allow for interaction with the proximal Glu166. Linking with fragment X0991 has been attempted with the other analogues, exploring various linker lengths, cyclizations a…			x0107,x0991							FALSE	FALSE	2.585549239	0.1878107	2		22/03/2020			-1	2	FALSE	16	11	718	110	110	DOCKING	13.68203604	10.85446685
KIM-UNI-60f168f5-5	KIM-UNI-60f168f5	Cc1ccncc1N1C(=O)CCN(CCC(=N)N)C1=O		Kim Tai Tran	FALSE	FALSE	FALSE	FALSE	FALSE	The designs are all based on fragment X0107 as the core fragment. Analogues have all been docked using Glide SP to support the various changes. Growing by fusing the fragment with a basic nitrogen-containing piperidine ring might allow for interaction with the proximal Glu166. Linking with fragment X0991 has been attempted with the other analogues, exploring various linker lengths, cyclizations a…			x0107,x0991							FALSE	FALSE	2.804472718	0.42775455			22/03/2020			-1	2	FALSE	16	11	718	110	110	DOCKING	13.68203604	10.85446685
KIM-UNI-60f168f5-6	KIM-UNI-60f168f5	Cc1ccncc1N1C(=O)CCN(CCC(N)=O)C1=O		Kim Tai Tran	FALSE	FALSE	FALSE	FALSE	FALSE	The designs are all based on fragment X0107 as the core fragment. Analogues have all been docked using Glide SP to support the various changes. Growing by fusing the fragment with a basic nitrogen-containing piperidine ring might allow for interaction with the proximal Glu166. Linking with fragment X0991 has been attempted with the other analogues, exploring various linker lengths, cyclizations a…			x0107,x0991							FALSE	FALSE	2.591758033	0.25389946	3		22/03/2020			-1	2	FALSE	16	11	718	110	110	DOCKING	13.68203604	10.85446685
KIM-UNI-60f168f5-7	KIM-UNI-60f168f5	Cc1ccncc1-n1c2c(ccc1=O)N(CC(=N)N)CCC2		Kim Tai Tran	FALSE	FALSE	FALSE	FALSE	FALSE	The designs are all based on fragment X0107 as the core fragment. Analogues have all been docked using Glide SP to support the various changes. Growing by fusing the fragment with a basic nitrogen-containing piperidine ring might allow for interaction with the proximal Glu166. Linking with fragment X0991 has been attempted with the other analogues, exploring various linker lengths, cyclizations a…			x0107,x0991							FALSE	FALSE	2.939958593	0.16479087	2		22/03/2020			-1	2	FALSE	16	11	718	110	110	DOCKING	13.68203604	10.85446685
KIM-UNI-60f168f5-8	KIM-UNI-60f168f5	Cc1ccncc1-n1c2c(ccc1=O)N(CC(N)=O)CCC2		Kim Tai Tran	FALSE	FALSE	FALSE	FALSE	FALSE	The designs are all based on fragment X0107 as the core fragment. Analogues have all been docked using Glide SP to support the various changes. Growing by fusing the fragment with a basic nitrogen-containing piperidine ring might allow for interaction with the proximal Glu166. Linking with fragment X0991 has been attempted with the other analogues, exploring various linker lengths, cyclizations a…			x0107,x0991							FALSE	FALSE	2.720606484	0.16354622	2		22/03/2020			-1	2	FALSE	16	11	718	110	110	DOCKING	13.68203604	10.85446685
KIM-UNI-60f168f5-9	KIM-UNI-60f168f5	Cc1ccncc1-n1c2c(ccc1=O)N(CCC(=N)N)CCC2		Kim Tai Tran	FALSE	FALSE	FALSE	FALSE	FALSE	The designs are all based on fragment X0107 as the core fragment. Analogues have all been docked using Glide SP to support the various changes. Growing by fusing the fragment with a basic nitrogen-containing piperidine ring might allow for interaction with the proximal Glu166. Linking with fragment X0991 has been attempted with the other analogues, exploring various linker lengths, cyclizations a…			x0107,x0991							FALSE	FALSE	2.897207465	0.16503671	2		22/03/2020			-1	2	FALSE	16	11	718	110	110	DOCKING	13.68203604	10.85446685
KIM-UNI-60f168f5-10	KIM-UNI-60f168f5	Cc1ccncc1-n1c2c(ccc1=O)N(CCC(N)=O)CCC2		Kim Tai Tran	FALSE	FALSE	FALSE	FALSE	FALSE	The designs are all based on fragment X0107 as the core fragment. Analogues have all been docked using Glide SP to support the various changes. Growing by fusing the fragment with a basic nitrogen-containing piperidine ring might allow for interaction with the proximal Glu166. Linking with fragment X0991 has been attempted with the other analogues, exploring various linker lengths, cyclizations a…			x0107,x0991							FALSE	FALSE	2.717218116	0.1639999	2		22/03/2020			-1	2	FALSE	16	11	718	110	110	DOCKING	13.68203604	10.85446685
KIM-UNI-60f168f5-11	KIM-UNI-60f168f5	NC(=O)CCN1CCC(=O)N(c2cncc3c2CCNC3)C1=O		Kim Tai Tran	FALSE	FALSE	FALSE	FALSE	FALSE	The designs are all based on fragment X0107 as the core fragment. Analogues have all been docked using Glide SP to support the various changes. Growing by fusing the fragment with a basic nitrogen-containing piperidine ring might allow for interaction with the proximal Glu166. Linking with fragment X0991 has been attempted with the other analogues, exploring various linker lengths, cyclizations a…			x0107,x0991							FALSE	FALSE	2.989109714	0.27333146	3		22/03/2020			-1	2	FALSE	16	11	718	110	110	DOCKING	13.68203604	10.85446685
GIA-UNK-5ec6c2b8-1	GIA-UNK-5ec6c2b8	O=C(S)C1CCN(C(=O)c2ccccc2)CC1		Gianfranco Lopopolo	FALSE	FALSE	FALSE	FALSE	FALSE	Eye. Replacement of the chloromethylene group with a thiocarboxylic acid. Aimed covalently bond with sulfur of proximal cysteine Simple synthesis, couplings and formation of thiocarboxylic acid. Some of them think already available in some chemical libraries			x1380,x1386							FALSE	FALSE	1.973763697	0.17458247	1		22/03/2020			-1	2	FALSE	97	5	258	36	36	MANUAL	12.74111111	11.10067778
GIA-UNK-5ec6c2b8-2	GIA-UNK-5ec6c2b8	O=C(S)C1CCN(C(=O)C2CCCCC2)CC1		Gianfranco Lopopolo	FALSE	FALSE	FALSE	FALSE	FALSE	Eye. Replacement of the chloromethylene group with a thiocarboxylic acid. Aimed covalently bond with sulfur of proximal cysteine Simple synthesis, couplings and formation of thiocarboxylic acid. Some of them think already available in some chemical libraries			x1380,x1386							FALSE	FALSE	2.273224274	0.18239954	1		22/03/2020			-1	2	FALSE	97	5	258	36	36	MANUAL	12.74111111	11.10067778
GIA-UNK-5ec6c2b8-3	GIA-UNK-5ec6c2b8	O=C(S)C1CCN(Cc2ccccc2)CC1		Gianfranco Lopopolo	FALSE	FALSE	FALSE	FALSE	FALSE	Eye. Replacement of the chloromethylene group with a thiocarboxylic acid. Aimed covalently bond with sulfur of proximal cysteine Simple synthesis, couplings and formation of thiocarboxylic acid. Some of them think already available in some chemical libraries			x1380,x1386							FALSE	FALSE	1.948994295	0.17654261	1		22/03/2020			-1	2	FALSE	97	5	258	36	36	MANUAL	12.74111111	11.10067778
GIA-UNK-5ec6c2b8-4	GIA-UNK-5ec6c2b8	O=C(S)C1CCN(S(=O)(=O)c2ccccc2)CC1		Gianfranco Lopopolo	FALSE	FALSE	FALSE	FALSE	FALSE	Eye. Replacement of the chloromethylene group with a thiocarboxylic acid. Aimed covalently bond with sulfur of proximal cysteine Simple synthesis, couplings and formation of thiocarboxylic acid. Some of them think already available in some chemical libraries			x1380,x1386							FALSE	FALSE	2.104668964	0.19749619	1		22/03/2020			-1	2	FALSE	97	5	258	36	36	MANUAL	12.74111111	11.10067778
GIA-UNK-5ec6c2b8-5	GIA-UNK-5ec6c2b8	O=C(S)C1CCN(C(=O)Cc2ccccc2)CC1		Gianfranco Lopopolo	FALSE	FALSE	FALSE	FALSE	FALSE	Eye. Replacement of the chloromethylene group with a thiocarboxylic acid. Aimed covalently bond with sulfur of proximal cysteine Simple synthesis, couplings and formation of thiocarboxylic acid. Some of them think already available in some chemical libraries			x1380,x1386							FALSE	FALSE	2.044460675	0.18388416	1		22/03/2020			-1	2	FALSE	97	5	258	36	36	MANUAL	12.74111111	11.10067778
JOO-PER-74f994a9-1	JOO-PER-74f994a9	Cc1cccc(CN2CCC(C#N)CC2)c1		Joost Uitdehaag	FALSE	FALSE	FALSE	FALSE	FALSE	I like fragment 0692 because it has nice interactions in the active site around Met49. I assume the methylketone is the warhead and the catalytic Cys145 attacks on the carbon of the ketone, although this is not completely correctly modelled in the X-ray structure. My first step would be to replace the ketone warhead with a more drug-like warhead. A nitrile is an excellent choice, since this is th…			x0692							TRUE	TRUE	2.038133425	0.053260084	0		22/03/2020			-1	2	FALSE	18	1	865	144	144	MANUAL_POSSIBLY	12.66421769	11.83367279
CHR-SOS-70e4c98a-1	CHR-SOS-70e4c98a	O=C(CC1(Oc2ccccc2)CCCCC1)Nc1cccnc1		Chris De Graaf	FALSE	FALSE	FALSE	FALSE	FALSE	Structure-based design combining: 1) X_0678 and X_0107 (targeting the S1 and S1' pockets) 2) X_0161, X_0195, X_0946 (providing a vector to target the S3 pocket from the S1' pocket) The (cyclohexyloxy)benzene solution in this design series may: - provide a better conformation and vector into the S3 pocket than the cyclohexyl solution defined in the CHR-SOS-f73 and CHR-SOS-s96 design series - provi…			x0107,x0161,x0195,x0678,x0946						3-aminopyridine-like	FALSE	FALSE	2.344750406	0.09780537	1		22/03/2020			-1	2	FALSE	101	11	1119	166	166	MANUAL_POSSIBLY	57.54678501	19.87159665
CHR-SOS-70e4c98a-2	CHR-SOS-70e4c98a	NS(=O)(=O)c1ccc(OC2(CC(=O)Nc3cccnc3)CCCCC2)cc1		Chris De Graaf	FALSE	FALSE	FALSE	FALSE	FALSE	Structure-based design combining: 1) X_0678 and X_0107 (targeting the S1 and S1' pockets) 2) X_0161, X_0195, X_0946 (providing a vector to target the S3 pocket from the S1' pocket) The (cyclohexyloxy)benzene solution in this design series may: - provide a better conformation and vector into the S3 pocket than the cyclohexyl solution defined in the CHR-SOS-f73 and CHR-SOS-s96 design series - provi…			x0107,x0161,x0195,x0678,x0946						3-aminopyridine-like	FALSE	FALSE	2.519525163	0.08911177	1		22/03/2020			-1	2	FALSE	101	11	1119	166	166	MANUAL_POSSIBLY	57.54678501	19.87159665
CHR-SOS-70e4c98a-3	CHR-SOS-70e4c98a	O=C(CC1(Oc2ccccc2)CCCC1)Nc1cccnc1		Chris De Graaf	FALSE	FALSE	FALSE	FALSE	FALSE	Structure-based design combining: 1) X_0678 and X_0107 (targeting the S1 and S1' pockets) 2) X_0161, X_0195, X_0946 (providing a vector to target the S3 pocket from the S1' pocket) The (cyclohexyloxy)benzene solution in this design series may: - provide a better conformation and vector into the S3 pocket than the cyclohexyl solution defined in the CHR-SOS-f73 and CHR-SOS-s96 design series - provi…			x0107,x0161,x0195,x0678,x0946						3-aminopyridine-like	FALSE	FALSE	2.345406671	0.1414732	1		22/03/2020			-1	2	FALSE	101	11	1119	166	166	MANUAL_POSSIBLY	57.54678501	19.87159665
CHR-SOS-70e4c98a-4	CHR-SOS-70e4c98a	NS(=O)(=O)c1cccc(OC2(CC(=O)Nc3cccnc3)CCCC2)c1		Chris De Graaf	FALSE	FALSE	FALSE	FALSE	FALSE	Structure-based design combining: 1) X_0678 and X_0107 (targeting the S1 and S1' pockets) 2) X_0161, X_0195, X_0946 (providing a vector to target the S3 pocket from the S1' pocket) The (cyclohexyloxy)benzene solution in this design series may: - provide a better conformation and vector into the S3 pocket than the cyclohexyl solution defined in the CHR-SOS-f73 and CHR-SOS-s96 design series - provi…			x0107,x0161,x0195,x0678,x0946						3-aminopyridine-like	FALSE	FALSE	2.591529697	0.16932969	1		22/03/2020			-1	2	FALSE	101	11	1119	166	166	MANUAL_POSSIBLY	57.54678501	19.87159665
CHR-SOS-70e4c98a-5	CHR-SOS-70e4c98a	CS(=O)(=O)c1ccc(OC2(CC(=O)Nc3cccnc3)CCCC2)cc1		Chris De Graaf	FALSE	FALSE	FALSE	FALSE	FALSE	Structure-based design combining: 1) X_0678 and X_0107 (targeting the S1 and S1' pockets) 2) X_0161, X_0195, X_0946 (providing a vector to target the S3 pocket from the S1' pocket) The (cyclohexyloxy)benzene solution in this design series may: - provide a better conformation and vector into the S3 pocket than the cyclohexyl solution defined in the CHR-SOS-f73 and CHR-SOS-s96 design series - provi…			x0107,x0161,x0195,x0678,x0946						3-aminopyridine-like	FALSE	FALSE	2.496853814	0.1333206	1		22/03/2020			-1	2	FALSE	101	11	1119	166	166	MANUAL_POSSIBLY	57.54678501	19.87159665
CHR-SOS-70e4c98a-6	CHR-SOS-70e4c98a	O=C(CC1(Oc2ccccc2)CC1)Nc1cccnc1		Chris De Graaf	FALSE	FALSE	FALSE	FALSE	FALSE	Structure-based design combining: 1) X_0678 and X_0107 (targeting the S1 and S1' pockets) 2) X_0161, X_0195, X_0946 (providing a vector to target the S3 pocket from the S1' pocket) The (cyclohexyloxy)benzene solution in this design series may: - provide a better conformation and vector into the S3 pocket than the cyclohexyl solution defined in the CHR-SOS-f73 and CHR-SOS-s96 design series - provi…			x0107,x0161,x0195,x0678,x0946						3-aminopyridine-like	FALSE	FALSE	2.276021366	0.05488272	0		22/03/2020			-1	2	FALSE	101	11	1119	166	166	MANUAL_POSSIBLY	57.54678501	19.87159665
CHR-SOS-70e4c98a-7	CHR-SOS-70e4c98a	NS(=O)(=O)c1cccc(OC2(CC(=O)Nc3cccnc3)CC2)c1		Chris De Graaf	FALSE	FALSE	FALSE	FALSE	FALSE	Structure-based design combining: 1) X_0678 and X_0107 (targeting the S1 and S1' pockets) 2) X_0161, X_0195, X_0946 (providing a vector to target the S3 pocket from the S1' pocket) The (cyclohexyloxy)benzene solution in this design series may: - provide a better conformation and vector into the S3 pocket than the cyclohexyl solution defined in the CHR-SOS-f73 and CHR-SOS-s96 design series - provi…			x0107,x0161,x0195,x0678,x0946						3-aminopyridine-like	FALSE	FALSE	2.534915008	0.14870127	1		22/03/2020			-1	2	FALSE	101	11	1119	166	166	MANUAL_POSSIBLY	57.54678501	19.87159665
CHR-SOS-70e4c98a-8	CHR-SOS-70e4c98a	O=C(CC1(Oc2ccccc2)CCC1)Nc1cccnc1		Chris De Graaf	FALSE	FALSE	FALSE	FALSE	FALSE	Structure-based design combining: 1) X_0678 and X_0107 (targeting the S1 and S1' pockets) 2) X_0161, X_0195, X_0946 (providing a vector to target the S3 pocket from the S1' pocket) The (cyclohexyloxy)benzene solution in this design series may: - provide a better conformation and vector into the S3 pocket than the cyclohexyl solution defined in the CHR-SOS-f73 and CHR-SOS-s96 design series - provi…			x0107,x0161,x0195,x0678,x0946						3-aminopyridine-like	FALSE	FALSE	2.289664806	0.13437997	1		22/03/2020			-1	2	FALSE	101	11	1119	166	166	MANUAL_POSSIBLY	57.54678501	19.87159665
CHR-SOS-70e4c98a-9	CHR-SOS-70e4c98a	NS(=O)(=O)c1cccc(OC2(CC(=O)Nc3cccnc3)CCC2)c1		Chris De Graaf	FALSE	FALSE	FALSE	FALSE	FALSE	Structure-based design combining: 1) X_0678 and X_0107 (targeting the S1 and S1' pockets) 2) X_0161, X_0195, X_0946 (providing a vector to target the S3 pocket from the S1' pocket) The (cyclohexyloxy)benzene solution in this design series may: - provide a better conformation and vector into the S3 pocket than the cyclohexyl solution defined in the CHR-SOS-f73 and CHR-SOS-s96 design series - provi…			x0107,x0161,x0195,x0678,x0946						3-aminopyridine-like	FALSE	FALSE	2.545481786	0.14440207	1		22/03/2020			-1	2	FALSE	101	11	1119	166	166	MANUAL_POSSIBLY	57.54678501	19.87159665
CHR-SOS-70e4c98a-11	CHR-SOS-70e4c98a	NS(=O)(=O)c1ccc(OC2(CC(=O)Nc3cccnc3)CC2)cc1		Chris De Graaf	FALSE	FALSE	FALSE	FALSE	FALSE	Structure-based design combining: 1) X_0678 and X_0107 (targeting the S1 and S1' pockets) 2) X_0161, X_0195, X_0946 (providing a vector to target the S3 pocket from the S1' pocket) The (cyclohexyloxy)benzene solution in this design series may: - provide a better conformation and vector into the S3 pocket than the cyclohexyl solution defined in the CHR-SOS-f73 and CHR-SOS-s96 design series - provi…			x0107,x0161,x0195,x0678,x0946						3-aminopyridine-like	FALSE	FALSE	2.453427293	0.13651513	1		22/03/2020			-1	2	FALSE	101	11	1119	166	166	MANUAL_POSSIBLY	57.54678501	19.87159665
CHR-SOS-70e4c98a-12	CHR-SOS-70e4c98a	NS(=O)(=O)c1cccc(OC2(CC(=O)Nc3cccnc3)CCCCC2)c1		Chris De Graaf	FALSE	FALSE	FALSE	FALSE	FALSE	Structure-based design combining: 1) X_0678 and X_0107 (targeting the S1 and S1' pockets) 2) X_0161, X_0195, X_0946 (providing a vector to target the S3 pocket from the S1' pocket) The (cyclohexyloxy)benzene solution in this design series may: - provide a better conformation and vector into the S3 pocket than the cyclohexyl solution defined in the CHR-SOS-f73 and CHR-SOS-s96 design series - provi…			x0107,x0161,x0195,x0678,x0946						3-aminopyridine-like	FALSE	FALSE	2.590430058	0.14563441	1		22/03/2020			-1	2	FALSE	101	11	1119	166	166	MANUAL_POSSIBLY	57.54678501	19.87159665
CHR-SOS-1f323c23-1	CHR-SOS-1f323c23	Cc1ccncc1NC(=O)NC1(Oc2ccccc2)CCCCC1		Chris De Graaf	FALSE	FALSE	FALSE	FALSE	FALSE	Structure-based design combining: 1) X_0678 and X_0107 (targeting the S1 and S1' pockets) 2) X_0161, X_0195, X_0946 (providing a vector to target the S3 pocket from the S1' pocket) Urea variant of CHR-SOS-70e design series. The (cyclohexyloxy)benzene solution in this design series may: - provide a better conformation and vector into the S3 pocket than the cyclohexyl solution defined in the CHR-SO…			x0107,x0161,x0195,x0678,x0946						3-aminopyridine-like	FALSE	FALSE	2.579205991	0.5051626			22/03/2020			-1	2	FALSE	101	12	1201	178	178	MANUAL_POSSIBLY	25.67895492	16.05054098
CHR-SOS-1f323c23-2	CHR-SOS-1f323c23	Cc1ccncc1NC(=O)NC1(Oc2cccc(S(N)(=O)=O)c2)CCCCC1		Chris De Graaf	FALSE	FALSE	FALSE	FALSE	FALSE	Structure-based design combining: 1) X_0678 and X_0107 (targeting the S1 and S1' pockets) 2) X_0161, X_0195, X_0946 (providing a vector to target the S3 pocket from the S1' pocket) Urea variant of CHR-SOS-70e design series. The (cyclohexyloxy)benzene solution in this design series may: - provide a better conformation and vector into the S3 pocket than the cyclohexyl solution defined in the CHR-SO…			x0107,x0161,x0195,x0678,x0946						3-aminopyridine-like	FALSE	FALSE	2.799364896	0.57832336			22/03/2020			-1	2	FALSE	101	12	1201	178	178	MANUAL_POSSIBLY	25.67895492	16.05054098
CHR-SOS-1f323c23-3	CHR-SOS-1f323c23	Cc1ccncc1NC(=O)NC1(Oc2ccc(S(N)(=O)=O)cc2)CCCCC1		Chris De Graaf	FALSE	FALSE	FALSE	FALSE	FALSE	Structure-based design combining: 1) X_0678 and X_0107 (targeting the S1 and S1' pockets) 2) X_0161, X_0195, X_0946 (providing a vector to target the S3 pocket from the S1' pocket) Urea variant of CHR-SOS-70e design series. The (cyclohexyloxy)benzene solution in this design series may: - provide a better conformation and vector into the S3 pocket than the cyclohexyl solution defined in the CHR-SO…			x0107,x0161,x0195,x0678,x0946						3-aminopyridine-like	FALSE	FALSE	2.730255062	0.58242816			22/03/2020			-1	2	FALSE	101	12	1201	178	178	MANUAL_POSSIBLY	25.67895492	16.05054098
CHR-SOS-1f323c23-4	CHR-SOS-1f323c23	Cc1ccncc1NC(=O)NC1(Oc2ccccc2)CCCC1		Chris De Graaf	FALSE	FALSE	FALSE	FALSE	FALSE	Structure-based design combining: 1) X_0678 and X_0107 (targeting the S1 and S1' pockets) 2) X_0161, X_0195, X_0946 (providing a vector to target the S3 pocket from the S1' pocket) Urea variant of CHR-SOS-70e design series. The (cyclohexyloxy)benzene solution in this design series may: - provide a better conformation and vector into the S3 pocket than the cyclohexyl solution defined in the CHR-SO…			x0107,x0161,x0195,x0678,x0946						3-aminopyridine-like	FALSE	FALSE	2.587873642	0.50211924			22/03/2020			-1	2	FALSE	101	12	1201	178	178	MANUAL_POSSIBLY	25.67895492	16.05054098
CHR-SOS-1f323c23-5	CHR-SOS-1f323c23	Cc1ccncc1NC(=O)NC1(Oc2cccc(S(N)(=O)=O)c2)CCCC1		Chris De Graaf	FALSE	FALSE	FALSE	FALSE	FALSE	Structure-based design combining: 1) X_0678 and X_0107 (targeting the S1 and S1' pockets) 2) X_0161, X_0195, X_0946 (providing a vector to target the S3 pocket from the S1' pocket) Urea variant of CHR-SOS-70e design series. The (cyclohexyloxy)benzene solution in this design series may: - provide a better conformation and vector into the S3 pocket than the cyclohexyl solution defined in the CHR-SO…			x0107,x0161,x0195,x0678,x0946						3-aminopyridine-like	FALSE	FALSE	2.806442763	0.57618886			22/03/2020			-1	2	FALSE	101	12	1201	178	178	MANUAL_POSSIBLY	25.67895492	16.05054098
CHR-SOS-1f323c23-6	CHR-SOS-1f323c23	Cc1ccncc1NC(=O)NC1(Oc2ccc(S(C)(=O)=O)cc2)CCCC1		Chris De Graaf	FALSE	FALSE	FALSE	FALSE	FALSE	Structure-based design combining: 1) X_0678 and X_0107 (targeting the S1 and S1' pockets) 2) X_0161, X_0195, X_0946 (providing a vector to target the S3 pocket from the S1' pocket) Urea variant of CHR-SOS-70e design series. The (cyclohexyloxy)benzene solution in this design series may: - provide a better conformation and vector into the S3 pocket than the cyclohexyl solution defined in the CHR-SO…			x0107,x0161,x0195,x0678,x0946						3-aminopyridine-like	FALSE	FALSE	2.714258351	0.56607854			22/03/2020			-1	2	FALSE	101	12	1201	178	178	MANUAL_POSSIBLY	25.67895492	16.05054098
CHR-SOS-1f323c23-7	CHR-SOS-1f323c23	Cc1ccncc1NC(=O)NC1(Oc2ccccc2)CCC1		Chris De Graaf	FALSE	FALSE	FALSE	FALSE	FALSE	Structure-based design combining: 1) X_0678 and X_0107 (targeting the S1 and S1' pockets) 2) X_0161, X_0195, X_0946 (providing a vector to target the S3 pocket from the S1' pocket) Urea variant of CHR-SOS-70e design series. The (cyclohexyloxy)benzene solution in this design series may: - provide a better conformation and vector into the S3 pocket than the cyclohexyl solution defined in the CHR-SO…			x0107,x0161,x0195,x0678,x0946						3-aminopyridine-like	FALSE	FALSE	2.521228852	0.43185526			22/03/2020			-1	2	FALSE	101	12	1201	178	178	MANUAL_POSSIBLY	25.67895492	16.05054098
CHR-SOS-1f323c23-8	CHR-SOS-1f323c23	Cc1ccncc1NC(=O)NC1(Oc2cccc(S(N)(=O)=O)c2)CCC1		Chris De Graaf	FALSE	FALSE	FALSE	FALSE	FALSE	Structure-based design combining: 1) X_0678 and X_0107 (targeting the S1 and S1' pockets) 2) X_0161, X_0195, X_0946 (providing a vector to target the S3 pocket from the S1' pocket) Urea variant of CHR-SOS-70e design series. The (cyclohexyloxy)benzene solution in this design series may: - provide a better conformation and vector into the S3 pocket than the cyclohexyl solution defined in the CHR-SO…			x0107,x0161,x0195,x0678,x0946						3-aminopyridine-like	FALSE	FALSE	2.748966028	0.5835466			22/03/2020			-1	2	FALSE	101	12	1201	178	178	MANUAL_POSSIBLY	25.67895492	16.05054098
CHR-SOS-1f323c23-9	CHR-SOS-1f323c23	Cc1ccncc1NC(=O)NC1(Oc2ccc(S(N)(=O)=O)cc2)CCC1		Chris De Graaf	FALSE	FALSE	FALSE	FALSE	FALSE	Structure-based design combining: 1) X_0678 and X_0107 (targeting the S1 and S1' pockets) 2) X_0161, X_0195, X_0946 (providing a vector to target the S3 pocket from the S1' pocket) Urea variant of CHR-SOS-70e design series. The (cyclohexyloxy)benzene solution in this design series may: - provide a better conformation and vector into the S3 pocket than the cyclohexyl solution defined in the CHR-SO…			x0107,x0161,x0195,x0678,x0946						3-aminopyridine-like	FALSE	FALSE	2.673137182	0.5703143			22/03/2020			-1	2	FALSE	101	12	1201	178	178	MANUAL_POSSIBLY	25.67895492	16.05054098
CHR-SOS-1f323c23-10	CHR-SOS-1f323c23	Cc1ccncc1NC(=O)NC1(Oc2ccccc2)CC1		Chris De Graaf	FALSE	FALSE	FALSE	FALSE	FALSE	Structure-based design combining: 1) X_0678 and X_0107 (targeting the S1 and S1' pockets) 2) X_0161, X_0195, X_0946 (providing a vector to target the S3 pocket from the S1' pocket) Urea variant of CHR-SOS-70e design series. The (cyclohexyloxy)benzene solution in this design series may: - provide a better conformation and vector into the S3 pocket than the cyclohexyl solution defined in the CHR-SO…			x0107,x0161,x0195,x0678,x0946						3-aminopyridine-like	FALSE	FALSE	2.544560544	0.17919753	2		22/03/2020			-1	2	FALSE	101	12	1201	178	178	MANUAL_POSSIBLY	25.67895492	16.05054098
CHR-SOS-1f323c23-11	CHR-SOS-1f323c23	Cc1ccncc1NC(=O)NC1(Oc2cccc(S(N)(=O)=O)c2)CC1		Chris De Graaf	FALSE	FALSE	FALSE	FALSE	FALSE	Structure-based design combining: 1) X_0678 and X_0107 (targeting the S1 and S1' pockets) 2) X_0161, X_0195, X_0946 (providing a vector to target the S3 pocket from the S1' pocket) Urea variant of CHR-SOS-70e design series. The (cyclohexyloxy)benzene solution in this design series may: - provide a better conformation and vector into the S3 pocket than the cyclohexyl solution defined in the CHR-SO…			x0107,x0161,x0195,x0678,x0946						3-aminopyridine-like	FALSE	FALSE	2.769162273	0.24921717	3		22/03/2020			-1	2	FALSE	101	12	1201	178	178	MANUAL_POSSIBLY	25.67895492	16.05054098
CHR-SOS-1f323c23-12	CHR-SOS-1f323c23	Cc1ccncc1NC(=O)NC1(Oc2ccc(S(N)(=O)=O)cc2)CC1		Chris De Graaf	FALSE	FALSE	FALSE	FALSE	FALSE	Structure-based design combining: 1) X_0678 and X_0107 (targeting the S1 and S1' pockets) 2) X_0161, X_0195, X_0946 (providing a vector to target the S3 pocket from the S1' pocket) Urea variant of CHR-SOS-70e design series. The (cyclohexyloxy)benzene solution in this design series may: - provide a better conformation and vector into the S3 pocket than the cyclohexyl solution defined in the CHR-SO…			x0107,x0161,x0195,x0678,x0946						3-aminopyridine-like	FALSE	FALSE	2.69003652	0.16701086	2		22/03/2020			-1	2	FALSE	101	12	1201	178	178	MANUAL_POSSIBLY	25.67895492	16.05054098
CHR-SOS-6c45c019-1	CHR-SOS-6c45c019	Cc1ccncc1NC(=O)NC1(C#Cc2ccccn2)CCCCC1		Chris De Graaf	FALSE	FALSE	FALSE	FALSE	FALSE	Structure-based design combining: 1) X_0678 and X_0107 (targeting the S1 and S1' pockets) 2) X_0161, X_0195, X_0946 (providing a vector to target the S3 pocket from the S1' pocket) 3) Rigidi ethynyl linker and N-heterocycles to stabilise conserved water network in X-ray crystal structures: - 2-pyridine - 3-pyridine - 4-pyridine - methyl-imidazole Urea variant of CHR-SOS-b30 - pyrimidine - pyridaz…			x0107,x0161,x0195,x0678,x0946						3-aminopyridine-like	FALSE	FALSE	2.758343965	0.12993877	1		22/03/2020			-1	2	FALSE	101	16	415	60	60	MANUAL	24.29333333	17.58313277
CHR-SOS-6c45c019-2	CHR-SOS-6c45c019	Cc1ccncc1NC(=O)NC1(C#Cc2cccnc2)CCCCC1		Chris De Graaf	FALSE	FALSE	FALSE	FALSE	FALSE	Structure-based design combining: 1) X_0678 and X_0107 (targeting the S1 and S1' pockets) 2) X_0161, X_0195, X_0946 (providing a vector to target the S3 pocket from the S1' pocket) 3) Rigidi ethynyl linker and N-heterocycles to stabilise conserved water network in X-ray crystal structures: - 2-pyridine - 3-pyridine - 4-pyridine - methyl-imidazole Urea variant of CHR-SOS-b30 - pyrimidine - pyridaz…			x0107,x0161,x0195,x0678,x0946						3-aminopyridine-like	FALSE	FALSE	2.722571573	0.12996598	1		22/03/2020			-1	2	FALSE	101	16	415	60	60	MANUAL	24.29333333	17.58313277
CHR-SOS-6c45c019-3	CHR-SOS-6c45c019	Cc1ccncc1NC(=O)NC1(C#Cc2cncnc2)CCCCC1		Chris De Graaf	FALSE	FALSE	FALSE	FALSE	FALSE	Structure-based design combining: 1) X_0678 and X_0107 (targeting the S1 and S1' pockets) 2) X_0161, X_0195, X_0946 (providing a vector to target the S3 pocket from the S1' pocket) 3) Rigidi ethynyl linker and N-heterocycles to stabilise conserved water network in X-ray crystal structures: - 2-pyridine - 3-pyridine - 4-pyridine - methyl-imidazole Urea variant of CHR-SOS-b30 - pyrimidine - pyridaz…			x0107,x0161,x0195,x0678,x0946						3-aminopyridine-like	FALSE	FALSE	2.896471679	0.13061897	1		22/03/2020			-1	2	FALSE	101	16	415	60	60	MANUAL	24.29333333	17.58313277
CHR-SOS-6c45c019-4	CHR-SOS-6c45c019	Cc1ccncc1NC(=O)NC1(C#Cc2ccccn2)CCCC1		Chris De Graaf	FALSE	FALSE	FALSE	FALSE	FALSE	Structure-based design combining: 1) X_0678 and X_0107 (targeting the S1 and S1' pockets) 2) X_0161, X_0195, X_0946 (providing a vector to target the S3 pocket from the S1' pocket) 3) Rigidi ethynyl linker and N-heterocycles to stabilise conserved water network in X-ray crystal structures: - 2-pyridine - 3-pyridine - 4-pyridine - methyl-imidazole Urea variant of CHR-SOS-b30 - pyrimidine - pyridaz…			x0107,x0161,x0195,x0678,x0946						3-aminopyridine-like	FALSE	FALSE	2.771519178	0.1298797	1		22/03/2020			-1	2	FALSE	101	16	415	60	60	MANUAL	24.29333333	17.58313277
CHR-SOS-6c45c019-5	CHR-SOS-6c45c019	Cc1ccncc1NC(=O)NC1(C#Cc2cccnc2)CCCC1		Chris De Graaf	FALSE	FALSE	FALSE	FALSE	FALSE	Structure-based design combining: 1) X_0678 and X_0107 (targeting the S1 and S1' pockets) 2) X_0161, X_0195, X_0946 (providing a vector to target the S3 pocket from the S1' pocket) 3) Rigidi ethynyl linker and N-heterocycles to stabilise conserved water network in X-ray crystal structures: - 2-pyridine - 3-pyridine - 4-pyridine - methyl-imidazole Urea variant of CHR-SOS-b30 - pyrimidine - pyridaz…			x0107,x0161,x0195,x0678,x0946						3-aminopyridine-like	FALSE	FALSE	2.734213683	0.12999639	1		22/03/2020			-1	2	FALSE	101	16	415	60	60	MANUAL	24.29333333	17.58313277
CHR-SOS-6c45c019-6	CHR-SOS-6c45c019	Cc1ccncc1NC(=O)NC1(C#Cc2cncnc2)CCCC1		Chris De Graaf	FALSE	FALSE	FALSE	FALSE	FALSE	Structure-based design combining: 1) X_0678 and X_0107 (targeting the S1 and S1' pockets) 2) X_0161, X_0195, X_0946 (providing a vector to target the S3 pocket from the S1' pocket) 3) Rigidi ethynyl linker and N-heterocycles to stabilise conserved water network in X-ray crystal structures: - 2-pyridine - 3-pyridine - 4-pyridine - methyl-imidazole Urea variant of CHR-SOS-b30 - pyrimidine - pyridaz…			x0107,x0161,x0195,x0678,x0946						3-aminopyridine-like	FALSE	FALSE	2.91556665	0.13059813	1		22/03/2020			-1	2	FALSE	101	16	415	60	60	MANUAL	24.29333333	17.58313277
CHR-SOS-6c45c019-7	CHR-SOS-6c45c019	Cc1ccncc1NC(=O)NC1(C#Cc2ccccn2)CCC1		Chris De Graaf	FALSE	FALSE	FALSE	FALSE	FALSE	Structure-based design combining: 1) X_0678 and X_0107 (targeting the S1 and S1' pockets) 2) X_0161, X_0195, X_0946 (providing a vector to target the S3 pocket from the S1' pocket) 3) Rigidi ethynyl linker and N-heterocycles to stabilise conserved water network in X-ray crystal structures: - 2-pyridine - 3-pyridine - 4-pyridine - methyl-imidazole Urea variant of CHR-SOS-b30 - pyrimidine - pyridaz…			x0107,x0161,x0195,x0678,x0946						3-aminopyridine-like	FALSE	FALSE	2.751116696	0.12985888	1		22/03/2020			-1	2	FALSE	101	16	415	60	60	MANUAL	24.29333333	17.58313277
CHR-SOS-6c45c019-8	CHR-SOS-6c45c019	Cc1ccncc1NC(=O)NC1(C#Cc2cccnc2)CCC1		Chris De Graaf	FALSE	FALSE	FALSE	FALSE	FALSE	Structure-based design combining: 1) X_0678 and X_0107 (targeting the S1 and S1' pockets) 2) X_0161, X_0195, X_0946 (providing a vector to target the S3 pocket from the S1' pocket) 3) Rigidi ethynyl linker and N-heterocycles to stabilise conserved water network in X-ray crystal structures: - 2-pyridine - 3-pyridine - 4-pyridine - methyl-imidazole Urea variant of CHR-SOS-b30 - pyrimidine - pyridaz…			x0107,x0161,x0195,x0678,x0946						3-aminopyridine-like	FALSE	FALSE	2.711550262	0.13034536	1		22/03/2020			-1	2	FALSE	101	16	415	60	60	MANUAL	24.29333333	17.58313277
CHR-SOS-6c45c019-9	CHR-SOS-6c45c019	Cc1ccncc1NC(=O)NC1(C#Cc2cncnc2)CCC1		Chris De Graaf	FALSE	FALSE	FALSE	FALSE	FALSE	Structure-based design combining: 1) X_0678 and X_0107 (targeting the S1 and S1' pockets) 2) X_0161, X_0195, X_0946 (providing a vector to target the S3 pocket from the S1' pocket) 3) Rigidi ethynyl linker and N-heterocycles to stabilise conserved water network in X-ray crystal structures: - 2-pyridine - 3-pyridine - 4-pyridine - methyl-imidazole Urea variant of CHR-SOS-b30 - pyrimidine - pyridaz…			x0107,x0161,x0195,x0678,x0946						3-aminopyridine-like	FALSE	FALSE	2.903894318	0.1305596	1		22/03/2020			-1	2	FALSE	101	16	415	60	60	MANUAL	24.29333333	17.58313277
CHR-SOS-6c45c019-10	CHR-SOS-6c45c019	Cc1ccncc1NC(=O)NC1(C#Cc2ccccn2)CC1		Chris De Graaf	FALSE	FALSE	FALSE	FALSE	FALSE	Structure-based design combining: 1) X_0678 and X_0107 (targeting the S1 and S1' pockets) 2) X_0161, X_0195, X_0946 (providing a vector to target the S3 pocket from the S1' pocket) 3) Rigidi ethynyl linker and N-heterocycles to stabilise conserved water network in X-ray crystal structures: - 2-pyridine - 3-pyridine - 4-pyridine - methyl-imidazole Urea variant of CHR-SOS-b30 - pyrimidine - pyridaz…			x0107,x0161,x0195,x0678,x0946						3-aminopyridine-like	FALSE	FALSE	2.760767313	0.12987308	1		22/03/2020			-1	2	FALSE	101	16	415	60	60	MANUAL	24.29333333	17.58313277
CHR-SOS-6c45c019-11	CHR-SOS-6c45c019	Cc1ccncc1NC(=O)NC1(C#Cc2cccnc2)CC1		Chris De Graaf	FALSE	FALSE	FALSE	FALSE	FALSE	Structure-based design combining: 1) X_0678 and X_0107 (targeting the S1 and S1' pockets) 2) X_0161, X_0195, X_0946 (providing a vector to target the S3 pocket from the S1' pocket) 3) Rigidi ethynyl linker and N-heterocycles to stabilise conserved water network in X-ray crystal structures: - 2-pyridine - 3-pyridine - 4-pyridine - methyl-imidazole Urea variant of CHR-SOS-b30 - pyrimidine - pyridaz…			x0107,x0161,x0195,x0678,x0946						3-aminopyridine-like	FALSE	FALSE	2.719316764	0.12996377	1		22/03/2020			-1	2	FALSE	101	16	415	60	60	MANUAL	24.29333333	17.58313277
CHR-SOS-6c45c019-12	CHR-SOS-6c45c019	Cc1ccncc1NC(=O)NC1(C#Cc2cncnc2)CC1		Chris De Graaf	FALSE	FALSE	FALSE	FALSE	FALSE	Structure-based design combining: 1) X_0678 and X_0107 (targeting the S1 and S1' pockets) 2) X_0161, X_0195, X_0946 (providing a vector to target the S3 pocket from the S1' pocket) 3) Rigidi ethynyl linker and N-heterocycles to stabilise conserved water network in X-ray crystal structures: - 2-pyridine - 3-pyridine - 4-pyridine - methyl-imidazole Urea variant of CHR-SOS-b30 - pyrimidine - pyridaz…			x0107,x0161,x0195,x0678,x0946						3-aminopyridine-like	FALSE	FALSE	2.92082006	0.13058051	1		22/03/2020			-1	2	FALSE	101	16	415	60	60	MANUAL	24.29333333	17.58313277
CHR-SOS-6c45c019-13	CHR-SOS-6c45c019	Cc1ccncc1NC(=O)NC1(C#Cc2cn(C)cn2)CCCCC1		Chris De Graaf	FALSE	FALSE	FALSE	FALSE	FALSE	Structure-based design combining: 1) X_0678 and X_0107 (targeting the S1 and S1' pockets) 2) X_0161, X_0195, X_0946 (providing a vector to target the S3 pocket from the S1' pocket) 3) Rigidi ethynyl linker and N-heterocycles to stabilise conserved water network in X-ray crystal structures: - 2-pyridine - 3-pyridine - 4-pyridine - methyl-imidazole Urea variant of CHR-SOS-b30 - pyrimidine - pyridaz…			x0107,x0161,x0195,x0678,x0946						3-aminopyridine-like	FALSE	FALSE	3.09507239	0.13068543	1		22/03/2020			-1	2	FALSE	101	16	415	60	60	MANUAL	24.29333333	17.58313277
CHR-SOS-6c45c019-14	CHR-SOS-6c45c019	Cc1ccncc1NC(=O)NC1(C#Cc2cn(C)cn2)CCCC1		Chris De Graaf	FALSE	FALSE	FALSE	FALSE	FALSE	Structure-based design combining: 1) X_0678 and X_0107 (targeting the S1 and S1' pockets) 2) X_0161, X_0195, X_0946 (providing a vector to target the S3 pocket from the S1' pocket) 3) Rigidi ethynyl linker and N-heterocycles to stabilise conserved water network in X-ray crystal structures: - 2-pyridine - 3-pyridine - 4-pyridine - methyl-imidazole Urea variant of CHR-SOS-b30 - pyrimidine - pyridaz…			x0107,x0161,x0195,x0678,x0946						3-aminopyridine-like	FALSE	FALSE	3.123504376	0.13071378	1		22/03/2020			-1	2	FALSE	101	16	415	60	60	MANUAL	24.29333333	17.58313277
CHR-SOS-6c45c019-15	CHR-SOS-6c45c019	Cc1ccncc1NC(=O)NC1(C#Cc2cn(C)cn2)CCC1		Chris De Graaf	FALSE	FALSE	FALSE	FALSE	FALSE	Structure-based design combining: 1) X_0678 and X_0107 (targeting the S1 and S1' pockets) 2) X_0161, X_0195, X_0946 (providing a vector to target the S3 pocket from the S1' pocket) 3) Rigidi ethynyl linker and N-heterocycles to stabilise conserved water network in X-ray crystal structures: - 2-pyridine - 3-pyridine - 4-pyridine - methyl-imidazole Urea variant of CHR-SOS-b30 - pyrimidine - pyridaz…			x0107,x0161,x0195,x0678,x0946						3-aminopyridine-like	FALSE	FALSE	3.124895749	0.13061634	1		22/03/2020			-1	2	FALSE	101	16	415	60	60	MANUAL	24.29333333	17.58313277
CHR-SOS-6c45c019-16	CHR-SOS-6c45c019	Cc1ccncc1NC(=O)NC1(C#Cc2cn(C)cn2)CC1		Chris De Graaf	FALSE	TRUE	FALSE	FALSE	FALSE	Structure-based design combining: 1) X_0678 and X_0107 (targeting the S1 and S1' pockets) 2) X_0161, X_0195, X_0946 (providing a vector to target the S3 pocket from the S1' pocket) 3) Rigidi ethynyl linker and N-heterocycles to stabilise conserved water network in X-ray crystal structures: - 2-pyridine - 3-pyridine - 4-pyridine - methyl-imidazole Urea variant of CHR-SOS-b30 - pyrimidine - pyridaz…			x0107,x0161,x0195,x0678,x0946						3-aminopyridine-like	FALSE	FALSE	3.153251893	0.1307887	1		22/03/2020	10/06/2020		-1	2	FALSE	101	16	415	60	60	MANUAL	24.29333333	17.58313277
CHR-SOS-363cfb78-1	CHR-SOS-363cfb78	N#Cc1cncc(NC(=O)Nc2cccnc2)c1		Chris De Graaf	FALSE	TRUE	TRUE	FALSE	FALSE	Structure-based design combining: 1) X_0434, X_0678 and X_0107 (targeting the S1 and S1' pockets) 2) X_0161, X_0195, X_0946 (providing a vector to target the S3 pocket from the S1' pocket) Urea variant of CHR-SOS-709 niclosamide based design series, template scaffold is pyridine variant of e. g. WAR-XCH-eb7 Structure-based design combining: 1) X_0434, X_0678 and X_0107 (targeting the S1 and S1' p…			x0107,x0161,x0195,x0434,x0678,x0946						3-aminopyridine-like	FALSE	FALSE	2.155834657	0	0		22/03/2020	31/03/2020	01/06/2020	3	2	FALSE	101	8	650	98	98	MANUAL_POSSIBLY	15.26137255	16.46878235
CHR-SOS-363cfb78-2	CHR-SOS-363cfb78	Cc1ccncc1NC(=O)Nc1cncc(C#N)c1		Chris De Graaf	FALSE	TRUE	TRUE	FALSE	FALSE	Structure-based design combining: 1) X_0434, X_0678 and X_0107 (targeting the S1 and S1' pockets) 2) X_0161, X_0195, X_0946 (providing a vector to target the S3 pocket from the S1' pocket) Urea variant of CHR-SOS-709 niclosamide based design series, template scaffold is pyridine variant of e. g. WAR-XCH-eb7 Structure-based design combining: 1) X_0434, X_0678 and X_0107 (targeting the S1 and S1' p…			x0107,x0161,x0195,x0434,x0678,x0946						3-aminopyridine-like	FALSE	FALSE	2.281595097	0.08589931	1		22/03/2020	31/03/2020	24/06/2020	3	2	FALSE	101	8	650	98	98	MANUAL_POSSIBLY	15.26137255	16.46878235
CHR-SOS-363cfb78-3	CHR-SOS-363cfb78	N#Cc1cncc(NC(=O)Nc2cccnc2)c1Oc1ccccc1		Chris De Graaf	FALSE	FALSE	FALSE	FALSE	FALSE	Structure-based design combining: 1) X_0434, X_0678 and X_0107 (targeting the S1 and S1' pockets) 2) X_0161, X_0195, X_0946 (providing a vector to target the S3 pocket from the S1' pocket) Urea variant of CHR-SOS-709 niclosamide based design series, template scaffold is pyridine variant of e. g. WAR-XCH-eb7 Structure-based design combining: 1) X_0434, X_0678 and X_0107 (targeting the S1 and S1' p…			x0107,x0161,x0195,x0434,x0678,x0946						3-aminopyridine-like	FALSE	FALSE	2.327138697	0.1440014	1		22/03/2020			-1	2	FALSE	101	8	650	98	98	MANUAL_POSSIBLY	15.26137255	16.46878235
CHR-SOS-363cfb78-4	CHR-SOS-363cfb78	N#Cc1cncc(NC(=O)Nc2cccnc2)c1Oc1ccc(S(N)(=O)=O)cc1		Chris De Graaf	FALSE	FALSE	FALSE	FALSE	FALSE	Structure-based design combining: 1) X_0434, X_0678 and X_0107 (targeting the S1 and S1' pockets) 2) X_0161, X_0195, X_0946 (providing a vector to target the S3 pocket from the S1' pocket) Urea variant of CHR-SOS-709 niclosamide based design series, template scaffold is pyridine variant of e. g. WAR-XCH-eb7 Structure-based design combining: 1) X_0434, X_0678 and X_0107 (targeting the S1 and S1' p…			x0107,x0161,x0195,x0434,x0678,x0946						3-aminopyridine-like	FALSE	FALSE	2.508975991	0.16437563	2		22/03/2020			-1	2	FALSE	101	8	650	98	98	MANUAL_POSSIBLY	15.26137255	16.46878235
CHR-SOS-363cfb78-5	CHR-SOS-363cfb78	N#Cc1cncc(NC(=O)Nc2cccnc2)c1Oc1cccc(S(N)(=O)=O)c1		Chris De Graaf	FALSE	FALSE	FALSE	FALSE	FALSE	Structure-based design combining: 1) X_0434, X_0678 and X_0107 (targeting the S1 and S1' pockets) 2) X_0161, X_0195, X_0946 (providing a vector to target the S3 pocket from the S1' pocket) Urea variant of CHR-SOS-709 niclosamide based design series, template scaffold is pyridine variant of e. g. WAR-XCH-eb7 Structure-based design combining: 1) X_0434, X_0678 and X_0107 (targeting the S1 and S1' p…			x0107,x0161,x0195,x0434,x0678,x0946						3-aminopyridine-like	FALSE	FALSE	2.573608824	0.16784759	2		22/03/2020			-1	2	FALSE	101	8	650	98	98	MANUAL_POSSIBLY	15.26137255	16.46878235
CHR-SOS-363cfb78-6	CHR-SOS-363cfb78	Cc1ccncc1NC(=O)Nc1cncc(C#N)c1Oc1cccc(S(N)(=O)=O)c1		Chris De Graaf	FALSE	FALSE	FALSE	FALSE	FALSE	Structure-based design combining: 1) X_0434, X_0678 and X_0107 (targeting the S1 and S1' pockets) 2) X_0161, X_0195, X_0946 (providing a vector to target the S3 pocket from the S1' pocket) Urea variant of CHR-SOS-709 niclosamide based design series, template scaffold is pyridine variant of e. g. WAR-XCH-eb7 Structure-based design combining: 1) X_0434, X_0678 and X_0107 (targeting the S1 and S1' p…			x0107,x0161,x0195,x0434,x0678,x0946						3-aminopyridine-like	FALSE	FALSE	2.66517678	0.18055533	2		22/03/2020			-1	2	FALSE	101	8	650	98	98	MANUAL_POSSIBLY	15.26137255	16.46878235
CHR-SOS-363cfb78-7	CHR-SOS-363cfb78	Cc1ccncc1NC(=O)Nc1cncc(C#N)c1Oc1ccccc1		Chris De Graaf	FALSE	FALSE	FALSE	FALSE	FALSE	Structure-based design combining: 1) X_0434, X_0678 and X_0107 (targeting the S1 and S1' pockets) 2) X_0161, X_0195, X_0946 (providing a vector to target the S3 pocket from the S1' pocket) Urea variant of CHR-SOS-709 niclosamide based design series, template scaffold is pyridine variant of e. g. WAR-XCH-eb7 Structure-based design combining: 1) X_0434, X_0678 and X_0107 (targeting the S1 and S1' p…			x0107,x0161,x0195,x0434,x0678,x0946						3-aminopyridine-like	FALSE	FALSE	2.428351951	0.15761979	1		22/03/2020			-1	2	FALSE	101	8	650	98	98	MANUAL_POSSIBLY	15.26137255	16.46878235
CHR-SOS-363cfb78-8	CHR-SOS-363cfb78	Cc1ccncc1NC(=O)Nc1cncc(C#N)c1Oc1ccc(S(N)(=O)=O)cc1		Chris De Graaf	FALSE	FALSE	FALSE	FALSE	FALSE	Structure-based design combining: 1) X_0434, X_0678 and X_0107 (targeting the S1 and S1' pockets) 2) X_0161, X_0195, X_0946 (providing a vector to target the S3 pocket from the S1' pocket) Urea variant of CHR-SOS-709 niclosamide based design series, template scaffold is pyridine variant of e. g. WAR-XCH-eb7 Structure-based design combining: 1) X_0434, X_0678 and X_0107 (targeting the S1 and S1' p…			x0107,x0161,x0195,x0434,x0678,x0946						3-aminopyridine-like	FALSE	FALSE	2.602082824	0.1796989	2		22/03/2020			-1	2	FALSE	101	8	650	98	98	MANUAL_POSSIBLY	15.26137255	16.46878235
JOH-MSK-ec639444-1	JOH-MSK-ec639444	COc1cc2c([C@@H](C)CNC(C)=O)c[nH]c2cc1Cl		John Chodera	TRUE	FALSE	FALSE	FALSE	FALSE	Clinical-phase melatonin receptor agonist similar to Diamond hit x0104. Suggested by Alpha Lee following observation by Martin Smiesko and Markus Lill that Diamond hit x0104 was remarkably similar to melatonin (with -F instead of -OMe substituent on indole ring)			x0104							TRUE	TRUE	2.819952902	0	0		22/03/2020			-1	2	FALSE	74	5	263	39	39	MANUAL_POSSIBLY	19.49666667	14.36908333
JOH-MSK-ec639444-2	JOH-MSK-ec639444	CCC(=O)NCC[C@@H]1CCc2ccc3c(c21)CCO3		John Chodera	TRUE	TRUE	TRUE	FALSE	FALSE	Clinical-phase melatonin receptor agonist similar to Diamond hit x0104. Suggested by Alpha Lee following observation by Martin Smiesko and Markus Lill that Diamond hit x0104 was remarkably similar to melatonin (with -F instead of -OMe substituent on indole ring)			x0104							TRUE	TRUE	3.062625581	0	0		22/03/2020	31/03/2020	09/04/2020	2	2	FALSE	74	5	263	39	39	MANUAL_POSSIBLY	19.49666667	14.36908333
JOH-MSK-ec639444-3	JOH-MSK-ec639444	COc1ccc2cccc(CCNC(C)=O)c2c1		John Chodera	TRUE	FALSE	FALSE	FALSE	FALSE	Clinical-phase melatonin receptor agonist similar to Diamond hit x0104. Suggested by Alpha Lee following observation by Martin Smiesko and Markus Lill that Diamond hit x0104 was remarkably similar to melatonin (with -F instead of -OMe substituent on indole ring)			x0104							TRUE	TRUE	1.753455245	0	0		22/03/2020			-1	2	FALSE	74	5	263	39	39	MANUAL_POSSIBLY	19.49666667	14.36908333
JOH-MSK-ec639444-4	JOH-MSK-ec639444	CCC(=O)NC[C@@H]1C[C@H]1c1cccc2c1CCO2		John Chodera	TRUE	FALSE	FALSE	FALSE	FALSE	Clinical-phase melatonin receptor agonist similar to Diamond hit x0104. Suggested by Alpha Lee following observation by Martin Smiesko and Markus Lill that Diamond hit x0104 was remarkably similar to melatonin (with -F instead of -OMe substituent on indole ring). This batch is the top 100 hits selected from the ChemSelleck library L3800 of FDA approved and passed phase 1 clinical trials molecules…			,x0104							TRUE	TRUE	3.162692489	0	0		22/03/2020			-1	2	FALSE	74	5	1713	694		MANUAL_POSSIBLY	251.874	51.7412712
DAV-AUT-fa25ac7f-1	DAV-AUT-fa25ac7f	C[C@H]1c2cnc([S@@](C)(=N)=O)cc2N(C2CCOCC2)CC1(F)F		Davide Sabbadin	FALSE	FALSE	FALSE	FALSE	FALSE	PDB MODELS: Representative molecule bound to the predicted target protein structure is provided. The transformative structural leap from the available fragments is substantial. The representative reported molecule has a tanimito (our own implementation) color/shape overlap > 0. 7 with fragments x0161, x0195, x0305, x0946 with a Tanimoto fingerprint (Morgan) overlap < 0. 4 with all available fragm…			x0195,x0305							FALSE	FALSE	4.340318653	0.4380478	4		22/03/2020			-1	2	FALSE	9	5	4825	713		DOCKING	12.98748143	13.19708236
DAV-AUT-fa25ac7f-2	DAV-AUT-fa25ac7f	C[C@H]1c2c(cc([S@@](C)(=N)=O)nc2F)N(C2CCOCC2)CC1(F)F		Davide Sabbadin	FALSE	FALSE	FALSE	FALSE	FALSE	PDB MODELS: Representative molecule bound to the predicted target protein structure is provided. The transformative structural leap from the available fragments is substantial. The representative reported molecule has a tanimito (our own implementation) color/shape overlap > 0. 7 with fragments x0161, x0195, x0305, x0946 with a Tanimoto fingerprint (Morgan) overlap < 0. 4 with all available fragm…			x0195,x0305							FALSE	FALSE	4.506454186	0.7811276			22/03/2020			-1	2	FALSE	9	5	4825	713		DOCKING	12.98748143	13.19708236
DAV-AUT-fa25ac7f-3	DAV-AUT-fa25ac7f	CC1(C)c2ccc([S@@](C)(=N)=O)cc2N(C2CCOCC2)CC1(F)F		Davide Sabbadin	FALSE	FALSE	FALSE	FALSE	FALSE	PDB MODELS: Representative molecule bound to the predicted target protein structure is provided. The transformative structural leap from the available fragments is substantial. The representative reported molecule has a tanimito (our own implementation) color/shape overlap > 0. 7 with fragments x0161, x0195, x0305, x0946 with a Tanimoto fingerprint (Morgan) overlap < 0. 4 with all available fragm…			x0195,x0305							FALSE	FALSE	3.751565461	0.42552048	4		22/03/2020			-1	2	FALSE	9	5	4825	713		DOCKING	12.98748143	13.19708236
DAV-AUT-fa25ac7f-4	DAV-AUT-fa25ac7f	C[C@H]1c2ccc([S@@](C)(=N)=O)cc2N(C2CCOCC2)CC1(F)F		Davide Sabbadin	FALSE	FALSE	FALSE	FALSE	FALSE	PDB MODELS: Representative molecule bound to the predicted target protein structure is provided. The transformative structural leap from the available fragments is substantial. The representative reported molecule has a tanimito (our own implementation) color/shape overlap > 0. 7 with fragments x0161, x0195, x0305, x0946 with a Tanimoto fingerprint (Morgan) overlap < 0. 4 with all available fragm…			x0195,x0305							FALSE	FALSE	4.003668104	0.44074133	4		22/03/2020			-1	2	FALSE	9	5	4825	713		DOCKING	12.98748143	13.19708236
DAV-AUT-fa25ac7f-5	DAV-AUT-fa25ac7f	C[C@H]1c2c(F)cc([S@@](C)(=N)=O)cc2N(C2CCOCC2)CC1(F)F		Davide Sabbadin	FALSE	FALSE	FALSE	FALSE	FALSE	PDB MODELS: Representative molecule bound to the predicted target protein structure is provided. The transformative structural leap from the available fragments is substantial. The representative reported molecule has a tanimito (our own implementation) color/shape overlap > 0. 7 with fragments x0161, x0195, x0305, x0946 with a Tanimoto fingerprint (Morgan) overlap < 0. 4 with all available fragm…			x0195,x0305							FALSE	FALSE	4.163742707	0.5186062	4		22/03/2020			-1	2	FALSE	9	5	4825	713		DOCKING	12.98748143	13.19708236
JOH-MSK-35a8745a-1	JOH-MSK-35a8745a	COc1ccc2[nH]cc(CCNC(C)=O)c2c1		John Chodera	TRUE	TRUE	TRUE	FALSE	FALSE	Melatonin, an endogenous molecule that has low peak concentrations in high-risk COVID-19 patients but high peak concentrations in low-risk COVID-19 patients. Suggested by Martin Smiesko and Markus Lill who noted that Diamond hit x0104 was remarkably similar to melatonin (with -F instead of -OMe substituent on indole ring). A library of FDA approved compounds was screened for similarity against th…			,x0104							TRUE	TRUE	1.908026197	0	0		22/03/2020	31/03/2020	09/04/2020	2	2	FALSE	74	3	2743	1126		MANUAL_POSSIBLY	417.174	72.90527204
JOH-MSK-a63bdd1d-1	JOH-MSK-a63bdd1d	COc1cc2c(CCNC(C)=O)c[nH]c2cc1O		John Chodera	TRUE	FALSE	FALSE	FALSE	FALSE	Melatonin metabolites with similar scaffold to Diamond hit x0104. Suggested by John Chodera following observation by Martin Smiesko and Markus Lill that Diamond hit x0104 was remarkably similar to melatonin (with -F instead of -OMe substituent on indole ring)			x0104							TRUE	TRUE	2.191312657	0	0		22/03/2020			-1	2	FALSE	74	13	260	39	39	MANUAL_POSSIBLY	18.90666667	13.97433333
JOH-MSK-a63bdd1d-2	JOH-MSK-a63bdd1d	COc1cc2c(CCNC(C)=O)c[nH]c2cc1OS(=O)(=O)O		John Chodera	TRUE	FALSE	FALSE	FALSE	FALSE	Melatonin metabolites with similar scaffold to Diamond hit x0104. Suggested by John Chodera following observation by Martin Smiesko and Markus Lill that Diamond hit x0104 was remarkably similar to melatonin (with -F instead of -OMe substituent on indole ring). The candidates were generated using a genetic algorithm to optimise the geometric similarity between the molecules and the 3D alignment of…			x0104							TRUE	TRUE	2.388039511	0	0		22/03/2020			-1	2	FALSE	74	13	2505	1033		MANUAL_POSSIBLY	382.974	68.74584099
JOH-MSK-a63bdd1d-3	JOH-MSK-a63bdd1d	COC1(C(=O)O)OC(Oc2ccc3cc[nH]c3c2)C(O)C(O)(CCNC(C)=O)C1O		John Chodera	TRUE	FALSE	FALSE	FALSE	FALSE	Melatonin metabolites with similar scaffold to Diamond hit x0104. Suggested by John Chodera following observation by Martin Smiesko and Markus Lill that Diamond hit x0104 was remarkably similar to melatonin (with -F instead of -OMe substituent on indole ring)			x0104							FALSE	FALSE	4.56350522	0.2677939	0		22/03/2020			-1	2	FALSE	74	13	260	39	39	MANUAL_POSSIBLY	18.90666667	13.97433333
JOH-MSK-a63bdd1d-4	JOH-MSK-a63bdd1d	CC(=O)NCCc1c[nH]c2ccc(O)cc12		John Chodera	TRUE	TRUE	TRUE	TRUE	FALSE	Melatonin metabolites with similar scaffold to Diamond hit x0104. Suggested by John Chodera following observation by Martin Smiesko and Markus Lill that Diamond hit x0104 was remarkably similar to melatonin (with -F instead of -OMe substituent on indole ring). Machine Learning model based on both XChem fragment binders and published SARS-COV1 inhibitors. Source of compounds was a database of know…			,x0104							TRUE	TRUE	2.060736168	0	0		22/03/2020		21/10/2020	4	2	FALSE	74	13	979	411	411	MANUAL_POSSIBLY	150.034	38.17834482
JOH-MSK-a63bdd1d-5	JOH-MSK-a63bdd1d	CC(=O)NCCc1c[nH]c2ccc(OS(=O)(=O)O)cc12		John Chodera	TRUE	FALSE	FALSE	FALSE	FALSE	Melatonin metabolites with similar scaffold to Diamond hit x0104. Suggested by John Chodera following observation by Martin Smiesko and Markus Lill that Diamond hit x0104 was remarkably similar to melatonin (with -F instead of -OMe substituent on indole ring)			x0104							FALSE	FALSE	2.293579851	0.1312541	1		22/03/2020			-1	2	FALSE	74	13	260	39	39	MANUAL_POSSIBLY	18.90666667	13.97433333
JOH-MSK-a63bdd1d-6	JOH-MSK-a63bdd1d	CC(=O)NCCc1c[nH]c2ccc(OC3OC(C(=O)O)C(O)C(O)C3O)cc12		John Chodera	TRUE	FALSE	FALSE	FALSE	FALSE	Melatonin metabolites with similar scaffold to Diamond hit x0104. Suggested by John Chodera following observation by Martin Smiesko and Markus Lill that Diamond hit x0104 was remarkably similar to melatonin (with -F instead of -OMe substituent on indole ring)			x0104							TRUE	TRUE	3.705152433	0.20828658	0		22/03/2020			-1	2	FALSE	74	13	260	39	39	MANUAL_POSSIBLY	18.90666667	13.97433333
JOH-MSK-a63bdd1d-7	JOH-MSK-a63bdd1d	COc1ccc2[nH]cc(CCN)c2c1		John Chodera	TRUE	FALSE	FALSE	FALSE	FALSE	Melatonin metabolites with similar scaffold to Diamond hit x0104. Suggested by John Chodera following observation by Martin Smiesko and Markus Lill that Diamond hit x0104 was remarkably similar to melatonin (with -F instead of -OMe substituent on indole ring)			x0104							TRUE	TRUE	1.92903597	0	0		22/03/2020			-1	2	FALSE	74	13	260	39	39	MANUAL_POSSIBLY	18.90666667	13.97433333
JOH-MSK-a63bdd1d-8	JOH-MSK-a63bdd1d	COc1ccc2[nH]c3c(c2c1)CCNC3		John Chodera	TRUE	FALSE	FALSE	FALSE	FALSE	Melatonin metabolites with similar scaffold to Diamond hit x0104. Suggested by John Chodera following observation by Martin Smiesko and Markus Lill that Diamond hit x0104 was remarkably similar to melatonin (with -F instead of -OMe substituent on indole ring)			x0104							TRUE	TRUE	2.350409692	0	0		22/03/2020			-1	2	FALSE	74	13	260	39	39	MANUAL_POSSIBLY	18.90666667	13.97433333
JOH-MSK-a63bdd1d-9	JOH-MSK-a63bdd1d	CN(C)CCc1c[nH]c2ccc(O)cc12		John Chodera	TRUE	TRUE	FALSE	FALSE	FALSE	Melatonin metabolites with similar scaffold to Diamond hit x0104. Suggested by John Chodera following observation by Martin Smiesko and Markus Lill that Diamond hit x0104 was remarkably similar to melatonin (with -F instead of -OMe substituent on indole ring). Machine Learning model based on both XChem fragment binders and published SARS-COV1 inhibitors. Source of compounds was a database of know…			,x0104							TRUE	TRUE	2.124749602	0	0		22/03/2020	31/03/2020		-1	2	FALSE	74	13	979	411	411	MANUAL_POSSIBLY	150.034	38.17834482
JOH-MSK-a63bdd1d-10	JOH-MSK-a63bdd1d	CN(C)CCc1c[nH]c2ccccc12		John Chodera	TRUE	TRUE	FALSE	FALSE	FALSE	Melatonin metabolites with similar scaffold to Diamond hit x0104. Suggested by John Chodera following observation by Martin Smiesko and Markus Lill that Diamond hit x0104 was remarkably similar to melatonin (with -F instead of -OMe substituent on indole ring)			x0104							TRUE	TRUE	1.824705201	0	0		22/03/2020	31/03/2020		-1	2	FALSE	74	13	260	39	39	MANUAL_POSSIBLY	18.90666667	13.97433333
DAV-AUT-7eb4e0c3-1	DAV-AUT-7eb4e0c3	C[C@H]1[C@@H](c2ccc3c(c2)C(=O)N=[S@]3(C)=O)OCCC(=O)N1C		Davide Sabbadin	FALSE	FALSE	FALSE	FALSE	FALSE	PDB MODELS: Representative molecule bound to the predicted target protein structure is provided. The transformative structural leap from the available fragments is substantial. The representative reported molecule has a tanimito (our own implementation) color/shape overlap > 0. 7 with fragments x0104, x0161, x0195, x0305 and x0946 with a Tanimoto fingerprint (Morgan) overlap < 0. 4 with all avail…			x0161,x0305							FALSE	FALSE	4.327066422	0.4485257	3		22/03/2020			-1	2	FALSE	9	4	5807	884		DOCKING	12.23740423	12.70352713
DAV-AUT-7eb4e0c3-2	DAV-AUT-7eb4e0c3	CN1C[C@@H](c2ccc3c(c2)C(=O)N=[S@]3(C)=O)OCCC1=O		Davide Sabbadin	FALSE	FALSE	FALSE	FALSE	FALSE	PDB MODELS: Representative molecule bound to the predicted target protein structure is provided. The transformative structural leap from the available fragments is substantial. The representative reported molecule has a tanimito (our own implementation) color/shape overlap > 0. 7 with fragments x0104, x0161, x0195, x0305 and x0946 with a Tanimoto fingerprint (Morgan) overlap < 0. 4 with all avail…			x0161,x0305							FALSE	FALSE	4.127669602	0.420753	3		22/03/2020			-1	2	FALSE	9	4	5807	884		DOCKING	12.23740423	12.70352713
DAV-AUT-7eb4e0c3-3	DAV-AUT-7eb4e0c3	CNC(=O)N=[S@@](C)(=O)c1ccc(C(=O)OC)cn1		Davide Sabbadin	FALSE	FALSE	FALSE	FALSE	FALSE	PDB MODELS: Representative molecule bound to the predicted target protein structure is provided. The transformative structural leap from the available fragments is substantial. The representative reported molecule has a tanimito (our own implementation) color/shape overlap > 0. 7 with fragments x0104, x0161, x0195, x0305 and x0946 with a Tanimoto fingerprint (Morgan) overlap < 0. 4 with all avail…			x0161,x0305							FALSE	FALSE	3.241209843	0.7045828			22/03/2020			-1	2	FALSE	9	4	5807	884		DOCKING	12.23740423	12.70352713
DAV-AUT-7eb4e0c3-4	DAV-AUT-7eb4e0c3	CN1C[C@@H](c2ccc3c(c2)C(=O)N=[S@@]3(C)=O)OCCC1=O		Davide Sabbadin	FALSE	FALSE	FALSE	FALSE	FALSE	PDB MODELS: Representative molecule bound to the predicted target protein structure is provided. The transformative structural leap from the available fragments is substantial. The representative reported molecule has a tanimito (our own implementation) color/shape overlap > 0. 7 with fragments x0104, x0161, x0195, x0305 and x0946 with a Tanimoto fingerprint (Morgan) overlap < 0. 4 with all avail…			x0161,x0305							FALSE	FALSE	4.127669602	0.420753	3		22/03/2020			-1	2	FALSE	9	4	5807	884		DOCKING	12.23740423	12.70352713
JOH-MEM-5e386bbd-1	JOH-MEM-5e386bbd	COc1ccc2c(c1)C(CCNC(C)=O)C(=O)N2		John Chodera	TRUE	FALSE	FALSE	FALSE	FALSE	Metabolites of melatonin, which has a striking similarity to Diamond hit x0104. Suggested by John Chodera based on the observation by Martin Smiesko and Markus Lill that Diamond hit x0104 bears a striking similarity to melatonin			x0104							FALSE	FALSE	2.744034497	0.12315567	0		22/03/2020			-1	2	FALSE	74	8	229	36	36	MANUAL_POSSIBLY	17.49423423	12.84745495
JOH-MEM-5e386bbd-2	JOH-MEM-5e386bbd	COc1ccc2c(c1)C(O)(CCNC(C)=O)CN2		John Chodera	TRUE	FALSE	FALSE	FALSE	FALSE	Metabolites of melatonin, which has a striking similarity to Diamond hit x0104. Suggested by John Chodera based on the observation by Martin Smiesko and Markus Lill that Diamond hit x0104 bears a striking similarity to melatonin			x0104							FALSE	FALSE	3.231914805	0.12695317	0		22/03/2020			-1	2	FALSE	74	8	229	36	36	MANUAL_POSSIBLY	17.49423423	12.84745495
JOH-MEM-5e386bbd-3	JOH-MEM-5e386bbd	COc1ccc2c(c1)c(CCNC(C)=O)cn2C1OC(C(=O)O)C(O)C(O)C1O		John Chodera	TRUE	FALSE	FALSE	FALSE	FALSE	Metabolites of melatonin, which has a striking similarity to Diamond hit x0104. Suggested by John Chodera based on the observation by Martin Smiesko and Markus Lill that Diamond hit x0104 bears a striking similarity to melatonin			x0104							FALSE	FALSE	3.7427464	0.37623417	2		22/03/2020			-1	2	FALSE	74	8	229	36	36	MANUAL_POSSIBLY	17.49423423	12.84745495
JOH-MEM-5e386bbd-4	JOH-MEM-5e386bbd	COc1ccc2[nH]c3c(c2c1)CCN3C(C)=O		John Chodera	TRUE	FALSE	FALSE	FALSE	FALSE	Metabolites of melatonin, which has a striking similarity to Diamond hit x0104. Suggested by John Chodera based on the observation by Martin Smiesko and Markus Lill that Diamond hit x0104 bears a striking similarity to melatonin			x0104							FALSE	FALSE	2.490101197	0.16420469	2		22/03/2020			-1	2	FALSE	74	8	229	36	36	MANUAL_POSSIBLY	17.49423423	12.84745495
JOH-MEM-5e386bbd-5	JOH-MEM-5e386bbd	CC(=O)N1CCc2c1[nH]c1ccc(OC3OC(C(=O)O)C(O)C(O)C3O)cc21		John Chodera	TRUE	FALSE	FALSE	FALSE	FALSE	Metabolites of melatonin, which has a striking similarity to Diamond hit x0104. Suggested by John Chodera based on the observation by Martin Smiesko and Markus Lill that Diamond hit x0104 bears a striking similarity to melatonin			x0104							FALSE	FALSE	4.068004381	0.4235564	3		22/03/2020			-1	2	FALSE	74	8	229	36	36	MANUAL_POSSIBLY	17.49423423	12.84745495
JOH-MEM-5e386bbd-6	JOH-MEM-5e386bbd	COc1cc2c3c([nH]c2cc1O)N(C(C)=O)CC3		John Chodera	TRUE	FALSE	FALSE	FALSE	FALSE	Metabolites of melatonin, which has a striking similarity to Diamond hit x0104. Suggested by John Chodera based on the observation by Martin Smiesko and Markus Lill that Diamond hit x0104 bears a striking similarity to melatonin			x0104							FALSE	FALSE	2.73839358	0.05723955	0		22/03/2020			-1	2	FALSE	74	8	229	36	36	MANUAL_POSSIBLY	17.49423423	12.84745495
JOH-MEM-5e386bbd-7	JOH-MEM-5e386bbd	O=CCc1c[nH]c2ccc(O)cc12		John Chodera	TRUE	FALSE	FALSE	FALSE	FALSE	Metabolites of melatonin, which has a striking similarity to Diamond hit x0104. Suggested by John Chodera based on the observation by Martin Smiesko and Markus Lill that Diamond hit x0104 bears a striking similarity to melatonin			x0104							TRUE	TRUE	2.438362827	0.08186156	0		22/03/2020			-1	2	FALSE	74	8	229	36	36	MANUAL_POSSIBLY	17.49423423	12.84745495
JOH-MEM-5e386bbd-8	JOH-MEM-5e386bbd	COc1c(O)cc2[nH]cc(CCNC(C)=O)c2c1O		John Chodera	TRUE	FALSE	FALSE	FALSE	FALSE	Metabolites of melatonin, which has a striking similarity to Diamond hit x0104. Suggested by John Chodera based on the observation by Martin Smiesko and Markus Lill that Diamond hit x0104 bears a striking similarity to melatonin			x0104							FALSE	FALSE	2.585788884	0.2176142	2		22/03/2020			-1	2	FALSE	74	8	229	36	36	MANUAL_POSSIBLY	17.49423423	12.84745495
HEI-REL-0c990a45-1	HEI-REL-0c990a45	CC(=O)N1CCN(CC2CCc3ccc(S(N)(=O)=O)cc3N2C)CC1		Heike Schoenherr	FALSE	FALSE	FALSE	FALSE	FALSE	SBD linking 2 binding hot spots.			x0195,x0770,x1392							FALSE	FALSE	2.911582401	0.37610805	3		22/03/2020			-1	2	FALSE	6	6	34	6	6	MANUAL
HEI-REL-0c990a45-2	HEI-REL-0c990a45	CC(=O)N1CCN(CC2CCc3ccc(S(N)(=O)=O)cc3N2)CC1		Heike Schoenherr	FALSE	FALSE	FALSE	FALSE	FALSE	SBD linking 2 binding hot spots.			x0195,x0770,x1392							FALSE	FALSE	2.923318424	0.29839742	2		22/03/2020			-1	2	FALSE	6	6	34	6	6	MANUAL
HEI-REL-0c990a45-3	HEI-REL-0c990a45	CC(=O)N1CCC(CN2CCc3ccc(S(N)(=O)=O)cc3C2=O)CC1		Heike Schoenherr	FALSE	FALSE	FALSE	FALSE	FALSE	SBD linking 2 binding hot spots.			x0195,x0770,x1392							FALSE	FALSE	2.39238234	0.2490765	3		22/03/2020			-1	2	FALSE	6	6	34	6	6	MANUAL
HEI-REL-0c990a45-4	HEI-REL-0c990a45	CC(=O)N1CCN(Cc2cc(Cl)c3ccc(S(N)(=O)=O)cc3n2)CC1		Heike Schoenherr	FALSE	FALSE	FALSE	FALSE	FALSE	SBD linking 2 binding hot spots.			x0195,x0770,x1392							FALSE	FALSE	2.313232507	0.23561615	2		22/03/2020			-1	2	FALSE	6	6	34	6	6	MANUAL
HEI-REL-0c990a45-5	HEI-REL-0c990a45	CC(=O)N1CCN(Cc2cc(Cl)c3c(c2)CC(S(N)(=O)=O)CC3)CC1		Heike Schoenherr	FALSE	FALSE	FALSE	FALSE	FALSE	SBD linking 2 binding hot spots.			x0195,x0770,x1392							FALSE	FALSE	3.120837919	0.47365564	4		22/03/2020			-1	2	FALSE	6	6	34	6	6	MANUAL
HEI-REL-0c990a45-6	HEI-REL-0c990a45	CC(=O)N1Cc2ccccc2C(C2CCc3ccc(S(N)(=O)=O)cc3N2C)C1		Heike Schoenherr	FALSE	FALSE	FALSE	FALSE	FALSE	SBD linking 2 binding hot spots.			x0195,x0770,x1392							FALSE	FALSE	3.274954726	0.52899075	4		22/03/2020			-1	2	FALSE	6	6	34	6	6	MANUAL
DAN-LON-a5fc619e-1	DAN-LON-a5fc619e	NC(=O)C1CN(C(=O)CCl)CCN1Cc1cccc(Cl)c1		Daniel Zaidman	TRUE	TRUE	FALSE	FALSE	FALSE	The inspiration is X_0770, one of the covalent fragments. I based these designs on a simple 3-step synthetic route with commercially available boc-protected piperazines. First step is nucleophilic substitution with 1-(bromomethyl)-3-chlorobenzene, then deprotection, and then amidation with 2-chloroacetyl chloride. I docked them using the constrained scaffold of X_0770, and chose that seem compati…			x0770						piperazine-chloroacetamide	FALSE	FALSE	2.701854914	0.23286493	1		22/03/2020	17/04/2020		-1	2	FALSE	10	10	602	87	87	DOCKING	11.4392674	11.15590952
DAN-LON-a5fc619e-2	DAN-LON-a5fc619e	CC1(C)CN(C(=O)CCl)CCN1Cc1cccc(Cl)c1		Daniel Zaidman	TRUE	FALSE	FALSE	FALSE	FALSE	The inspiration is X_0770, one of the covalent fragments. I based these designs on a simple 3-step synthetic route with commercially available boc-protected piperazines. First step is nucleophilic substitution with 1-(bromomethyl)-3-chlorobenzene, then deprotection, and then amidation with 2-chloroacetyl chloride. I docked them using the constrained scaffold of X_0770, and chose that seem compati…			x0770						piperazine-chloroacetamide	FALSE	FALSE	2.44134097	0.13423026	1		22/03/2020			-1	2	FALSE	10	10	602	87	87	DOCKING	11.4392674	11.15590952
DAN-LON-a5fc619e-3	DAN-LON-a5fc619e	CC(C)C[C@@H]1CN(C(=O)CCl)CCN1Cc1cccc(Cl)c1	CC(C)CC1CN(CCN1CC=2C=CC=C(Cl)C2)C(=O)C	Daniel Zaidman	TRUE	TRUE	TRUE	TRUE	TRUE	The inspiration is X_0770, one of the covalent fragments. I based these designs on a simple 3-step synthetic route with commercially available boc-protected piperazines. First step is nucleophilic substitution with 1-(bromomethyl)-3-chlorobenzene, then deprotection, and then amidation with 2-chloroacetyl chloride. I docked them using the constrained scaffold of X_0770, and chose that seem compati…			x0770	x10306	x10306		Chloroacetamide		piperazine-chloroacetamide	FALSE	FALSE	2.760669808	0	0		22/03/2020	17/04/2020		-1	2	FALSE	10	10	602	87	87	DOCKING	11.4392674	11.15590952
DAN-LON-a5fc619e-4	DAN-LON-a5fc619e	CC(C)[C@@H]1CN(Cc2cccc(Cl)c2)CCN1C(=O)CCl		Daniel Zaidman	TRUE	FALSE	FALSE	FALSE	FALSE	The inspiration is X_0770, one of the covalent fragments. I based these designs on a simple 3-step synthetic route with commercially available boc-protected piperazines. First step is nucleophilic substitution with 1-(bromomethyl)-3-chlorobenzene, then deprotection, and then amidation with 2-chloroacetyl chloride. I docked them using the constrained scaffold of X_0770, and chose that seem compati…			x0770						piperazine-chloroacetamide	FALSE	FALSE	2.705347487	0.2238495	1		22/03/2020			-1	2	FALSE	10	10	602	87	87	DOCKING	11.4392674	11.15590952
DAN-LON-a5fc619e-5	DAN-LON-a5fc619e	O=C(CCl)N1CCN(Cc2cccc(Cl)c2)CC1c1ccccc1		Daniel Zaidman	TRUE	FALSE	FALSE	FALSE	FALSE	The inspiration is X_0770, one of the covalent fragments. I based these designs on a simple 3-step synthetic route with commercially available boc-protected piperazines. First step is nucleophilic substitution with 1-(bromomethyl)-3-chlorobenzene, then deprotection, and then amidation with 2-chloroacetyl chloride. I docked them using the constrained scaffold of X_0770, and chose that seem compati…			x0770						piperazine-chloroacetamide	FALSE	FALSE	2.501755273	0	0		22/03/2020			-1	2	FALSE	10	10	602	87	87	DOCKING	11.4392674	11.15590952
DAN-LON-a5fc619e-6	DAN-LON-a5fc619e	O=C(CCl)N1CCN(Cc2cccc(Cl)c2)C(c2ccc(Cl)cc2)C1		Daniel Zaidman	TRUE	FALSE	FALSE	FALSE	FALSE	The inspiration is X_0770, one of the covalent fragments. I based these designs on a simple 3-step synthetic route with commercially available boc-protected piperazines. First step is nucleophilic substitution with 1-(bromomethyl)-3-chlorobenzene, then deprotection, and then amidation with 2-chloroacetyl chloride. I docked them using the constrained scaffold of X_0770, and chose that seem compati…			x0770						piperazine-chloroacetamide	FALSE	FALSE	2.601232747	0.22993033	2		22/03/2020			-1	2	FALSE	10	10	602	87	87	DOCKING	11.4392674	11.15590952
DAN-LON-a5fc619e-7	DAN-LON-a5fc619e	CC(C)(C)NC(=O)[C@@H]1CN(C(=O)CCl)CCN1Cc1cccc(Cl)c1		Daniel Zaidman	TRUE	FALSE	FALSE	FALSE	FALSE	The inspiration is X_0770, one of the covalent fragments. I based these designs on a simple 3-step synthetic route with commercially available boc-protected piperazines. First step is nucleophilic substitution with 1-(bromomethyl)-3-chlorobenzene, then deprotection, and then amidation with 2-chloroacetyl chloride. I docked them using the constrained scaffold of X_0770, and chose that seem compati…			x0770						piperazine-chloroacetamide	FALSE	FALSE	2.802578968	0.23081528	2		22/03/2020			-1	2	FALSE	10	10	602	87	87	DOCKING	11.4392674	11.15590952
DAN-LON-a5fc619e-8	DAN-LON-a5fc619e	O=C(CCl)N1CC2CC1CN2Cc1cccc(Cl)c1	CC(=O)N1CC2CC1CN2CC1=CC(Cl)=CC=C1	Daniel Zaidman	TRUE	TRUE	TRUE	TRUE	TRUE	The inspiration is X_0770, one of the covalent fragments. I based these designs on a simple 3-step synthetic route with commercially available boc-protected piperazines. First step is nucleophilic substitution with 1-(bromomethyl)-3-chlorobenzene, then deprotection, and then amidation with 2-chloroacetyl chloride. I docked them using the constrained scaffold of X_0770, and chose that seem compati…	2.17	5.663540266	x0770	x3077	x3077		Chloroacetamide		piperazine-chloroacetamide	FALSE	FALSE	3.782818059	0.24341187	1	23/03/2020	23/03/2020	17/04/2020	13/05/2020	2	2	FALSE	10	10	602	87	87	DOCKING	11.4392674	11.15590952
DAN-LON-a5fc619e-9	DAN-LON-a5fc619e	O=C(CCl)N1CCN(Cc2cccc(Cl)c2)C(c2cccs2)C1		Daniel Zaidman	TRUE	FALSE	FALSE	FALSE	FALSE	The inspiration is X_0770, one of the covalent fragments. I based these designs on a simple 3-step synthetic route with commercially available boc-protected piperazines. First step is nucleophilic substitution with 1-(bromomethyl)-3-chlorobenzene, then deprotection, and then amidation with 2-chloroacetyl chloride. I docked them using the constrained scaffold of X_0770, and chose that seem compati…			x0770						piperazine-chloroacetamide	FALSE	FALSE	2.792237249	0.23005179	2		23/03/2020			-1	2	FALSE	10	10	602	87	87	DOCKING	11.4392674	11.15590952
DAN-LON-a5fc619e-10	DAN-LON-a5fc619e	O=C(CCl)N1CCN(Cc2cccc(Cl)c2)C[C@@H]1Cc1ccccc1		Daniel Zaidman	TRUE	TRUE	TRUE	TRUE	FALSE	The inspiration is X_0770, one of the covalent fragments. I based these designs on a simple 3-step synthetic route with commercially available boc-protected piperazines. First step is nucleophilic substitution with 1-(bromomethyl)-3-chlorobenzene, then deprotection, and then amidation with 2-chloroacetyl chloride. I docked them using the constrained scaffold of X_0770, and chose that seem compati…			x0770						piperazine-chloroacetamide	FALSE	FALSE	2.522063922	0.23060119	2		23/03/2020	17/04/2020		-1	2	FALSE	10	10	602	87	87	DOCKING	11.4392674	11.15590952
NIM-UNI-7f77122c-1	NIM-UNI-7f77122c	O=c1[nH]c(=O)n(Cc2ccccc2)c2[nH]c(=O)n(-c3cccnc3)c12		Nimesh Mistry	FALSE	FALSE	FALSE	FALSE	FALSE	Uric acid core to join fragments.			x0434,x0770,x0786							FALSE	FALSE	2.540976236	0.16320421	2		23/03/2020			-1	2	FALSE	198	3	35	6	6	MANUAL_POSSIBLY
NIM-UNI-7f77122c-2	NIM-UNI-7f77122c	O=C(c1ccc(COc2nc(=O)c3c([nH]c(=O)n3-c3cccnc3)n2Cc2ccccc2)cc1)N1CCOCC1		Nimesh Mistry	FALSE	FALSE	FALSE	FALSE	FALSE	Uric acid core to join fragments.			x0434,x0770,x0786							FALSE	FALSE	2.868104785	0.25161394	3		23/03/2020			-1	2	FALSE	198	3	35	6	6	MANUAL_POSSIBLY
NIM-UNI-7f77122c-3	NIM-UNI-7f77122c	O=C(c1ccc(COc2nc(=O)c3c([nH]c(=O)n3-c3cccnc3)n2Cc2cccc(Cl)c2)cc1)N1CCOCC1		Nimesh Mistry	FALSE	FALSE	FALSE	FALSE	FALSE	Uric acid core to join fragments.			x0434,x0770,x0786							FALSE	FALSE	2.95062428	0.25290483	3		23/03/2020			-1	2	FALSE	198	3	35	6	6	MANUAL_POSSIBLY
NIM-UNI-534877e5-1	NIM-UNI-534877e5	C=C1NC=C(c2cccc(Br)c2)C(=O)N1c1cccnc1		Nimesh Mistry	FALSE	FALSE	FALSE	FALSE	FALSE	Uracil core to join fragments.			x0434,x0770,x0786						3-aminopyridine-like	FALSE	FALSE	2.902672851	0.16262433	2		23/03/2020			-1	2	FALSE	198	3	32	5	5	MANUAL_POSSIBLY
NIM-UNI-534877e5-2	NIM-UNI-534877e5	O=C(c1ccc(Cn2cc(-c3cccc(Br)c3)c(=O)n(-c3cccnc3)c2=O)cc1)N1CCOCC1		Nimesh Mistry	FALSE	FALSE	FALSE	FALSE	FALSE	Uracil core to join fragments.			x0434,x0770,x0786							FALSE	FALSE	2.548439062	0.1703477	2		23/03/2020			-1	2	FALSE	198	3	32	5	5	MANUAL_POSSIBLY
NIM-UNI-534877e5-3	NIM-UNI-534877e5	O=C(c1ccc(COc2ncc(-c3cccc(Br)c3)c(=O)n2-c2cccnc2)cc1)N1CCOCC1		Nimesh Mistry	FALSE	FALSE	FALSE	FALSE	FALSE	Uracil core to join fragments.			x0434,x0770,x0786							FALSE	FALSE	2.634482384	0.17034195	2		23/03/2020			-1	2	FALSE	198	3	32	5	5	MANUAL_POSSIBLY
GIA-UNK-3f36037a-1	GIA-UNK-3f36037a	O=C(CC(=O)N1CCOCC1)NC1CCCCC1		Gianfranco Lopopolo	FALSE	TRUE	TRUE	FALSE	FALSE	Malonamides could be used as potential scaffold, due to ther ability to act as a valid peptidomimetic, as it can simulate secondary structure of the natural substrate. Both chloromethyl fragment (covalent interaction) and morpholine fragment (non covalent interaction) are presented as alternative Easy synthesis, for example starting from the opening of Meldrum's acid			x1380							FALSE	FALSE	2.072163947	0.08161799	0		23/03/2020	31/03/2020	13/05/2020	2	2	FALSE	97	7	369	54	54	MANUAL_POSSIBLY	18.97056604	12.69693774
GIA-UNK-3f36037a-2	GIA-UNK-3f36037a	O=C(CC(=O)N1CCOCC1)Nc1ccccc1		Gianfranco Lopopolo	FALSE	TRUE	TRUE	FALSE	FALSE	Malonamides could be used as potential scaffold, due to ther ability to act as a valid peptidomimetic, as it can simulate secondary structure of the natural substrate. Both chloromethyl fragment (covalent interaction) and morpholine fragment (non covalent interaction) are presented as alternative Easy synthesis, for example starting from the opening of Meldrum's acid			x1380							FALSE	FALSE	1.764742053	0	0		23/03/2020	31/03/2020	07/05/2020	2	2	FALSE	97	7	369	54	54	MANUAL_POSSIBLY	18.97056604	12.69693774
GIA-UNK-3f36037a-3	GIA-UNK-3f36037a	O=C(CCl)CNC(=O)CC(=O)NC1CCCCC1		Gianfranco Lopopolo	FALSE	FALSE	FALSE	FALSE	FALSE	Malonamides could be used as potential scaffold, due to ther ability to act as a valid peptidomimetic, as it can simulate secondary structure of the natural substrate. Both chloromethyl fragment (covalent interaction) and morpholine fragment (non covalent interaction) are presented as alternative Easy synthesis, for example starting from the opening of Meldrum's acid			x1380							FALSE	FALSE	2.380417888	0.14678437	1		23/03/2020			-1	2	FALSE	97	7	369	54	54	MANUAL_POSSIBLY	18.97056604	12.69693774
GIA-UNK-3f36037a-4	GIA-UNK-3f36037a	O=C(CCl)CNC(=O)CC(=O)Nc1ccccc1		Gianfranco Lopopolo	FALSE	FALSE	FALSE	FALSE	FALSE	Malonamides could be used as potential scaffold, due to ther ability to act as a valid peptidomimetic, as it can simulate secondary structure of the natural substrate. Both chloromethyl fragment (covalent interaction) and morpholine fragment (non covalent interaction) are presented as alternative Easy synthesis, for example starting from the opening of Meldrum's acid			x1380							FALSE	FALSE	2.060699118	0.096043624	1		23/03/2020			-1	2	FALSE	97	7	369	54	54	MANUAL_POSSIBLY	18.97056604	12.69693774
GIA-UNK-3f36037a-5	GIA-UNK-3f36037a	O=C(CCl)CNC(=O)CC(=O)NCc1ccccc1		Gianfranco Lopopolo	FALSE	TRUE	FALSE	FALSE	FALSE	Malonamides could be used as potential scaffold, due to ther ability to act as a valid peptidomimetic, as it can simulate secondary structure of the natural substrate. Both chloromethyl fragment (covalent interaction) and morpholine fragment (non covalent interaction) are presented as alternative Easy synthesis, for example starting from the opening of Meldrum's acid			x1380							FALSE	FALSE	2.10368726	0.14587326	1		23/03/2020	17/04/2020		-1	2	FALSE	97	7	369	54	54	MANUAL_POSSIBLY	18.97056604	12.69693774
GIA-UNK-3f36037a-6	GIA-UNK-3f36037a	O=C(CC(=O)N1CCOCC1)NCc1ccccc1		Gianfranco Lopopolo	FALSE	TRUE	TRUE	FALSE	FALSE	Malonamides could be used as potential scaffold, due to ther ability to act as a valid peptidomimetic, as it can simulate secondary structure of the natural substrate. Both chloromethyl fragment (covalent interaction) and morpholine fragment (non covalent interaction) are presented as alternative Easy synthesis, for example starting from the opening of Meldrum's acid			x1380							TRUE	TRUE	1.823305447	0	0		23/03/2020	31/03/2020	13/05/2020	2	2	FALSE	97	7	369	54	54	MANUAL_POSSIBLY	18.97056604	12.69693774
GIA-UNK-3f36037a-7	GIA-UNK-3f36037a	O=C(CC(=O)Nc1ccncc1)Nc1ccccc1		Gianfranco Lopopolo	FALSE	TRUE	TRUE	FALSE	FALSE	Malonamides could be used as potential scaffold, due to ther ability to act as a valid peptidomimetic, as it can simulate secondary structure of the natural substrate. Both chloromethyl fragment (covalent interaction) and morpholine fragment (non covalent interaction) are presented as alternative Easy synthesis, for example starting from the opening of Meldrum's acid			x1380							FALSE	FALSE	1.677465167	0	0		23/03/2020	31/03/2020	27/04/2020	2	2	FALSE	97	7	369	54	54	MANUAL_POSSIBLY	18.97056604	12.69693774
VIR-GIT-7b3d3065-1	VIR-GIT-7b3d3065	O=c1c(O)c(-c2ccc(O)cc2)oc2c(O)c(O)cc(O)c12		Viromics githubsubmission	FALSE	FALSE	FALSE	FALSE	FALSE	Description: PCM-012781 ? PCM-0102972 ClCC(=O)N1CCC(CC1)C(=O)N2CCCCC2 PCM-0102974 CC(C)N(C)C(=O)C1CCN(CC1)C(=O)CCl piperidine-amides for MPro The aniline substitution seems especially potent. submitted on Fragalysis (github). Note these are not covalent In support of the clinical trials AI and quantum chemistry and systems biology of virus-host interactions The top 4 in various combination will b…			x1308,x1458,x1380							TRUE	TRUE	2.565542588	0	0		23/03/2020			-1	2	FALSE	3	6	7979	3102		MANUAL_POSSIBLY	1180.214	172.8248754
VIR-GIT-7b3d3065-2	VIR-GIT-7b3d3065	O=C(CCl)N1CCC(C(=O)N2CCCCC2)CC1	CC(=O)N1CCC(CC1)C(=O)N2CCCCC2	Viromics githubsubmission	FALSE	TRUE	TRUE	FALSE	TRUE	Description: PCM-012781 ? PCM-0102972 ClCC(=O)N1CCC(CC1)C(=O)N2CCCCC2 PCM-0102974 CC(C)N(C)C(=O)C1CCN(CC1)C(=O)CCl piperidine-amides for MPro The aniline substitution seems especially potent. submitted on Fragalysis (github). Second batch of submissions of fragments in order to generate Moonshot CID.			x1458,x1380	x1380	x1380		Chloroacetamide	5RFO		TRUE	TRUE	1.99564348	1	0		23/03/2020	31/03/2020	16/04/2021	6	2	FALSE	3	6	621	243	243	MANUAL_POSSIBLY	84.32931034	30.38921724
VIR-GIT-7b3d3065-3	VIR-GIT-7b3d3065	CC(C)N(C)C(=O)C1CCN(C(=O)CCl)CC1	CC(C)N(C)C(=O)C1CCN(CC1)C(=O)C	Viromics githubsubmission	FALSE	TRUE	TRUE	FALSE	TRUE	Description: PCM-012781 ? PCM-0102972 ClCC(=O)N1CCC(CC1)C(=O)N2CCCCC2 PCM-0102974 CC(C)N(C)C(=O)C1CCN(CC1)C(=O)CCl piperidine-amides for MPro The aniline substitution seems especially potent. submitted on Fragalysis (github). Second batch of submissions of fragments in order to generate Moonshot CID.			x1458,x1380	x1458	x1458		Chloroacetamide	5RFY		TRUE	TRUE	2.278445043	0	0		23/03/2020	31/03/2020	16/04/2021	6	2	FALSE	3	6	621	243	243	MANUAL_POSSIBLY	84.32931034	30.38921724
MAT-GIT-deadff56-2	MAT-GIT-deadff56	CC(=O)NCCc1c[nH]c2ccc(C#N)c(Cl)c12		Matthias Bauer	FALSE	FALSE	FALSE	FALSE	FALSE	Hi, here is a quick idea for growing the fluoroindole fragment (x010) via merging with other fragments and aiming to harness a Met-chloro halogen bond. Best wishes, Matthias Cl added to interact with Met 165. Very interesting idea - submitted on github (https://github. com/m2ms/fragalysis-frontend/issues/169)			x0104,x0434,x0678							FALSE	FALSE	2.489484041	0.16604504	2		23/03/2020			-1	2	FALSE	4	3	313	49	49	MANUAL	13.51634249	11.21572199
MAT-GIT-deadff56-3	MAT-GIT-deadff56	CC(=O)NCCc1c[nH]c2c(-c3ncoc3C)cc(C#N)c(Cl)c12		Matthias Bauer	FALSE	FALSE	FALSE	FALSE	FALSE	Hi, here is a quick idea for growing the fluoroindole fragment (x010) via merging with other fragments and aiming to harness a Met-chloro halogen bond. Best wishes, Matthias Cl added to interact with Met 165. Very interesting idea - submitted on github (https://github. com/m2ms/fragalysis-frontend/issues/169)			x0104,x0434,x0678							FALSE	FALSE	3.177254618	0.3932261	4		23/03/2020			-1	2	FALSE	4	3	313	49	49	MANUAL	13.51634249	11.21572199
MAT-GIT-deadff56-4	MAT-GIT-deadff56	CC(=O)NCCc1c[nH]c2c(-c3ncoc3CC#Cc3cccnc3)cc(C#N)c(Cl)c12		Matthias Bauer	FALSE	FALSE	FALSE	FALSE	FALSE	Hi, here is a quick idea for growing the fluoroindole fragment (x010) via merging with other fragments and aiming to harness a Met-chloro halogen bond. Best wishes, Matthias Cl added to interact with Met 165. Very interesting idea - submitted on github (https://github. com/m2ms/fragalysis-frontend/issues/169)			x0104,x0434,x0678							FALSE	FALSE	3.449192846	0.48615468	7		23/03/2020			-1	2	FALSE	4	3	313	49	49	MANUAL	13.51634249	11.21572199
ISA-SCH-8e98219b-1	ISA-SCH-8e98219b	N=C(Nc1ccc(F)cc1)Nc1cccnc1		Isabel Rozas	FALSE	FALSE	FALSE	FALSE	FALSE	Combining features of X_0434 (versatile synthetic core) with those of X_1418 and X_1334 but incorporating a guanidine moeity instead of a urea. Adding a p-F to the aromatic system to increase metabolic stability and the CH3CO in the piperazine ring to control basicity			x0434							FALSE	FALSE	2.199263442	0.07773997	0		23/03/2020			-1	2	FALSE	4	4	270	43	43	MANUAL_POSSIBLY	13.68818182	13.34042727
ISA-SCH-8e98219b-2	ISA-SCH-8e98219b	CC(=O)N1CCN(CNC(=N)Nc2ccc(F)cc2)CC1		Isabel Rozas	FALSE	FALSE	FALSE	FALSE	FALSE	Combining features of X_0434 (versatile synthetic core) with those of X_1418 and X_1334 but incorporating a guanidine moeity instead of a urea. Adding a p-F to the aromatic system to increase metabolic stability and the CH3CO in the piperazine ring to control basicity			x0434							FALSE	FALSE	2.434757571	0.3978252			23/03/2020			-1	2	FALSE	4	4	270	43	43	MANUAL_POSSIBLY	13.68818182	13.34042727
ISA-SCH-8e98219b-3	ISA-SCH-8e98219b	CC(=O)N1CCN(CNC(=N)Nc2csc(Cl)c2)CC1		Isabel Rozas	FALSE	FALSE	FALSE	FALSE	FALSE	Combining features of X_0434 (versatile synthetic core) with those of X_1418 and X_1334 but incorporating a guanidine moeity instead of a urea. Adding a p-F to the aromatic system to increase metabolic stability and the CH3CO in the piperazine ring to control basicity			x0434							FALSE	FALSE	3.095324037	0.40708554			23/03/2020			-1	2	FALSE	4	4	270	43	43	MANUAL_POSSIBLY	13.68818182	13.34042727
ISA-SCH-8e98219b-4	ISA-SCH-8e98219b	N=C(Nc1cccnc1)Nc1csc(Cl)c1		Isabel Rozas	FALSE	FALSE	FALSE	FALSE	FALSE	Combining features of X_0434 (versatile synthetic core) with those of X_1418 and X_1334 but incorporating a guanidine moeity instead of a urea. Adding a p-F to the aromatic system to increase metabolic stability and the CH3CO in the piperazine ring to control basicity			x0434							FALSE	FALSE	3.002900315	0.09171649	1		23/03/2020			-1	2	FALSE	4	4	270	43	43	MANUAL_POSSIBLY	13.68818182	13.34042727
NAU-LAT-c9bfe74c-1	NAU-LAT-c9bfe74c	Nc1c(O)cc(S(=O)(=O)N2CCN(C(=O)c3cc4cc(F)ccc4[nH]3)CC2)c2ccccc12		Nauris Narvaiss	FALSE	FALSE	FALSE	FALSE	FALSE	Inspired by the many amide/sulfinamide functionality containing fragments and chloroquine. Performed molecular docking with UCSF Chimera/AutoDock Vina fragment-wise, then combined fragments and docked again. Submitted compounds with the highest docking scores Synthesis of these compounds is pretty straightforward and short, starting from readily accessible compounds. Can help with synthesis schem…			x0072,x0104							FALSE	FALSE	2.576803328	0.27367115	3		23/03/2020			-1	2	FALSE	172	4	413	54	54	DOCKING	13.57703704	12.49350741
NAU-LAT-c9bfe74c-2	NAU-LAT-c9bfe74c	O=C(c1cc2cc(F)ccc2[nH]1)N1CCN(S(=O)(=O)c2ccc(O)c3ncccc23)CC1		Nauris Narvaiss	FALSE	FALSE	FALSE	FALSE	FALSE	Inspired by the many amide/sulfinamide functionality containing fragments and chloroquine. Performed molecular docking with UCSF Chimera/AutoDock Vina fragment-wise, then combined fragments and docked again. Submitted compounds with the highest docking scores Synthesis of these compounds is pretty straightforward and short, starting from readily accessible compounds. Can help with synthesis schem…			x0072,x0104							FALSE	FALSE	2.485999443	0.1410116	1		23/03/2020			-1	2	FALSE	172	4	413	54	54	DOCKING	13.57703704	12.49350741
NAU-LAT-c9bfe74c-3	NAU-LAT-c9bfe74c	Nc1ccc(O)c(C(=O)N2CCN(S(=O)(=O)c3ccc(O)c4ncccc34)CC2)c1		Nauris Narvaiss	FALSE	FALSE	FALSE	FALSE	FALSE	Inspired by the many amide/sulfinamide functionality containing fragments and chloroquine. Performed molecular docking with UCSF Chimera/AutoDock Vina fragment-wise, then combined fragments and docked again. Submitted compounds with the highest docking scores Synthesis of these compounds is pretty straightforward and short, starting from readily accessible compounds. Can help with synthesis schem…			x0072,x0104							FALSE	FALSE	2.393675132	0.1946245	1		23/03/2020			-1	2	FALSE	172	4	413	54	54	DOCKING	13.57703704	12.49350741
NAU-LAT-c9bfe74c-4	NAU-LAT-c9bfe74c	Nc1ccc(O)c(C(=O)N2CCN(S(=O)(=O)c3cc(O)c(N)c4ccccc34)CC2)c1		Nauris Narvaiss	FALSE	FALSE	FALSE	FALSE	FALSE	Inspired by the many amide/sulfinamide functionality containing fragments and chloroquine. Performed molecular docking with UCSF Chimera/AutoDock Vina fragment-wise, then combined fragments and docked again. Submitted compounds with the highest docking scores Synthesis of these compounds is pretty straightforward and short, starting from readily accessible compounds. Can help with synthesis schem…			x0072,x0104							FALSE	FALSE	2.489572398	0.34757385	4		23/03/2020			-1	2	FALSE	172	4	413	54	54	DOCKING	13.57703704	12.49350741
JAN-GHE-1d98ec1c-1	JAN-GHE-1d98ec1c	CC(=O)N1CCN(Cc2ccc3ccc(S(N)(=O)=O)cc3c2)CC1		Jan Hullaert	FALSE	FALSE	FALSE	FALSE	FALSE	Combinations of preserved sulfonamide and acetylpiperazine parts			x0161,x0195,x0692,x1386							FALSE	FALSE	2.020561392	0.27852106	3		23/03/2020			-1	2	FALSE	140	9	66	7	7	MANUAL_POSSIBLY
JAN-GHE-1d98ec1c-2	JAN-GHE-1d98ec1c	CC(=O)N1CCN(Cc2cccc(CCS(N)(=O)=O)c2)CC1		Jan Hullaert	FALSE	FALSE	FALSE	FALSE	FALSE	Combinations of preserved sulfonamide and acetylpiperazine parts			x0161,x0195,x0692,x1386							FALSE	FALSE	2.090658288	0.12795427	1		23/03/2020			-1	2	FALSE	140	9	66	7	7	MANUAL_POSSIBLY
JAN-GHE-1d98ec1c-3	JAN-GHE-1d98ec1c	CC(=O)N1CCN(Cc2ccc3cc(S(N)(=O)=O)[nH]c3c2)CC1		Jan Hullaert	FALSE	FALSE	FALSE	FALSE	FALSE	Combinations of preserved sulfonamide and acetylpiperazine parts			x0161,x0195,x0692,x1386							FALSE	FALSE	2.377859004	0.21878755	2		23/03/2020			-1	2	FALSE	140	9	66	7	7	MANUAL_POSSIBLY
JAN-GHE-1d98ec1c-4	JAN-GHE-1d98ec1c	CC(=O)N1CCN(Cc2ccc3c(S(N)(=O)=O)c[nH]c3c2)CC1		Jan Hullaert	FALSE	FALSE	FALSE	FALSE	FALSE	Combinations of preserved sulfonamide and acetylpiperazine parts			x0161,x0195,x0692,x1386							FALSE	FALSE	2.327145302	0.11591412	1		23/03/2020			-1	2	FALSE	140	9	66	7	7	MANUAL_POSSIBLY
JAN-GHE-1d98ec1c-5	JAN-GHE-1d98ec1c	CC(=O)N1CCN(Cc2ccc3ccc(S(N)(=O)=O)cc3n2)CC1		Jan Hullaert	FALSE	FALSE	FALSE	FALSE	FALSE	Combinations of preserved sulfonamide and acetylpiperazine parts			x0161,x0195,x0692,x1386							FALSE	FALSE	2.171744859	0.14304626	1		23/03/2020			-1	2	FALSE	140	9	66	7	7	MANUAL_POSSIBLY
JAN-GHE-1d98ec1c-6	JAN-GHE-1d98ec1c	CC(=O)N1CCN(CC(=O)c2cccc(CS(N)(=O)=O)c2)CC1		Jan Hullaert	FALSE	FALSE	FALSE	FALSE	FALSE	Combinations of preserved sulfonamide and acetylpiperazine parts			x0161,x0195,x0692,x1386							FALSE	FALSE	2.137728784	0.19918467	1		23/03/2020			-1	2	FALSE	140	9	66	7	7	MANUAL_POSSIBLY
LON-WEI-b8d98729-4	LON-WEI-b8d98729	CC(=O)N1CCN(CC(=O)Nc2cccc(S(N)(=O)=O)c2)CC1		Jan Hullaert	FALSE	TRUE	TRUE	FALSE	FALSE	Combinations of preserved sulfonamide and acetylpiperazine parts. Molecules made by Ugi reaction, designed by members of London Lab. These were all ordered just as the Moonshot initiative was beginning			x1386,x0692,x0195,x0161						3-aminopyridine-like	TRUE	TRUE	1.902680432	0.054011196	0		23/03/2020	31/03/2020	09/04/2020	2	2	FALSE	140	52	411	170	170	MANUAL_POSSIBLY	61.13479532	26.70769064
JAN-GHE-1d98ec1c-8	JAN-GHE-1d98ec1c	CC(=O)N1CCN(Cc2cccc(/C=C/S(N)(=O)=O)c2)CC1		Jan Hullaert	FALSE	FALSE	FALSE	FALSE	FALSE	Combinations of preserved sulfonamide and acetylpiperazine parts			x0161,x0195,x0692,x1386							FALSE	FALSE	2.27798086	0.08963456	1		23/03/2020			-1	2	FALSE	140	9	66	7	7	MANUAL_POSSIBLY
JAN-GHE-1d98ec1c-9	JAN-GHE-1d98ec1c	CC(=O)N1CCN(CS(=O)(=O)Nc2cccc(S(N)(=O)=O)c2)CC1		Jan Hullaert	FALSE	FALSE	FALSE	FALSE	FALSE	Combinations of preserved sulfonamide and acetylpiperazine parts			x0161,x0195,x0692,x1386							FALSE	FALSE	2.450780023	0.16539593	1		23/03/2020			-1	2	FALSE	140	9	66	7	7	MANUAL_POSSIBLY
JAN-GHE-1d98ec1c-10	JAN-GHE-1d98ec1c	CC(=O)N1CCN(C/C=C/C(=O)c2ccc(S(N)(=O)=O)cc2)CC1		Jan Hullaert	FALSE	FALSE	FALSE	FALSE	FALSE	Combinations of preserved sulfonamide and acetylpiperazine parts			x0161,x0195,x0692,x1386							FALSE	FALSE	2.240472664	0.17813693	2		23/03/2020			-1	2	FALSE	140	9	66	7	7	MANUAL_POSSIBLY
GAB-FAC-880f6604-1	GAB-FAC-880f6604	O=C(NCCNc1ccnc2cc(Cl)ccc12)Nc1ccc(F)cc1		Gabriel NavarreteVazquez	FALSE	TRUE	TRUE	FALSE	FALSE	Compound is an analogue of Chloroquine, an antimalarial and immunomodulator drug, which has been tested agains COVID2019 and showed potency in the low micromolar range EC50= 1. 13 microMolar. I think it is a good lead. This and other compounds have been syntheised in my lab using a short 2-step route. Compounds showed antiprotozoal and antitubercular effect, and could shown antiviral properties			x0072							FALSE	FALSE	2.001635852	0.080297954	1		23/03/2020	31/03/2020	13/05/2020	2	2	FALSE	2	1	397	62	62	MANUAL_POSSIBLY	11.18547619	10.68357302
GAB-FAC-0d239413-1	GAB-FAC-0d239413	N#Cc1cccc(C(=O)Nc2ncc([N+](=O)[O-])s2)c1		Gabriel Navarrete Vazquez	FALSE	TRUE	FALSE	FALSE	FALSE	Compound is an analogue of nitazoxanide, a broad spectrum amtimicrobial drug. Nitazoxanide has been tested agains COVID2019 and showed potency in the low micromolar range EC50= 2. 12 microMolar. I think it is a good lead. This compound and some other related are prepared in a one step route in my medchem lab. we designed these molecules as antiprotozoal drugs, but some of them also showed antivir…			x0072							TRUE	TRUE	2.276090163	0.0823029	0		23/03/2020	31/03/2020		-1	2	FALSE	1	1	440	72	72	MANUAL_POSSIBLY	10.64841096	10.41709836
GAB-FAC-da17721d-1	GAB-FAC-da17721d	CCCCOc1ccc(NC(=O)Nc2ncc([N+](=O)[O-])s2)cc1		Gabriel NavarreteVazquez	FALSE	FALSE	FALSE	FALSE	FALSE	Compound is an analogue of nitazoxanide, a broad spectrum amtimicrobial drug. Nitazoxanide has been tested agains COVID2019 and showed potency in the low micromolar range EC50= 2. 12 microMolar. I think it is a good lead. This compound and some other ureas are prepared in a one step route in my medchem lab. we designed these molecules as broad antiprotozoal drugs with nanomolar potencies, and als…			x0072						3-aminopyridine-like	FALSE	FALSE	2.159477998	0	0		23/03/2020			-1	2	FALSE	2	1	432	69	69	MANUAL_POSSIBLY	10.97	10.6469
JON-CHE-41f76505-1	JON-CHE-41f76505	NC(=O)c1nc(F)cn(CC(=O)N2CCC(C(=O)N3CCCCC3)CC2)c1=O		Jonathan Ahmet	FALSE	FALSE	FALSE	FALSE	FALSE	In a small trial, Favipiravir had a more potent antiviral action on SARS-CoV-2 than lopinavir/ritonavir. Attach Favipiravir to any of the alpha-chloroacetamides fragments. Make the O and N alkylated products			x1380							FALSE	FALSE	2.628822929	0.09107249	1		23/03/2020			-1	2	FALSE	2	2	215	31	31	MANUAL_POSSIBLY	11.83242424	12.79482727
JON-CHE-41f76505-2	JON-CHE-41f76505	NC(=O)c1nc(F)cnc1OCC(=O)N1CCC(C(=O)N2CCCCC2)CC1		Jonathan Ahmet	FALSE	FALSE	FALSE	FALSE	FALSE	In a small trial, Favipiravir had a more potent antiviral action on SARS-CoV-2 than lopinavir/ritonavir. Attach Favipiravir to any of the alpha-chloroacetamides fragments. Make the O and N alkylated products			x1380							FALSE	FALSE	2.612049219	0.05506151	0		23/03/2020			-1	2	FALSE	2	2	215	31	31	MANUAL_POSSIBLY	11.83242424	12.79482727
SEB-HKI-06b43755-1	SEB-HKI-06b43755	O=C(CCl)n1cc(-c2nc3ccccc3[nH]2)c2ccc(O)cc21		Sebastian Schieferdecker	FALSE	FALSE	FALSE	FALSE	FALSE	The design is based on crystal structure Mpro-x0749. The fragment shows favorable pi stacking to Hie41 and H-bonding to Gly143. These interactions were used for a receptor based ligand design strategy for a covalent inhibitor of Cys145. The benzothiazinone partial structure was replaced by benzoimidazole to lower cLogP and the cyclohexyl side chain was replaced with a 1H-indol-6-ol partial struct…			x0749							FALSE	FALSE	2.604229983	0.2484852	3		23/03/2020			-1	2	FALSE	2	2	568	84	84	DOCKING	11.65219355	13.04830731
SEB-HKI-06b43755-2	SEB-HKI-06b43755	Cn1c(-c2cn(C(=O)CCl)c3cc(O)ccc23)nc2ccccc21		Sebastian Schieferdecker	FALSE	FALSE	FALSE	FALSE	FALSE	The design is based on crystal structure Mpro-x0749. The fragment shows favorable pi stacking to Hie41 and H-bonding to Gly143. These interactions were used for a receptor based ligand design strategy for a covalent inhibitor of Cys145. The benzothiazinone partial structure was replaced by benzoimidazole to lower cLogP and the cyclohexyl side chain was replaced with a 1H-indol-6-ol partial struct…			x0749							FALSE	FALSE	2.603872623	0.24594568	3		23/03/2020			-1	2	FALSE	2	2	568	84	84	DOCKING	11.65219355	13.04830731
JAN-UNI-2e92c4b1-1	JAN-UNI-2e92c4b1	N#Cc1cncc(Nc2c(Nc3cccnc3)c(=O)c2=O)c1		Janine Gray	FALSE	FALSE	FALSE	FALSE	FALSE	Combinations of x195, 434, 305 387 which are in similar positions to try and expand into two pocket. Replacement of urea or sulphonamide with bioisosteres. Some look pretty heteroatom heaving but pyridine could be replaced by benzene			x0195,x0305,x0387,x0434							FALSE	FALSE	2.557461819	0.16128494	2		23/03/2020			-1	2	FALSE	5	6	235	37	37	MANUAL_POSSIBLY	10.02859649	11.74424035
JAN-UNI-2e92c4b1-2	JAN-UNI-2e92c4b1	N#C/N=C(/Nc1cccnc1)Nc1cncc(C#N)c1		Janine Gray	FALSE	FALSE	FALSE	FALSE	FALSE	Combinations of x195, 434, 305 387 which are in similar positions to try and expand into two pocket. Replacement of urea or sulphonamide with bioisosteres. Some look pretty heteroatom heaving but pyridine could be replaced by benzene			x0195,x0305,x0387,x0434							FALSE	FALSE	2.845561419	0.16293488	1		23/03/2020			-1	2	FALSE	5	6	235	37	37	MANUAL_POSSIBLY	10.02859649	11.74424035
JAN-UNI-2e92c4b1-3	JAN-UNI-2e92c4b1	CCNc1ncc(C#N)cc1CN1CCC(O)CC1		Janine Gray	FALSE	FALSE	FALSE	FALSE	FALSE	Combinations of x195, 434, 305 387 which are in similar positions to try and expand into two pocket. Replacement of urea or sulphonamide with bioisosteres. Some look pretty heteroatom heaving but pyridine could be replaced by benzene. 0305/0387 COMBOS.			x0305,x0387,x0434,x0195							FALSE	FALSE	2.485741251	0.13610098	1		23/03/2020			-1	2	FALSE	5	6	515	207	207	MANUAL_POSSIBLY	72.1628	28.47805
JAN-UNI-2e92c4b1-4	JAN-UNI-2e92c4b1	CCNc1ncc(C#N)cc1CNc1ccno1		Janine Gray	FALSE	FALSE	FALSE	FALSE	FALSE	Combinations of x195, 434, 305 387 which are in similar positions to try and expand into two pocket. Replacement of urea or sulphonamide with bioisosteres. Some look pretty heteroatom heaving but pyridine could be replaced by benzene			x0195,x0305,x0387,x0434							FALSE	FALSE	3.069771343	0.16952491	2		23/03/2020			-1	2	FALSE	5	6	235	37	37	MANUAL_POSSIBLY	10.02859649	11.74424035
JAN-UNI-2e92c4b1-5	JAN-UNI-2e92c4b1	CCNc1ncc(C#N)cc1CNc1cc(O)no1		Janine Gray	FALSE	FALSE	FALSE	FALSE	FALSE	Combinations of x195, 434, 305 387 which are in similar positions to try and expand into two pocket. Replacement of urea or sulphonamide with bioisosteres. Some look pretty heteroatom heaving but pyridine could be replaced by benzene			x0195,x0305,x0387,x0434							FALSE	FALSE	3.15141561	0.1872916	2		23/03/2020			-1	2	FALSE	5	6	235	37	37	MANUAL_POSSIBLY	10.02859649	11.74424035
PED-UNI-a9f4e7c0-1	PED-UNI-a9f4e7c0	[CH2]C(=O)N1CCN(S(=O)(=O)C2=CC([C@H]3CN(C(=O)NCc4ccc(C#N)cc4)CCO3)C(Cl)=C[CH]2)CC1		Pedro Silva	FALSE	FALSE	FALSE	FALSE	FALSE	Built from X_1249 and X_1308 ,by eye. A quick energy minimization suggests it should maintain most of the interactions observed in the separate fragments.			x1249,x1308							FALSE	FALSE	4.15603022	0.8322345			23/03/2020			-1	2	FALSE	8	1	156	24	24	MANUAL_POSSIBLY	5.512666667	10.36583333
PED-UNI-8d53fd73-1	PED-UNI-8d53fd73	Cc1ccncc1NC(=O)[C@@H](CNS(C)(=O)=O)c1ccccc1		Pedro Silva	FALSE	FALSE	FALSE	FALSE	FALSE	By eye, Quick minimization suggests many of the interactions could be mantained. Two fragements combined due to the proximity of their binding sites. Energy minimization suggests most interactions are kept in the combined molecule.			x0072,x0107						3-aminopyridine-like	FALSE	FALSE	2.649769767	0.20105633	1		23/03/2020			-1	2	FALSE	8	2	477	194	194	MANUAL_POSSIBLY	70.26158974	28.36973077
PED-UNI-292b67d6-1	PED-UNI-292b67d6	Cc1ccncc1NC(=O)COC(=O)c1ccc(S(N)(=O)=O)cc1		Pedro Silva	FALSE	FALSE	FALSE	FALSE	FALSE	Two fragments combined due to the proximity of their binding sites. Energy minimization suggests most interactions are kept in the combined molecule.			x0107,x0161							FALSE	FALSE	1.964969867	0.08015923	0		23/03/2020			-1	2	FALSE	8	1	152	22	22	MANUAL_POSSIBLY	10.95664032	11.70678458
PED-UNI-d0b586b3-1	PED-UNI-d0b586b3	NS(=O)(=O)c1ccc2c(c1)N[C@@H](C[C@H](c1ccc(Br)s1)N1CCN(C(=O)CCl)CC1)CC2		Pedro Silva	FALSE	FALSE	FALSE	FALSE	FALSE	merged both fragments due to the closeness of their binding sites. Optimization (MM) did not cause large changes in binding mode.			x0195,x1385							FALSE	FALSE	3.713255787	0.45267227	3		23/03/2020			-1	2	FALSE	8	1	132	21	21	MANUAL	4.837272727	9.156590909
PED-UNI-89deb5c9-1	PED-UNI-89deb5c9	NS(=O)(=O)c1ccc(Br)c(CCN2CCCN(C(=O)CCl)CC2)c1		Pedro Silva	FALSE	TRUE	FALSE	FALSE	FALSE	Close proximity of both binding sites.			x0831,x0946							FALSE	FALSE	2.358234203	0.19781065	1		23/03/2020	17/04/2020		-1	2	FALSE	8	1	40	6	6	MANUAL_POSSIBLY
RAV-REL-e0cd5b56-1	RAV-REL-e0cd5b56	C=CC(=O)N1Cc2ccc(C(F)(F)F)cc2C(c2ccccc2Cl)C1		Ravi Kurukulasuriya	FALSE	FALSE	FALSE	FALSE	FALSE	Hello Team, please take a look at the following 3 structures that are attempting to engage Cys 145 via the acyl-dihydroisoquinoline and related hits in cluster-2. Thank you for this incredible effort to help humanity at their of hour of need. Ravi Kurukulasuriya Relay Chemistry.			x1420							FALSE	FALSE	3.019833237	0.61127895			23/03/2020			-1	2	FALSE	3	3	290	45	45	MANUAL_POSSIBLY	10.32742021	10.74819149
RAV-REL-e0cd5b56-2	RAV-REL-e0cd5b56	C=C(C)C(=O)N1Cc2ccc(C(F)(F)F)cc2C(c2ccccc2Cl)C1		Ravi Kurukulasuriya	FALSE	FALSE	FALSE	FALSE	FALSE	Hello Team, please take a look at the following 3 structures that are attempting to engage Cys 145 via the acyl-dihydroisoquinoline and related hits in cluster-2. Thank you for this incredible effort to help humanity at their of hour of need. Ravi Kurukulasuriya Relay Chemistry.			x1420							FALSE	FALSE	3.037001683	0.6139826			23/03/2020			-1	2	FALSE	3	3	290	45	45	MANUAL_POSSIBLY	10.32742021	10.74819149
RAV-REL-e0cd5b56-3	RAV-REL-e0cd5b56	C=CC(=O)N1Cc2ccc(C(F)(F)F)cc2C(c2ccc(C(C)(C)O)cc2Cl)C1		Ravi Kurukulasuriya	FALSE	FALSE	FALSE	FALSE	FALSE	Hello Team, please take a look at the following 3 structures that are attempting to engage Cys 145 via the acyl-dihydroisoquinoline and related hits in cluster-2. Thank you for this incredible effort to help humanity at their of hour of need. Ravi Kurukulasuriya Relay Chemistry.			x1420							FALSE	FALSE	3.308025981	0.64760786			23/03/2020			-1	2	FALSE	3	3	290	45	45	MANUAL_POSSIBLY	10.32742021	10.74819149
GIA-UNK-d2defdc3-1	GIA-UNK-d2defdc3	O=C(NC1CCCCC1NC(=O)C1CCCCC1)c1ccncc1		Gianfranco Lopopolo	FALSE	TRUE	FALSE	FALSE	FALSE	Insert of a different scaffolds (1,2-diamino-cyclohexyl or carboxyaminocyclohexyl or proline) which could direct the two fragment into the enzyme subpockets, by creating a L-shape to the molecule. Addtional methyl on the eventual glycine portion has been placed in order to prevent metabolism Easy synthesis, almost only couplings and simple protection/deprotections are needed			x0540							FALSE	FALSE	2.817470365	0.28665408	1		23/03/2020	31/03/2020		-1	2	FALSE	97	9	378	54	54	MANUAL	25.21212121	12.51292424
GIA-UNK-d2defdc3-2	GIA-UNK-d2defdc3	O=C(NC1CCCCC1NC(=O)c1ccncc1)c1ccccc1		Gianfranco Lopopolo	FALSE	TRUE	FALSE	FALSE	FALSE	Insert of a different scaffolds (1,2-diamino-cyclohexyl or carboxyaminocyclohexyl or proline) which could direct the two fragment into the enzyme subpockets, by creating a L-shape to the molecule. Addtional methyl on the eventual glycine portion has been placed in order to prevent metabolism Easy synthesis, almost only couplings and simple protection/deprotections are needed			x0540							TRUE	TRUE	2.608144212	0.19358888	1		23/03/2020	31/03/2020		-1	2	FALSE	97	9	378	54	54	MANUAL	25.21212121	12.51292424
GIA-UNK-d2defdc3-3	GIA-UNK-d2defdc3	CN1CCC(C(=O)NC2CCCCC2NC(=O)C2CCCCC2)CC1		Gianfranco Lopopolo	FALSE	TRUE	FALSE	FALSE	FALSE	Insert of a different scaffolds (1,2-diamino-cyclohexyl or carboxyaminocyclohexyl or proline) which could direct the two fragment into the enzyme subpockets, by creating a L-shape to the molecule. Addtional methyl on the eventual glycine portion has been placed in order to prevent metabolism Easy synthesis, almost only couplings and simple protection/deprotections are needed			x0540							FALSE	FALSE	2.910207589	0.2869583	1		23/03/2020	31/03/2020		-1	2	FALSE	97	9	378	54	54	MANUAL	25.21212121	12.51292424
GIA-UNK-d2defdc3-4	GIA-UNK-d2defdc3	CN1CCC(C(=O)NC2CCCCC2NC(=O)c2ccccc2)CC1		Gianfranco Lopopolo	FALSE	TRUE	FALSE	FALSE	FALSE	Insert of a different scaffolds (1,2-diamino-cyclohexyl or carboxyaminocyclohexyl or proline) which could direct the two fragment into the enzyme subpockets, by creating a L-shape to the molecule. Addtional methyl on the eventual glycine portion has been placed in order to prevent metabolism Easy synthesis, almost only couplings and simple protection/deprotections are needed			x0540							TRUE	TRUE	2.70669605	0.19586775	1		23/03/2020	31/03/2020		-1	2	FALSE	97	9	378	54	54	MANUAL	25.21212121	12.51292424
GIA-UNK-d2defdc3-5	GIA-UNK-d2defdc3	O=C(NC1CCCCC1C(=O)N1CCOCC1)c1ccccc1		Gianfranco Lopopolo	FALSE	FALSE	FALSE	FALSE	FALSE	Insert of a different scaffolds (1,2-diamino-cyclohexyl or carboxyaminocyclohexyl or proline) which could direct the two fragment into the enzyme subpockets, by creating a L-shape to the molecule. Addtional methyl on the eventual glycine portion has been placed in order to prevent metabolism Easy synthesis, almost only couplings and simple protection/deprotections are needed			x0540							FALSE	FALSE	2.666127641	0.20088251	1		23/03/2020			-1	2	FALSE	97	9	378	54	54	MANUAL	25.21212121	12.51292424
GIA-UNK-d2defdc3-6	GIA-UNK-d2defdc3	O=C(C1CCCN1C(=O)c1ccccc1)N1CCOCC1		Gianfranco Lopopolo	FALSE	TRUE	TRUE	FALSE	FALSE	Insert of a different scaffolds (1,2-diamino-cyclohexyl or carboxyaminocyclohexyl or proline) which could direct the two fragment into the enzyme subpockets, by creating a L-shape to the molecule. Addtional methyl on the eventual glycine portion has been placed in order to prevent metabolism Easy synthesis, almost only couplings and simple protection/deprotections are needed			x0540							TRUE	TRUE	2.297516931	0	0		23/03/2020	31/03/2020	27/04/2020	2	2	FALSE	97	9	378	54	54	MANUAL	25.21212121	12.51292424
GIA-UNK-d2defdc3-7	GIA-UNK-d2defdc3	O=C(CCl)NCC(=O)C1CCCN1C(=O)c1ccccc1		Gianfranco Lopopolo	FALSE	TRUE	FALSE	FALSE	FALSE	Insert of a different scaffolds (1,2-diamino-cyclohexyl or carboxyaminocyclohexyl or proline) which could direct the two fragment into the enzyme subpockets, by creating a L-shape to the molecule. Addtional methyl on the eventual glycine portion has been placed in order to prevent metabolism Easy synthesis, almost only couplings and simple protection/deprotections are needed			x0540							FALSE	FALSE	2.586452037	0.3333604	2		23/03/2020	17/04/2020		-1	2	FALSE	97	9	378	54	54	MANUAL	25.21212121	12.51292424
GIA-UNK-d2defdc3-8	GIA-UNK-d2defdc3	O=C(CCl)NCC(=O)C1CCCN1C(=O)C1CCCCC1		Gianfranco Lopopolo	FALSE	FALSE	FALSE	FALSE	FALSE	Insert of a different scaffolds (1,2-diamino-cyclohexyl or carboxyaminocyclohexyl or proline) which could direct the two fragment into the enzyme subpockets, by creating a L-shape to the molecule. Addtional methyl on the eventual glycine portion has been placed in order to prevent metabolism Easy synthesis, almost only couplings and simple protection/deprotections are needed			x0540							FALSE	FALSE	2.779005101	0.33513993	2		23/03/2020			-1	2	FALSE	97	9	378	54	54	MANUAL	25.21212121	12.51292424
GIA-UNK-d2defdc3-9	GIA-UNK-d2defdc3	CN(CC(=O)C1CCCN1C(=O)c1ccccc1)C(=O)CCl		Gianfranco Lopopolo	FALSE	TRUE	FALSE	FALSE	FALSE	Insert of a different scaffolds (1,2-diamino-cyclohexyl or carboxyaminocyclohexyl or proline) which could direct the two fragment into the enzyme subpockets, by creating a L-shape to the molecule. Addtional methyl on the eventual glycine portion has been placed in order to prevent metabolism Easy synthesis, almost only couplings and simple protection/deprotections are needed			x0540							FALSE	FALSE	2.724038786	0.32836232	2		23/03/2020	17/04/2020		-1	2	FALSE	97	9	378	54	54	MANUAL	25.21212121	12.51292424
JOH-UNI-abdb2f0c-1	JOH-UNI-abdb2f0c	O=C(Nc1cccnc1)c1ccc(N2CCCOCC2)cn1		John Spencer	FALSE	FALSE	FALSE	FALSE	FALSE	Allows for Buch. Hartwig on Br a protected ester ; scope for other high sp3 amines e. g. 2- or 3-Me morpholines, piperazines, piperidines. Deprotect ester and do simple amide couplings with e. g. 3-amino pyridine, regiomers, other biosiosteres. Is there a way of incorporating the CN from the original nitrile hit too?. Low clogP 0. 58 and PSA (66 A2) from Chemdraw for original idea (LHS). Syntheti…			x0434,x1077							FALSE	FALSE	2.1327617	0.10655758	1		23/03/2020			-1	2	FALSE	251	4	451	75	75	MANUAL	7.43085443	13.32047722
JOH-UNI-abdb2f0c-2	JOH-UNI-abdb2f0c	N#Cc1ncc(N2CCCOCC2)cc1C(=O)Nc1cccnc1		John Spencer	FALSE	FALSE	FALSE	FALSE	FALSE	Allows for Buch. Hartwig on Br a protected ester ; scope for other high sp3 amines e. g. 2- or 3-Me morpholines, piperazines, piperidines. Deprotect ester and do simple amide couplings with e. g. 3-amino pyridine, regiomers, other biosiosteres. Is there a way of incorporating the CN from the original nitrile hit too?. Low clogP 0. 58 and PSA (66 A2) from Chemdraw for original idea (LHS). Syntheti…			x0434,x1077							FALSE	FALSE	2.469045991	0.16111183	2		23/03/2020			-1	2	FALSE	251	4	451	75	75	MANUAL	7.43085443	13.32047722
JOH-UNI-abdb2f0c-3	JOH-UNI-abdb2f0c	O=C(CCl)c1ccc(N2CCCOCC2)cn1		John Spencer	FALSE	FALSE	FALSE	FALSE	FALSE	Allows for Buch. Hartwig on Br a protected ester ; scope for other high sp3 amines e. g. 2- or 3-Me morpholines, piperazines, piperidines. Deprotect ester and do simple amide couplings with e. g. 3-amino pyridine, regiomers, other biosiosteres. Is there a way of incorporating the CN from the original nitrile hit too?. Low clogP 0. 58 and PSA (66 A2) from Chemdraw for original idea (LHS). Syntheti…			x0434,x1077							FALSE	FALSE	2.372809439	0.08711462	1		23/03/2020			-1	2	FALSE	251	4	451	75	75	MANUAL	7.43085443	13.32047722
JOH-UNI-abdb2f0c-4	JOH-UNI-abdb2f0c	N#Cc1ncc(N2CCCOCC2)cc1-c1ncco1		John Spencer	FALSE	FALSE	FALSE	FALSE	FALSE	Allows for Buch. Hartwig on Br a protected ester ; scope for other high sp3 amines e. g. 2- or 3-Me morpholines, piperazines, piperidines. Deprotect ester and do simple amide couplings with e. g. 3-amino pyridine, regiomers, other biosiosteres. Is there a way of incorporating the CN from the original nitrile hit too?. Low clogP 0. 58 and PSA (66 A2) from Chemdraw for original idea (LHS). Syntheti…			x0434,x1077							FALSE	FALSE	2.838845913	0.16009152	2		23/03/2020			-1	2	FALSE	251	4	451	75	75	MANUAL	7.43085443	13.32047722
NEH-REV-83a5a839-1	NEH-REV-83a5a839	CS(=O)(=O)Nc1ccc2c(c1)c(=O)n(-c1cncc(N)c1)c(=O)n2-c1ncc[nH]1		Neha Rana	FALSE	FALSE	FALSE	FALSE	FALSE	The submitted compound was tested using 0. 2 micro-second Gaussian accelerated Molecular Dynamics simulation in AMBER software. The compound was highly stable and makes several consistent interactions with the binding site residues throughout the simulation, such as: 1. The pyridine N makes a very strong hydrogen bond with nearby His163 sidechain. 2. The same pyridine creates an aromatic interact…			x0072,x0434							FALSE	FALSE	3.00064099	0.24098206	3		23/03/2020			-1	2	FALSE	6	1	2260	336	336	MANUAL_POSSIBLY	12.36354639	11.77110295
DAR-DIA-eace69ff-1	DAR-DIA-eace69ff	CCc1cc(OC2CCCCC2)c2c(c1)c(CN(C)C)cn2S(=O)(=O)N1CCCCC1		Daren Fearon	TRUE	FALSE	FALSE	FALSE	FALSE	Analogues of x0104/Melatonin			x0104							FALSE	FALSE	2.843081501	0.24884583	3		23/03/2020			-1	2	FALSE	837	37	30	4	4	MANUAL_POSSIBLY
DAR-DIA-eace69ff-2	DAR-DIA-eace69ff	CCc1cc(OC2CCN(C)CC2)c2c(c1)c(CN(C)C)cn2C(=O)c1ccccc1		Daren Fearon	TRUE	FALSE	FALSE	FALSE	FALSE	Analogues of x0104/Melatonin			x0104							FALSE	FALSE	2.683904228	0.25895408	3		23/03/2020			-1	2	FALSE	837	37	30	4	4	MANUAL_POSSIBLY
DAR-DIA-eace69ff-3	DAR-DIA-eace69ff	CCc1cc(OC2CCCCC2)c2c(S(=O)(=O)c3ccccc3)cn(CN(C)C)c2c1		Daren Fearon	TRUE	FALSE	FALSE	FALSE	FALSE	Analogues of x0104/Melatonin			x0104							FALSE	FALSE	2.733854228	0.4524421	4		23/03/2020			-1	2	FALSE	837	37	30	4	4	MANUAL_POSSIBLY
DAR-DIA-eace69ff-4	DAR-DIA-eace69ff	CCc1cc(OC2CCCCC2)c2c(c1)c(CN(C)C)cn2CCN1CCN(C)CC1		Daren Fearon	TRUE	FALSE	FALSE	FALSE	FALSE	Analogues of x0104/Melatonin			x0104							FALSE	FALSE	2.703004654	0.2479922	3		23/03/2020			-1	2	FALSE	837	37	30	4	4	MANUAL_POSSIBLY
DAR-DIA-eace69ff-5	DAR-DIA-eace69ff	CCc1cc(NC2CCCCC2)c2c(c1)c(CN(C)C)cn2S(=O)(=O)N1CCCCC1		Daren Fearon	TRUE	FALSE	FALSE	FALSE	FALSE	Analogues of x0104/Melatonin			x0104							FALSE	FALSE	2.862148284	0.24859707	3		23/03/2020			-1	2	FALSE	837	37	30	4	4	MANUAL_POSSIBLY
DAR-DIA-eace69ff-6	DAR-DIA-eace69ff	CCc1cc(NC2CCCCC2)c2c(c1)c(CN(C)C)cn2C(=O)c1ccccc1		Daren Fearon	TRUE	FALSE	FALSE	FALSE	FALSE	Analogues of x0104/Melatonin			x0104							FALSE	FALSE	2.614633067	0.27250054	3		23/03/2020			-1	2	FALSE	837	37	30	4	4	MANUAL_POSSIBLY
DAR-DIA-eace69ff-7	DAR-DIA-eace69ff	CCc1cc(OC2CCN(C)CC2)c2c(c1)c(CN(C)C)cn2Cc1ccccc1		Daren Fearon	TRUE	FALSE	FALSE	FALSE	FALSE	Analogues of x0104/Melatonin			x0104							FALSE	FALSE	2.545159185	0.25145403	3		23/03/2020			-1	2	FALSE	837	37	30	4	4	MANUAL_POSSIBLY
DAR-DIA-eace69ff-8	DAR-DIA-eace69ff	CSc1cc(OC2CCCCCC2)c2c(c1)c(CN(C)C)cn2Cc1ccccc1		Daren Fearon	TRUE	FALSE	FALSE	FALSE	FALSE	Analogues of x0104/Melatonin			x0104							FALSE	FALSE	2.596824696	0.47752008	4		23/03/2020			-1	2	FALSE	837	37	30	4	4	MANUAL_POSSIBLY
DAR-DIA-eace69ff-9	DAR-DIA-eace69ff	CCc1cc(OC2CCCCCC2)c2c(c1)c(CN(C)C)cn2Cc1ccccc1		Daren Fearon	TRUE	FALSE	FALSE	FALSE	FALSE	Analogues of x0104/Melatonin			x0104							FALSE	FALSE	2.463801354	0.2535791	3		23/03/2020			-1	2	FALSE	837	37	30	4	4	MANUAL_POSSIBLY
DAR-DIA-eace69ff-10	DAR-DIA-eace69ff	CCc1cc(C2CCCCCC2)c2c(c1)c(CN(C)C)cn2C(=O)c1ccccc1		Daren Fearon	TRUE	FALSE	FALSE	FALSE	FALSE	Analogues of x0104/Melatonin			x0104							FALSE	FALSE	2.559763657	0.2548353	3		23/03/2020			-1	2	FALSE	837	37	30	4	4	MANUAL_POSSIBLY
DAR-DIA-eace69ff-11	DAR-DIA-eace69ff	CCc1cc(OC2CCCCC2)c2c(c1)c(CN(C)C)cn2C(=O)c1ccccc1		Daren Fearon	TRUE	FALSE	FALSE	FALSE	FALSE	Analogues of x0104/Melatonin			x0104							FALSE	FALSE	2.59512287	0.26147133	3		23/03/2020			-1	2	FALSE	837	37	30	4	4	MANUAL_POSSIBLY
DAR-DIA-eace69ff-12	DAR-DIA-eace69ff	CCc1cc(N2CCCCCC2)c2c(c1)c(CN(C)C)cn2Cc1ccccc1		Daren Fearon	TRUE	FALSE	FALSE	FALSE	FALSE	Analogues of x0104/Melatonin			x0104							FALSE	FALSE	2.409692394	0.25412816	3		23/03/2020			-1	2	FALSE	837	37	30	4	4	MANUAL_POSSIBLY
DAR-DIA-eace69ff-13	DAR-DIA-eace69ff	CCc1cc(OC2CCCCC2)c2c(c1)c(CN(C)C)cn2CC1CCCCC1		Daren Fearon	TRUE	FALSE	FALSE	FALSE	FALSE	Analogues of x0104/Melatonin			x0104							FALSE	FALSE	2.665351735	0.24858329	3		23/03/2020			-1	2	FALSE	837	37	30	4	4	MANUAL_POSSIBLY
DAR-DIA-eace69ff-14	DAR-DIA-eace69ff	CCc1cc(OC2CCCCC2)c2c(c1)c(CN(C)C)cn2Cc1ccccc1		Daren Fearon	TRUE	FALSE	FALSE	FALSE	FALSE	Analogues of x0104/Melatonin			x0104							FALSE	FALSE	2.452668218	0.25290233	3		23/03/2020			-1	2	FALSE	837	37	30	4	4	MANUAL_POSSIBLY
DAR-DIA-eace69ff-15	DAR-DIA-eace69ff	CCc1cc(OC2CCCCC2)c2c(c1)c(CN(C)C)cn2C(=O)C1=CC=CC1		Daren Fearon	TRUE	FALSE	FALSE	FALSE	FALSE	Analogues of x0104/Melatonin			x0104							FALSE	FALSE	3.140400603	0.3280393	4		23/03/2020			-1	2	FALSE	837	37	30	4	4	MANUAL_POSSIBLY
DAR-DIA-eace69ff-16	DAR-DIA-eace69ff	CCc1cc(OC2CCCCC2)c2c(c1)c(CN(C)C)cn2C1CCCCC1		Daren Fearon	TRUE	FALSE	FALSE	FALSE	FALSE	Analogues of x0104/Melatonin			x0104							FALSE	FALSE	2.651017801	0.25054988	3		23/03/2020			-1	2	FALSE	837	37	30	4	4	MANUAL_POSSIBLY
DAR-DIA-eace69ff-17	DAR-DIA-eace69ff	CCc1cc(NC2CCCCC2)c2c(c1)c(CN(C)C)cn2C(C)=O		Daren Fearon	TRUE	FALSE	FALSE	FALSE	FALSE	Analogues of x0104/Melatonin			x0104							FALSE	FALSE	2.747714753	0.2685196	3		23/03/2020			-1	2	FALSE	837	37	30	4	4	MANUAL_POSSIBLY
DAR-DIA-eace69ff-18	DAR-DIA-eace69ff	CCc1cc(OC2CCCCCC2)c2[nH]cc(CN(C)C)c2c1		Daren Fearon	TRUE	FALSE	FALSE	FALSE	FALSE	Analogues of x0104/Melatonin			x0104							FALSE	FALSE	2.493731381	0.18471691	2		23/03/2020			-1	2	FALSE	837	37	30	4	4	MANUAL_POSSIBLY
DAR-DIA-eace69ff-19	DAR-DIA-eace69ff	CCc1cc(OC2CCCCC2)c2cncc(CN(C)C)c2c1		Daren Fearon	TRUE	FALSE	FALSE	FALSE	FALSE	Analogues of x0104/Melatonin			x0104							FALSE	FALSE	2.509335577	0.5329131			23/03/2020			-1	2	FALSE	837	37	30	4	4	MANUAL_POSSIBLY
DAR-DIA-eace69ff-20	DAR-DIA-eace69ff	CCc1ccc2c(c1)c(CN(C)C)cn2C(=O)c1ccccc1		Daren Fearon	TRUE	FALSE	FALSE	FALSE	FALSE	Analogues of x0104/Melatonin			x0104							FALSE	FALSE	2.148814329	0.09254284	1		23/03/2020			-1	2	FALSE	837	37	30	4	4	MANUAL_POSSIBLY
DAR-DIA-eace69ff-21	DAR-DIA-eace69ff	COc1cc(N2CCCCCC2)c2[nH]cc(CN(C)C)c2c1		Daren Fearon	TRUE	FALSE	FALSE	FALSE	FALSE	Analogues of x0104/Melatonin			x0104							FALSE	FALSE	2.393615665	0.20919278	2		23/03/2020			-1	2	FALSE	837	37	30	4	4	MANUAL_POSSIBLY
DAR-DIA-eace69ff-22	DAR-DIA-eace69ff	CN(C)Cc1c[nH]c2c(N3CCCCCC3)cc(CF)cc12		Daren Fearon	TRUE	FALSE	FALSE	FALSE	FALSE	Analogues of x0104/Melatonin			x0104							FALSE	FALSE	2.639798082	0.297988	3		23/03/2020			-1	2	FALSE	837	37	30	4	4	MANUAL_POSSIBLY
DAR-DIA-eace69ff-23	DAR-DIA-eace69ff	CN(C)Cc1c[nH]c2c(N3CCCCCC3)cc(CCl)cc12		Daren Fearon	TRUE	FALSE	FALSE	FALSE	FALSE	Analogues of x0104/Melatonin			x0104							FALSE	FALSE	2.5839805	0.27930617	3		23/03/2020			-1	2	FALSE	837	37	30	4	4	MANUAL_POSSIBLY
DAR-DIA-eace69ff-24	DAR-DIA-eace69ff	CCc1cc(NC2CCCCC2)c2[nH]cc(CN(C)C)c2c1		Daren Fearon	TRUE	FALSE	FALSE	FALSE	FALSE	Analogues of x0104/Melatonin			x0104							FALSE	FALSE	2.494083797	0.18347432	2		23/03/2020			-1	2	FALSE	837	37	30	4	4	MANUAL_POSSIBLY
DAR-DIA-eace69ff-25	DAR-DIA-eace69ff	CCc1cc(N2CCCCCC2)c2[nH]cc(CN(C)C)c2c1		Daren Fearon	TRUE	FALSE	FALSE	FALSE	FALSE	Analogues of x0104/Melatonin			x0104							FALSE	FALSE	2.469701379	0.18557414	2		23/03/2020			-1	2	FALSE	837	37	30	4	4	MANUAL_POSSIBLY
DAR-DIA-eace69ff-26	DAR-DIA-eace69ff	CCc1cc(N2CCCCCC2)c2ccn(CN(C)C)c2c1		Daren Fearon	TRUE	FALSE	FALSE	FALSE	FALSE	Analogues of x0104/Melatonin			x0104							FALSE	FALSE	2.489316764	0.24123512	3		23/03/2020			-1	2	FALSE	837	37	30	4	4	MANUAL_POSSIBLY
DAR-DIA-eace69ff-27	DAR-DIA-eace69ff	CCc1cc(OC2CCCCC2)c2[nH]cc(CN(C)C)c2c1		Daren Fearon	TRUE	FALSE	FALSE	FALSE	FALSE	Analogues of x0104/Melatonin			x0104							FALSE	FALSE	2.502415665	0.18488307	2		23/03/2020			-1	2	FALSE	837	37	30	4	4	MANUAL_POSSIBLY
DAR-DIA-eace69ff-28	DAR-DIA-eace69ff	CCc1cc(N2CCCCCC2)c2scc(CN(C)C)c2c1		Daren Fearon	TRUE	FALSE	FALSE	FALSE	FALSE	Analogues of x0104/Melatonin			x0104							FALSE	FALSE	2.556151929	0.34629804	3		23/03/2020			-1	2	FALSE	837	37	30	4	4	MANUAL_POSSIBLY
DAR-DIA-eace69ff-29	DAR-DIA-eace69ff	CCc1cc(CC2CCCCC2)c2[nH]cc(CN(C)C)c2c1		Daren Fearon	TRUE	FALSE	FALSE	FALSE	FALSE	Analogues of x0104/Melatonin			x0104							FALSE	FALSE	2.541006874	0.17601208	2		23/03/2020			-1	2	FALSE	837	37	30	4	4	MANUAL_POSSIBLY
DAR-DIA-eace69ff-30	DAR-DIA-eace69ff	CN(C)Cc1c[nH]c2c(N3CCCCCC3)cc(F)cc12		Daren Fearon	TRUE	FALSE	FALSE	FALSE	FALSE	Analogues of x0104/Melatonin			x0104							FALSE	FALSE	2.438688236	0.17192173	2		23/03/2020			-1	2	FALSE	837	37	30	4	4	MANUAL_POSSIBLY
DAR-DIA-eace69ff-31	DAR-DIA-eace69ff	CN(C)Cc1c[nH]c2c(N3CCCCCC3)cc(Cl)cc12		Daren Fearon	TRUE	FALSE	FALSE	FALSE	FALSE	Analogues of x0104/Melatonin			x0104							FALSE	FALSE	2.414815159	0.17131288	2		23/03/2020			-1	2	FALSE	837	37	30	4	4	MANUAL_POSSIBLY
DAR-DIA-eace69ff-32	DAR-DIA-eace69ff	CN(C)Cc1c[nH]c2c(-c3ccccc3)cc(F)cc12		Daren Fearon	TRUE	FALSE	FALSE	FALSE	FALSE	Analogues of x0104/Melatonin			x0104							FALSE	FALSE	2.192014581	0.1603021	2		23/03/2020			-1	2	FALSE	837	37	30	4	4	MANUAL_POSSIBLY
DAR-DIA-eace69ff-33	DAR-DIA-eace69ff	CN(C)Cc1c[nH]c2c(C3=CC=CC3)cc(F)cc12		Daren Fearon	TRUE	FALSE	FALSE	FALSE	FALSE	Analogues of x0104/Melatonin			x0104							FALSE	FALSE	2.953369456	0.39347333	4		23/03/2020			-1	2	FALSE	837	37	30	4	4	MANUAL_POSSIBLY
DAR-DIA-eace69ff-34	DAR-DIA-eace69ff	CCCc1cc(CC)cc2c(CN(C)C)c[nH]c12		Daren Fearon	TRUE	FALSE	FALSE	FALSE	FALSE	Analogues of x0104/Melatonin			x0104							FALSE	FALSE	2.485086503	0.17592987	2		23/03/2020			-1	2	FALSE	837	37	30	4	4	MANUAL_POSSIBLY
DAR-DIA-eace69ff-35	DAR-DIA-eace69ff	COc1ccc2[nH]cc(CN(C)C)c2c1		Daren Fearon	TRUE	FALSE	FALSE	FALSE	FALSE	Analogues of x0104/Melatonin			x0104							TRUE	TRUE	1.965696855	0	0		23/03/2020			-1	2	FALSE	837	37	30	4	4	MANUAL_POSSIBLY
DAR-DIA-eace69ff-36	DAR-DIA-eace69ff	CNCc1c[nH]c2ccc(F)cc12		Daren Fearon	TRUE	TRUE	TRUE	FALSE	TRUE	Analogues of x0104/Melatonin			x0104	x3351	x3351	x3351	Moonshot - allosteric			TRUE	TRUE	2.040312099	0	0		23/03/2020		07/05/2020	2	2	FALSE	837	37	30	4	4	MANUAL_POSSIBLY
DAR-DIA-eace69ff-37	DAR-DIA-eace69ff	CNCc1c[nH]c2ccc(Cl)cc12		Daren Fearon	TRUE	FALSE	FALSE	FALSE	FALSE	Analogues of x0104/Melatonin			x0104							TRUE	TRUE	2.018382785	0	0		23/03/2020			-1	2	FALSE	837	37	30	4	4	MANUAL_POSSIBLY
BEN-VAN-ed886787-1	BEN-VAN-ed886787	CCNc1ccc(F)c(Cc2cccc(NCC(=O)Nc3cccnc3)c2)n1		Benjamin Brown	FALSE	FALSE	FALSE	FALSE	FALSE	################### # CHEMICAL PROFILE # Cluster 1 # # Molecules designed by Benjamin P. Brown # Graduate student in the laboratory of Jens Meiler, Ph. D. # Email: benjamin. p. brown@vanderbilt. edu # # Notes on the chemical profile: # # Design protocol: Fragments co-crystalized with COVID-19 main protease (released to the PDB by von Grelft group) served as starting # scaffolds for redesign with …			x0104,x0434,x0692,x0305,x1386							FALSE	FALSE	2.351737459	0.2161379	2		23/03/2020			-1	2	FALSE	125	22	25037	9824		MANUAL_POSSIBLY	3335.268926	454.3200863
BEN-VAN-ed886787-2	BEN-VAN-ed886787	CCNc1ccc(F)c(Cc2cc(F)cc(NCC(=O)Nc3cccnc3)c2)n1		Benjamin Brown	FALSE	FALSE	FALSE	FALSE	FALSE	################### # CHEMICAL PROFILE # Cluster 1 # # Molecules designed by Benjamin P. Brown # Graduate student in the laboratory of Jens Meiler, Ph. D. # Email: benjamin. p. brown@vanderbilt. edu # # Notes on the chemical profile: # # Design protocol: Fragments co-crystalized with COVID-19 main protease (released to the PDB by von Grelft group) served as starting # scaffolds for redesign with …			x0305,x0434							FALSE	FALSE	2.492982808	0.23634025	2		23/03/2020			-1	2	FALSE	125	22	12361	1647		DOCKING	36.76755927	19.31707125
BEN-VAN-ed886787-3	BEN-VAN-ed886787	CCNc1ccc(F)c(Cc2cc(Cl)cc(NCC(=O)Nc3cccnc3)c2)n1		Benjamin Brown	FALSE	FALSE	FALSE	FALSE	FALSE	################### # CHEMICAL PROFILE # Cluster 1 # # Molecules designed by Benjamin P. Brown # Graduate student in the laboratory of Jens Meiler, Ph. D. # Email: benjamin. p. brown@vanderbilt. edu # # Notes on the chemical profile: # # Design protocol: Fragments co-crystalized with COVID-19 main protease (released to the PDB by von Grelft group) served as starting # scaffolds for redesign with …			x0305,x0434							FALSE	FALSE	2.490385403	0.21991315	2		23/03/2020			-1	2	FALSE	125	22	25539	10034		MANUAL_POSSIBLY	3404.808948	463.396733
BEN-VAN-ed886787-4	BEN-VAN-ed886787	C=CC(=O)NC(=O)CNc1cc(F)cc(Cc2nc(NCC)ccc2F)c1		Benjamin Brown	FALSE	FALSE	FALSE	FALSE	FALSE	################### # CHEMICAL PROFILE # Cluster 1 # # Molecules designed by Benjamin P. Brown # Graduate student in the laboratory of Jens Meiler, Ph. D. # Email: benjamin. p. brown@vanderbilt. edu # # Notes on the chemical profile: # # Design protocol: Fragments co-crystalized with COVID-19 main protease (released to the PDB by von Grelft group) served as starting # scaffolds for redesign with …			x0305,x0434							FALSE	FALSE	2.750583808	0.30404323	3		23/03/2020			-1	2	FALSE	125	22	12361	1647		DOCKING	36.76755927	19.31707125
BEN-VAN-ed886787-5	BEN-VAN-ed886787	CCNc1ccc(F)c(Cc2cc(F)cc(NCC(=O)Nc3ccc(F)nc3)c2)n1		Benjamin Brown	FALSE	FALSE	FALSE	FALSE	FALSE	################### # CHEMICAL PROFILE # Cluster 1 # # Molecules designed by Benjamin P. Brown # Graduate student in the laboratory of Jens Meiler, Ph. D. # Email: benjamin. p. brown@vanderbilt. edu # # Notes on the chemical profile: # # Design protocol: Fragments co-crystalized with COVID-19 main protease (released to the PDB by von Grelft group) served as starting # scaffolds for redesign with …			x0305,x0434							FALSE	FALSE	2.620276748	0.27645805	3		23/03/2020			-1	2	FALSE	125	22	12361	1647		DOCKING	36.76755927	19.31707125
BEN-VAN-ed886787-6	BEN-VAN-ed886787	CCNc1ccc(F)c(Cc2cc(Cl)cc(NCC(=O)Nc3ccc(F)nc3)c2)n1		Benjamin Brown	FALSE	FALSE	FALSE	FALSE	FALSE	################### # CHEMICAL PROFILE # Cluster 1 # # Molecules designed by Benjamin P. Brown # Graduate student in the laboratory of Jens Meiler, Ph. D. # Email: benjamin. p. brown@vanderbilt. edu # # Notes on the chemical profile: # # Design protocol: Fragments co-crystalized with COVID-19 main protease (released to the PDB by von Grelft group) served as starting # scaffolds for redesign with …			x0305,x0434							FALSE	FALSE	2.617740458	0.2714562	3		23/03/2020			-1	2	FALSE	125	22	12361	1647		DOCKING	36.76755927	19.31707125
BEN-VAN-ed886787-7	BEN-VAN-ed886787	CCNc1ccc(F)c(Cc2cc(C)cc(NCC(=O)Nc3ccc(F)nc3)c2)n1		Benjamin Brown	FALSE	FALSE	FALSE	FALSE	FALSE	################### # CHEMICAL PROFILE # Cluster 1 # # Molecules designed by Benjamin P. Brown # Graduate student in the laboratory of Jens Meiler, Ph. D. # Email: benjamin. p. brown@vanderbilt. edu # # Notes on the chemical profile: # # Design protocol: Fragments co-crystalized with COVID-19 main protease (released to the PDB by von Grelft group) served as starting # scaffolds for redesign with …			x0305,x0434							FALSE	FALSE	2.598530141	0.2420658	2		23/03/2020			-1	2	FALSE	125	22	12361	1647		DOCKING	36.76755927	19.31707125
BEN-VAN-ed886787-8	BEN-VAN-ed886787	CCNc1ccc(F)c(Cc2cc(CC)cc(NCC(=O)Nc3ccc(F)nc3)c2)n1		Benjamin Brown	FALSE	FALSE	FALSE	FALSE	FALSE	################### # CHEMICAL PROFILE # Cluster 1 # # Molecules designed by Benjamin P. Brown # Graduate student in the laboratory of Jens Meiler, Ph. D. # Email: benjamin. p. brown@vanderbilt. edu # # Notes on the chemical profile: # # Design protocol: Fragments co-crystalized with COVID-19 main protease (released to the PDB by von Grelft group) served as starting # scaffolds for redesign with …			x0305,x0434							FALSE	FALSE	2.659114892	0.27555883	3		23/03/2020			-1	2	FALSE	125	22	12361	1647		DOCKING	36.76755927	19.31707125
BEN-VAN-ed886787-9	BEN-VAN-ed886787	CCNc1ccc(F)c(Cc2cc(CC)cc(NCC(=O)Nc3cccnc3)c2)n1		Benjamin Brown	FALSE	FALSE	FALSE	FALSE	FALSE	################### # CHEMICAL PROFILE # Cluster 1 # # Molecules designed by Benjamin P. Brown # Graduate student in the laboratory of Jens Meiler, Ph. D. # Email: benjamin. p. brown@vanderbilt. edu # # Notes on the chemical profile: # # Design protocol: Fragments co-crystalized with COVID-19 main protease (released to the PDB by von Grelft group) served as starting # scaffolds for redesign with …			x0305,x0434							FALSE	FALSE	2.535140043	0.24565512	3		23/03/2020			-1	2	FALSE	125	22	12361	1647		DOCKING	36.76755927	19.31707125
BEN-VAN-ed886787-10	BEN-VAN-ed886787	C=CC(=O)NC(=O)CNc1cc(C)cc(Cc2nc(NCC)ccc2F)c1		Benjamin Brown	FALSE	TRUE	FALSE	FALSE	FALSE	################### # CHEMICAL PROFILE # Cluster 1 # # Molecules designed by Benjamin P. Brown # Graduate student in the laboratory of Jens Meiler, Ph. D. # Email: benjamin. p. brown@vanderbilt. edu # # Notes on the chemical profile: # # Design protocol: Fragments co-crystalized with COVID-19 main protease (released to the PDB by von Grelft group) served as starting # scaffolds for redesign with …			x0305,x0434							FALSE	FALSE	2.725937654	0.28030956	3		23/03/2020	17/04/2020		-1	2	FALSE	125	22	12361	1647		DOCKING	36.76755927	19.31707125
BEN-VAN-ed886787-11	BEN-VAN-ed886787	CCNc1ccc(C#N)c(Cc2cc(OCC(=O)Nc3cccnc3)ccc2Cl)n1		Benjamin Brown	FALSE	FALSE	FALSE	FALSE	FALSE	################### # CHEMICAL PROFILE # Cluster 1 # # Molecules designed by Benjamin P. Brown # Graduate student in the laboratory of Jens Meiler, Ph. D. # Email: benjamin. p. brown@vanderbilt. edu # # Notes on the chemical profile: # # Design protocol: Fragments co-crystalized with COVID-19 main protease (released to the PDB by von Grelft group) served as starting # scaffolds for redesign with …			x0305,x0434							FALSE	FALSE	2.502778684	0.25638384	3		23/03/2020			-1	2	FALSE	125	22	12361	1647		DOCKING	36.76755927	19.31707125
BEN-VAN-ed886787-12	BEN-VAN-ed886787	C=CC(=O)NC(=O)CNc1cc(CC)cc(Cc2nc(NCC)ccc2F)c1		Benjamin Brown	FALSE	FALSE	FALSE	FALSE	FALSE	################### # CHEMICAL PROFILE # Cluster 1 # # Molecules designed by Benjamin P. Brown # Graduate student in the laboratory of Jens Meiler, Ph. D. # Email: benjamin. p. brown@vanderbilt. edu # # Notes on the chemical profile: # # Design protocol: Fragments co-crystalized with COVID-19 main protease (released to the PDB by von Grelft group) served as starting # scaffolds for redesign with …			x0305,x0434							FALSE	FALSE	2.781183876	0.353205	4		23/03/2020			-1	2	FALSE	125	22	12361	1647		DOCKING	36.76755927	19.31707125
BEN-VAN-ed886787-13	BEN-VAN-ed886787	CCNc1ccc(C#N)c(Cc2cc(NCC(=O)Nc3cccnc3)ccc2Cl)n1		Benjamin Brown	FALSE	FALSE	FALSE	FALSE	FALSE	################### # CHEMICAL PROFILE # Cluster 1 # # Molecules designed by Benjamin P. Brown # Graduate student in the laboratory of Jens Meiler, Ph. D. # Email: benjamin. p. brown@vanderbilt. edu # # Notes on the chemical profile: # # Design protocol: Fragments co-crystalized with COVID-19 main protease (released to the PDB by von Grelft group) served as starting # scaffolds for redesign with …			x0305,x0434							FALSE	FALSE	2.568063299	0.24928264	3		23/03/2020			-1	2	FALSE	125	22	12361	1647		DOCKING	36.76755927	19.31707125
BEN-VAN-ed886787-14	BEN-VAN-ed886787	CCNc1ccc(F)c(Cc2cc(OCC(=O)Nc3cccnc3)ccc2Cl)n1		Benjamin Brown	FALSE	FALSE	FALSE	FALSE	FALSE	################### # CHEMICAL PROFILE # Cluster 1 # # Molecules designed by Benjamin P. Brown # Graduate student in the laboratory of Jens Meiler, Ph. D. # Email: benjamin. p. brown@vanderbilt. edu # # Notes on the chemical profile: # # Design protocol: Fragments co-crystalized with COVID-19 main protease (released to the PDB by von Grelft group) served as starting # scaffolds for redesign with …			x0305,x0434							FALSE	FALSE	2.392239528	0.25663608	3		23/03/2020			-1	2	FALSE	125	22	12361	1647		DOCKING	36.76755927	19.31707125
BEN-VAN-ed886787-15	BEN-VAN-ed886787	CCNc1ccc(F)c(Cc2cc(NCC(=O)Nc3cccnc3)ccc2Cl)n1		Benjamin Brown	FALSE	FALSE	FALSE	FALSE	FALSE	################### # CHEMICAL PROFILE # Cluster 1 # # Molecules designed by Benjamin P. Brown # Graduate student in the laboratory of Jens Meiler, Ph. D. # Email: benjamin. p. brown@vanderbilt. edu # # Notes on the chemical profile: # # Design protocol: Fragments co-crystalized with COVID-19 main protease (released to the PDB by von Grelft group) served as starting # scaffolds for redesign with …			x0305,x0434							FALSE	FALSE	2.459883828	0.25186637	3		23/03/2020			-1	2	FALSE	125	22	12361	1647		DOCKING	36.76755927	19.31707125
BEN-VAN-ed886787-16	BEN-VAN-ed886787	CCNc1ccc(F)c(Cc2cc(NCC(=O)Nc3ccc(F)nc3)ccc2Cl)n1		Benjamin Brown	FALSE	FALSE	FALSE	FALSE	FALSE	################### # CHEMICAL PROFILE # Cluster 1 # # Molecules designed by Benjamin P. Brown # Graduate student in the laboratory of Jens Meiler, Ph. D. # Email: benjamin. p. brown@vanderbilt. edu # # Notes on the chemical profile: # # Design protocol: Fragments co-crystalized with COVID-19 main protease (released to the PDB by von Grelft group) served as starting # scaffolds for redesign with …			x0305,x0434							FALSE	FALSE	2.587956567	0.26435432	3		23/03/2020			-1	2	FALSE	125	22	12361	1647		DOCKING	36.76755927	19.31707125
BEN-VAN-ed886787-17	BEN-VAN-ed886787	CCNc1ccc(F)c(Cc2cc(NCC(=O)Nc3cccc(C(F)(F)F)c3)ccc2Cl)n1		Benjamin Brown	FALSE	FALSE	FALSE	FALSE	FALSE	################### # CHEMICAL PROFILE # Cluster 1 # # Molecules designed by Benjamin P. Brown # Graduate student in the laboratory of Jens Meiler, Ph. D. # Email: benjamin. p. brown@vanderbilt. edu # # Notes on the chemical profile: # # Design protocol: Fragments co-crystalized with COVID-19 main protease (released to the PDB by von Grelft group) served as starting # scaffolds for redesign with …			x0305,x0434							FALSE	FALSE	2.50747449	0.24746792	3		23/03/2020			-1	2	FALSE	125	22	12361	1647		DOCKING	36.76755927	19.31707125
BEN-VAN-ed886787-18	BEN-VAN-ed886787	CCNc1ccc(F)c(Cc2cc(NCC(=O)Nc3cccc(Cl)c3)ccc2Cl)n1		Benjamin Brown	FALSE	FALSE	FALSE	FALSE	FALSE	################### # CHEMICAL PROFILE # Cluster 1 # # Molecules designed by Benjamin P. Brown # Graduate student in the laboratory of Jens Meiler, Ph. D. # Email: benjamin. p. brown@vanderbilt. edu # # Notes on the chemical profile: # # Design protocol: Fragments co-crystalized with COVID-19 main protease (released to the PDB by von Grelft group) served as starting # scaffolds for redesign with …			x0305,x0434							FALSE	FALSE	2.383883806	0.22953482	2		23/03/2020			-1	2	FALSE	125	22	12361	1647		DOCKING	36.76755927	19.31707125
BEN-VAN-ed886787-19	BEN-VAN-ed886787	C=CC(=O)NC(=O)CNc1ccc(Cl)c(Cc2nc(NCC)ccc2F)c1		Benjamin Brown	FALSE	FALSE	FALSE	FALSE	FALSE	################### # CHEMICAL PROFILE # Cluster 1 # # Molecules designed by Benjamin P. Brown # Graduate student in the laboratory of Jens Meiler, Ph. D. # Email: benjamin. p. brown@vanderbilt. edu # # Notes on the chemical profile: # # Design protocol: Fragments co-crystalized with COVID-19 main protease (released to the PDB by von Grelft group) served as starting # scaffolds for redesign with …			x0305,x0434							FALSE	FALSE	2.71395427	0.33868444	4		23/03/2020			-1	2	FALSE	125	22	12361	1647		DOCKING	36.76755927	19.31707125
BEN-VAN-ed886787-20	BEN-VAN-ed886787	C=CC(=O)NC(=O)COc1ccc(Cl)c(Cc2nc(NCC)ccc2F)c1		Benjamin Brown	FALSE	FALSE	FALSE	FALSE	FALSE	################### # CHEMICAL PROFILE # Cluster 1 # # Molecules designed by Benjamin P. Brown # Graduate student in the laboratory of Jens Meiler, Ph. D. # Email: benjamin. p. brown@vanderbilt. edu # # Notes on the chemical profile: # # Design protocol: Fragments co-crystalized with COVID-19 main protease (released to the PDB by von Grelft group) served as starting # scaffolds for redesign with …			x0305,x0434							FALSE	FALSE	2.62517827	0.3243534	4		23/03/2020			-1	2	FALSE	125	22	12361	1647		DOCKING	36.76755927	19.31707125
JOH-MSK-1fa17de7-1	JOH-MSK-1fa17de7	N#Cc1ccc2[nH]c(S(N)(=O)=O)cc2c1		John Chodera	TRUE	FALSE	FALSE	FALSE	FALSE	x0104 + x0946 + x0305.			x0104,x0305,x0946							FALSE	FALSE	2.542339873	0.19699998	2		23/03/2020			-1	2	FALSE	74	1	24	3	3	MANUAL_POSSIBLY
JOH-MSK-2d8052dc-1	JOH-MSK-2d8052dc	CC(=O)NCCc1c[nH]c2c(C3CN(C(C)=O)Cc4ccccc43)cc(C#N)cc12		John Chodera	TRUE	FALSE	FALSE	FALSE	FALSE	x0104 + x0305 + x1392.			x0104,x0305,x1392							FALSE	FALSE	3.260623077	0.59983575			23/03/2020			-1	2	FALSE	74	1	24	3	3	MANUAL_POSSIBLY
ABH-HOE-1cbf6cd9-1	ABH-HOE-1cbf6cd9	N=C(N)NCCCC(NC(=O)C(Cc1ccccc1)NC(=O)CN)C(=O)NCC(=O)NC(Cc1ccccc1)C(=O)NC(C=O)CO		Abhishek Jalan	FALSE	FALSE	FALSE	FALSE	FALSE	The cleft near the binding site is visually similar to some of the collagen receptors I had worked with. Initially, I had docked a collagen triple helical backbone into the active site and then manually added the residues that could be accommodated. The rational for using a collagen triple helix was that is highly protease resistant, is easily absorbed in the gut and has low renal clearance. A ma…			x0072							FALSE	FALSE	3.925912112	0.44486737	3		23/03/2020			-1	2	FALSE	7	4	1290	213	213	DOCKING	11.32235344	11.24209966
ABH-HOE-1cbf6cd9-2	ABH-HOE-1cbf6cd9	N=C(N)NCCCC(NC(=O)C(Cc1ccc(O)cc1)NC(=O)CN)C(=O)NCC(=O)NC(Cc1ccccc1)C(=O)NC(C=O)CO		Abhishek Jalan	FALSE	FALSE	FALSE	FALSE	FALSE	The cleft near the binding site is visually similar to some of the collagen receptors I had worked with. Initially, I had docked a collagen triple helical backbone into the active site and then manually added the residues that could be accommodated. The rational for using a collagen triple helix was that is highly protease resistant, is easily absorbed in the gut and has low renal clearance. A ma…			x0072							FALSE	FALSE	4.017114967	0.44009006	3		23/03/2020			-1	2	FALSE	7	4	1290	213	213	DOCKING	11.32235344	11.24209966
ABH-HOE-1cbf6cd9-3	ABH-HOE-1cbf6cd9	NCCCC(NC(=O)C(Cc1ccccc1)NC(=O)CN)C(=O)NCC(=O)NC(Cc1ccccc1)C(=O)NC(C=O)CO		Abhishek Jalan	FALSE	FALSE	FALSE	FALSE	FALSE	The cleft near the binding site is visually similar to some of the collagen receptors I had worked with. Initially, I had docked a collagen triple helical backbone into the active site and then manually added the residues that could be accommodated. The rational for using a collagen triple helix was that is highly protease resistant, is easily absorbed in the gut and has low renal clearance. A ma…			x0072							FALSE	FALSE	3.768957318	0.5124258	4		23/03/2020			-1	2	FALSE	7	4	1290	213	213	DOCKING	11.32235344	11.24209966
ABH-HOE-1cbf6cd9-4	ABH-HOE-1cbf6cd9	CCC(C)C(NC(=O)C(CCCNC(=N)N)NC(=O)C(Cc1ccccc1)NC(=O)CN)C(=O)NC(Cc1ccccc1)C(=O)NC(C=O)CO		Abhishek Jalan	FALSE	FALSE	FALSE	FALSE	FALSE	The cleft near the binding site is visually similar to some of the collagen receptors I had worked with. Initially, I had docked a collagen triple helical backbone into the active site and then manually added the residues that could be accommodated. The rational for using a collagen triple helix was that is highly protease resistant, is easily absorbed in the gut and has low renal clearance. A ma…			x0072							FALSE	FALSE	4.271322673	0.4498223	3		23/03/2020			-1	2	FALSE	7	4	1290	213	213	DOCKING	11.32235344	11.24209966
JAN-GHE-fd8d85a5-1	JAN-GHE-fd8d85a5	CCNc1ncc(C#N)cc1CN1CCN(C(C)=O)CC1		Jan Hullaert	FALSE	FALSE	FALSE	FALSE	FALSE	X0692_0 and x0305 merge perfectly. Acetylpiperazine and nitrile moieties seem to be important for binding of several fragments			x0305,x0692,x1249							FALSE	FALSE	2.387389644	0.13660769	1		23/03/2020			-1	2	FALSE	140	12	128	18	18	MANUAL
JAN-GHE-fd8d85a5-2	JAN-GHE-fd8d85a5	CC#Cc1cnc(Nc2ccccc2)c(CN2CCN(C(C)=O)CC2)c1		Jan Hullaert	FALSE	FALSE	FALSE	FALSE	FALSE	X0692_0 and x0305 merge perfectly. Acetylpiperazine and nitrile moieties seem to be important for binding of several fragments			x0305,x0692,x1249							FALSE	FALSE	2.420136566	0.20975539	2		23/03/2020			-1	2	FALSE	140	12	128	18	18	MANUAL
JAN-GHE-fd8d85a5-3	JAN-GHE-fd8d85a5	CC(=O)N1CCN(Cc2cc(Cl)cnc2NCCO)CC1		Jan Hullaert	FALSE	FALSE	FALSE	FALSE	FALSE	X0692_0 and x0305 merge perfectly. Acetylpiperazine and nitrile moieties seem to be important for binding of several fragments			x0305,x0692,x1249							FALSE	FALSE	2.296802942	0.13594636	1		23/03/2020			-1	2	FALSE	140	12	128	18	18	MANUAL
JAN-GHE-fd8d85a5-4	JAN-GHE-fd8d85a5	CCNc1ncc(C#N)cc1CN1CC2(C1)CN(C(C)=O)C2		Jan Hullaert	FALSE	FALSE	FALSE	FALSE	FALSE	X0692_0 and x0305 merge perfectly. Acetylpiperazine and nitrile moieties seem to be important for binding of several fragments			x0305,x0692,x1249							FALSE	FALSE	3.290582582	0.13733676	1		23/03/2020			-1	2	FALSE	140	12	128	18	18	MANUAL
JAN-GHE-fd8d85a5-5	JAN-GHE-fd8d85a5	CCNc1ncc(C#N)cc1CN1C[C@H]2CN(C(C)=O)C[C@H]2C1		Jan Hullaert	FALSE	FALSE	FALSE	FALSE	FALSE	X0692_0 and x0305 merge perfectly. Acetylpiperazine and nitrile moieties seem to be important for binding of several fragments			x0305,x0692,x1249							FALSE	FALSE	3.462464587	0.29991382	2		23/03/2020			-1	2	FALSE	140	12	128	18	18	MANUAL
JAN-GHE-fd8d85a5-6	JAN-GHE-fd8d85a5	CCNc1ncc(C#N)cc1CN1CCCN(C(C)=O)CC1		Jan Hullaert	FALSE	FALSE	FALSE	FALSE	FALSE	X0692_0 and x0305 merge perfectly. Acetylpiperazine and nitrile moieties seem to be important for binding of several fragments			x0305,x0692,x1249							FALSE	FALSE	2.4150777	0.13582096	1		23/03/2020			-1	2	FALSE	140	12	128	18	18	MANUAL
JAN-GHE-fd8d85a5-7	JAN-GHE-fd8d85a5	CCNc1ccc(C#N)cc1C(=O)N1CCN(C(C)=O)CC1		Jan Hullaert	FALSE	FALSE	FALSE	FALSE	FALSE	X0692_0 and x0305 merge perfectly. Acetylpiperazine and nitrile moieties seem to be important for binding of several fragments			x0305,x0692,x1249							FALSE	FALSE	2.13185854	0.12883073	1		23/03/2020			-1	2	FALSE	140	12	128	18	18	MANUAL
JAN-GHE-fd8d85a5-8	JAN-GHE-fd8d85a5	CC(=O)N1CCN(Cc2cc(C#N)ccc2NC2CC2)CC1		Jan Hullaert	FALSE	FALSE	FALSE	FALSE	FALSE	X0692_0 and x0305 merge perfectly. Acetylpiperazine and nitrile moieties seem to be important for binding of several fragments			x0305,x0692,x1249							FALSE	FALSE	2.216677948	0.08942325	1		23/03/2020			-1	2	FALSE	140	12	128	18	18	MANUAL
JAN-GHE-fd8d85a5-9	JAN-GHE-fd8d85a5	CC#Cc1ccc(NCC)c(CN2CCN(C(C)=O)CC2)c1		Jan Hullaert	FALSE	FALSE	FALSE	FALSE	FALSE	X0692_0 and x0305 merge perfectly. Acetylpiperazine and nitrile moieties seem to be important for binding of several fragments			x0305,x0692,x1249							FALSE	FALSE	2.427950156	0.19154707	2		23/03/2020			-1	2	FALSE	140	12	128	18	18	MANUAL
JAN-GHE-fd8d85a5-10	JAN-GHE-fd8d85a5	CCNc1ccc(F)cc1CN1CCN(C(C)=O)CC1		Jan Hullaert	FALSE	FALSE	FALSE	FALSE	FALSE	X0692_0 and x0305 merge perfectly. Acetylpiperazine and nitrile moieties seem to be important for binding of several fragments			x0305,x0692,x1249							FALSE	FALSE	2.029644916	0.0897696	1		23/03/2020			-1	2	FALSE	140	12	128	18	18	MANUAL
JAN-GHE-fd8d85a5-11	JAN-GHE-fd8d85a5	CC(=O)NCCNCc1cc(C#N)cnc1NC1CC1		Jan Hullaert	FALSE	FALSE	FALSE	FALSE	FALSE	X0692_0 and x0305 merge perfectly. Acetylpiperazine and nitrile moieties seem to be important for binding of several fragments			x0305,x0692,x1249							FALSE	FALSE	2.554075411	0.16908477	2		23/03/2020			-1	2	FALSE	140	12	128	18	18	MANUAL
JAN-GHE-fd8d85a5-12	JAN-GHE-fd8d85a5	CC(=O)N1CCN(Cc2cc(C#N)ccc2CNC(=O)N2CCOCC2)CC1		Jan Hullaert	FALSE	FALSE	FALSE	FALSE	FALSE	X0692_0 and x0305 merge perfectly. Acetylpiperazine and nitrile moieties seem to be important for binding of several fragments			x0305,x0692,x1249							FALSE	FALSE	2.360547352	0.32246965	4		23/03/2020			-1	2	FALSE	140	12	128	18	18	MANUAL
GIA-UNK-30c7cb75-1	GIA-UNK-30c7cb75	O=C(C1CCN(c2ccncc2)CC1)N1CCCCC1		Gianfranco Lopopolo	FALSE	TRUE	TRUE	FALSE	FALSE	N-pyridyl-isonipecotamides and nipecotamides as main template that could reproduce lenght and orientation of the selected fragment of reference. No structural alert of toxicity Two step synthesis without need of protective groups			x0540							TRUE	TRUE	1.943042001	0	0		23/03/2020	31/03/2020	27/04/2020	2	2	FALSE	97	6	230	31	31	MANUAL_POSSIBLY	19.24958333	11.86729167
GIA-UNK-30c7cb75-2	GIA-UNK-30c7cb75	O=C(C1CCN(c2ccncc2)CC1)N1CCOCC1		Gianfranco Lopopolo	FALSE	TRUE	TRUE	FALSE	FALSE	N-pyridyl-isonipecotamides and nipecotamides as main template that could reproduce lenght and orientation of the selected fragment of reference. No structural alert of toxicity Two step synthesis without need of protective groups			x0540							TRUE	TRUE	2.0327862	0	0		23/03/2020	31/03/2020	27/04/2020	2	2	FALSE	97	6	230	31	31	MANUAL_POSSIBLY	19.24958333	11.86729167
GIA-UNK-30c7cb75-3	GIA-UNK-30c7cb75	O=C(C1CCN(c2ccncc2)CC1)N1CCS(=O)(=O)CC1		Gianfranco Lopopolo	FALSE	TRUE	TRUE	FALSE	FALSE	N-pyridyl-isonipecotamides and nipecotamides as main template that could reproduce lenght and orientation of the selected fragment of reference. No structural alert of toxicity Two step synthesis without need of protective groups			x0540							TRUE	TRUE	2.365545335	0	0		23/03/2020	31/03/2020	27/04/2020	2	2	FALSE	97	6	230	31	31	MANUAL_POSSIBLY	19.24958333	11.86729167
GIA-UNK-30c7cb75-4	GIA-UNK-30c7cb75	O=C(C1CCCN(c2ccncc2)C1)N1CCCCC1		Gianfranco Lopopolo	FALSE	TRUE	FALSE	FALSE	FALSE	N-pyridyl-isonipecotamides and nipecotamides as main template that could reproduce lenght and orientation of the selected fragment of reference. No structural alert of toxicity Two step synthesis without need of protective groups			x0540							FALSE	FALSE	2.452462413	0.122245245	0		23/03/2020	31/03/2020		-1	2	FALSE	97	6	230	31	31	MANUAL_POSSIBLY	19.24958333	11.86729167
GIA-UNK-30c7cb75-5	GIA-UNK-30c7cb75	O=C(C1CCCN(c2ccncc2)C1)N1CCOCC1		Gianfranco Lopopolo	FALSE	TRUE	FALSE	FALSE	FALSE	N-pyridyl-isonipecotamides and nipecotamides as main template that could reproduce lenght and orientation of the selected fragment of reference. No structural alert of toxicity Two step synthesis without need of protective groups			x0540							FALSE	FALSE	2.542206611	0.12224241	0		23/03/2020	31/03/2020		-1	2	FALSE	97	6	230	31	31	MANUAL_POSSIBLY	19.24958333	11.86729167
GIA-UNK-30c7cb75-6	GIA-UNK-30c7cb75	O=C(C1CCCN(c2ccncc2)C1)N1CCS(=O)(=O)CC1		Gianfranco Lopopolo	FALSE	FALSE	FALSE	FALSE	FALSE	N-pyridyl-isonipecotamides and nipecotamides as main template that could reproduce lenght and orientation of the selected fragment of reference. No structural alert of toxicity Two step synthesis without need of protective groups			x0540							FALSE	FALSE	2.869085769	0.14715672	0		23/03/2020			-1	2	FALSE	97	6	230	31	31	MANUAL_POSSIBLY	19.24958333	11.86729167
NIR-THE-c331be7a-1	NIR-THE-c331be7a	Nc1cccc(C2CN(C(=O)CCl)Cc3ccccc32)c1		Nir London	TRUE	TRUE	TRUE	TRUE	FALSE	These are all based on merges of: - x1420 as a base covalent fragment with: - x0305, x0195, x0874 and x0104.	9.23	5.034798299	x0104,x0195,x0305,x0874,x1420							FALSE	FALSE	2.783090538	0.32970545	3	24/03/2020	24/03/2020	17/04/2020	24/06/2020	3	2	FALSE	491	9	114	21	21	MANUAL	-1.17	11.238
NIR-THE-c331be7a-2	NIR-THE-c331be7a	N#Cc1cccc(C2CN(C(=O)CCl)Cc3ccccc32)c1	CC(=O)N1CC(C=2C=CC=C(C#N)C2)C=3C=CC=CC3C1	Nir London	TRUE	TRUE	TRUE	TRUE	TRUE	These are all based on merges of: - x1420 as a base covalent fragment with: - x0305, x0195, x0874 and x0104.	1.17	5.931814138	x0104,x0195,x0305,x0874,x1420	x10678	x10678	x10678	Chloroacetamide			FALSE	FALSE	2.826591263	0	0	24/03/2020	24/03/2020	17/04/2020	24/06/2020	3	2	FALSE	491	9	114	21	21	MANUAL	-1.17	11.238
NIR-THE-c331be7a-3	NIR-THE-c331be7a	CC(=O)NCCc1c[nH]c2c(C3CN(C(=O)CCl)Cc4ccccc43)c(F)ccc12		Nir London	TRUE	TRUE	FALSE	FALSE	FALSE	These are all based on merges of: - x1420 as a base covalent fragment with: - x0305, x0195, x0874 and x0104.			x0104,x0195,x0305,x0874,x1420							FALSE	FALSE	3.225370769	0.6923377			24/03/2020	17/04/2020		-1	2	FALSE	491	9	114	21	21	MANUAL	-1.17	11.238
NIR-THE-c331be7a-4	NIR-THE-c331be7a	NC(=O)Cc1ccccc1C1CN(C(=O)CCl)Cc2ccccc21		Nir London	TRUE	FALSE	FALSE	FALSE	FALSE	These are all based on merges of: - x1420 as a base covalent fragment with: - x0305, x0195, x0874 and x0104. Used fragment hotspot mapping to identify highly scoring areas within the bound fragments in the fragment screen. Linked and merged combinations of highly scoring subfragments from the covalent and non-covalent sets			x0107,x0104,x0072,x0874,x0195,x0305,x0678,x0830,x1420,x1093							FALSE	FALSE	2.901905784	0.35019127	4		24/03/2020			-1	2	FALSE	491	9	671	267	267	MANUAL_POSSIBLY	93.07298039	30.77414706
NIR-THE-c331be7a-5	NIR-THE-c331be7a	NS(=O)(=O)c1ccc2ccc(C3CN(C(=O)CCl)Cc4ccccc43)cc2c1		Nir London	TRUE	FALSE	FALSE	FALSE	FALSE	These are all based on merges of: - x1420 as a base covalent fragment with: - x0305, x0195, x0874 and x0104. Covalent fragments were re-docked using multiple protein conformations. Docking results were ranked based on the overlapping of the structures with the original X-rays. Selected fragments were superimposed with the non-covalent hits and the designed structures (only chloroacetamides at thi…			x0107,x0104,x1093,x1382,x0072,x0874,x0195,x0692,x1392,x0305,x0678,x0830,x1420,x1386							FALSE	FALSE	2.910410518	0.46453822	4		24/03/2020			-1	2	FALSE	491	9	1531	623		MANUAL_POSSIBLY	221.1540541	47.66946351
NIR-THE-c331be7a-6	NIR-THE-c331be7a	Cc1cccc(C2CN(C(=O)CCl)Cc3ccccc32)c1	CC=1C=CC=C(C1)C2CN(CC=3C=CC=CC23)C(=O)C	Nir London	TRUE	TRUE	TRUE	TRUE	TRUE	These are all based on merges of: - x1420 as a base covalent fragment with: - x0305, x0195, x0874 and x0104.	2	5.698970004	x0104,x0195,x0305,x0874,x1420	x10513	x10513	x10513	Chloroacetamide			FALSE	FALSE	2.666632845	0	0	24/03/2020	24/03/2020	17/04/2020	16/06/2020	3	2	FALSE	491	9	114	21	21	MANUAL	-1.17	11.238
NIR-THE-0d6461ce-1	NIR-THE-0d6461ce	Cc1cccc(NC2CCN(C(=O)CCl)CC2)c1		Nir London	TRUE	TRUE	FALSE	FALSE	FALSE	x0692, x0770 and x0830 are all chloroacetamides off of piperazines that adopt very similar conformations. Since piperazine chloroacetamides are more reactive from piperidine chloroacetamides, I switched all designs to piperidines with either a CH2 or NH linker (more synthesizable?) These poses were merged with: x0104, x0195, x0161, x0305, x1334.			x0104,x0161,x0195,x0305,x0692,x0770,x0830,x1334							TRUE	TRUE	1.999170177	0.08189658	1		24/03/2020	31/03/2020		-1	2	FALSE	491	12	351	49	49	MANUAL	9.670171569	13.40562745
NIR-THE-0d6461ce-2	NIR-THE-0d6461ce	CC(=O)NCCc1c[nH]c2c(CC3CCN(C(=O)CCl)CC3)cc(F)cc12		Nir London	TRUE	TRUE	FALSE	FALSE	FALSE	x0692, x0770 and x0830 are all chloroacetamides off of piperazines that adopt very similar conformations. Since piperazine chloroacetamides are more reactive from piperidine chloroacetamides, I switched all designs to piperidines with either a CH2 or NH linker (more synthesizable?) These poses were merged with: x0104, x0195, x0161, x0305, x1334.			x0104,x0161,x0195,x0305,x0692,x0770,x0830,x1334							FALSE	FALSE	2.66854418	0.19538179	2		24/03/2020	17/04/2020		-1	2	FALSE	491	12	351	49	49	MANUAL	9.670171569	13.40562745
NIR-THE-0d6461ce-3	NIR-THE-0d6461ce	CC(=O)NCCc1c[nH]c2c(NC3CCN(C(=O)CCl)CC3)cc(F)cc12		Nir London	TRUE	TRUE	FALSE	FALSE	FALSE	x0692, x0770 and x0830 are all chloroacetamides off of piperazines that adopt very similar conformations. Since piperazine chloroacetamides are more reactive from piperidine chloroacetamides, I switched all designs to piperidines with either a CH2 or NH linker (more synthesizable?) These poses were merged with: x0104, x0195, x0161, x0305, x1334.			x0104,x0161,x0195,x0305,x0692,x0770,x0830,x1334							FALSE	FALSE	2.623004909	0.16877742	2		24/03/2020	17/04/2020		-1	2	FALSE	491	12	351	49	49	MANUAL	9.670171569	13.40562745
NIR-THE-0d6461ce-4	NIR-THE-0d6461ce	NS(=O)(=O)c1ccc2ccc(CC3CCN(C(=O)CCl)CC3)cc2c1		Nir London	TRUE	TRUE	FALSE	FALSE	FALSE	x0692, x0770 and x0830 are all chloroacetamides off of piperazines that adopt very similar conformations. Since piperazine chloroacetamides are more reactive from piperidine chloroacetamides, I switched all designs to piperidines with either a CH2 or NH linker (more synthesizable?) These poses were merged with: x0104, x0195, x0161, x0305, x1334.			x0104,x0161,x0195,x0305,x0692,x0770,x0830,x1334							FALSE	FALSE	2.283573874	0.19557245	3		24/03/2020	17/04/2020		-1	2	FALSE	491	12	351	49	49	MANUAL	9.670171569	13.40562745
NIR-THE-0d6461ce-5	NIR-THE-0d6461ce	NS(=O)(=O)c1ccc2ccc(NC3CCN(C(=O)CCl)CC3)cc2c1		Nir London	TRUE	TRUE	FALSE	FALSE	FALSE	x0692, x0770 and x0830 are all chloroacetamides off of piperazines that adopt very similar conformations. Since piperazine chloroacetamides are more reactive from piperidine chloroacetamides, I switched all designs to piperidines with either a CH2 or NH linker (more synthesizable?) These poses were merged with: x0104, x0195, x0161, x0305, x1334.			x0104,x0161,x0195,x0305,x0692,x0770,x0830,x1334							FALSE	FALSE	2.28537783	0.16984339	2		24/03/2020	17/04/2020		-1	2	FALSE	491	12	351	49	49	MANUAL	9.670171569	13.40562745
NIR-THE-0d6461ce-6	NIR-THE-0d6461ce	CCNc1ncc(C#N)cc1CC1CCN(C(=O)CCl)CC1		Nir London	TRUE	TRUE	FALSE	FALSE	FALSE	x0692, x0770 and x0830 are all chloroacetamides off of piperazines that adopt very similar conformations. Since piperazine chloroacetamides are more reactive from piperidine chloroacetamides, I switched all designs to piperidines with either a CH2 or NH linker (more synthesizable?) These poses were merged with: x0104, x0195, x0161, x0305, x1334.			x0104,x0161,x0195,x0305,x0692,x0770,x0830,x1334							FALSE	FALSE	2.655176707	0.18219495	2		24/03/2020	17/04/2020		-1	2	FALSE	491	12	351	49	49	MANUAL	9.670171569	13.40562745
NIR-THE-0d6461ce-7	NIR-THE-0d6461ce	CCNc1ncc(C#N)cc1NC1CCN(C(=O)CCl)CC1		Nir London	TRUE	FALSE	FALSE	FALSE	FALSE	x0692, x0770 and x0830 are all chloroacetamides off of piperazines that adopt very similar conformations. Since piperazine chloroacetamides are more reactive from piperidine chloroacetamides, I switched all designs to piperidines with either a CH2 or NH linker (more synthesizable?) These poses were merged with: x0104, x0195, x0161, x0305, x1334.			x0104,x0161,x0195,x0305,x0692,x0770,x0830,x1334							FALSE	FALSE	2.668254623	0.12927447	1		24/03/2020			-1	2	FALSE	491	12	351	49	49	MANUAL	9.670171569	13.40562745
NIR-THE-0d6461ce-8	NIR-THE-0d6461ce	Cc1cc(Cl)cc(CC2CCN(C(=O)CCl)CC2)c1		Nir London	TRUE	TRUE	TRUE	TRUE	FALSE	x0692, x0770 and x0830 are all chloroacetamides off of piperazines that adopt very similar conformations. Since piperazine chloroacetamides are more reactive from piperidine chloroacetamides, I switched all designs to piperidines with either a CH2 or NH linker (more synthesizable?) These poses were merged with: x0104, x0195, x0161, x0305, x1334.	3.57	5.447331784	x0104,x0161,x0195,x0305,x0692,x0770,x0830,x1334							FALSE	FALSE	2.223145605	0.16179886	1	24/03/2020	24/03/2020	17/04/2020	26/05/2020	2	2	FALSE	491	12	351	49	49	MANUAL	9.670171569	13.40562745
NIR-THE-0d6461ce-9	NIR-THE-0d6461ce	Cc1cc(Cl)cc(NC2CCN(C(=O)CCl)CC2)c1		Nir London	TRUE	FALSE	FALSE	FALSE	FALSE	x0692, x0770 and x0830 are all chloroacetamides off of piperazines that adopt very similar conformations. Since piperazine chloroacetamides are more reactive from piperidine chloroacetamides, I switched all designs to piperidines with either a CH2 or NH linker (more synthesizable?) These poses were merged with: x0104, x0195, x0161, x0305, x1334.			x0104,x0161,x0195,x0305,x0692,x0770,x0830,x1334							FALSE	FALSE	2.226886679	0.08289366	1		24/03/2020			-1	2	FALSE	491	12	351	49	49	MANUAL	9.670171569	13.40562745
NIR-THE-0d6461ce-10	NIR-THE-0d6461ce	Cc1cccc(N(c2ccc(Br)s2)C2CCN(C(=O)CCl)CC2)c1		Nir London	TRUE	FALSE	FALSE	FALSE	FALSE	x0692, x0770 and x0830 are all chloroacetamides off of piperazines that adopt very similar conformations. Since piperazine chloroacetamides are more reactive from piperidine chloroacetamides, I switched all designs to piperidines with either a CH2 or NH linker (more synthesizable?) These poses were merged with: x0104, x0195, x0161, x0305, x1334.			x0104,x0161,x0195,x0305,x0692,x0770,x0830,x1334							FALSE	FALSE	2.776933256	0.16029459	2		24/03/2020			-1	2	FALSE	491	12	351	49	49	MANUAL	9.670171569	13.40562745
NIR-THE-0d6461ce-11	NIR-THE-0d6461ce	Cc1cccc(N(c2ccc(Cl)s2)C2CCN(C(=O)CCl)CC2)c1		Nir London	TRUE	FALSE	FALSE	FALSE	FALSE	x0692, x0770 and x0830 are all chloroacetamides off of piperazines that adopt very similar conformations. Since piperazine chloroacetamides are more reactive from piperidine chloroacetamides, I switched all designs to piperidines with either a CH2 or NH linker (more synthesizable?) These poses were merged with: x0104, x0195, x0161, x0305, x1334.			x0104,x0161,x0195,x0305,x0692,x0770,x0830,x1334							FALSE	FALSE	2.728327148	0.16037855	2		24/03/2020			-1	2	FALSE	491	12	351	49	49	MANUAL	9.670171569	13.40562745
NIR-THE-0d6461ce-12	NIR-THE-0d6461ce	Cc1cccc(N(c2ccc(N)s2)C2CCN(C(=O)CCl)CC2)c1		Nir London	TRUE	FALSE	FALSE	FALSE	FALSE	x0692, x0770 and x0830 are all chloroacetamides off of piperazines that adopt very similar conformations. Since piperazine chloroacetamides are more reactive from piperidine chloroacetamides, I switched all designs to piperidines with either a CH2 or NH linker (more synthesizable?) These poses were merged with: x0104, x0195, x0161, x0305, x1334.			x0104,x0161,x0195,x0305,x0692,x0770,x0830,x1334							FALSE	FALSE	2.882113121	0.1605165	2		24/03/2020			-1	2	FALSE	491	12	351	49	49	MANUAL	9.670171569	13.40562745
NIR-THE-99f25457-1	NIR-THE-99f25457	NC(=O)C1CCC(CC(NC(=O)CCl)c2cccc3ccccc23)C1c1ccsc1		Nir London	TRUE	FALSE	FALSE	FALSE	FALSE	These are all based on covalent fragments able to "reach" x0874. Namely: x0820, x0759, x0748, x1478.			x0748,x0759,x0820,x0874,x1478							FALSE	FALSE	3.871703162	0.9438286			24/03/2020			-1	2	FALSE	491	4	103	16	16	MANUAL_POSSIBLY
NIR-THE-99f25457-2	NIR-THE-99f25457	NC(=O)C1CC2(CCCN(C(=O)CCl)C2)CC1c1ccsc1		Nir London	TRUE	FALSE	FALSE	FALSE	FALSE	These are all based on covalent fragments able to "reach" x0874. Namely: x0820, x0759, x0748, x1478.			x0748,x0759,x0820,x0874,x1478							FALSE	FALSE	4.408063587	0.84548414			24/03/2020			-1	2	FALSE	491	4	103	16	16	MANUAL_POSSIBLY
[truncated: 13,455 more rows]
[truncated: 61 more columns]
