# Supplementary material for: Open Science Discovery of Potent Non-Covalent SARS-CoV-2 Main Protease Inhibitors
Source: Science. Author manuscript; Available in PMC 2024 Apr 17. (PMC7615835; doi:10.1126/science.abo7201)
Supplement: Data S3 [file EMS194244-supplement-Data_S3.xlsx]

## Sheet: Sheet1
Data S3 - Summary of nanomole high throughput optimization
a amines are categorized into three groups: a – aromatic, p – primary, s – secondary.
b yields were calculated by integration of the area under the peak of the UV chromatograms, where all the variables were excluded (changes in extinction coefficient). The identity of the products were confirmed by MS.
c IC50 values were determined for the whole plate in case of Chan-Lam coupling, using 5 point 3-fold dilutions (starting from 10 μM)
d IC50 values were determined using 12 point 2-fold dilutions (starting from 10 μM)
e the amide coupling plate was subjected to a single point inhibition assay at 500 nM (estimated)
		Chan-Lam				Amide Coupling
Internal code	SMILES	Aminea	Estimated	crude	resynthesized	Estimated	Enzyme	crude	resynthesized
			Yieldb	IC50 (μM) c	IC50 (μM)d	Yieldb	activity (%)e	IC50 (nM)d	IC50 (nM)d
4-NO2-Ph-NH2	NC1=CC=C([N+]([O-])=O)C=C1	a	-	-	-	0	83.6
Bn-NH2	NCC1=CC=CC=C1	p	-	-	-	0.933333	9.5	100	61
EN300-02198	CCN(CC)S(=O)(=O)C=1C=CC(N)=CC1	a	0	2.15		0	87
EN300-02258	NC1=NC(=CS1)C=2C=CC(Cl)=C(Cl)C2	a	0	2.46		0.977273	24.6
EN300-02284	NC(=O)C1=C(N)SC=2CCCCC12	a	0.0237	2.43		0	44.3
EN300-02436	NC=1C=CC(OC(F)F)=CC1	a	0.143	1.9		0.944444	24.6
EN300-02523	CN1C(=O)C=2C=CC(N)=CC2C1=O	a	0	1.66		0	84.1
EN300-02536	NC=1C=CC=2C(=O)NC(=O)C2C1	a	0.075	1.86		0	83.1
EN300-05298	CC(C)(C)C=1C=C(N)N(N1)C=2C=CC=CC2	a	0	2.04		0	84.5
EN300-05587	CC1=CC(=O)OC=2C=C(N)C=CC12	a	0	1.7		0	68.7
EN300-07199	NCC(N1CCOCC1)C=2C=CC=NC2	p	0.54	2.58		1	34.9
EN300-07483	CNCC=1C=CC=CC1Br	s	0.0952	2.11		0.955556	59.5
EN300-07492	CNCC=1C=CC(Cl)=CC1	s	0	2.42		0.891304	58.6
EN300-08605	[O-][N+](=O)C=1C=CC=CC1N2CCNCC2	s	0	4.01		0.979592	67.5
EN300-08655	CC=1SC(N)=NC1C=2C=CC(Cl)=CC2	a	0	1.88		0	73.3
EN300-100092	CN(C1CCNC1)C(=O)OC(C)(C)C	s	0	4.21		0.931818	58.9
EN300-100611	NC=1C(F)=CC=CC1Br	a	0	3.39		0.758065	22.9
EN300-100804	CC=1C=C(N)C=C(C)C1Br	a	0	2.14		0.75	85.9
EN300-101005	NC=1C=CN=C(Br)C1	a	0	1.97		0	78.7
EN300-10101	CC(N)C=1C=CC(Br)=CC1	p	0.0591	3.77		0.958333	5.2	70
EN300-101107	NC=1C=CC=C2C=CC(O)=CC12	a	0.1499	3.2		0.181818	27.5
EN300-102827	NC=1C(F)=CC(F)=CC1[N+](=O)[O-]	a	0.01	2.04		0	81.1
EN300-103177	CC=1C=C(Br)C(Cl)=CC1N	a	0.01	2.02		0	82.4
EN300-103944	COC=1C=C(Cl)N=C(N)N1	a	0.013	0.5		0	82.1
EN300-104430	NC=1C=CC(C#N)=CC1I	a	0	1.62		0	84.5
EN300-104628	NC=1C=CC(Cl)=NC1Cl	a	0	1.93		0	83.9
EN300-10535	O=C(C1COC=2C=CC=CC2O1)N3CCNCC3	s	0.3136	2.74		0.882353	72.3
EN300-105759	NC=1C=NC=C(Br)C1	a	0	2.16		0	79.4
EN300-105771	NC=1C=CC=C(Cl)C1Br	a	0	1.94		0	82.5
EN300-105774	NC=1C=C(Cl)C=CC1Br	a	0	2.1		0	80.2
EN300-106067	NC=1C=C(F)C(Br)=C(F)C1	a	0	2.05		0	85.2
EN300-106751	NC=1C=C(C=CN1)C(F)(F)F	a	0	1.84		0	13.3
EN300-106927	NC=1N=NC(Cl)=CC1Br	a	0	1.81		0	77.7
EN300-108161	CC(C)SC=1C=CC=CC1N	a	0	1.83		0.409836	80.5
EN300-108382	C[C@H]1CN(CCN1)C(=O)OC(C)(C)C	s	0	2.19		0.974359	64.6
EN300-108913	CCC=1C=CC(=CC1N)[N+](=O)[O-]	a	0.01	1.71		0	78.5
EN300-109181	NC=1C=CC=NC1Br	a	0	2.08		0	85.7
EN300-109333	NC=1C(F)=CC(F)=CC1Cl	a	0	2.06		0	82.3
EN300-109583	Cl.CCC=1C=C(Br)C=CC1N	a	0.0691	3.15		0.389831	47.4
EN300-109720	Cl.OC=1C=CC=CC1N2CCNCC2	s	0	1.85		1	20.5
EN300-110143	NC=1C=CC(C#N)=C(Br)C1	a	0	2.16		0.40678	82.6
EN300-111019	NC1=NN=C(S1)C=2C=CN=CC2	a	0	2.19		0	63.7
EN300-112006	NC=1C=NC(Cl)=C(Br)C1	a	0	1.97		0	83.6
EN300-112624	COC=1C=CC(=CC1)[C@H](C)N	p	0.5678	4.73		1	15.8
EN300-113031	NC=1C=C(F)C(F)=CC1Br	a	0	2.16		0	80.5
EN300-113936	NC=1C=CC=C(F)C1[N+](=O)[O-]	a	0.01	1.99		0	87.7
EN300-114581	CC=1C=C(N)C(F)=CC1Br	a	0.0226	2.05		0	77.3
EN300-114743	O=C(OCC=1C=CC=CC1)N2CCNCC2	s	0.2387	2.23		0.73913	87.5
EN300-114757	NC=1C=CC(=CN1)C(F)(F)F	a	0	1.22	3.96	1	83.8	130	407
EN300-116842	NC=1C=CC(OC=2C=CC(Cl)=CC2)=CC1	a	0.0578	2.44		0.765625	84.4
EN300-117174	NC=1N=CC=CC1C(F)(F)F	a	0	1.94		0	85
EN300-11760	CCN1CCN(CC1)C=2C=CC(N)=CC2	a	0.0304	4.3		1	2.6	40	28
EN300-118391	Cl.CC(C)(C)OC(=O)NC1CNC1	s	0.0033	2.03		1	62.7
EN300-11843	CN1CCN(CC1)C=2C=CC=CC2N	a	0.01	2.09		0.111111	75.5		1.678
EN300-119677	Cl.C1CC2=C(CN1)NC=3C=CC=CC23	s	0	2.02		1	72.1
EN300-121196	COC=1C=C(Br)C=CC1N	a	0.0184	1.39		0.203125	70.1
EN300-12208	CC=1C=CC=C(C)C1NC(=O)CN2CCNCC2	s	0	2.74		1	65.5
EN300-123026	Cl.CC1(CC2CC3(C)C1)CC(N)(C2)C3	p	0	1.58		0.363636	37.8
EN300-123163	NC=1C=C(Cl)C(O)=C(Cl)C1	a	0	6.9		0	44.7
EN300-12361	CN(C)C(=O)CN1CCNCC1	s	0.31	2.85		0.649123	66.5
EN300-123670	NC=1C=C(Cl)C=C([N+](=O)[O-])C1O	a	0	4.69		0.676471	81
EN300-12397	COC=1C=CC(N)=CC1C(F)(F)F	a	0.0804	1.89		0.901639	43.5
EN300-123985	NC=1C=C(Cl)C=C(Cl)C1O	a	0	9.19		0.177419	31.2
EN300-124292	CC=1C=C(N)C=C(Br)C1	a	0.0148	1.96		0.210526	72.5
EN300-126408	Cl.NCCCN1CCS(=O)(=O)CC1	p	0	1.92		1	19.8
EN300-126764	NC=1C(Cl)=CC(C#N)=CC1Cl	a	0.01	1.79		0	74.4
EN300-127205	OC1(CCNCC1)C=2C=CC(Cl)=CC2	s	0.5671	5.21		0.926829	77.1
EN300-128364	NC=1N=CC(Br)=CC1O	a	0.01	3.23		0.42623	53.6
EN300-129383	NC=1N=CN=C(Cl)C1Cl	a	0	2.06		0	81.6
EN300-1294657	COC=1N=CC(N)=CC1Br	a	0.019	1.74		0.432836	54.8
EN300-1295129	NC=1C=C(Cl)C(F)=CC1F	a	0.0154	1.74		0.305085	82.4
EN300-13082	CC=1N=C(Cl)C(N)=C(Cl)N1	a	0	1.64		0	83.6
EN300-130841	NC=1C=CC(Cl)=CC1C#N	a	0	2.23		0	82.6
EN300-131123	NC=1N=CC(Br)=NC1Cl	a	0	1.71		0	66.3
EN300-131422	CC=1C=C(F)C=C(Br)C1N	a	0.0233	2		0	82
EN300-13160	NCC(C=1C=CC=CC1)C=2C=CC=CC2	p	0	5.82		1	34.1
EN300-131929	CC=1C=C(N)C=NC1Br	a	0.01	1.95		0.0746269	82.2
EN300-133138	NC=1C=C(Cl)C(F)=C(Cl)C1	a	0	1.85		0	80.6
EN300-134406	NC=1C=CC(Br)=C(Cl)C1Cl	a	0.01	2.41		0	79.7
EN300-134408	CC=1C(Br)=CN=C(N)C1[N+](=O)[O-]	a	0	2.17		0	71.1
EN300-134618	CC=1C=C(Br)C(N)=C(C1)[N+](=O)[O-]	a	0	2.08		0	84.5
EN300-13495	CN1CCNC(C1)C=2C=CC=CC2	s	0.01	1.81		0.456522	28.3
EN300-136401	NCCC=1C=CC(Cl)=C(Cl)C1	p	0	5.41		0.954545	12.4	100	63
EN300-140187	CC=1C=C(N)N=CC1I	a	0	0.17		0	80.6
EN300-14335	NC=1C=CC=2OC(F)(F)OC2C1	a	0	2.07		0.490909	62
EN300-144216	NCC=1C=CC(Br)=CC1F	p	0.516	3.49		0.351852	18.7
EN300-15662	CNC(C=1C=CC=CC1)C=2C=CC=CC2	s	0	2.34		0.423077	65.4
EN300-15665	NC(C=1C=CC=CC1)C=2C=CC=CC2	p	0.3172	3.36		0.94	15	130	80
EN300-157593	NC1=NC=2C(Cl)=CC=CC2S1	a	0	2.11		0	79.1
EN300-1590031	Cl.CC=1C=CC=2C=CC=CC2C1N	a	0.0808	2.43		0	41.1
EN300-159795	C[C@H]1CNCCN1C(=O)OC(C)(C)C	s	0.3169	2.61		0.972973	67.8
EN300-1611701	NCC=1C=C(F)C(F)=C(F)C1	p	0.6239	3.4		0.847826	80.9
EN300-16560	CC(C)(C)NCC=1C=CC=CC1	p	0	1.91		0	84.5
EN300-16805	NC=1C=CC=CC1C2=NC=3C=CC=CC3N2	a	0.0643	5.09		0.0961538	84.7
EN300-16806	Cl.NC=1C=CC(OCC=2C=CC=CC2)=CC1	a	0	8.23		0.883333	60.8
EN300-16879	NC=1C=CC=CC1OC=2C=CC=CC2	a	0	2.19		0.492308	39.9
EN300-16893	NC=1C=CC=C2C(=O)NNC(=O)C12	a	0.057	5.92		0.253333	71.4
EN300-16934	NC=1C=CC(=CC1[N+](=O)[O-])C(F)(F)F	a	0.01	2.01		0	82.5
EN300-1703716	Cl.N[C@@H](CC=1C=CC(O)=CC1)C(=O)N	p	0	2.51		0.931818	17
EN300-17058	CC1=C(N)C(=O)N(C=2C=CC=CC2)N1C	a	0	3.41		0.714286	20.7
EN300-17141	NC=1C=CC(=CC1)C=2C=CC=CC2	a	0	2.06		0.656716	71.5
EN300-171998	NC1=NNC=C1Br	a	0.0738	5.04		0.903226	59.5
EN300-1720495	Cl.CCNCC=1C=CC(F)=CC1	s	0	1.41	>100	1	39.2
EN300-17230	OC=1C=CC(=CC1)N2CCNCC2	s	0	2.84		0.0444444	74.1
EN300-1723046	Cl.NCC(O)C=1C=CC(O)=CC1	p	0	1.64		0.96	82.9	130
EN300-1724933	Cl.CCCC1=NN(C)C(C(=O)N)=C1N	a	0	7.35		0.254545	19.8
EN300-17273	C1CCC(CC1)NC2CCCCC2	s	0	2.3		0	79.3
EN300-172898	NC=1C=CC=C(C1F)C(F)(F)F	a	0.01	1.84		0	82
EN300-17307	NC=1C(Cl)=CN=CC1Cl	a	0	2.04		0	47.4
EN300-17348	NC=1C=CC(=CC1C(F)(F)F)[N+](=O)[O-]	a	0	2.01		0	83
EN300-173489	NC=1C=CC(OC(F)(F)F)=CC1Cl	a	0	1.9		0	85.2
EN300-173978	NC=1C=NC(Br)=C(Cl)N1	a	0	1.94		0	81
EN300-17401	NC=1C=CC(Cl)=C(Cl)C1	a	0	2.28		0	83.6
EN300-17406	CC(=O)NC=1C=CC(N)=CC1	a	0.3177	2.32		0.822581	4.8	50	34
EN300-17418	CC=1C=CC(N)=CC1I	a	0.0116	2.07		0.655738	64.4
EN300-17571	CC=1C=C(I)C=CC1N	a	0	2.38		0.790323	84.8
EN300-175765	Cl.CC(C)(C)OC(=O)[C@H]1CCCN1	s	0	2.52		1	47.2
EN300-17815	Cl.C1CC(=CCN1)C=2C=CC=CC2	s	0.0242	1.66		1	69.7
EN300-17858	NC=1C=C(C=CC1N2CCCC2)C(F)(F)F	a	0	3.51		0	75.2
EN300-17866	Cl.COC=1C=C2CCNCC2=CC1OC	s	0.01	1.65		0.960784	72.4
EN300-17900	CC=1C=CC=2N=C(N)SC2C1	a	0	0.45	22.9	0.0144928	82.2
EN300-17933	CNC(=O)C=1C=CC=CC1N	a	0.0057	1.94		0	71.1
EN300-17939	NC=1C=CC(=CC1Cl)[N+](=O)[O-]	a	0	2.18		0	77.7
EN300-17968	NC=1C=CC(I)=CC1	a	0.27	1.84		0.416667	50.9
EN300-18225	CC(C)(C)C=1C=CC(O)=C(N)C1	a	0.01	6.5		0.890909	68.8
EN300-182350	NC1=C(C#N)C=NN1C=2C=CC=CN2	a	0.1319	1.72		0	84
EN300-18346	NC=1C=C(C=CC1Cl)C(F)(F)F	a	0.2671	1.61		0	80.9
EN300-184164	NCC=1C=CC(I)=CC1	a	0.5499	4.37		0.684211	16.2	140
EN300-185474	NC=1C(Cl)=CC(Cl)=CC1Br	a	0.013	1.63		0	81.2
EN300-18966	CC=1C=CC(Cl)=CC1N2CCNCC2	s	0.3982	3.37		0.745763	85.2
EN300-19047	NCC=1C=CC=2OCOC2C1	p	0	2.52		0.696429	25.6	150	104
EN300-19061	NC=1C=CC=C(Br)C1	a	0.01	2.07		0.220339	59.7
EN300-19100	NC=1C=CC=CC1I	a	0.01	2.17		0	81.6
EN300-19150	NC=1N=CC(=CC1Cl)C(F)(F)F	a	0.01	1.7		0	83.5
EN300-192313	NC=1C=C(Cl)C(Br)=CN1	a	0	1.97		0	81.5
EN300-19395	CC(C)C=1C=CC=C(C(C)C)C1N	a	0	1.82		0	38.5
EN300-194273	NC=1N=C(Cl)N=C2N=CNC12	a	0.2541	2.37		0	72
EN300-19578	C(C1CCNCC1)C=2C=CC=CC2	s	0.3673	3.35		0.83871	77.6
EN300-19815	O=C(N1CCNCC1)C2=CC=CO2	s	0.3493	1.05	0.387	1	74
EN300-20033	CCN1C=2C=CC=CC2C=3C=C(N)C=CC13	a	0	2.73		0.633803	78.3
EN300-20135	NC1CCN(CC=2C=CC=CC2)CC1	p	0.76	5.93		1	23.8
EN300-20178	NC=1C=CC=CC1SC=2C=CC=CC2	a	0	2.47		0	80.3
EN300-20179	NC=1C=CC=CC1C=2C=CC=CC2	a	0	1.86		0.544118	65.8
EN300-20191	COC=1C=C(N)C=C(OC)C1	a	0	1.96		0	15.9
EN300-20207	CC=1C=CC(N)=C(Br)C1	a	0.01	1.9		0	75.8
EN300-20241	NC=1C=CC(=CC1)C(F)(F)F	a	0	2.06		0.0172414	21.6
EN300-20264	NCCC=1C=CC(Cl)=CC1Cl	p	0.6397	6.15		1	15.3	150	113
EN300-20335	CCOC(=O)C1CCCNC1	s	0.01	2.43		1	33.7
EN300-20382	NC=1C=CC=C(I)C1	a	0	2.22		0.238095	63.2
EN300-20521	COC=1C=C2C(=CC1N)OC=3C=CC=CC32	a	0	1.87		0.0519481	77.8
EN300-20540	NC=1C=CC=CC1CC=2C=CC=CC2	a	0.0095	1.97		0.431034	31.3
EN300-207109	CC=1C=C(N)C(Cl)=CC1F	a	0	2.15		0	17.6
EN300-20719	COC=1C=C(Cl)C(C)=CC1N	a	0.0191	1.58		0	85.9
EN300-208308	NC=1C=CC=2N=CC=NC2C1Br	a	0	1.97		0	50.8
EN300-20854	NC=1C=CC(Br)=C(C1)C(F)(F)F	a	0.01	2.31		0.030303	80.1
EN300-20877	CN(CC=1C=CC=CC1N)C2CCCCC2	a	0	2.22		0.770833	36.1
EN300-208882	NC=1C=C(Cl)C=NC1Br	a	0	1.99		0	81.9
EN300-21012	NC=1C(F)=C(F)C=C(F)C1F	a	0.01	2.03		0	80
EN300-21065	COC=1C=CC(NC(=O)C)=CC1N	a	0	2.1		0.586207	41.3
EN300-21182	CC(N)C=1C=CC=C2C=CC=CC12	p	0.3802	3.53		0.516129	12	110
EN300-212453	Cl.NC=1C=CC=C(C1)C=2C=CC=CC2	a	0	5.85		0.666667	80
EN300-21291	COC=1C=CC(N)=C(C1)[N+](=O)[O-]	a	0	2.12		0	80.6
EN300-213378	NC1(CC2CC3C1)CC(O)(C2)C3	p	0.1613	2.87		0.731707	3.6	50
EN300-214418	CC=1C=NC(N)=C(C1)[N+](=O)[O-]	a	0.0087	1.86		0	81.7
EN300-21473	NC1=NC=2NC=NC2C(=O)N1	a	0	1.86		0	79.2
EN300-217241	NC=1C=C(F)C(C#N)=CC1F	a	0	2.12		0	73.4
EN300-218493	NC=1C=CC(=CC1)C=2C=CC=CN2	a	0.0303	1.67		0.644068	30.5
EN300-222541	NC=1C=C(Cl)C=CC1OC(F)(F)F	a	0	2.12		0	87.8
EN300-223999	NC1=NNC=2C=CC(Br)=CC12	a	0	2.32		0.327586	75.8
EN300-224775	Cl.C[C@H](N)C=1C=CC(=CC1)[N+](=O)[O-]	p	0.2723	1.45		1	18.7
EN300-230665	CC1=NC=CN1C=2C=CC(N)=CC2	a	0	2.48		0.363636	16.5	190
EN300-230853	C1CN(CCN1)C2=NSC=3C=CC=CC23	s	0	3.34		0.758621	79.8
EN300-231127	CN1CCN(CC1)C=2C=CC(N)=CC2F	a	0	2.8		0.909091	8.4	100	62
EN300-24346	C(CC=1C=CC=CC1)N2CCNCC2	s	0	5.02		0.672727	48.4
EN300-24404	NC=1C=CC=C(Cl)C1C#N	a	0.01	1.93		0	79.1
EN300-24697	O=C(NC1CCNCC1)C=2C=CC=CC2	s	0.0145	2.14		1	70.7
EN300-247019	NC=1N=CC=CC1OCC=2C=CC=CC2	a	0	2		0	78.9
EN300-247381	Cl.CC(C)(C)C1=CSC(N)=N1	a	0	2.09		0	80.9
EN300-248456	CC1=NNC(N)=C1Br	a	0.01	1.72		0.611111	63.3
EN300-249793	Cl.FC(F)(F)C1CCNCC1	s	0.0302	1.43		1	44.1
EN300-250330	CSC=1N=CC(C#N)=C(N)N1	a	0.0122	1.84		0	81.2
EN300-25596	NCC=1C=CC(OC(F)(F)F)=CC1	p	0.3586	5.52		0.8	25.1
EN300-257001	CNCC1=CSC(=N1)C(C)C	s	0	2.63		1	49.7
EN300-25939	C1CC(CCN1)C2=NC=3C=CC=CC3N2	s	0.2471	2.04		0.977778	23.9
EN300-26279	CC(=O)NC=1C=CC(N)=C(C1)C(F)(F)F	a	0	2.09		0	84.8
EN300-26609	NC=1C=CC=CC1OCC(F)(F)F	a	0.0065	1.84		0.18	63.8
EN300-270265	Cl.NCC=1C=C(Cl)C=C(Cl)C1	p	0.01	1.72		1	11.7	110	78
EN300-28239	NC=1C=CC(=CC1)N2C=CC=N2	a	0.0608	2.12		0.928571	19.4
EN300-28522	NC=1C=CC(=CC1)N2C=CN=C2	a	0	2.46		0.719298	19.7
EN300-28930	NC=1C=CC=C(OC(F)(F)F)C1	a	0	1.97		0.0983607	74.5
EN300-29388	NC1=NC=2C=C(Cl)C=CC2S1	a	0.0228	1.84		0	82.4
EN300-29711	CC=1C=CC(N)=CC1Br	a	0	2.07		0.606557	50.3
EN300-301419	NC=1C=CC(=CC1)N2CCOCC2=O	a	0.004	1.99		0.87931	8.6	80	68
EN300-30215	Cl.Cl.O=C(C1CC1)N2CCNCC2	s	0	2.01		0.918367	64.5
EN300-3055662	NC=1N=CN=C2N(CCO)C=NC12	a	0	1.82		0.235294	84
EN300-30609	NC(=O)C=1C=CC(Cl)=C(N)C1	a	0	1.79		0	40.8
EN300-310359	NCC=1C=CC(Cl)=C(C1)C(F)(F)F	p	0	2.98		0.0555556	34.1
EN300-31423	NC1=NN=C(S1)C(F)(F)F	a	0.0366	2.44		0.0172414	79.8
EN300-31474	NC1=C(C#N)C=NN1C=2C=CC(=CC2)[N+](=O)[O-]	a	0.0404	1.84		0	83.5
EN300-316127	Cl.NC=1C=CC=2C=CC=CC2C1O	a	0.2401	4.1		0	45.1
EN300-31727	CC=1C=C(Br)C=C(C)C1N	a	0	1.71		0	69.5
EN300-32113	NCC=1C(Cl)=CC=CC1Cl	p	0	2.71		1	66.2
EN300-33080	CCOC=1C=CC(CN)=CC1	p	0	3.41		0.9375	23.6	160	118
EN300-33366	COC=1C=CC=CC1N2CCNCC2	s	0.0141	2.98		1	79.7
EN300-33530	Cl.C1CC(CCN1)OC=2C=CC=CC2	s	0.0151	1.73		1	71.5
EN300-33892	NC=1C=CC=2OCCOC2C1	a	0	2.12		0.982143	14.6
EN300-33983	C1CN(CCN1)C=2N=CC=CN2	s	0.5859	2.52		0.948276	77.8
EN300-34182	COC=1C=CC(CN)=C(OC)C1	p	0	3.37		0.923077	19.1
EN300-34269	NCCC=1C=CC(=CC1)C(F)(F)F	p	0	5.57		0.907407	12.7	110	77
EN300-34325	FC(F)(F)C=1C=CC(CN2CCNCC2)=CC1	s	0.4014	4.28		1	76.5
EN300-34346	CC1=CC(C)=C(CN)C(=O)N1	p	0	2.41		0	83.2
EN300-34927	Cl.NCC=1C=CC(Br)=CC1	p	0.01	1.43	<100	0.942308	11.7	110	112
EN300-35059	COC=1C=CC=C(CN)C1OC	p	0	2.48		0.767442	33.6
EN300-35206	COC=1C=C(CN)C=C(OC)C1	p	0.3865	2.87		0.891304	9.5	90	78
EN300-35237	NCC=1C=CC=CC1Br	p	0	3.5		0.297872	20.2
EN300-35301	NC=1C=CC(OC=2C=CC=CC2Cl)=CC1	a	0.068	2.49		0.854839	88
EN300-35718	NC=1C=CC(F)=CC1Br	a	0	2.04		0.322034	83.1
EN300-36042	Cl.COC=1C=C(CN)C=CC1O	p	0	1.88		1	5.6	60
EN300-36141	Cl.CNCC=1C=CC=C(C1)[N+](=O)[O-]	s	0.0177	1.53		0.927273	61.9
EN300-365033	CN1CCN(CC1)C2CCNCC2	s	0	4.56		1	21.6
EN300-37174	NC=1C(Cl)=C(F)N=C(F)C1Cl	a	0	2.16		0	85
EN300-37538	BrC=1C=CC(=NC1)N2CCNCC2	s	0.4785	3.17		0.866667	75.7
EN300-378384	NC=1C=CC(F)=NC1Br	a	0	1.86		0	83.3
EN300-38882	CNC1CCN(CC1)C(=O)OC(C)(C)C	s	0.07	2.5		1	74.1
EN300-38932	NC=1C=CC(Br)=CC1O	a	0	3.89		0.666667	47
EN300-39091	NC=1C=CC(SC(F)(F)F)=CC1	a	0.01	1.84		0.216667	58.8
EN300-399138	COC=1N=C(Br)C=NC1N	a	0.0077	2.05		0	84.9
EN300-41062	[O-][N+](=O)C=1C=CC=C(C1)N2CCNCC2	s	0.3399	2.87		0.955224	77
EN300-41636	COC=1C=CC=C(CCN)C1	p	0.059	3.16		0.137255	24.8
EN300-42151	NC=1C=CC=2SC=NC2C1	a	0.01	2.22		0.854545	15.2	150	105
EN300-42473	NC=1C=CC=C(Br)N1	a	0.01	1.92		0	82.2
EN300-42789	NC=1C=CC(O)=CC1[N+](=O)[O-]	a	0	5.33		0.445946	72.2
EN300-42851	NC=1C=C(Br)C=CC1F	a	0	1.9		0.35	79.8
EN300-43430	Cl.CNCC=1C=CC=C2C=CC=CC12	s	0	1.46	8.79	0.833333	41.3
EN300-45370	CNC1CCN(CC=2C=CC=CC2)C1	s	0	2.04		0.5	35.1
EN300-50163	Cl.NCC=1C=C(F)C=CC1Br	p	0.0184	1.88		1	16.6	130
EN300-50211	Cl.NCC=1C=CC(=CC1)[N+](=O)[O-]	p	0.0268	1.82		1	84.6	140
EN300-50538	NC=1C=CC=C(C1)N2CCOCC2	a	0.098	2.44		0.981132	24.8
EN300-51284	NC=1C=CC(Br)=C(C1)[N+](=O)[O-]	a	0.01	2.06		0	83.4
EN300-52420	COC=1C(N)=CC=CC1Cl	a	0.05	1.68		0	81.5
EN300-53250	NC=1C=CC(Br)=NC1	a	0	1.94		0.046875	65.1
EN300-53275	NCCC=1C=CC=CC1C(F)(F)F	p	0.6089	4.7		1	17.9
EN300-53368	CCC1(CCC(=O)NC1=O)C=2C=CC(N)=CC2	a	0	1.91		0.946429	34.8
EN300-53473	NC=1C(Cl)=CC=CC1[N+](=O)[O-]	a	0	2.37		0	80.4
EN300-55636	COC=1C=CC(Cl)=C(N)C1	a	0.0295	1.7		0	73.5
EN300-5601139	CC1=CN(C=N1)C=2C=C(N)C=C(C2)C(F)(F)F	a	0.0268	2.17		0	79.8
EN300-57128	Cl.N[C@H]1C(O)O[C@H](CO)[C@@H](O)[C@@H]1O	p	0	2.92		0.882353	46.2
EN300-58964	NC=1C=CC(OCC=2C=CC=CN2)=C(Cl)C1	a	0	2.09		0.0508475	79.7
EN300-59622	NCC=1C=CC(OC=2C=CC=CC2)=CC1	p	0.4289	5.82		0.66	42
EN300-60157	Cl.NCC=1C=CC=C(Br)C1	p	0	1.48		1	8	90	45
EN300-60935	CCS(=O)(=O)N1CCNCC1	s	0.1606	1.35	1.67	0	73
EN300-61496	NC=1C=CC=C(N1)C(F)(F)F	a	0	2.13		0	79.8
EN300-61899	COC=1N=CC(Br)=CC1N	a	0	0.68		0	78.7
EN300-61936	CCCOC=1C=CC(N)=CC1	a	0.2201	2.92		0.962963	24.6
EN300-64155	NCC=1C=CC(F)=C(Cl)C1	p	0.1621	3.41		0.944444	76.9
EN300-6477283	NC=1C=CN([C@H]2C[C@H](O)[C@@H](CO)O2)C(=O)N1	a	0.0321	1.84		0.183673	77.8
EN300-6478288	Cl.NCC=1C=CC(=CC1)C=2C=CC=CC2	p	0.0351	1.53		0.614286	54.4
EN300-6481455	Cl.Cl.CC=1N=CC(CO)=C(CN)C1O	p	0	9.11		0.761905	46
EN300-651516	Cl.CC=1C=CC=2NC=C(CCN)C2C1	p	0.01	1.63		0.814815	9.9	80	70
EN300-66004	COC=1C=C2N=C(Cl)N=C(N)C2=CC1OC	a	0.01	2.36		0	79
EN300-66138	CC=1C(N)=CC=CC1Br	a	0	2.13		0.360656	58.9
EN300-66741	CC=1C=CC=2C=CC=C(N)C2N1	a	0.4873	4.93		0.219512	78.2
EN300-68231	NC=1C=CC(F)=CC1C(F)(F)F	a	0	1.56		0	86.2
EN300-7163312	NC=1C=CC(Cl)=C(Cl)C1F	a	0.0049	2.26		0	83.7
EN300-717241	NC=1C=CC(F)=C(F)C1Br	a	0	3		0.316667	79.6
EN300-71944	Cl.CCOC=1C=CC=CC1CN	p	0.0615	1.3		0.981818	26.2	140	110
EN300-72483	C1CC=2C=CC=CC2C(N1)C=3C=CC=CC3	s	0	2.78		1	66.8
EN300-73161	N[C@@H](CO)CC=1C=CC=CC1	p	0.3203	2.5		0.979167	13.8
EN300-75329	NC=1C=CC(I)=CN1	a	0	2.21		0	86.2
EN300-7541692	Cl.COC=1C=C(N)C(Cl)=CC1Cl	a	0.01	6.8		0.643836	77.4
EN300-762940	COC=1C=CC(=CC1)C=2C=C(N)NN2	a	0.01	2.71		0.38961	66.5
EN300-77450	NC=1N=CC(Br)=C(N1)C(F)(F)F	a	0.01	1.84		0	87.4
EN300-78665	CS(=O)(=O)C=1C=CC(O)=C(N)C1	a	0	7.61		0.859649	41.6
EN300-81773	NC=1C=CN=CC1Br	a	0	2.18		0	82.3
EN300-82638	Cl.FC(F)(F)C1=NN=C2CNCCN12	s	0	2.01		0.931818	64.5
EN300-82978	NC=1C(Br)=CN=CC1[N+](=O)[O-]	a	0	1.83		0	81.1
EN300-83060	NC=1C(F)=CC(Br)=CC1F	a	0	1.54		0	83.8
EN300-84345	NC=1C=C(Cl)N=C(Cl)N1	a	0	1.83		0	80.7
EN300-84717	NC=1C=CC=2C=C(Br)C=CC2C1	a	0	2.1		0.338028	83.3
EN300-85317	CC=1C=CC([N+](=O)[O-])=C(N)C1	a	0	2.26		0	12.7
EN300-85400	CC=1N=C(Br)C=CC1N	a	0	2.82		0.453125	79.7
EN300-85532	COC=1C=C(N)N=C(OC)N1	a	0	2.21		0	84.3
EN300-85894	NC=1C=CC(F)=C(Br)C1	a	0	1.97		0.32	61.5
EN300-86082	NC=1C=CC(I)=CC1F	a	0.4856	2.24		0.323077	68.3
EN300-86398	NC=1C=CC(F)=CC1I	a	0.01	1.76		0	75.3
EN300-864246	NCC=1C=CC=C(F)C1Cl	p	0	2.22		0	35.1
EN300-86514	FC=1C=CC=C(CN2CCNCC2)C1	s	0.4761	3.28		0.711111	66.4		0.071
EN300-88705	NC=1C=NC(Br)=CN1	a	0.01	2.07		0	86.5
EN300-91286	CC=1N=C(N)C=CC1Br	a	0	2.07		0.355932	71.4
EN300-92094	NC=1C=C(Br)C=C(C1)C(F)(F)F	a	0.01	1.87		0.419355	78.9
EN300-92928	NC=1C=CN=CC1I	a	0	1.68		0	79.1
EN300-93288	NC=1C=CC(I)=C(F)C1	a	0	1.85		0.0441176	80.7
EN300-96108	N[C@@H]([C@@H](O)C=1C=CC=CC1)C=2C=CC=CC2	p	0	2.24		0.42	13.2	130
EN300-97045	COC=1C=C(N)C=CC1Br	a	0.0145	1.89		0.370968	67.1
EN300-98037	NC=1C=C(C#N)C=CC1Cl	a	0	1.99		0	79.5
EN300-99165	NC=1N=CC(F)=CC1Br	a	0	1.84		0	86.5
EN300-99169	NC=1C=CC(Br)=C2C=CC=CC12	a	0	1.98		0	78.2
EN300-99795	NC=1C=CC([N+](=O)[O-])=C2C=CC=CC12	a	0.01	2.14		0	77.6
Morpholine	C1COCCN1	s	-	-	-	0.959184	51.8
Ph-NH2	NC1=CC=CC=C1	a	-	-	-	1	9.9	110	90
