# Supplementary material for: Open Science Discovery of Potent Non-Covalent SARS-CoV-2 Main Protease Inhibitors
Source: Science. Author manuscript; Available in PMC 2024 Apr 17. (PMC7615835; doi:10.1126/science.abo7201)
Supplement: Data S4 [file EMS194244-supplement-Data_S4.xlsx]

## Sheet: DataS4A
Dataset	Mpro-P0008	Mpro-P0009	Mpro-P0010	Mpro-P0012	Mpro-P0016	Mpro-P0017	Mpro-P0018	Mpro-P0019	Mpro-P0022	Mpro-P0025	Mpro-P0026	Mpro-P0030	Mpro-P0031	Mpro-P0033	Mpro-P0034	Mpro-P0038	Mpro-P0039	Mpro-P0041	Mpro-P0045	Mpro-P0053	Mpro-P0056	Mpro-P0057	Mpro-P0060	Mpro-P0061	Mpro-P0063	Mpro-P0064	Mpro-P0065	Mpro-P0066	Mpro-P0068	Mpro-P0069	Mpro-P0074	Mpro-P0075	Mpro-P0091	Mpro-P0097	Mpro-P0098	Mpro-P0108	Mpro-P0111	Mpro-P0114	Mpro-P0121	Mpro-P0122	Mpro-P0124	Mpro-P0125	Mpro-P0126	Mpro-P0129	Mpro-P0130	Mpro-P0135	Mpro-P0141	Mpro-P0143	Mpro-P0145
PDB ID	7GHM	7GHN	7GHO	7GHP	7GHQ	7GHR	7GHS	7GHT	7GHU	7GHV	7GHW	7GHX	7GHY	7GHZ	7GI0	7GI1	7GI2	7GI3	7GI4	7GI5	7GI6	7GI7	7GI8	7GI9	7GIA	7GIB	7GIC	7GID	7GIE	7GIF	7GIG	7GIH	7GII	7GIJ	7GIK	7GIL	7GIM	7GIN	7GIO	7GIP	7GIQ	7GIR	7GIS	7GIT	7GIU	7GIV	7GIW	7GIX	7GIY
Compound	ERI-UCB-ce40166b-17	MAT-POS-f2460aef-1	PET-UNK-c9c1e0d8-4	BEN-DND-4f474d93-1	ALP-POS-64a710fa-1	ALP-POS-ce760d3f-8	ERI-UCB-d6de1f3c-2	PET-UNK-c9c1e0d8-3	VLA-UCB-29506327-1	MAT-POS-afd4d4fd-2	ALP-POS-8b8a49e1-4	EDG-MED-0e5afe9d-1	BEN-DND-c852c98b-10	MIC-UNK-91acba05-6	EDJ-MED-92e193ae-1	EDG-MED-0e5afe9d-3	EDG-MED-971238d3-5	MAT-POS-090737b9-1	TRY-UNI-2eddb1ff-7	BRU-THA-92256091-17	RAL-THA-4aa06b95-1	MAT-POS-6c284e65-1	MIC-UNK-45817b9b-1	RAL-THA-2d450e86-26	RAL-THA-2d450e86-33	RAL-THA-2d450e86-10	RAL-THA-2d450e86-13	RAL-THA-2d450e86-1	RAL-THA-2d450e86-17	RAL-THA-2d450e86-7	RAL-THA-2d450e86-12	RAL-THA-2d450e86-16	RAL-THA-8416115c-13	MAT-POS-5d65ec79-1	MAT-POS-1f3f1a6f-1	RAL-THA-2d450e86-6	ALP-UNI-3735e77e-2	ALP-POS-869ac754-1	MAT-POS-fce787c2-3	RAL-THA-8416115c-5	BEN-DND-c852c98b-5	EDG-MED-971238d3-1	RAL-THA-2d450e86-30	MAT-POS-fce787c2-5	RAL-THA-05e671eb-10	MAT-POS-de59a476-2	MAT-POS-f9802937-7	VLA-UNK-cf7facf1-1	BRU-CON-c4e3408a-1
Wavelength	0.912	0.912	0.912	0.912	0.912	0.912	0.912	0.912	0.912	0.912	0.912	0.912	0.912	0.912	0.912	0.912	0.912	0.912	0.912	0.912	0.912	0.912	0.912	0.912	0.912	0.912	0.912	0.912	0.912	0.912	0.912	0.912	0.912	0.912	0.912	0.912	0.912	0.912	0.912	0.912	0.912	0.912	0.912	0.912	0.912	0.912	0.912	0.912	0.912
Resolution range	71.22 - 1.69 (1.70 - 1.69)	56.34 - 1.73 (1.74 - 1.73)	71.97 - 1.86 (1.89 - 1.86)	71.59 - 1.54 (1.55 - 1.54)	56.26 - 1.72 (1.73 - 1.72)	32.80 - 1.66 (1.67 - 1.66)	71.33 - 1.66 (1.68 - 1.66)	71.64 - 1.79 (1.80 - 1.79)	71.44 - 1.64 (1.65 - 1.64)	71.57 - 1.63 (1.64 - 1.63)	56.32 - 1.58 (1.59 - 1.58)	71.47 - 1.49 (1.50 - 1.49)	71.66 - 1.62 (1.63 - 1.62)	71.47 - 1.67 (1.68 - 1.67)	56.44 - 1.58 (1.59 - 1.58)	71.55 - 1.62 (1.64 - 1.62)	56.41 - 1.61 (1.62 - 1.61)	71.36 - 2.10 (2.12 - 2.10)	56.35 - 1.72 (1.73 - 1.72)	56.26 - 2.00 (2.01 - 2.00)	71.85 - 1.69 (1.71 - 1.69)	71.75 - 1.74 (1.75 - 1.74)	71.45 - 1.80 (1.81 - 1.80)	71.52 - 1.91 (1.92 - 1.91)	39.69 - 2.04 (2.05 - 2.04)	71.52 - 1.68 (1.69 - 1.68)	56.48 - 1.92 (1.93 - 1.92)	71.54 - 1.90 (1.91 - 1.90)	41.09 - 2.17 (2.19 - 2.17)	71.52 - 1.68 (1.69 - 1.68)	37.66 - 1.94 (1.95 - 1.94)	56.33 - 1.63 (1.64 - 1.63)	40.82 - 2.12 (2.13 - 2.12)	37.56 - 1.90 (1.91 - 1.90)	70.83 - 2.09 (2.10 - 2.09)	71.01 - 2.07 (2.08 - 2.07)	71.10 - 2.03 (2.04 - 2.03)	37.14 - 1.86 (1.87 - 1.86)	71.39 - 2.04 (2.05 - 2.04)	40.89 - 2.05 (2.06 - 2.05)	37.81 - 1.92 (1.93 - 1.92)	40.84 - 2.18 (2.19 - 2.18)	71.21 - 1.84 (1.85 - 1.84)	71.25 - 2.06 (2.07 - 2.06)	71.13 - 2.00 (2.01 - 2.00)	70.95 - 2.20 (2.21 - 2.20)	70.47 - 2.45 (2.47 - 2.45)	40.82 - 2.07 (2.08 - 2.07)	70.77 - 2.04 (2.05 - 2.04)
Space group	P 21 21 21	P 21 21 21	P 21 21 21	P 21 21 21	P 21 21 21	P 21 21 21	P 21 21 21	P 21 21 21	P 21 21 21	P 21 21 21	P 21 21 21	P 21 21 21	P 21 21 21	P 21 21 21	P 21 21 21	P 21 21 21	P 21 21 21	P 21 21 21	P 21 21 21	P 21 21 21	P 21 21 21	P 21 21 21	P 21 21 21	P 21 21 21	P 21 21 21	P 21 21 21	P 21 21 21	P 21 21 21	P 21 21 21	P 21 21 21	P 21 21 21	P 21 21 21	P 21 21 21	P 21 21 21	P 21 21 21	P 21 21 21	P 21 21 21	P 21 21 21	P 21 21 21	P 21 21 21	P 21 21 21	P 21 21 21	P 21 21 21	P 21 21 21	P 21 21 21	P 21 21 21	P 21 21 21	P 21 21 21	P 21 21 21
Cell (a b c)	67.34 98.58 103.01	67.34 98.38 102.84	67.48 99.81 103.87	67.36 99.21 103.40	67.18 98.53 102.92	67.31 99.33 104.25	67.41 98.51 103.42	67.38 99.13 103.66	67.31 99.02 103.16	67.27 99.02 103.57	67.25 98.85 103.04	67.36 99.06 103.23	67.37 99.27 103.56	67.34 98.96 103.31	67.33 99.11 103.53	67.35 99.04 103.47	67.38 98.68 103.13	67.29 98.63 103.39	67.34 99.02 102.92	67.22 98.08 102.81	67.42 99.74 103.58	67.41 99.28 103.82	67.34 99.01 103.21	67.32 98.94 103.49	67.13 98.41 103.11	67.28 99.06 103.35	67.34 99.07 103.75	67.26 99.10 103.37	67.38 99.01 103.68	67.35 98.86 103.60	67.22 98.25 102.60	67.23 98.50 103.19	67.19 98.34 102.78	67.23 98.17 102.08	67.29 98.02 102.48	67.19 98.26 102.73	67.25 98.34 102.92	67.26 98.68 103.53	67.27 98.67 103.42	67.32 98.77 102.94	67.32 98.59 103.13	67.29 98.40 102.79	67.26 98.65 102.90	67.19 98.44 103.25	67.19 98.25 103.10	66.91 97.90 102.98	67.23 97.66 101.79	67.38 98.49 102.61	67.11 97.97 102.35
Cell (alpha beta gamma)	90.00 90.00 90.00	90.00 90.00 90.00	90.00 90.00 90.00	90.00 90.00 90.00	90.00 90.00 90.00	90.00 90.00 90.00	90.00 90.00 90.00	90.00 90.00 90.00	90.00 90.00 90.00	90.00 90.00 90.00	90.00 90.00 90.00	90.00 90.00 90.00	90.00 90.00 90.00	90.00 90.00 90.00	90.00 90.00 90.00	90.00 90.00 90.00	90.00 90.00 90.00	90.00 90.00 90.00	90.00 90.00 90.00	90.00 90.00 90.00	90.00 90.00 90.00	90.00 90.00 90.00	90.00 90.00 90.00	90.00 90.00 90.00	90.00 90.00 90.00	90.00 90.00 90.00	90.00 90.00 90.00	90.00 90.00 90.00	90.00 90.00 90.00	90.00 90.00 90.00	90.00 90.00 90.00	90.00 90.00 90.00	90.00 90.00 90.00	90.00 90.00 90.00	90.00 90.00 90.00	90.00 90.00 90.00	90.00 90.00 90.00	90.00 90.00 90.00	90.00 90.00 90.00	90.00 90.00 90.00	90.00 90.00 90.00	90.00 90.00 90.00	90.00 90.00 90.00	90.00 90.00 90.00	90.00 90.00 90.00	90.00 90.00 90.00	90.00 90.00 90.00	90.00 90.00 90.00	90.00 90.00 90.00
Total reflections	405044 (19492)	367991 (18739)	255608 (12830)	501539 (20254)	350525 (14371)	334273 (15580)	414034 (20266)	340390 (16789)	465913 (22657)	455739 (22629)	471486 (21001)	568666 (25350)	467453 (22473)	411143 (17057)	487754 (23281)	469426 (20303)	480781 (22475)	194578 (8456)	385901 (18834)	214131 (10524)	403056 (19950)	379545 (17757)	342601 (16509)	254366 (12959)	221974 (9673)	385565 (17273)	274719 (12677)	262880 (12401)	169372 (7067)	394172 (16169)	215199 (10364)	450388 (20606)	196580 (6876)	249156 (12032)	199267 (9742)	199712 (9932)	200027 (6662)	321029 (13402)	247546 (12937)	219991 (8763)	292321 (13750)	191961 (9657)	315812 (16055)	232369 (11618)	275456 (14141)	171977 (6969)	114810 (4183)	203158 (8195)	201632 (9188)
Unique reflections	60055 (3004)	55378 (2770)	39330 (1966)	76353 (3816)	53627 (2681)	50893 (2546)	62472 (3125)	50813 (2542)	70425 (3522)	68403 (3420)	71643 (3583)	86538 (4328)	70573 (3530)	62446 (3122)	73606 (3681)	71171 (3559)	72219 (3611)	29633 (1482)	58316 (2916)	32939 (1647)	60381 (3020)	57317 (2867)	51869 (2594)	38077 (1904)	33947 (1697)	58860 (2943)	41835 (2092)	39867 (1993)	25768 (1288)	60098 (3006)	32563 (1628)	68367 (3419)	30909 (1546)	37618 (1881)	29875 (1495)	30016 (1501)	32864 (1644)	48336 (2416)	37052 (1853)	33831 (1692)	43469 (2174)	28925 (1447)	47294 (2366)	34697 (1735)	41892 (2095)	26649 (1332)	19366 (968)	31454 (1573)	30719 (1536)
Multiplicity	6.70 (6.50)	6.60 (6.80)	6.50 (6.50)	6.60 (5.30)	6.50 (5.40)	6.60 (6.10)	6.60 (6.50)	6.70 (6.60)	6.60 (6.40)	6.70 (6.60)	6.60 (5.90)	6.60 (5.90)	6.60 (6.40)	6.60 (5.50)	6.60 (6.30)	6.60 (5.70)	6.70 (6.20)	6.60 (5.70)	6.60 (6.50)	6.50 (6.40)	6.70 (6.60)	6.60 (6.20)	6.60 (6.40)	6.70 (6.80)	6.50 (5.70)	6.60 (5.90)	6.60 (6.10)	6.60 (6.20)	6.60 (5.50)	6.60 (5.40)	6.60 (6.40)	6.60 (6.00)	6.40 (4.40)	6.60 (6.40)	6.70 (6.50)	6.70 (6.60)	6.10 (4.10)	6.60 (5.50)	6.70 (7.00)	6.50 (5.20)	6.70 (6.30)	6.60 (6.70)	6.70 (6.80)	6.70 (6.70)	6.60 (6.70)	6.50 (5.20)	5.90 (4.30)	6.50 (5.20)	6.60 (6.00)
Completeness (%)	92.20 (59.50)	95.10 (65.30)	94.20 (70.20)	95.30 (77.30)	92.90 (82.00)	82.60 (73.50)	95.20 (74.00)	94.60 (63.80)	93.10 (58.10)	95.30 (64.80)	95.20 (69.30)	95.30 (69.40)	95.20 (67.20)	95.10 (73.40)	94.90 (67.20)	95.20 (69.50)	95.00 (69.30)	89.50 (68.60)	94.30 (63.80)	90.40 (79.90)	94.50 (64.30)	94.50 (65.20)	95.00 (64.40)	93.50 (75.90)	93.10 (66.30)	94.70 (71.90)	86.90 (49.30)	92.70 (63.40)	93.10 (74.60)	95.50 (78.10)	92.60 (46.10)	95.40 (70.80)	93.70 (69.40)	95.00 (67.30)	91.80 (63.10)	93.70 (72.60)	94.10 (75.10)	93.80 (65.80)	92.90 (70.40)	93.20 (68.40)	93.90 (61.70)	93.50 (61.50)	95.00 (63.70)	94.10 (68.10)	90.10 (50.00)	93.30 (63.20)	92.90 (73.30)	93.50 (67.80)	91.90 (63.90)
Mean I/sigma(I)	11.40 (-)	7.70 (-)	5.80 (-)	11.80 (-)	11.90 (-)	11.50 (-)	10.30 (-)	9.70 (-)	10.80 (-)	10.90 (-)	11.20 (-)	11.60 (-)	11.20 (-)	12.30 (-)	11.30 (-)	11.30 (-)	12.90 (-)	8.60 (-)	11.20 (-)	8.10 (-)	8.40 (-)	8.70 (-)	9.70 (-)	10.10 (-)	8.70 (-)	11.00 (-)	7.90 (-)	9.10 (-)	6.30 (-)	11.40 (-)	8.00 (-)	10.30 (-)	7.60 (-)	7.80 (-)	8.60 (-)	8.70 (-)	8.20 (-)	9.30 (-)	7.90 (-)	9.00 (-)	8.60 (-)	8.30 (-)	8.50 (-)	6.90 (-)	4.80 (-)	6.10 (-)	6.60 (-)	8.10 (-)	7.00 (-)
R-pim	0.041 (0.425)	0.062 (0.494)	0.084 (0.466)	0.037 (0.431)	0.044 (0.443)	0.041 (0.457)	0.047 (0.414)	0.050 (0.486)	0.051 (0.505)	0.043 (0.464)	0.037 (0.498)	0.035 (0.391)	0.040 (0.429)	0.036 (0.418)	0.039 (0.431)	0.040 (0.447)	0.035 (0.452)	0.068 (0.490)	0.051 (0.499)	0.073 (0.477)	0.056 (0.487)	0.052 (0.430)	0.052 (0.468)	0.056 (0.464)	0.069 (0.525)	0.043 (0.445)	0.099 (0.634)	0.063 (0.491)	0.098 (0.510)	0.038 (0.461)	0.076 (0.469)	0.041 (0.457)	0.092 (0.574)	0.069 (0.454)	0.067 (0.466)	0.068 (0.475)	0.066 (0.526)	0.060 (0.499)	0.072 (0.560)	0.068 (0.535)	0.063 (0.579)	0.075 (0.504)	0.063 (0.476)	0.108 (0.665)	0.161 (0.795)	0.120 (0.507)	0.093 (0.497)	0.080 (0.482)	0.083 (0.470)
CC-half	0.999 (0.664)	0.996 (0.615)	0.994 (0.649)	0.999 (0.660)	0.999 (0.688)	0.998 (0.655)	0.998 (0.732)	0.998 (0.627)	0.998 (0.593)	0.999 (0.639)	0.999 (0.601)	0.999 (0.688)	0.999 (0.672)	0.999 (0.693)	0.999 (0.655)	0.999 (0.664)	0.999 (0.664)	0.996 (0.577)	0.998 (0.573)	0.996 (0.596)	0.998 (0.661)	0.997 (0.696)	0.998 (0.616)	0.997 (0.623)	0.996 (0.564)	0.998 (0.649)	0.993 (0.520)	0.997 (0.601)	0.992 (0.557)	0.999 (0.652)	0.995 (0.722)	0.998 (0.666)	0.993 (0.479)	0.996 (0.699)	0.996 (0.615)	0.996 (0.627)	0.995 (0.583)	0.997 (0.583)	0.996 (0.577)	0.996 (0.522)	0.997 (0.597)	0.995 (0.609)	0.997 (0.650)	0.992 (0.511)	0.983 (0.533)	0.986 (0.573)	0.991 (0.611)	0.995 (0.619)	0.995 (0.578)
R-factor	0.205 (0.381)	0.226 (0.362)	0.240 (0.460)	0.222 (0.411)	0.219 (0.390)	0.227 (0.434)	0.217 (0.385)	0.225 (0.398)	0.222 (0.393)	0.223 (0.394)	0.217 (0.405)	0.214 (0.397)	0.216 (0.393)	0.224 (0.421)	0.218 (0.417)	0.224 (0.392)	0.215 (0.376)	0.221 (0.379)	0.222 (0.403)	0.249 (0.446)	0.234 (0.423)	0.221 (0.433)	0.224 (0.392)	0.239 (0.449)	0.231 (0.421)	0.229 (0.433)	0.293 (0.490)	0.237 (0.425)	0.242 (0.415)	0.225 (0.418)	0.238 (0.451)	0.219 (0.408)	0.227 (0.381)	0.239 (0.422)	0.214 (0.411)	0.236 (0.455)	0.236 (0.407)	0.222 (0.364)	0.217 (0.337)	0.222 (0.389)	0.221 (0.360)	0.222 (0.374)	0.224 (0.399)	0.227 (0.361)	0.233 (0.353)	0.238 (0.407)	0.230 (0.378)	0.228 (0.409)	0.250 (0.463)
R-free	0.234 (0.432)	0.252 (0.363)	0.279 (0.547)	0.247 (0.418)	0.251 (0.459)	0.260 (0.466)	0.248 (0.448)	0.257 (0.431)	0.256 (0.446)	0.255 (0.405)	0.246 (0.415)	0.241 (0.389)	0.244 (0.380)	0.254 (0.452)	0.251 (0.439)	0.257 (0.391)	0.243 (0.382)	0.262 (0.435)	0.254 (0.417)	0.293 (0.474)	0.265 (0.439)	0.256 (0.397)	0.256 (0.429)	0.282 (0.436)	0.269 (0.356)	0.257 (0.507)	0.329 (0.484)	0.266 (0.422)	0.292 (0.311)	0.256 (0.405)	0.280 (0.496)	0.253 (0.434)	0.282 (0.431)	0.281 (0.424)	0.286 (0.525)	0.287 (0.388)	0.279 (0.412)	0.254 (0.426)	0.262 (0.353)	0.262 (0.402)	0.260 (0.349)	0.267 (0.543)	0.260 (0.384)	0.269 (0.402)	0.270 (0.329)	0.299 (0.442)	0.283 (0.513)	0.275 (0.360)	0.293 (0.519)
Number of total atoms	5283	5215	5077	5296	5345	5241	5334	5110	5305	5224	5347	5308	5330	5294	5339	5191	5241	5079	5174	5050	5210	5250	5162	5104	5053	5166	5141	5087	5024	5190	5108	5235	5082	5139	4998	5025	5032	5088	5051	5111	5141	5048	5126	5030	5057	5095	4963	5149	5030
atoms for ligands	113	127	72	101	113	94	109	95	83	111	120	108	113	133	129	100	117	134	89	71	74	103	121	73	74	87	71	70	44	94	63	92	97	84	80	73	82	73	89	109	80	98	91	96	82	76	50	86	79
atoms for waters	457	392	324	489	497	466	533	334	541	432	540	519	530	422	494	410	434	258	404	298	411	421	354	315	298	363	354	301	299	380	350	418	304	329	285	265	269	324	275	321	380	259	354	253	294	332	232	376	264
Number of polymer residues	608	607	605	608	612	605	606	605	605	605	606	605	606	611	610	605	606	606	605	605	611	611	606	610	605	610	610	610	605	610	606	611	605	611	599	606	605	607	606	605	605	607	605	605	605	606	605	606	606
Wilson B-factor	30.8	27.5	33.2	26.4	28.2	29.2	28	31.4	25.9	27.2	27.7	23.2	27.8	29.2	26.3	26.8	27.2	40.8	28.1	34.8	26.2	30.4	30.5	33.8	37.9	30.1	31.5	32.2	40.6	29.2	36.8	27.6	38.8	33.9	42.9	39.1	36.7	31.6	38.5	38.1	34	43.7	29.8	37.4	32.8	36.1	52	36.2	35
Average B-factor	35.5	31.3	40.8	31.6	33.9	35.9	31.9	37.6	29.9	31.7	33.4	28.2	32.9	36.3	31.4	30.8	31	48.2	33.1	46.4	32.7	35	36.9	44.7	44.9	36.8	42.4	41.1	46	35.6	47.7	32.2	47.1	44.2	52.9	50.8	45	37.4	41.9	45.3	38.7	48.9	36.3	43	35.2	44.2	57.6	43.5	44.8
B-factor for ligands	53	48.1	48.8	49.1	56.8	52.8	48.1	52.3	43	53.9	55	41.5	50.3	58.3	48.1	42.7	43.2	70.7	47	65.3	43.6	49.5	57.8	60.7	68	51.4	60	59.4	67.6	58.8	66.8	46.2	68.3	54.5	67.9	75.5	61.9	62.7	60.8	69.3	55.3	69.7	57.5	64.8	49.7	53.7	72.3	61.2	58.9
B-factor for solvent	47.7	38.9	41.1	40.1	42.9	41.3	42.1	43.3	39.7	39.6	44	37.6	42.6	43.2	39.8	38.3	40.7	50.4	40.8	44.1	36.6	41.4	43.6	43.8	47	42.5	38.6	43.3	43.5	41.5	52.7	39.9	50.2	50.4	58.4	50.5	48.9	43.1	47.5	49.4	45.1	50.3	42.1	48.4	43.4	36.9	48.1	47.5	44.7
RMS(bonds)	0.009	0.008	0.008	0.008	0.008	0.008	0.008	0.008	0.008	0.008	0.008	0.01	0.008	0.008	0.008	0.008	0.008	0.008	0.008	0.008	0.008	0.008	0.008	0.008	0.008	0.008	0.008	0.008	0.008	0.008	0.008	0.008	0.008	0.008	0.008	0.008	0.008	0.008	0.008	0.008	0.008	0.008	0.008	0.008	0.008	0.008	0.008	0.008	0.008
RMS(bond angles)	1.03	0.99	0.98	1	1	0.99	0.97	0.99	0.99	0.99	0.99	1.09	1.03	0.99	0.99	1	1.03	0.99	0.99	0.98	0.99	0.99	0.99	0.98	0.99	0.99	0.99	0.99	0.98	0.99	0.99	1	1	1	0.95	0.98	0.99	1	0.99	0.98	0.99	0.99	0.98	0.98	0.97	1	0.99	0.97	0.98
RMS(dihedral angles)	4.08	3.74	3.76	4.12	3.86	3.81	3.82	3.87	3.94	4.01	4.04	4.51	4.12	3.97	4.11	4.08	4.16	3.71	3.92	3.52	3.86	3.88	3.82	3.68	3.65	3.95	3.59	3.78	3.46	3.88	3.67	4	3.63	3.68	3.36	3.55	3.66	3.77	3.71	3.73	3.72	3.6	3.66	3.69	3.67	3.53	3.16	3.58	3.47
[truncated: 417 more columns]

## Sheet: DataS4B
Dataset	Moonshot ID	PDB Code	Submitted SMILES	Modified SMILES	SMILES modification rationale	ID for modified SMILES
Mpro-P0008	ERI-UCB-ce40166b-17		ClC=1C=C(OCCNC(=O)C2=CC(=O)NC=3C=CC=CC23)C=C(OC4CC(=O)N4)C1
Mpro-P0009	MAT-POS-f2460aef-1		CC(C)(C)C=1C=CC(=CC1)N([C@H](C(=O)NCCC=2C=CC=C(F)C2)C=3C=CC=NC3)C(=O)C4=CC=CO4
Mpro-P0010	PET-UNK-c9c1e0d8-4		ClC=1C=CC=C(C1)C2CCN(C2=O)C=3C=NC=C4C=CC=CC34
Mpro-P0012	BEN-DND-4f474d93-1		ClC=1C=CC=2OCC[C@@H](C(=O)NC=3C=NC=C4C=NC=CC34)C2C1
Mpro-P0016	ALP-POS-64a710fa-1		O=C(CC=1C=NC=C2C=CC=CC12)N(CCC3CCCCC3)CC4=CC=CS4
Mpro-P0017	ALP-POS-ce760d3f-8		ClC=1C=CC(=CC1)C2CCCN(C2=O)C=3C=NC=C4C=CC=CC34
Mpro-P0018	ERI-UCB-d6de1f3c-2		ClC=1C=CC=C(C1)N2CCN(CC2=O)C(=O)C=3C=NC=C4C=CC=CC34
Mpro-P0019	PET-UNK-c9c1e0d8-3		ClC=1C=CC=C(C1)C2CCCN(C2=O)C=3C=NC=C4C=CC=CC34
Mpro-P0022	VLA-UCB-29506327-1		ClC=1C=CC=2OCCC3(NC(=O)N(C3=O)C=4C=NC=C5C=CC=CC45)C2C1
Mpro-P0025	MAT-POS-afd4d4fd-2		ClC=1C=CC=C(CC(=O)NC=2C=NC=C3C=CC=CC23)N1
Mpro-P0026	ALP-POS-8b8a49e1-4		ClC=1C=CC=2OCCC(C(=O)NC3CCNC(=O)C3)C2C1
Mpro-P0030	EDG-MED-0e5afe9d-1		CN1C(=O)NC=2C=NC=C(NC(=O)C3CCOC=4C=CC(Cl)=CC34)C12
Mpro-P0031	BEN-DND-c852c98b-10		ClC=1C=CC=2OCCC(C(=O)NC=3C=NC=C4CCNCC34)C2C1
Mpro-P0033	MIC-UNK-91acba05-6		CN1CCC(C(=O)NC=2C=NC=C3C=CC=CC23)C=4C=C(Cl)C=CC14
Mpro-P0034	EDJ-MED-92e193ae-1		ClC=1C=CC=2NCC[C@@H](C(=O)NC=3C=NC=C4C=CC=CC34)C2C1
Mpro-P0038	EDG-MED-0e5afe9d-3		COC1(CCOC=2C=CC(Cl)=CC21)C(=O)NC=3C=NC=C4C=CC=CC34
Mpro-P0039	EDG-MED-971238d3-5		Cl.Cl.NC[C@]1(CCOC=2C=CC(Cl)=CC21)C(=O)NC=3C=NC=C4C=CC=CC34
Mpro-P0041	MAT-POS-090737b9-1		ClC1=CC2=C(OCCC2C(=O)N(C(=O)C=C)C2=C3C=CC=CC3=CN=C2)C=C1	CCC(=O)N(C(=O)C1CCOC2=C1C=C(Cl)C=C2)C1=C2C=CC=CC2=CN=C1	Covalent adduct
Mpro-P0045	TRY-UNI-2eddb1ff-7		CC=1C=CN=CC1NC(=O)CC=2C=C(Cl)C=C(OC3CC(=O)N3)C2
Mpro-P0047	LON-WEI-adc59df6-47		CC(C)(C)C=1C=CC(=CC1)N(C(C(=O)NCCC=2C=CC=C(F)C2)C=3C=CC=NC3)C(=O)C=C	CCC(=O)N(C(C(=O)NCCC1=CC(F)=CC=C1)C1=CN=CC=C1)C1=CC=C(C=C1)C(C)(C)C	Covalent adduct
Mpro-P0053	BRU-THA-92256091-17		CC(C)OC=1C=CC(=CC1)N(C(C(=O)NCCC=2C=CC=C(F)C2)C=3C=CC=NC3)C(=O)C4=CNC=N4
Mpro-P0056	RAL-THA-4aa06b95-1		NC(=O)N1CCC(C(=O)NC=2C=NC=C3C=CC=CC23)C=4C=C(Cl)C=CC14
Mpro-P0057	MAT-POS-6c284e65-1		CN(C)C=1C=CC(=NC1)N(CC=2C=CC=C(Cl)C2)C(=O)CC=3C=NC=C4C=CC=CC34
Mpro-P0060	MIC-UNK-45817b9b-1		ClC=1C=CC=2NC(=O)CC(C(=O)NC=3C=NC=C4C=CC=CC34)C2C1
Mpro-P0061	RAL-THA-2d450e86-26		FC=1C=CC(F)=C(CC(=O)NC=2C=NC=C3C=CC=CC23)C1
Mpro-P0063	RAL-THA-2d450e86-33		ClC=1C=CC(CC(=O)NC=2C=NC=C3C=CC=CC23)=NC1
Mpro-P0064	RAL-THA-2d450e86-10		FC=1C=CC=C(CC(=O)NC=2C=NC=C3C=CC=CC23)C1
Mpro-P0065	RAL-THA-2d450e86-13		CC=1C=CC=C(CC(=O)NC=2C=NC=C3C=CC=CC23)C1
Mpro-P0066	RAL-THA-2d450e86-1		O=C(CC=1C=CC=CC1)NC=2C=NC=C3C=CC=CC23
Mpro-P0068	RAL-THA-2d450e86-17		ClC=1C=C(CC(=O)NC=2C=NC=C3C=CC=CC23)C=C(C#N)C1
Mpro-P0069	RAL-THA-2d450e86-7		FC=1C=CC(CC(=O)NC=2C=NC=C3C=CC=CC23)=CC1
Mpro-P0074	RAL-THA-2d450e86-12		O=C(CC=1C=CC=C(C#N)C1)NC=2C=NC=C3C=CC=CC23
Mpro-P0075	RAL-THA-2d450e86-16		FC=1C=C(F)C=C(CC(=O)NC=2C=NC=C3C=CC=CC23)C1
Mpro-P0091	RAL-THA-8416115c-13		ClC=1C=CC=2N(CC3=NC=NN3)CCC(C(=O)NC=4C=NC=C5C=CC=CC45)C2C1
Mpro-P0097	MAT-POS-5d65ec79-1		CN(C)C(=O)CC1(CCOC=2C=CC(Cl)=CC21)C(=O)NC=3C=NC=C4C=CC=CC34
Mpro-P0098	MAT-POS-1f3f1a6f-1		NC(C(=O)NC=1C=NC=C2C=CC=CC12)C=3C=CC(Cl)=C(Cl)C3
Mpro-P0108	RAL-THA-2d450e86-6		FC=1C=CC(CC(=O)NC=2C=NC=C3C=CC=CC23)=CC1Cl
Mpro-P0111	ALP-UNI-3735e77e-2		ClC=1C=C(Cl)C=2OCCC(C(=O)NC=3C=NC=C4C=CC=CC34)C2C1
Mpro-P0114	ALP-POS-869ac754-1		ClC=1C=C2OCCC(C(=O)NC=3C=NC=C4C=CC=CC34)C2=CC1Cl
Mpro-P0121	MAT-POS-fce787c2-3		CC(C(=O)NC=1C=NC=C2C=CC=CC12)C=3C=CC(Cl)=C(Cl)C3
Mpro-P0122	RAL-THA-8416115c-5		ClC=1C=CC=2N(CC3=NC=CN3)CCC(C(=O)NC=4C=NC=C5C=CC=CC45)C2C1
Mpro-P0124	BEN-DND-c852c98b-5		CS(=O)(=O)C=1C=CC=2C=NC=C(NC(=O)C3CCOC=4C=CC(Cl)=CC34)C2C1
Mpro-P0125	EDG-MED-971238d3-1		O[C@]1(CCOC=2C=CC(Cl)=CC21)C(=O)NC=3C=NC=C4C=CC=CC34
Mpro-P0126	RAL-THA-2d450e86-30		ClC=1C=NC=C(CC(=O)NC=2C=NC=C3C=CC=CC23)C1
Mpro-P0129	MAT-POS-fce787c2-5		CNC(C(=O)NC=1C=NC=C2C=CC=CC12)C=3C=CC(Cl)=C(Cl)C3
Mpro-P0130	RAL-THA-05e671eb-10		FC=1C=C2OCCC(C(=O)NC=3C=NC=C4C=CC=CC34)C2=CC1Cl
Mpro-P0135	MAT-POS-de59a476-2		COC(C(=O)NC=1C=NC=C2C=CC=CC12)C=3C=CC(Cl)=C(Cl)C3
Mpro-P0141	MAT-POS-f9802937-7		COC=1C=CC=2C=NC=C(NC(=O)C3CCOC=4C=CC(Cl)=CC34)C2C1
Mpro-P0143	VLA-UNK-cf7facf1-1		ClC=1C=CC=2OCC[C@@]3(NC(=O)N(C3=O)C=4C=NC=C5C=CC=CC45)C2C1	ClC=1C=CC=2OCC[C@]3(NC(=O)N(C3=O)C=4C=NC=C5C=CC=CC45)C2C1	Wrong stereochem based on X-ray	VLA-UCB-34f3ed0c-11
Mpro-P0145	BRU-CON-c4e3408a-1		CC=1C=CN=CC1NC(=O)C2CCOC=3C=CC(Cl)=CC23
Mpro-P0148	EDG-MED-5d232de5-4		CC(=O)N1CC[C@@H](C(=O)NC=2C=NC=C3C=CC=CC23)C=4C=C(Cl)C=CC14	CC(=O)N1CC[C@H](C(=O)NC=2C=NC=C3C=CC=CC23)C=4C=C(Cl)C=CC14	Wrong stereochem based on X-ray	EDG-MED-5d232de5-3
Mpro-P0151	EDG-MED-70ae9412-2		CN(C)CC(=O)NCC1(CCOC=2C=CC(Cl)=CC21)C(=O)NC=3C=NC=C4C=CC=CC34
Mpro-P0153	VLA-UNK-82501c2c-1		ClC=1C=CC(CC(=O)NC=2C=NC=C3C=NC=CC23)=CC1Cl
Mpro-P0154	EDG-MED-70ae9412-1		ClC=1C=CC=2OCCC(CNC(=O)CN3C=CN=C3)(C(=O)NC=4C=NC=C5C=CC=CC45)C2C1
Mpro-P0157	PET-UNK-29afea89-2		CO[C@]1(CCOC=2C=CC(Cl)=CC21)C(=O)NC=3C=NC=C4C=CC=CC34
Mpro-P0160	EDG-MED-5d232de5-1		FC=1C=CC=2C=NC=C(NC(=O)[C@@H]3CCOC=4C=CC(Cl)=CC34)C2C1
Mpro-P0171	EDG-MED-5d232de5-5		CN1CC[C@H](C(=O)NC=2C=NC=C3C=CC=CC23)C=4C=C(Cl)C=CC14	CN1CC[C@@H](C(=O)NC2=CN=CC3=CC=CC=C23)C2=CC(Cl)=CC=C12	Wrong stereochem based on X-ray	EDG-MED-5d232de5-6
Mpro-P0178	MAT-POS-fce787c2-4		OC(C(=O)NC=1C=NC=C2C=CC=CC12)C=3C=CC(Cl)=C(Cl)C3
Mpro-P0179	VLA-UCB-50c39ae8-7		ClC=1C=CC=2OCC[C@@H](C(=O)N(C(=O)C=C)C=3C=NC=C4C=CC=CC34)C2C1	CCC(=O)N(C(=O)[C@@H]1CCOC2=C1C=C(Cl)C=C2)C1=C2C=CC=CC2=CN=C1	Covalent adduct
Mpro-P0185	MAT-POS-fce787c2-6		FC(F)(C(=O)NC=1C=NC=C2C=CC=CC12)C=3C=CC(Cl)=C(Cl)C3
Mpro-P0186	ALP-POS-c3a96089-4		CC(=O)NC=1C=CC(=CN1)N(CC=2C=CC=C(Cl)C2)C(=O)CC=3C=NC=C4C=CC=CC34
Mpro-P0187	MAT-POS-de59a476-4		COCCOC(C(=O)NC=1C=NC=C2C=CC=CC12)C=3C=CC(Cl)=C(Cl)C3
Mpro-P0188	MAT-POS-5d65ec79-2		CNC(=O)CC1(CCOC=2C=CC(Cl)=CC21)C(=O)NC=3C=NC=C4C=CC=CC34
Mpro-P0207	BEN-BAS-c2bc0d80-6		Cl.ClC=1C=CC=2OCCC3(CC(=O)N(C3=O)C=4C=NC=C5C=CC=CC45)C2C1
Mpro-P0208	MAT-POS-3b97339c-2		Cl.N[C@@]1(CCOC=2C=CC(Cl)=CC21)C(=O)NC=3C=NC=C4C=CC=CC34	[NH3+][C@]1(C(Nc2cncc3ccccc23)=O)c(cc(cc2)Cl)c2OCC1	Wrong stereochem based on X-ray	EDG-MED-971238d3-4
Mpro-P0213	MAT-POS-e69ad64a-2		ClC=1C=CC=2OCC(C(=O)N(C(=O)C=C)C=3C=NC=C4C=CC=CC34)C2C1	CCC(=O)N(C(=O)C1COC2=C1C=C(Cl)C=C2)C1=C2C=CC=CC2=CN=C1	Covalent adduct
Mpro-P0224	EDJ-MED-8c98ee63-2		Cl.CN1C=CC(CNCC2(CCOC=3C=CC(Cl)=CC32)C(=O)NC=4C=NC=C5C=CC=CC45)=N1
Mpro-P0238	ALP-UNI-8e43a71e-8		OCCCN1CCN(CC1)C(=O)CC2(CCOC=3C=CC(Cl)=CC32)C(=O)NC=4C=NC=C5C=CC=CC45
Mpro-P0240	BEN-DND-f2e727cd-5		Cl.Cl.ClC=1C=CC=2CNCC(C(=O)NC=3C=NC=C4C=CC=CC34)C2C1
Mpro-P0243	EDJ-MED-d08626de-3		CO[C@]1(CCOC=2C=C(Cl)C(Cl)=CC21)C(=O)NC=3C=NC=C4C=CC=CC34	CO[C@]1(CCOC=2C=C(Cl)C(Cl)=CC21)C(=O)NC=3C=NC=C4C=CC=CC34	Wrong stereochem based on X-ray	EDJ-MED-d08626de-4
Mpro-P0394	LON-WEI-9739a092-9		CCS(N(CC1)CCN1c1cc(CC(Nc2cncc3ccccc23)=O)cc(Cl)c1)(=O)=O
Mpro-P0578	RAL-THA-4aa06b95-7		COCCC1(CCNc2ccc(Cl)cc12)C(=O)Nc1cncc2ccccc12
Mpro-P0600	ALP-UNI-3735e77e-1		ClC=1C=CC(=CC1Cl)C2CCCN(C2=O)C=3C=NC=C4C=CC=CC34
Mpro-P0601	EDJ-MED-e4b030d8-11		C[C@H]1COC=2C=CC(Cl)=CC2[C@@H]1C(=O)NC=3C=NC=C4C=CC=CC34
Mpro-P0602	EDJ-MED-37aac4bd-4		COC1(CCOC=2C(F)=CC(F)=CC21)C(=O)NC=3C=NC=C4C=CC=CC34
Mpro-P0607	MAT-POS-a13804f0-3		FC=1C=C2OCC[C@@H](C(=O)NC=3C=NC=C4C=CC=CC34)C2=CC1Cl
Mpro-P0626	ALP-POS-fe871b40-11		COC1(CCOC=2C=C(F)C(Cl)=CC21)C(=O)NC=3C=NC=C4C=CC=CC34
Mpro-P0627	MAT-POS-78e1d523-1		ClC=1C=CC=2SCCC(C(=O)NC=3C=NC=C4C=CC=CC34)C2C1
Mpro-P0630	MAT-POS-e9e99895-11		COCC(=O)NC(C)(C(=O)NC=1C=NC=C2C=CC=CC12)C=3C=CC(Cl)=C(Cl)C3
Mpro-P0640	MAT-POS-e9e99895-2		CC(C)N1CCOC(C1)C(=O)NC(C)(C(=O)NC=2C=NC=C3C=CC=CC23)C=4C=CC(Cl)=C(Cl)C4
Mpro-P0642	EDG-MED-ba1ac7b9-11		ClC=1C=CC=2OCCC(CC(=O)N3CCCCC3C=4C=NNC4)(C(=O)NC=5C=NC=C6C=CC=CC56)C2C1
Mpro-P0655	MAT-POS-e9e99895-6		CC(NC(=O)CN1CCN(C2CC2)C1=O)(C(=O)NC=3C=NC=C4C=CC=CC34)C=5C=CC(Cl)=C(Cl)C5
Mpro-P0661	MAT-POS-932d1078-3		CO[C@]1(CCOC=2C(F)=CC(F)=CC21)C(=O)NC=3C=NC=C4C=CC=CC34
Mpro-P0743	KAD-UNI-80f122c8-2		CC(=O)N1CC2CC1CN2C(=O)CC3(CCOC=4C=CC(Cl)=CC43)C(=O)NC=5C=NC=C6C=CC=CC56
Mpro-P0744	MAT-POS-3ccb8ef6-1		Cl.Cl.ClC=1C=CC=2CNC[C@@H](C(=O)NC=3C=NC=C4C=CC=CC34)C2C1
Mpro-P0747	MAT-POS-e9e99895-13		CN1CCC(C1)C(=O)NC(C)(C(=O)NC=2C=NC=C3C=CC=CC23)C=4C=CC(Cl)=C(Cl)C4
Mpro-P0764	LON-WEI-9739a092-6		ClC=1C=C(CC(=O)NC=2C=NC=C3C=CC=CC23)C=C(C1)N4CCN(CC4)C(=O)C5=CC=CO5
Mpro-P0765	BEN-BAS-c2bc0d80-7		CN1C(=O)N(C(=O)C21CCOC=3C=CC(Cl)=CC32)C=4C=NC=C5C=CC=CC45
Mpro-P0766	EDJ-MED-9e38fd34-1		CC1(C(=O)NC=2C=NC=C3C=CC=CC23)C(=O)NC=4C=CC(Cl)=CC41
Mpro-P0772	EDG-MED-ba1ac7b9-13		CN1C[C@@H]2C[C@H]1CN2C(=O)CC3(CCOC=4C=CC(Cl)=CC43)C(=O)NC=5C=NC=C6C=CC=CC56
Mpro-P0776	MAT-POS-fb82b63d-3		CN1CCC=2C=CC(Cl)=CC2C1C(=O)NC=3C=NC=C4C=CC=CC34
Mpro-P0777	PET-UNK-bb7ffe78-1		CCC=1C=C(Cl)C=C(CC(=O)NC=2C=NC=C3C=CC=CC23)C1
Mpro-P0793	EDG-MED-5d232de5-7		ClC=1C=CC=C(C1)[C@H]2CCN(C2=O)C=3C=NC=C4C=CC=CC34	ClC=1C=CC=C(C1)[C@@H]2CCN(C2=O)C=3C=NC=C4C=CC=CC34	Wrong stereochem based on X-ray	EDG-MED-5d232de5-8
Mpro-P0800	MAT-POS-fb82b63d-1		ClC=1C=CC=2CCNC(C(=O)NC=3C=NC=C4C=CC=CC34)C2C1
Mpro-P0805	EDG-MED-ba1ac7b9-21		ClC=1C=CC=2OCCC(CC(=O)N3CCCC3CN4C=CN=C4)(C(=O)NC=5C=NC=C6C=CC=CC56)C2C1
Mpro-P0808	MAT-POS-dd3ad2b5-2		CC(=O)N1CC(C(=O)NC=2C=NC=C3C=CC=CC23)C=4C=C(Cl)C=CC4C1
Mpro-P0811	ALP-POS-477dc5b7-5		ClC=1C=CC=2OCCC3(CCCN(C3=O)C=4C=NC=C5C=CC=CC45)C2C1
Mpro-P0816	EDG-MED-5d232de5-8		ClC=1C=CC=C(C1)[C@@H]2CCN(C2=O)C=3C=NC=C4C=CC=CC34	ClC=1C=CC=C(C1)[C@H]2CCN(C2=O)C=3C=NC=C4C=CC=CC34	Wrong stereochem based on X-ray	EDG-MED-5d232de5-7
Mpro-P0831	MAT-POS-96f51285-5		FC=1C=CC=2C=NC=C(NC(=O)C3CCOC=4C=C(F)C(Cl)=CC34)C2C1
Mpro-P0845	ALP-POS-9c80c481-1		CNC(=O)COCC1(CCOC=2C=CC(Cl)=CC21)C(=O)NC=3C=NC=C4C=CC=CC34
Mpro-P0850	ALP-UNI-8d415491-3		ClC=1C=C2NCCC(C(=O)NC=3C=NC=C4C=NC=CC34)C2=CC1Cl
Mpro-P0851	MAT-POS-dd3ad2b5-3		NC(=O)N1CC(C(=O)NC=2C=NC=C3C=CC=CC23)C=4C=C(Cl)C=CC4C1
Mpro-P0872	ALP-UNI-8d415491-6		FC=1C=CC=2C=NC=C(NC(=O)C3CCNC=4C=C(Cl)C(Cl)=CC34)C2C1
Mpro-P0878	EDJ-MED-2f867453-1		CC1(CNC=2C=CC(Cl)=CC21)C(=O)NC=3C=NC=C4C=CC=CC34
Mpro-P0884	ALP-UNI-8d415491-1		ClC=1C=C2NCCC(C(=O)NC=3C=NC=CC3C4CC4)C2=CC1Cl
Mpro-P0887	RUB-POS-1325a9ea-4		CC=1C=CC=2C=NC=C(NC(=O)CC=3C=CC=C(Cl)C3)C2C1
Mpro-P0904	EDG-MED-ba1ac7b9-19		CC1N(CCN2C=NN=C12)C(=O)CC3(CCOC=4C=CC(Cl)=CC43)C(=O)NC=5C=NC=C6C=CC=CC56
Mpro-P0906	JIN-POS-6dc588a4-6		CC(C)(C)OC=1C=CN=CC1NC(=O)CC=2C=CC=C(Cl)C2
Mpro-P0925	SAM-UNK-2684b532-12		FC(F)(F)C=1C=CN=CC1NC(=O)CC=2C=CC=C(Cl)C2
Mpro-P0950	ALP-POS-e0fe77e5-13		ClC=1C=CC=2NCCC3(CCCN(C3=O)C=4C=NC=C5C=CC=CC45)C2C1
Mpro-P0978	EDJ-MED-611d11e7-4		CO[C@]1(CCOC=2C=CC(Cl)=CC21)C(=O)NC=3C=NC=C4C=CC(F)=CC34
Mpro-P0996	MAT-POS-4223bc15-30		ClC=1C=CC=2CN(CC(C(=O)NC=3C=NC=C4C=CC=CC34)C2C1)S(=O)(=O)C5=NC=CN5
Mpro-P1007	MAT-POS-4223bc15-3		ClC=1C=CC=2CN(CC(C(=O)NC=3C=NC=C4C=CC=CC34)C2C1)S(=O)(=O)C5CC5
Mpro-P1010	MAT-POS-4223bc15-18		CN(C)C(=O)N1CC(C(=O)NC=2C=NC=C3C=CC=CC23)C=4C=C(Cl)C=CC4C1
Mpro-P1015	MAT-POS-4223bc15-2		CN(C)S(=O)(=O)N1CC(C(=O)NC=2C=NC=C3C=CC=CC23)C=4C=C(Cl)C=CC4C1
Mpro-P1062	MAT-POS-4223bc15-11		CC1CCN(C1)S(=O)(=O)N2CC(C(=O)NC=3C=NC=C4C=CC=CC34)C=5C=C(Cl)C=CC5C2
Mpro-P1073	MAT-POS-e6dd326d-8		ClC=1C=CC=2OCCC(CNC(=O)C=C)(C(=O)NC=3C=NC=C4C=CC=CC34)C2C1
Mpro-P1079	MAT-POS-4223bc15-40		CN1N=CC=C1C(=O)N2CC(C(=O)NC=3C=NC=C4C=CC=CC34)C=5C=C(Cl)C=CC5C2
Mpro-P1090	MAT-POS-4223bc15-23		CNC(=O)CN1CC(C(=O)NC=2C=NC=C3C=CC=CC23)C=4C=C(Cl)C=CC4C1
Mpro-P1200	MAT-POS-e6dd326d-6		Cl.COC(=O)NCC1(CCOC=2C=CC(Cl)=CC21)C(=O)NC=3C=NC=C4C=CC=CC34	COC(=O)NCC1(CCOC=2C=CC(Cl)=CC21)C(=O)NC=3C=NC=C4C=CC=CC34	Covalent adduct
Mpro-P1202	MAT-POS-4223bc15-28		COCCN1CC(C(=O)NC=2C=NC=C3C=CC=CC23)C=4C=C(Cl)C=CC4C1
Mpro-P1470	RUB-POS-1325a9ea-14		CN1N=CC=2C=NC=C(NC(=O)CC=3C=CC=C(Cl)C3)C12
Mpro-P1474	MAT-POS-afb6844f-1		CNC=1C=NC=C(NC(=O)C2CCOC=3C=CC(Cl)=CC23)C1C
Mpro-P1477	MAT-POS-a13804f0-4		ClC=1C=CC=C(C1)C(NC(=O)[C@@H]2CC[C@@H](O2)C(=O)N3CCCC3)C(=O)NC=4C=NC=C5C=CC=CC45
Mpro-P1507	MAT-POS-8293a91a-8		FC=1C=CC=2C=NC=C(N3CCC4(COC=5C=CC(Cl)=CC54)C3=O)C2C1
Mpro-P1623	EDJ-MED-1981ceba-4		ClC=1C=CC=2CN(CC(C(=O)NC=3C=NC=C4C=CC=CC34)C2C1)S(=O)(=O)N5CC(C5)C#N
Mpro-P1624	EDJ-MED-1981ceba-2		ClC=1C=CC=2CN(CC(C(=O)NC=3C=NC=C4C=CC=CC34)C2C1)S(=O)(=O)N5CCC5
Mpro-P1638	EDJ-MED-1981ceba-3		COC1CN(C1)S(=O)(=O)N2CC(C(=O)NC=3C=NC=C4C=CC=CC34)C=5C=C(Cl)C=CC5C2
Mpro-P1661	EDG-MED-10fcb19e-1		COC1(CCOC=2C=CC(Cl)=CC21)C(=O)NC=3C=NC=C4C=CC(NS(=O)(=O)C)=CC34
Mpro-P1701	MAT-POS-8695a11f-1		O[C@]1(CCN(C1=O)C=2C=NC=C3C=CC=CC23)C=4C=CC=C(Cl)C4
Mpro-P1783	EDJ-MED-6bf93aa8-1		CNS(=O)(=O)C=1C=CC=2C(NC(=O)C3(CCOC=4C=CC(Cl)=CC43)OC)=CN=CC2C1
Mpro-P1788	MAT-POS-dc2604c4-1		ClC=1C=CC=2CN(CC(C(=O)NC=3C=NC=C4C=CC=CC34)C2C1)S(=O)(=O)CC5(CC5)C#N
Mpro-P1800	VLA-UCB-50c39ae8-2		ClC=1C=CC=2OCC[C@]3(CC(=O)N(C3=O)C=4C=NC=C5C=CC=CC45)C2C1
Mpro-P1812	MAT-POS-86c60949-2		CC(C)(O)C=1C=CC=2C=NC=C(NC(=O)C3CCNC=4C=CC(Cl)=CC34)C2C1
Mpro-P1835	EDJ-MED-015fb6b4-2		CNC(=O)CN1CC(C(=O)NC=2C=NC=C3C=CC=CC23)C=4C=C(Cl)C=CC4C1=O
Mpro-P1858	ALP-POS-6f6ae286-3		COC1(CCOC=2C=CC(Cl)=CC21)C(=O)NC=3C=NC=C4C=C(F)C=CC34
Mpro-P1879	MAT-POS-5cd9ea36-15		ClC=1C=CC=2CN(CC(=O)NCC#N)CC(C(=O)NC=3C=NC=C4C=CC=CC34)C2C1
Mpro-P1889	MAT-POS-5cd9ea36-13		ClC=1C=CC=2CN(CC(=O)NC3CC3)CC(C(=O)NC=4C=NC=C5C=CC=CC45)C2C1
Mpro-P1978	MAT-POS-5cd9ea36-22		COCCN(C)S(=O)(=O)N1CC(C(=O)NC=2C=NC=C3C=CC=CC23)C=4C=C(Cl)C=CC4C1
Mpro-P1980	MAT-POS-5cd9ea36-18		CN(CC#N)S(=O)(=O)N1CC(C(=O)NC=2C=NC=C3C=CC=CC23)C=4C=C(Cl)C=CC4C1
Mpro-P1981	PET-UNK-b38839dc-1		COC=1C=C2C(NC(=O)CC=3C=CC=C(Cl)C3)=CN=CC2=CC1F
Mpro-P1982	MAT-POS-af1eef35-2		COC(=O)CN(C)S(=O)(=O)N1CC(C(=O)NC=2C=NC=C3C=CC=CC23)C=4C=C(Cl)C=CC4C1
Mpro-P1983	EDJ-MED-4fff0a85-3		CC1(CS(=O)(=O)N2CC(C(=O)NC=3C=NC=C4C=CC=CC34)C=5C=C(Cl)C=CC5C2)CS(=O)(=O)C1
Mpro-P1986	EDJ-MED-76744c27-4		COC1(CS(=O)(=O)N2CC(C(=O)NC=3C=NC=C4C=CC=CC34)C=5C=C(Cl)C=CC5C2)CC1
Mpro-P1988	EDJ-MED-4fff0a85-1		ClC=1C=CC=2CN(CC(C(=O)NC=3C=NC=C4C=CC=CC34)C2C1)S(=O)(=O)CC5CCOCC5
Mpro-P1990	MAT-POS-5cd9ea36-21		CN(CCC#N)S(=O)(=O)N1CC(C(=O)NC=2C=NC=C3C=CC=CC23)C=4C=C(Cl)C=CC4C1
Mpro-P1991	MAT-POS-5cd9ea36-16		CCN(C)S(=O)(=O)N1CC(C(=O)NC=2C=NC=C3C=CC=CC23)C=4C=C(Cl)C=CC4C1
Mpro-P2001	JAN-GHE-5a013bed-2		ClC=1C=CC=C(CC(=O)NN2C=NC=3C=CC=CC23)C1
Mpro-P2005	ADA-UCB-6c2cb422-1		ClC=1C=CC=C(CC(=O)NC=2C=NC=C3C=CC=CC23)C1
Mpro-P2007	PET-UNK-8df914d1-2		ClC=1C=CC=C(CC(=O)NC2=CN=C3C=CC=CN23)C1
Mpro-P2010	MIC-UNK-08cd9c58-1		ClC=1C=CC=C(CC(=O)NC=2C=NC=C3N=CC=CC23)C1
Mpro-P2011	MAT-POS-bfb445d4-2		ClC=1C=CC=C(CC(=O)NN2N=NC=3C=CC=CC23)C1
Mpro-P2017	MAT-POS-4223bc15-12		ClC=1C=CC=2CN(CC(C(=O)NC=3C=NC=C4C=CC=CC34)C2C1)S(=O)(=O)CC5(CCC5)C#N
Mpro-P2028	ALP-POS-6479a3a9-2		CS(=O)(=O)NCC=1C=CC(Cl)=CC1CC(=O)NC=2C=NC=C3C=CC=CC23
Mpro-P2031	MAT-POS-a54ce14d-2		CNC(=O)CN1C[C@@H](C(=O)NC=2C=NC=C3C=CC=CC23)C=4C=C(Cl)C=CC4C1=O
Mpro-P2036	ALP-POS-1cbc2fae-1		CC1(CNS(=O)(=O)C=2C=CC(Cl)=CC21)C(=O)NC=3C=NC=C4C=CC=CC34
Mpro-P2039	MAT-POS-2e8b2191-11		CNC(=O)CN1CC(C(=O)NC=2C=NC=C3C=CC(NS(=O)(=O)C)=CC23)C=4C=C(Cl)C=CC4C1=O
Mpro-P2057	MAT-POS-5cd9ea36-23		CN(CCO)S(=O)(=O)N1CC(C(=O)NC=2C=NC=C3C=CC=CC23)C=4C=C(Cl)C=CC4C1
Mpro-P2067	MAT-POS-5cd9ea36-14		CNC(=O)C(C)N1CC(C(=O)NC=2C=NC=C3C=CC=CC23)C=4C=C(Cl)C=CC4C1
Mpro-P2070	MAT-POS-bfd29aac-1		CN1N=CC=2C=NC=C(NC(=O)C3CN(CC=4C=CC(Cl)=CC34)S(=O)(=O)CC5(CC5)C#N)C12
Mpro-P2072	MAT-POS-2e8b2191-10		CNC(=O)CN1CC(C(=O)NC=2C=NC=C3C=CC(NS(=O)(=O)C)=CC23)C=4C=C(Cl)C=CC4C1
Mpro-P2074	MAT-POS-2e8b2191-12		CNC(=O)CN1CC(C(=O)NC=2C=NC=C3C=C(C=CC23)S(=O)(=O)C)C=4C=C(Cl)C=CC4C1=O
Mpro-P2075	MAT-POS-c20a539d-4		CC(C)(O)C=1C=CC=2C(NC(=O)CC=3C=CC=C(Cl)C3)=CN=CC2C1
Mpro-P2080	ALP-POS-6f6ae286-5		CNC(=O)CN1CC(C(=O)NC=2C=NC=C3C=C(F)C=CC23)C=4C=C(Cl)C=CC4C1
Mpro-P2089	MAT-POS-5cd9ea36-2		ClC=1C=CC=2CN(CC(C(=O)NC=3C=NC=C4C=CC=CC34)C2C1)S(=O)(=O)NC5CC5
Mpro-P2090	EDJ-MED-7889e8da-5		CNC(=O)CN1CC(C(=O)NC=2C=NC=C3C=C(C=CC23)S(=O)(=O)C)C=4C=C(Cl)C=CC4C1
Mpro-P2099	ALP-POS-a577c8a2-1		ClC=1C=CC2=C(C1)C(CNS2(=O)=O)C(=O)NC=3C=NC=C4C=CC=CC34
Mpro-P2101	EDJ-MED-7889e8da-3		CNC(=O)CN1CC(C(=O)NC=2C=NC=C3C=C(Cl)C=CC23)C=4C=C(Cl)C=CC4C1
Mpro-P2113	MAT-POS-1bed62cf-3		CNC(=O)CN1CC=2C=CC(Cl)=CC2C3(CC(=O)N(C3=O)C=4C=NC=C5C=CC=CC45)C1
Mpro-P2141	MAT-POS-7174c657-6		ClC=1C=CC=C(C1)[C@@H](NC(=O)[C@@H]2CC[C@@H](O2)C(=O)N3CCCC3)C(=O)NC=4C=NC=C5C=CC=CC45	O=C([C@H](c1cccc(Cl)c1)NC([C@H](CC1)O[C@H]1C(N1CCCC1)=O)=O)Nc1cncc2ccccc12	Wrong stereochem based on X-ray	MAT-POS-7174c657-5
Mpro-P2144	MAT-POS-90fd5f68-31		CN(C)CCOC=1C=CC=2C=NC=C(NC(=O)CC=3C=CC=C(Cl)C3)C2C1
Mpro-P2147	MAT-POS-5cd9ea36-17		CCNS(=O)(=O)N1CC(C(=O)NC=2C=NC=C3C=CC=CC23)C=4C=C(Cl)C=CC4C1
Mpro-P2176	MAT-POS-7174c657-5		O=C(N[C@H](C(=O)Nc1cncc2ccccc12)c1cccc(Cl)c1)[C@@H]1CC[C@H](C(=O)N2CCCC2)O1
Mpro-P2177	MAT-POS-90fd5f68-38		OC(=O)C=1C=CC=2C(NC(=O)CC=3C=CC=C(Cl)C3)=CN=CC2C1
Mpro-P2178	MAT-POS-e119ab4f-3		CNC(=O)CN1CC(C(=O)NC=2C=NC=C3C=CC=C(C)C23)C=4C=C(Cl)C=CC4C1=O
Mpro-P2182	MAT-POS-e119ab4f-2		CNC(=O)CN1CC(C(=O)NC=2C=NC=C3C=CC(F)=CC23)C=4C=C(Cl)C=CC4C1=O
Mpro-P2183	MAT-POS-90fd5f68-37		OC(=O)C=1C=CC=2C=NC=C(NC(=O)CC=3C=CC=C(Cl)C3)C2C1
Mpro-P2185	MAT-POS-90fd5f68-2		CNC(=O)C=1C=CC=2C(NC(=O)CC=3C=CC=C(Cl)C3)=CN=CC2C1
Mpro-P2197	ALP-POS-477dc5b7-4		ClC=1C=CC=2OCCC3(CCN(C3=O)C=4C=NC=C5C=CC=CC45)C2C1
Mpro-P2201	PET-UNK-d899bab6-1		CN(C)C=1C=CC=2C=NC=C(NC(=O)CC=3C=CC=C(Cl)C3)C2C1
Mpro-P2203	MAT-POS-90fd5f68-28		CN(C=1C=CC=2C=NC=C(NC(=O)CC=3C=CC=C(Cl)C3)C2C1)S(=O)(=O)C
Mpro-P2204	MAT-POS-90fd5f68-20		CNC(=O)C=1C=CC=2C=NC=C(NC(=O)CC=3C=CC=C(Cl)C3)C2C1
Mpro-P2205	MAT-POS-90fd5f68-14		ClC=1C=CC=C(CC(=O)NC=2C=NC=C3C=C(OCCN4CCCC4)C=CC23)C1
Mpro-P2206	EDJ-MED-12c4873b-5		ClC=1C=CC=2CN(CC(C(=O)NC=3C=NC=C4C=CC=CC34)C2C1)C5CCNC5=O
Mpro-P2207	MAT-POS-90fd5f68-7		CN(C)C=1C=CC=2C(NC(=O)CC=3C=CC=C(Cl)C3)=CN=CC2C1
Mpro-P2210	MAT-POS-90fd5f68-13		CN(C)CCOC=1C=CC=2C(NC(=O)CC=3C=CC=C(Cl)C3)=CN=CC2C1
Mpro-P2214	PET-UNK-7fb4f80a-2		CS(=O)(=O)OC=1C=CC=2C=NC=C(NC(=O)CC=3C=CC=C(Cl)C3)C2C1
Mpro-P2215	EDJ-MED-be9e6f63-3		CS(=O)(=O)NC=1C=CC=2C(NC(=O)C3CN(CC=4C=CC(Cl)=CC34)S(=O)(=O)CC5(CC5)C#N)=CN=CC2C1
Mpro-P2218	MAT-POS-90fd5f68-19		NC(=O)C=1C=CC=2C=NC=C(NC(=O)CC=3C=CC=C(Cl)C3)C2C1
Mpro-P2219	MAT-POS-90fd5f68-22		CC(=O)NC=1C=CC=2C=NC=C(NC(=O)CC=3C=CC=C(Cl)C3)C2C1
Mpro-P2222	EDJ-MED-8bb691af-4		CNC(=O)CN1CC=2C=CC(Cl)=CC2C3(CCN(C3=O)C=4C=NC=C5C=CC=CC45)C1
Mpro-P2224	MAT-POS-e119ab4f-1		CNC(=O)CN1CC(C(=O)NC=2C=NC=C3C=C(F)C=CC23)C=4C=C(Cl)C=CC4C1=O
Mpro-P2229	MAT-POS-90fd5f68-21		CN(C)C(=O)C=1C=CC=2C=NC=C(NC(=O)CC=3C=CC=C(Cl)C3)C2C1
Mpro-P2242	EDJ-MED-e69ed63d-13		CCCNC(=O)CN1CC(C(=O)NC=2C=NC=C3C=C(F)C=CC23)C=4C=C(Cl)C=CC4C1=O
Mpro-P2243	EDJ-MED-c3ea9889-6		FC=1C=CC=2C(NC(=O)C3(CC4C3)C=5C=C(Cl)C=CC5O4)=CN=CC2C1
Mpro-P2256	EDJ-MED-43f8f7d6-6		ClC=1C=CC=2C(=O)N(CC(=O)NC3COC3)CC(C(=O)NC=4C=NC=C5C=CC=CC45)C2C1
Mpro-P2263	EDJ-MED-8bb691af-6		ClC=1C=CC=2CN(CC3(CCN(C3=O)C=4C=NC=C5C=CC=CC45)C2C1)S(=O)(=O)CC6(CC6)C#N
Mpro-P2273	EDJ-MED-e69ed63d-1		CC(C)NC(=O)CN1CC(C(=O)NC=2C=NC=C3C=C(F)C=CC23)C=4C=C(Cl)C=CC4C1=O
Mpro-P2284	PET-UNK-7fb4f80a-1		CS(=O)(=O)OC=1C=CC=2C(NC(=O)CC=3C=CC=C(Cl)C3)=CN=CC2C1
Mpro-P2291	EDJ-MED-43f8f7d6-4		ClC=1C=CC=2C(=O)N(CC(=O)NC3CC3)CC(C(=O)NC=4C=NC=C5C=CC=CC45)C2C1
Mpro-P2295	EDJ-MED-968bafd9-1		COC1(CS(=O)(=O)N2CC(C(=O)NC=3C=NC=C4C=CC=CC34)C=5C=C(Cl)C=CC5C2=O)CC1
Mpro-P2358	MAT-POS-e119ab4f-5		CNC(=O)CN1CC(C)(C(=O)NC=2C=NC=C3C=CC=CC23)C=4C=C(Cl)C=CC4S1(=O)=O
Mpro-P2381	ALP-POS-1cbc2fae-2		CCC1(CNS(=O)(=O)C=2C=CC(Cl)=CC21)C(=O)NC=3C=NC=C4C=CC=CC34
Mpro-P2385	MAT-POS-c7726e07-5		CNC(=O)CN1CC=2C=CC(Cl)=CC2[C@@]3(CCN(C3=O)C=4C=NC=C5C=CC=CC45)C1
Mpro-P2402	EDJ-MED-12c4873b-2		CNC(=O)C1(CC1)N2CC(C(=O)NC=3C=NC=C4C=CC=CC34)C=5C=C(Cl)C=CC5C2=O
Mpro-P2415	ALP-POS-4483ae88-4		ClC=1C=CC2=C(C1)C(CNS2(=O)=O)C(=O)NC=3C=NC=C4CCCCC34
Mpro-P2468	EDG-MED-ee636701-1		CNC(=O)CN1C(C)C(C(=O)NC=2C=NC=C3C=C(C=CC23)S(=O)(=O)C)C=4C=C(Cl)C=CC4C1=O
Mpro-P2487	EDJ-MED-8bb691af-8		CNC(=O)CN1CC2(CCN(C2=O)C=3C=NC=C4C=CC=CC34)C=5C=C(Cl)C=CC5C1=O
Mpro-P2601	MIK-UNK-78dbf1b8-1		ClC=1C=CC2=C(C1)[C@@H](CNS2(=O)=O)C(=O)NC=3C=NC=C4CCCCC34
Mpro-P2605	MIK-ENA-5d9157e9-6		C[C@]1(CNS(=O)(=O)C=2C=CC(Cl)=CC21)C(=O)NC=3C=NC=C4CCCCC34	C[C@@]1(CNS(=O)(=O)C=2C=CC(Cl)=CC21)C(=O)NC=3C=NC=C4CCCCC34	Wrong stereochem based on X-ray	MIK-ENA-5d9157e9-5
Mpro-P2606	MIK-ENA-5d9157e9-5		C[C@@]1(CNS(=O)(=O)C=2C=CC(Cl)=CC21)C(=O)NC=3C=NC=C4CCCCC34	C[C@]1(CNS(=O)(=O)C=2C=CC(Cl)=CC21)C(=O)NC=3C=NC=C4CCCCC34	Wrong stereochem based on X-ray	MIK-ENA-5d9157e9-6
Mpro-P2607	EDJ-MED-705e09b8-1		CNC(=O)CN1CC=2C=CC(Cl)=CC2C3(CCN(C3=O)C=4C=NC=C5CCCCC45)C1
Mpro-P2649	MAT-POS-853c0ffa-9		CN(C)CCOC=1C=CC=2C=NC=C(N3CCC4(CN(CC=5C=CC(Cl)=CC54)S(=O)(=O)CC6(CC6)C#N)C3=O)C2C1
Mpro-P2660	EDG-MED-b1ef7fe3-1		CNC(=O)CN1CC2(CCN(C2=O)C=3C=NC=C4C=CC(Cl)=CC34)C=5C=C(Cl)C=CC5C1=O
Mpro-P2724	EDJ-MED-976a33d5-1		CNC(=O)C1(CC1)N2CC3(CCN(C3=O)C=4C=NC=C5C=CC=CC45)C=6C=C(Cl)C=CC6C2=O
Mpro-P2730	ALP-POS-ecbed2ba-12		ClC=1C=CC=2CN(CC(=O)NCC3CC3)CC4(CCN(C4=O)C=5C=NC=C6C=CC=CC56)C2C1
Mpro-P2757	NIR-WEI-dcc3321b-1		CCN(CC1)CCN1c(cc1)ccc1NC(CN(CC1C(Nc2cncc3ccccc23)=O)Cc(cc2)c1cc2Cl)=O
Mpro-P2761	NIR-WEI-dcc3321b-2		O=C(CN(CC1C(Nc2cncc3ccccc23)=O)Cc(cc2)c1cc2Cl)Nc1cc(N2CCOCC2)ccc1
Mpro-P2775	NIR-WEI-dcc3321b-3		O=C(CN(CC1C(Nc2cncc3ccccc23)=O)Cc(cc2)c1cc2Cl)Nc(cc1)cc2c1scn2
Mpro-P2838	NIR-WEI-dcc3321b-4		C[C@@H](c(cc1)ccc1[N+]([O-])=O)NC(CN(CC1C(Nc2cncc3ccccc23)=O)Cc(cc2)c1cc2Cl)=O
Mpro-P2889	NIR-WEI-dcc3321b-5		OC(CC(C1)C2)(CC1C1)CC12NC(CN(CC1C(Nc2cncc3ccccc23)=O)Cc(cc2)c1cc2Cl)=O
Mpro-P2916	NIR-WEI-dcc3321b-6		CC(Nc(cc1)ccc1NC(CN(CC1C(Nc2cncc3ccccc23)=O)Cc(cc2)c1cc2Cl)=O)=O
Mpro-P3038	MAT-POS-e48723dc-2		CNC(=O)C1(CC1)N2C[C@@]3(CCN(C3=O)C=4C=NC=C5C=CC=CC45)C=6C=C(Cl)C=CC6C2=O	CNC(=O)C1(CC1)N2C[C@]3(CCN(C3=O)C=4C=NC=C5C=CC=CC45)C=6C=C(Cl)C=CC6C2=O	Wrong stereochem based on X-ray	MAT-POS-e48723dc-1
Mpro-P3050	MAT-POS-50a80394-1		CC1CN(C(=O)C21CN(CC=3C=CC(Cl)=CC32)S(=O)(=O)CC4(CC4)C#N)C=5C=NC=C6C=CC=CC56
Mpro-P3054	MAT-POS-50a80394-2		CCC1CN(C(=O)C21CN(CC=3C=CC(Cl)=CC32)S(=O)(=O)CC4(CC4)C#N)C=5C=NC=C6C=CC=CC56
Mpro-P3074	ALP-POS-133e7cd9-2		ClC=1C=CC=2CN(CC3(CCCN(C3=O)C=4C=NC=C5C=CC=CC45)C2C1)S(=O)(=O)CC6(CC6)C#N
Mpro-x0072	AAR-POS-d2a4d1df-1	5R7Y	CS(=O)(=O)NCCC=1C=CC=CC1
Mpro-x0104	AAR-POS-d2a4d1df-2	5R7Z	CC(=O)NCCC1=CNC=2C=CC(F)=CC12
Mpro-x0107	MAK-UNK-6435e6c2-8	5RE4	CC(=O)NC=1C=NC=CC1C
Mpro-x0161	MAT-POS-7dfc56d9-1	5R80	COC(=O)C=1C=CC(=CC1)S(=O)(=O)N
Mpro-x0165	AAR-POS-0daf6b7e-44	5RGG	CN1CCN(CC1)C(=O)NC=2C=CC=CC2
Mpro-x0177	AAR-POS-0daf6b7e-32	5RE5	NC(=O)C1CCN(CC1)C(=O)NC=2C=CC=CC2
Mpro-x0194	AAR-POS-0daf6b7e-33	5RE6	CC(=O)NC=1C=CC(OC=2N=CC=CN2)=CC1
Mpro-x0195	AAR-POS-d2a4d1df-4	5R81	CN1CCCC=2C=CC(=CC12)S(=O)(=O)N
Mpro-x0305	AAR-POS-d2a4d1df-5	5R82	CCNC=1C=CC(C#N)=CN1
Mpro-x0336	AAR-POS-0daf6b7e-45	5RE7	CC(=O)NCC=1C=CC(=CC1)S(=O)(=O)N
Mpro-x0350	AAR-POS-0daf6b7e-36	5RE8	FC=1C=CC=C(CNCC2=CC=CO2)C1
Mpro-x0354	AAR-POS-d2a4d1df-6	5RE9	CN1CCN(CC1)C(=O)COC=2C=CC(C)=CC2
Mpro-x0376	AAR-POS-0daf6b7e-43	5REA	O=C(N1CCCCCC1)C=2C=CC=3OCOC3C2
Mpro-x0387	AAR-POS-d2a4d1df-7	5REB	OC1CCN(CC=2C=CSC2)CC1
Mpro-x0390	AAR-POS-0daf6b7e-25	5REC	OC=1C=CC=CC1CNC2=NC=3C=CC=CC3N2
Mpro-x0395	AAR-POS-d2a4d1df-8	5RGH	CC1=NN=C(CN2CCC=C(F)C2)S1
Mpro-x0397	AAR-POS-d2a4d1df-9	5RGI	CN(CC=1C=C(C)ON1)C(=O)NC2CC2
Mpro-x0398	AAR-POS-0daf6b7e-28	5RED	C(CN1CCOCC1)SC=2C=CC=CC2
Mpro-x0425	AAR-POS-0daf6b7e-27	5RGJ	C1CC2(CCN(C2)C=3C=NC=CN3)CO1
Mpro-x0426	AAR-POS-d2a4d1df-10	5RGK	FC=1C=CC=CC1C(=O)NCCC=2C=CN=CC2
Mpro-x0434	AAR-POS-d2a4d1df-11	5R83	O=C(NC=1C=CC=CC1)NC=2C=CC=NC2
Mpro-x0464	MAK-UNK-6435e6c2-9	5REE	CC1C(O)CCCN1CC=2C=CC=CC2
Mpro-x0478	MAK-UNK-6435e6c2-7	5REF	COC(=O)C=1C=CC=C(NS(=O)(=O)C)C1
Mpro-x0499	AAR-POS-0daf6b7e-41	5REG	NC(=O)C=1C=CC(NC(=O)[C@@H]2CCCO2)=CC1
Mpro-x0540	AAR-POS-d2a4d1df-12	5REH	O=C(NCCC=1C=CN=CC1)NC2CCCCC2
Mpro-x0669	AAR-POS-0daf6b7e-29	5REI	ClC=1C=CC=C(CN2CCOCC2)C1
Mpro-x0678	ALE-HEI-f28a35b5-9	5R84	O=C(CC1CCCCC1)NC=2C=CC=NC2
Mpro-x0689	LON-WEI-8f408cad-3	5REJ	ClCC(=O)N1CCN(CC1)S(=O)(=O)c2cccs2	CC(=O)N1CCN(CC1)S(=O)(=O)c2cccs2	Covalent adduct
Mpro-x0691	LON-WEI-8f408cad-4	5REK	Fc1cccc(c1)S(=O)(=O)N2CCN(CC2)C(=O)CCl	Fc1cccc(c1)S(=O)(=O)N2CCN(CC2)C(=O)C	Covalent adduct
Mpro-x0692	AAR-POS-d2a4d1df-24	5REL	Cc1cccc(CN2CCN(CC2)C(=O)CCl)c1	Cc1cccc(CN2CCN(CC2)C(=O)C)c1	Covalent adduct
Mpro-x0705	AAR-POS-d2a4d1df-25	5RGL	Cc1ccc(cc1)C(=O)N2CCN(CC2)C(=O)CCl	CC(=O)N1CCN(CC1)C(=O)c1ccc(C)cc1	Covalent adduct
Mpro-x0708	AAR-POS-d2a4d1df-26	5RGM	ClCC(=O)NNC(=O)c1cc2CCCCc2s1	CC(=O)NNC(=O)c1cc2CCCCc2s1	Covalent adduct
Mpro-x0731	AAR-POS-d2a4d1df-27	5RGN	Cc1ccc(cc1)S(=O)(=O)N2CCN(CC2)C(=O)CCl	CC(=O)N1CCN(CC1)S(=O)(=O)c1ccc(C)cc1	Covalent adduct
Mpro-x0734	AAR-POS-d2a4d1df-28	5REM	[O-][N+](=O)c1ccccc1N2CCN(CC2)C(=O)CCl	[O-][N+](=O)c1ccccc1N2CCN(CC2)C(=O)C	Covalent adduct
Mpro-x0736	AAR-POS-d2a4d1df-29	5RGO	ClCC(=O)N1CCN(CC1)C(=O)c2occc2	CC(=O)N1CCN(CC1)C(=O)c1ccco1	Covalent adduct
Mpro-x0749	AAR-POS-d2a4d1df-30	5REN	ClCC(=O)N1CCCC(C1)c2nc3ccccc3s2	CC(=O)N1CCCC(C1)c2nc3ccccc3s2	Covalent adduct
Mpro-x0752	AAR-POS-d2a4d1df-31	5REO	ClCC(=O)NCc1ccc2OCOc2c1	CC(=O)NCc1ccc2OCOc2c1	Covalent adduct
Mpro-x0755	LON-WEI-8f408cad-2	5REP	Fc1cccc(F)c1S(=O)(=O)N2CCN(CC2)C(=O)CCl	Fc1cccc(F)c1S(=O)(=O)N2CCN(CC2)C(=O)C	Covalent adduct
Mpro-x0759	AAR-POS-d2a4d1df-33	5RER	Fc1ccc(cc1)C2CN(CCO2)C(=O)CCl	Fc1ccc(cc1)C2CN(CCO2)C(=O)C	Covalent adduct
Mpro-x0769	AAR-POS-d2a4d1df-34	5RES	Fc1ccccc1S(=O)(=O)N2CCN(CC2)C(=O)CCl	Fc1ccccc1S(=O)(=O)N2CCN(CC2)C(=O)C	Covalent adduct
Mpro-x0770	MED-COV-4280ac29-15	5RET	ClCC(=O)N1CCN(Cc2cccc(Cl)c2)CC1	CC(=O)N1CCN(Cc2cccc(Cl)c2)CC1	Covalent adduct
Mpro-x0771	AAR-POS-d2a4d1df-36	5RGP	Cc1ccc(c(C)c1)S(=O)(=O)N2CCN(CC2)C(=O)CCl	CC(=O)N1CCN(CC1)S(=O)(=O)c1ccc(C)cc1C	Covalent adduct
Mpro-x0774	AAR-POS-d2a4d1df-37	5REU	ClCC(=O)N1CCN(CC1)S(=O)(=O)c2ccccc2C#N	CC(=O)N1CCN(CC1)S(=O)(=O)c2ccccc2C#N	Covalent adduct
Mpro-x0786	AAR-POS-d2a4d1df-38	5REV	ClCC(=O)Nc1cccc(c1)C(=O)N2CCSCC2	CC(=O)Nc1cccc(c1)C(=O)N1CCSCC1	Covalent adduct
Mpro-x0820	AAR-POS-d2a4d1df-39	5REW	CC(NC(=O)CCl)c1cccc2ccccc12	CC(NC(=O)C)c1cccc2ccccc12	Covalent adduct
Mpro-x0830	MED-COV-4280ac29-31	5REX	ClCC(=O)N1CCN(Cc2cccc3ccccc23)CC1	CC(=O)N1CCN(Cc2cccc3ccccc23)CC1	Covalent adduct
Mpro-x0831	AAR-POS-d2a4d1df-41	5REY	Cc1ccccc1CN2CCCN(CC2)C(=O)CCl	Cc1ccccc1CN2CCCN(CC2)C(=O)C	Covalent adduct
Mpro-x0874	AAR-POS-d2a4d1df-14	5REZ	O=C([C@@H]1[C@H](C2=CSC=C2)CCC1)N
Mpro-x0887	AAR-POS-0daf6b7e-22	5RF0	OCC1(C2=NC=CC=C2)CCCC1
Mpro-x0946	AAR-POS-d2a4d1df-15	5RF1	BrC1=CC=C(S(N)(=O)=O)C=C1
Mpro-x0967	AAR-POS-d2a4d1df-16	5RG1	CC(=O)NC(Cc1ccc(cc1)O)C(=O)NCC#CBr
Mpro-x0978	AAR-POS-d2a4d1df-42	5RG2	C[C@@H](O)[C@H](NC(C)=O)C(=O)NCC#CBr	C[C@@H](O)[C@@H](NC(C)=O)C(=O)NCC=C	Covalent adduct
Mpro-x0981	AAR-POS-d2a4d1df-43	5RG3	CC(NC(CC(N)=O)C(NCC#CBr)=O)=O	CC(=O)NC(CC(N)=O)C(=O)NCC=C	Covalent adduct
Mpro-x0991	AAR-POS-d2a4d1df-17	5RF2	Cl.CCC(=N)N
Mpro-x0995	AAR-POS-d2a4d1df-18	5RF3	NC=1C=NC=NC1
Mpro-x10019	GAB-REV-70cc3ca5-4		CC=1C=CN=CC1NC(=O)CNC=2C=CN=C3C=CC=CC23
Mpro-x1002	AAR-POS-0daf6b7e-37	5RF4	OC=1C=CC=CN1
Mpro-x10022	BEN-DND-031a96cc-8		C=C(C(=O)NC=1C=CC=CC1)C=2C=CC=NC2
Mpro-x10049	DUN-NEW-f8ce3686-14		CS(=O)(=O)NCCN1CCCC=2C=CC(=CC12)S(=O)(=O)N
Mpro-x10082	MAT-POS-c0143b99-1		CC(C)(C)NC(=O)C(N(C(=O)C=C)C=1C=CC(CCC#N)=CC1)C=2C=CC=NC2	CC(C)(C)NC(=O)C(Nc1ccc(CCC#N)cc1)c1cccnc1	Impurity
Mpro-x1012	AAR-POS-0daf6b7e-24	5RF5	OC1CS(=O)(=O)C1
Mpro-x10150	STE-KUL-2e0d2e88-2		ClCC(=O)N1CCN(CCNC(=O)C=2C=CC=C3C=CC=CC23)CC1	CC(N1CCN(CCNC(c2cccc3ccccc23)=O)CC1)=O	Covalent adduct
Mpro-x10155	MED-COV-4280ac29-25		ClCC(=O)N1CCN(CC2=CN=C(CC=3C=CC=CC3)S2)CC1	CC(N1CCN(Cc2cnc(Cc3ccccc3)s2)CC1)=O	Covalent adduct
Mpro-x10172	DAV-CRI-3edb475e-6		CC(NC(=O)CCl)C=1C=C(F)C=C(Cl)C1	CC(c1cc(Cl)cc(F)c1)NC(C)=O	Covalent adduct
Mpro-x10178	DAR-DIA-23aa0b97-6		O=C(CC=1C=CC=NC1)NC=2C=NC=C(C#N)C2
Mpro-x10201	EDG-MED-0da5ad92-2		O=C(Cc1cccc(Cl)c1)Nc1cccnc1
Mpro-x10236	JOR-UNI-2fc98d0b-12		ClC=1C=CC=C(C1)N(CCC2CCCCC2)C(=O)NC=3C=CC=NC3
Mpro-x10237	JOR-UNI-2fc98d0b-6		ClC=1C=CC=C(C1)N(CCN2CCOCC2)C(=O)NC=3C=CC=NC3
Mpro-x10247	JAN-GHE-83b26c96-14		CC=1C=CN=CC1NC(=O)CC=2C=CC=C(C2)C(F)(F)F
Mpro-x10248	JAN-GHE-83b26c96-11		CC=1C=CC(CC(=O)NC=2C=NC=CC2C)=CC1
Mpro-x10296	ANT-OPE-d972fbad-1		Cl.FC=1C=CC(CN2CCN(CC2)C(=O)C=C)=CC1	CCC(N1CCN(Cc(cc2)ccc2F)CC1)=O	Covalent adduct
Mpro-x10306	DAN-LON-a5fc619e-3		CC(C)CC1CN(CCN1CC=2C=CC=C(Cl)C2)C(=O)CCl	CC(C)CC1CN(CCN1CC=2C=CC=C(Cl)C2)C(=O)C	Covalent adduct
Mpro-x10314	TRY-UNI-2eddb1ff-1		CC=1C=CN=CC1NC(=O)CC=2C=NC=C(C#N)C2
Mpro-x10322	RAL-MED-2de63afb-2		CC=1C=C(NC(=O)CC=2C=NC=NC2)C=C(OC3CC(=O)N3)C1
Mpro-x10324	JAG-UCB-a3ef7265-20		ClC=1C=CC=2OCCC(C(=O)NC3=NN=CN3C4CC4)C2C1
Mpro-x10327	JAN-GHE-83b26c96-9		CC(C)C(C(=O)NC=1C=NC=CC1C)C=2C=CC=C(Cl)C2
Mpro-x10329	JAN-GHE-83b26c96-1		CCC(C(=O)NC=1C=NN=CC1C)C=2C=CC=C(Cl)C2
Mpro-x10334	EDJ-MED-49816e9b-2		CC=1C=CN=C(C)C1NC(=O)CC=2C=CC=C(Cl)C2
Mpro-x10338	JAG-UCB-a3ef7265-3		OCC=1C=CN=CC1NC(=O)C2COC=3C=CC(Cl)=CC23
Mpro-x10355	MAT-POS-590ac91e-32		COC=1C=CC=CC1OCCNC(=O)C2=CC(=O)NC=3C=C(F)C=CC23
Mpro-x10359	ALP-POS-95b75b4d-2		CC=1C=CN=CC1NC(=O)CC=2C=CC=C(O)C2
Mpro-x10371	RAL-MED-2de63afb-1		O=C(CC=1C=CC=NC1)NC=2C=CC=C(OC3CC(=O)N3)C2
Mpro-x10377	JAN-GHE-83b26c96-3		CC(C(=O)NC=1C=NC=CC1N2C=CC=N2)C=3C=CC=C(Cl)C3
Mpro-x10387	RAL-MED-2de63afb-14		FC=1C=C(NC(=O)CC=2C=NC=NC2)C=C(OC3CC(=O)N3)C1
Mpro-x10392	JAN-GHE-83b26c96-20		CC=1C=CN=CC1NC(=O)C2(CC2)C=3C=CC=C(Cl)C3
Mpro-x10395	JAN-GHE-83b26c96-10		CN(C)C(C(=O)NC=1C=NC=CC1C)C=2C=CC=C(Cl)C2
Mpro-x10396	JAN-GHE-83b26c96-23		CC=1C=CN=CC1NC(=O)C(F)(F)C=2C=CC=C(Cl)C2
Mpro-x10403	BEN-DND-7e92b6ca-4		O=C(NCCNC=1C=CC=CC1)C2=CC(=O)NC=3C=CC=CC23
Mpro-x10417	ALP-POS-95b75b4d-1		CC=1C=CN=CC1NC(=O)CC=2C=CC=C(F)C2
Mpro-x10419	BEN-DND-7e92b6ca-2		COC=1C=CC=CC1OCCN(C)C(=O)C2=CC(=O)NC=3C=CC=CC23
Mpro-x10421	ADA-UNI-f8e79267-5		CNCCC(C(=O)NC=1C=CC=NC1)C=2C=CC=CC2
Mpro-x10422	JAN-GHE-83b26c96-22		CC=1C=CN=CC1NC(=O)C(C)(C)C=2C=CC=C(Cl)C2
Mpro-x10423	JAN-GHE-83b26c96-8		CCCC(C(=O)NC=1C=NC=CC1C)C=2C=CC=C(Cl)C2
Mpro-x10466	JAN-GHE-5a013bed-2		ClC=1C=CC=C(CC(=O)NN2C=NC=3C=CC=CC23)C1
Mpro-x10473	MAT-POS-590ac91e-5		CC(CC1CC1)C(=O)NC=2C=NC=CC2C
Mpro-x10474	MAT-POS-590ac91e-11		CC(C)C(C)CC(=O)NC=1C=NC=CC1C
Mpro-x10476	MAT-POS-590ac91e-21		CC=1C=CN=CC1NC(=O)C2CCC3(CC3)C2
Mpro-x10478	MAT-POS-590ac91e-25		CC=1C=CN=CC1NC(=O)CC23CC3CCC2
Mpro-x10484	BEN-DND-93268d01-13		CC=1C=CN=CC1NC(=O)CC(C)(C)C=2C=CC=CC2
Mpro-x10488	JAG-UCB-cedd89ab-4		O=C(CC=1C=CC=NC1)N2CCCC2C3=NOC(=N3)C4CC4
Mpro-x10494	EDG-MED-0da5ad92-18		CC=1C=CN=C(N)C1NC(=O)CC=2C=CC=C(Cl)C2
Mpro-x10506	DUN-NEW-f8ce3686-24		CC(=O)NCCC1=CNC=2C(CN3CCN(CC3)C(=O)CCl)=CC=CC12	CC(=O)NCCC1=CNC2=C1C=CC=C2CN1CCN(CC1)C(C)=O	Covalent adduct
Mpro-x10513	NIR-THE-c331be7a-6		CC=1C=CC=C(C1)C2CN(CC=3C=CC=CC23)C(=O)CCl	CC=1C=CC=C(C1)C2CN(CC=3C=CC=CC23)C(=O)C	Covalent adduct
Mpro-x10525	MAT-POS-590ac91e-39		COC=1C=CC=CC1OC(C)CNC(=O)C2=CC(=O)NC=3C=CC(F)=CC23
Mpro-x10535	JAN-GHE-83b26c96-18		Cl.ClC=1C=CC=C(C1)N2C(=O)NC(C2=O)C=3C=CC=NC3
Mpro-x10555	MAT-POS-590ac91e-22		CC=1C=CN=CC1NC(=O)C2CCC32CCC3
Mpro-x10559	MAT-POS-590ac91e-18		CC=1C=CN=CC1NC(=O)C2CC(C2)C3CC3
Mpro-x10565	JAN-GHE-83b26c96-13		CC=1C=CN=CC1NC(=O)CC=2C=CC=C(I)C2
Mpro-x10566	ALP-POS-95b75b4d-4		CC=1C=CN=CC1NC(=O)CC=2C=CC=C(C2)C3CC3
Mpro-x10575	MAT-POS-590ac91e-23		CC=1C=CN=CC1NC(=O)CC2CC3CC3C2
Mpro-x10598	BEN-DND-93268d01-7		CC=1C=CN=CC1NC(=O)CCC=2C=CC=CC2F
Mpro-x10604	JAN-GHE-5a013bed-4		ClC=1C=CC=C(CC(=O)NN2C=NNC2=O)C1
Mpro-x10606	JAN-GHE-83b26c96-21		CC=1C=CN=CC1NS(=O)(=O)C=2C=CC=C(Cl)C2
Mpro-x10610	MAT-POS-590ac91e-27		CC=1C=CN=CC1NC(=O)C2(CCOC2)C#N
Mpro-x10626	MAT-POS-590ac91e-19		CC=1C=CN=CC1NC(=O)[C@H]2[C@@H]3CCCC[C@H]23
Mpro-x10638	BAR-COM-0f94fc3d-48		CC=1C=CN=CC1NC(=O)CN2C(=O)COC=3C=CC(Cl)=CC23
Mpro-x10645	BAR-COM-0f94fc3d-59		CC(=O)NC=1C=CN=CC1NC(=O)C2CC=3C=CC(F)=CC23
Mpro-x10678	NIR-THE-c331be7a-2		ClCC(=O)N1CC(C=2C=CC=C(C#N)C2)C=3C=CC=CC3C1	CC(=O)N1CC(C=2C=CC=C(C#N)C2)C=3C=CC=CC3C1	Covalent adduct
Mpro-x10679	BAR-COM-0f94fc3d-41		CC=1C=CN=CC1NC(=O)CN2C=CC=3C=CC(Cl)=CC23
Mpro-x10700	BEN-DND-7e92b6ca-1		COC=1C=CC=CC1OCCNC(=O)C=2C=CNC(=O)C2
Mpro-x10710	NAU-LAT-64f4b287-5		CC1=NN=C(O1)C2CC=3C=CC=CC3CN2C(=O)CCl	CC(=O)NNC(=O)C1CC2=C(CN1C(=O)CCl)C=CC=C2	Covalent adduct
Mpro-x10723	TRY-UNI-2eddb1ff-2		CC=1C=CN=CC1NC(=O)CC=2C=NC=C(Cl)C2
Mpro-x10728	WAR-XCH-72a8c209-5		OC1CCC(CC1)N(CC2CCCCC2)C3CCCN(C3)C(=O)CCl	OC1CCC(CC1)N(CC2CCCCC2)C3CCCN(C3)C(=O)C	Covalent adduct
Mpro-x10733	BAR-COM-0f94fc3d-18		CC=1C=CN=CC1NC(=O)CN2C=CC=3C=CC(F)=CC23
Mpro-x10756	BRU-LEF-c49414a7-1		CC=1C=CN=CC1NC(=O)CC=2C=CC=C(OC3CC(=O)N3)C2
Mpro-x1077	AAR-POS-d2a4d1df-19	5RF6	N#CC=1C=CC(=CN1)N2CCCOCC2
Mpro-x10787	BAR-COM-0f94fc3d-25		CC=1C=CN=CC1NC(=O)C2(CC(=O)C2)C=3C=CC=C(Cl)C3
Mpro-x10789	TRY-UNI-2eddb1ff-7		CC=1C=CN=CC1NC(=O)CC=2C=C(Cl)C=C(OC3CC(=O)N3)C2
Mpro-x10800	NAU-LAT-445f63e5-6		O=C(NC=1C=CC=NC1)NC2(CC=3C=CC=CC3)CCOCC2
Mpro-x10801	MAT-POS-590ac91e-24		CC=1C=CN=CC1NC(=O)CC2CC3(CC3)C2
Mpro-x10812	ALP-POS-c59291d4-5		ClC=1C=NC=C(OC(=O)C=2C=CC=C3NC=CC23)C1	O=CC1=C2C=CNC2=CC=C1	Covalent adduct
Mpro-x10820	ALP-POS-c59291d4-4		CNC=1C=CC(=CC1)N(CC=2C=CSC2)C(=O)CN3N=NC=4C=CC=CC34
Mpro-x10834	BAR-COM-0f94fc3d-23		COC=1C=CN=CC1NC(=O)C(O)C=2C=CC=C(Br)C2
Mpro-x10856	BAR-COM-0f94fc3d-58		COC=1C=CC(Br)=CC1C(N)C(=O)NC=2C=NC=CC2C
Mpro-x1086	AAR-POS-0daf6b7e-46	5RGQ	CC=1C=C(F)C=CC1CS(=O)(=O)N
Mpro-x10862	BAR-COM-0f94fc3d-3		COCC(NC(=O)CC1C(=O)NC=2C=CC(F)=CC12)C=3C=CC=C(Br)C3
Mpro-x10870	ALP-POS-c59291d4-3		O=C(CN1N=NC=2C=CC=CC12)N(CC=3C=CSC3)C=4C=CC(NC(=O)C5CC5)=CC4
Mpro-x10871	ALP-POS-c59291d4-2		CCC(=O)NC=1C=CC(=CC1)N(CC=2C=CSC2)C(=O)CN3N=NC=4C=CC=CC34
Mpro-x10876	ALP-POS-d2866bdf-1		CN(C)C1=CC=C(C=C1)N(CC1=CSC=C1)C(=O)CN1N=NC2=C1C=CC=C2
Mpro-x10888	BAR-COM-0f94fc3d-38		CCC(O)(C(=O)NC=1C=NC=CC1C)C=2C=CC=C(Cl)C2
Mpro-x10889	ADA-UNI-f8e79267-2		CS(=O)(=O)NCCC(C(=O)NC=1C=CC=NC1)C=2C=CC=CC2
Mpro-x10898	JAG-UCB-119787ef-1		ClC=1C=CC=2OCC[C@@H](C(=O)NC3=NN=CN3C4CC4)C2C1
Mpro-x10899	DUN-NEW-f8ce3686-23		ClCC(=O)NC1=NC=2C(=CC=CC2S1)S(=O)(=O)NCCC=3C=CC=CC3	CC(=O)NC1=NC=2C(=CC=CC2S1)S(=O)(=O)NCCC=3C=CC=CC3	Covalent adduct
Mpro-x10900	TRY-UNI-2eddb1ff-3		CC(C(=O)NC=1C=NC=CC1C)C=2C=NC=C(Cl)C2
Mpro-x10906	MAT-POS-968e8d9c-1		ClC=1C=CC=2OCC[C@H](C(=O)NC3=NN=CN3C4CC4)C2C1
Mpro-x1093	AAR-POS-d2a4d1df-20	5RF7	CN1CCN(CC1)C(=O)CC1=CNC2=NC=CC=C12
Mpro-x10942	LON-WEI-0a73fcb8-7		OCC=1C=CN=CC1NC(=O)C2CCOC=3C=CC(Cl)=CC23
Mpro-x10959	ADA-UCB-6c2cb422-1		ClC=1C=CC=C(CC(=O)NC=2C=NC=C3C=CC=CC23)C1
Mpro-x10976	EDG-MED-0da5ad92-12		CC=1C=NC=C(NC(=O)CC=2C=CC=C(Cl)C2)C1
Mpro-x10995	JAG-UCB-a3ef7265-23		CCC=1C=CN=CC1NC(=O)CC=2C=CC=C(N2)C(F)(F)F
Mpro-x10996	DAR-DIA-23aa0b97-14		ClC=1C=CC=C(NC(=O)NC=2C=CC=NC2)C1
Mpro-x11001	LOR-NEU-c8f11034-6		NS(=O)(=O)C=1C=CC=2NC(=O)C(=O)C2C1	NS(=O)(=O)C1=CC2=C(NC(=O)C2O)C=C1	Covalent adduct
Mpro-x1101	AAR-POS-0daf6b7e-40	5RGR	CC(C)N(C)C=1N=CN=C2N(C)N=CC12
Mpro-x11011	EDJ-MED-49816e9b-1		CC=1C=CN=CC1CC(=O)NC=2C=CC=C(Cl)C2
Mpro-x11013	EDG-MED-0da5ad92-16		CC=1C=NN=CC1NC(=O)CC=2C=CC=C(Cl)C2
Mpro-x11025	EDG-MED-0da5ad92-21		CC=1NN=CC1NC(=O)CC=2C=CC=C(Cl)C2
Mpro-x11041	JAN-GHE-83b26c96-15		CN(C(=O)CC=1C=CC=C(Cl)C1)C=2C=NC=CC2C
Mpro-x11044	TRY-UNI-714a760b-16		CC(C1CCCCC1)C(=O)NC=2C=NC=CC2C
Mpro-x11159	EDJ-MED-0e996074-1		O=C(NC1=NN=CN1C2CC2)C3CCOC=4C=CC=CC34
Mpro-x11164	ALP-POS-c0c213c9-14		CN1C=CC(CN(C(=O)CC=2C=CC=NC2)C=3C=CC(=CC3)C=4C=CC=CN4)=N1
Mpro-x11186	NAU-LAT-8502cac5-2		ClC=1C=CC=2OCC(C(=O)NC3=NN=CN3C4CC4)C2C1
Mpro-x1119	AAR-POS-0daf6b7e-42	5RF8	NC=1C=CC(=CC1)S(=O)(=O)NC=2C=CC=CN2
Mpro-x11204	LOR-NOR-30067bb9-15		COC(=O)C1=C2NC(=O)C(=O)C2=CC(Br)=C1	COC(=O)C1=C2NC(=O)C(O)C2=CC(Br)=C1	Covalent adduct
Mpro-x11208	LOR-NOR-30067bb9-2		CC1=CC(COC(=O)C2=C3NC(=O)C(=O)C3=CC=C2)=CC=C1	CC1=CC(COC(=O)C2=C3NC(=O)C(O)C3=CC=C2)=CC=C1	Covalent adduct
Mpro-x11212	LOR-NOR-30067bb9-18		BrC1=CC2=C(C=C1)N(CC1=NOC=N1)C(=O)C2=O	OC1C(=O)N(CC2=NOC=N2)C2=C1C=C(Br)C=C2	Covalent adduct
Mpro-x11223	MAK-UNK-0d6072ac-20		C[C@H](C(=O)O)C=1C=CC=2C=3C=C(Cl)C=CC3NC2C1C
Mpro-x11225	PET-SGC-a8a902d9-1		CC=1C=CN=CC1NC(=O)CC(N2CCC(O)CC2)C=3C=CSC3
Mpro-x11231	NAU-LAT-8502cac5-6		ClC=1C=CC=2OCC(C(=O)NC3=NN=CN3C=4C=CC=CC4)C2C1
Mpro-x11233	BRU-THA-a358fbdd-2		CC1(CCOC=2C=CC=CC21)C(=O)NC3=NN=CN3C4CC4
Mpro-x11254	LOR-NOR-30067bb9-7		COC1=C(OC)C=C(CN2C(=O)C(=O)C3=C2C(C)=CC(Br)=C3)C=C1	COC1=C(OC)C=C(CN2C(=O)C(O)C3=C2C(C)=CC(Br)=C3)C=C1	Covalent adduct
Mpro-x11258	LOR-NOR-30067bb9-6		CCOC1=C(CN2C(=O)C(=O)C3=C2C=CC(Br)=C3)C=CC=C1	CCOC1=C(CN2C(=O)C(O)C3=C2C=CC(Br)=C3)C=CC=C1	Covalent adduct
Mpro-x11271	MAT-POS-c9973a83-1		COC=1C=C(Cl)C=C(CC(=O)NC=2C=NC=CC2C)C1
Mpro-x11276	EDJ-MED-6af13d92-2		COC=1C=CC=CC1OCCNC(=O)C2=CC(=O)NC=3C=CC=C(F)C23
Mpro-x11294	EDJ-MED-6af13d92-3		COC=1C=CC=CC1OCCNC(=O)C2=CC(=O)NC=3C=CC=C(OC)C23
Mpro-x11313	EDJ-MED-6af13d92-1		COC=1C=CC=CC1OCCNC(=O)C2=CC(=O)NC=3C=CC=C(C)C23
Mpro-x11317	TRY-UNI-714a760b-3		CC=1C(N)=CN=CC1NC(=O)CC=2C=CC=C(Cl)C2
Mpro-x11318	TRY-UNI-714a760b-19		CC=1C(N)=CN=CC1NC(=O)CC=2C=CC=C(C#N)C2
Mpro-x1132	AAR-POS-0daf6b7e-38	5RF9	CC1CN(CCO1)C(=O)CN2C=CC=N2
Mpro-x11339	ERI-UCB-5b47150d-6		CC=1C=CN=CC1NC(=O)[C@@H]2C[C@H]2CF
Mpro-x11346	JAG-UCB-a3ef7265-18		CC=1C=C(C)C=C(CC(=O)NC2=NN=CN2C)C1
Mpro-x11354	ADA-UCB-6c2cb422-3		CC=1C=CN=CC1CC(=O)NC=2C=CC=C3CCNCC23
Mpro-x11366	BEN-DND-7e92b6ca-16		FC=1C=CC=CC1N2CCN(CC2)C(=O)C3=CC(=O)NC=4C=CC=CC34
Mpro-x11368	JAN-GHE-83b26c96-12		CC=1C=CN=CC1NC(=O)CC=2C=CC=C(Br)C2
Mpro-x11372	JAN-GHE-83b26c96-2		CC(C(=O)NC=1C=NC=CC1NC(=O)C)C=2C=CC=C(Cl)C2
Mpro-x11417	BEN-DND-93268d01-8		CC(=O)N1CCN(CC(=O)NC=2C=NC=CC2C)CC1
Mpro-x11424	VLA-UCB-00f2c2b3-7		ClC=1C=CC=C(CC(=O)NC=2C=CC=C3NN=CC23)C1
Mpro-x11426	JAG-UCB-cedd89ab-2		OC(CC=1C=CC=C(Cl)C1)CN2C=NC=N2
Mpro-x11427	BEN-DND-93268d01-5		CC=1C=CN=CC1NC(=O)CCC=2C=CC=C(F)C2
Mpro-x11428	BEN-DND-93268d01-11		CC=1C=CN=CC1NC(=O)CN2CCCCC2
Mpro-x11431	EDJ-MED-a364e151-1		ClC=1C=CC=C(CC(=O)NC=2C=NC=C3CCCCC23)C1
Mpro-x11432	EDJ-MED-06d94977-2		CN(CC=1C=CC=C(Cl)C1)C(=O)CN2N=NC=3C=CC=CC23
Mpro-x11454	PET-UNK-8df914d1-2		ClC=1C=CC=C(CC(=O)NC2=CN=C3C=CC=CN23)C1
Mpro-x11458	PET-UNK-c9c1e0d8-2		ClC=1C=CC=C(CC(=O)NC2=CN=C3C=CC=CN23)C1
Mpro-x11473	PET-UNK-8df914d1-4		CN1C=NC=C1NC(=O)CC=2C=CC=C(Cl)C2
Mpro-x11475	JAG-UCB-cedd89ab-1		CC=1C=CN=CC1N2CCN(C2=O)C=3C=CC=C(Cl)C3
Mpro-x11485	EDG-MED-0da5ad92-15		CC=1C=CN=NC1NC(=O)CC=2C=CC=C(Cl)C2
Mpro-x11488	MAT-POS-1e5f28a7-1		COC(=O)C(C(=O)NC=1C=NC=CC1C)C=2C=CC=C(Cl)C2
Mpro-x11493	EDJ-MED-50fe53e8-3		ClC=1C=CC=C(CC(=O)NC=2N=CN3C=CC=CC23)C1
Mpro-x11498	VLA-UCB-1dbca3b4-15		ClC=1C=CC=2OCCC(C(=O)NC=3C=NC=C4C=CC=CC34)C2C1
Mpro-x11499	MAT-POS-f7918075-5		ClC=1C=CC=C(CC(=O)NC=2C=NC=C3C=CN=CC23)C1
Mpro-x11501	MAT-POS-bb423b95-7		CN(C(=O)CC=1C=CC=C(Cl)C1)C=2C=NC=C3C=CC=CC23
Mpro-x11507	ALP-POS-0c2c77e1-1		ClC=1C=CC=C(CC(=O)NC=2C=NC=CC2C=3C=CC=CC3)C1
Mpro-x11508	EDJ-MED-50fe53e8-1		ClC=1C=CC=C(CC(=O)NC=2N=NC=C3C=CC=CC23)C1
Mpro-x11513	ALP-POS-f13221e1-4		CC=1C=CN=CC1NC(=O)CCC=2C=CC=C(Cl)C2
Mpro-x11530	MAT-POS-bb423b95-2		ClC=1C=CC=C(CC(=O)NC=2C=NC=C3C=CC=NC23)C1
Mpro-x11532	MIC-UNK-66895286-1		ClC=1C=CC=C(CC(=O)NC=2C=NNC2)C1
Mpro-x11540	MIC-UNK-66895286-3		CC1=NNC=C1CC(=O)NC=2C=CC=C(Cl)C2
Mpro-x11541	ALP-POS-6747fa38-1		CC(=O)N1CCN(CC(=O)NC=2C=NC=C3C=CC=CC23)CC1
Mpro-x11542	MAT-POS-bb423b95-1		ClC=1C=CC=C(CC(=O)NC=2C=NC=C3C=NC=CC23)C1
Mpro-x11543	ALP-POS-95b75b4d-5		ClC=1C=CC=C(CC(=O)NC=2C=NC=CC2C3CC3)C1
Mpro-x11548	MIC-UNK-08cd9c58-1		ClC=1C=CC=C(CC(=O)NC=2C=NC=C3N=CC=CC23)C1
Mpro-x11557	EDG-MED-0da5ad92-5		CC=1C=CN=CC1NC(=O)C(CO)C=2C=CC=C(Cl)C2
Mpro-x11560	MAT-POS-590ac91e-17		C[C@H](OC(F)F)C(=O)NC=1C=NC=CC1C
Mpro-x11562	EDG-MED-0da5ad92-7		CCCCOC=1C=CC(Cl)=CC1CC(=O)NC=2C=NC=CC2C
Mpro-x11564	MAT-POS-f42f3716-6		CC=1C=CC(=C(F)C1F)C=2C=C(Cl)C=C(CC(=O)NC=3C=NC=CC3C)C2
Mpro-x11579	TAT-ENA-80bfd3e5-7		CSC1=C(C2(C(C#N)=C(N1)NC(CCl)=O)CCCCC2)C#N	CSC1=C(C#N)C2(CCCCC2)C(C#N)=C(NC(C)=O)N1	Covalent adduct
Mpro-x11587	TAT-ENA-80bfd3e5-37		CC1=CC(C(=O)CCl)=C(C)N1NC(=O)C2=NNC(=O)C=3C=CC=CC23	CC(=O)C1=C(C)N(NC(=O)C2=NNC(=O)C3=C2C=CC=C3)C(C)=C1	Covalent adduct
Mpro-x11590	TAT-ENA-80bfd3e5-4		CC=1C(C(=O)CCl)=C2C=CC=CN2C1C(=O)C=3C=CC(F)=CC3
Mpro-x11609	MAT-POS-3b92565d-1		COC=1C=CC(Cl)=CC1CC(=O)NC=2C=NC=C3C=CC=CC23
Mpro-x11612	MAT-POS-b3e365b9-1		O=C(Nc1cncc2ccccc12)[C@@H]1CCOc2ccc(Cl)cc21
Mpro-x11616	ERI-UCB-a0b0dbcb-4		FC(F)(F)C=1C=CC=C(C1)N2CCN(CC2)C(=O)C3=CC(=O)NC=4C=CC=CC34
Mpro-x1163	AAR-POS-0daf6b7e-30	5RGS	OCC1CN(CC=2C=CC=CC2)CCO1
Mpro-x11641	TRY-UNI-2eddb1ff-8		CC(C(=O)NC=1C=NC=CC1C)C=2C=C(Cl)C=C(OC3CC(=O)N3)C2
Mpro-x11642	MAT-POS-6344a35d-1		COC=1C=CC=C(OC=2C=C(Cl)C=C(NC(=O)CC=3C=NC=C4C=CC=CC34)C2)N1
Mpro-x11708	MAT-POS-5d20d11c-1		C[C@@H](OC(F)F)C(=O)NC=1C=NC=CC1C
Mpro-x11723	CHO-MSK-6e55470f-5		CC1=NOC(COC=2C=C(Cl)C=C(CC(=O)NC=3C=NC=CC3C)C2)=N1
Mpro-x11742	MAT-POS-f7918075-8		ClC=1C=CC=C(CC(=O)NC=2C=NC=C3N=CNC23)C1
Mpro-x11743	WIL-MOD-03b86a88-6		CC=1C=CN=CC1NC(=O)CC=2C=C(Cl)C=C(NS(=O)(=O)N)C2
Mpro-x11757	ALP-POS-c0c213c9-1		COC=1C=CC=2N=NN(CC(=O)N(CC=3C=CC=CN3)C=4C=CC(=CC4)C5CCNCC5)C2C1
Mpro-x11764	MAT-POS-044491d2-1		CC=1C=CN=CC1NC(=O)CC=2C=C(Cl)C=C(NC3CCCC3O)C2
Mpro-x11789	MAT-POS-bfb445d4-2		ClC=1C=CC=C(CC(=O)NN2N=NC=3C=CC=CC23)C1
Mpro-x11790	PET-UNK-1901c25b-1		CN(C)C=1C=CC(=CC1)N(CC=2C=CSC2)C(=O)CC=3C=NC=C4C=CC=CC34
Mpro-x11797	PET-UNK-7374c256-2		CN(C)C=1C=CC(=CC1)N(CC2=CC=NN2)C(=O)CN3N=NC=4C=CC=CC34
Mpro-x11798	ROB-IMP-e811baff-1		CNC(=O)NC=1C=CC(=CC1)N(CC=2C=CSC2)C(=O)CN3N=NC=4C=CC=CC34
Mpro-x11801	RAL-THA-6b94ceba-5		CC(=O)NCC=1C=C(Cl)C=C(CC(=O)NC=2C=NC=CC2C)C1
Mpro-x11809	MAT-POS-b3e365b9-3		CC=1C=CN=CC1NC(=O)[C@H]2CCOC=3C=CC(Cl)=CC23	CC=1C=CN=CC1NC(=O)[C@@H]2CCOC=3C=CC(Cl)=CC23	Wrong stereochem confirmed by X-ray	MAT-POS-b3e365b9-4
Mpro-x11810	PET-UNK-3c72d439-1		ClC=1C=CN=C(CC(=O)NC=2C=NC=C3C=CC=CC23)C1
Mpro-x11812	MAR-UCB-f313ec4d-6		O=C(N1CCN(CC1)C=2C=CC=CC2)C=3C=NC=C4C=CC=CC34
Mpro-x11813	MAR-UCB-f313ec4d-2		COC=1C=CC=CC1OCCNC(=O)C=2C=NC=C3C=CC=CC23
Mpro-x11831	MAT-POS-bbbbc21a-3		ClC=1C=C2CCOC2=C(CC(=O)NC=3C=NC=C4C=CC=CC34)C1
Mpro-x11852	MAT-POS-2db6411e-2		OC=1C=C(Cl)C=C(CN2CCN(CC2)C(=O)CCl)C1
Mpro-x1187	AAR-POS-0daf6b7e-23	5RFA	CN1C=CC(=N1)C(=O)NC[C@@H]2CCCO2
Mpro-x11894	MAT-POS-fa06b69f-6		O=C1OC(=NC1=CC2=CC=C(S2)N3CCOCC3)C4=CC=CS4	O=CC(NC(=O)C1=CC=CS1)=CC1=CC=C(S1)N1CCOCC1	Covalent adduct
Mpro-x12000	MAT-POS-199e2e7c-1		ClC=1C=CC=C(CC(=O)NC=2C=NC=C3CCCC32)C1
Mpro-x12010	LOR-NOR-c954e7ad-4		CCC=1C=CC=2N(CC(=O)O)C(=O)C(=O)C2C1	CCC1=CC2=C(C=C1)N(CC(O)=O)C(=O)C2O	Covalent adduct
Mpro-x12025	ERI-UCB-a0b0dbcb-8		COC=1C=CC=CC1NC2CN(C2)C(=O)C3=CC(=O)NC=4C=CC=CC34
Mpro-x12026	PET-UNK-e44ffd04-1		ClC=1C=CC=C(CC(=O)NC2=NN=C3C=CC=CN23)C1
Mpro-x12064	ERI-UCB-a0b0dbcb-9		COC=1C=CC=CC1OC2CN(C2)C(=O)C3=CC(=O)NC=4C=CC=CC34
Mpro-x12073	MAT-POS-8a69d52e-7		C[C@@H]1COC2=C(C=C(Cl)C=C2)[C@@H]1C(=O)NC1=C2C=CC=CC2=CN=C1
Mpro-x12080	AAR-RCN-748c104b-1		COC=1C=C(OC)N=C(C#N)N1	COC1=CC(OC)=NC(C=N)=N1	Covalent adduct
Mpro-x12136	JAG-UCB-52b62a6f-11		CC=1C=CN2C=NN=C2C1NC(=O)C3CCOC=4C=CC(Cl)=CC34
Mpro-x12143	ALP-POS-87c86d55-1		CN(C)C=1C=CC(=CC1)N(CC2=CSC=N2)C(=O)CN3N=NC=4C=CC=CC34
Mpro-x12171	ALP-POS-477dc5b7-2		ClC=1C=CC=2NCCC(C(=O)NC=3C=NC=C4C=CC=CC34)C2C1
Mpro-x12177	CHO-MSK-00c5269a-2		COC=1C=CC(=CC1)N(CC=2C=CC=C(Cl)C2)C(=O)CN3N=NC=4C=CC=CC34
Mpro-x12202	ALP-POS-cd485364-2		NC=1C=NC=C2N(CCCC12)C(=O)CC=3C=CC=C(Cl)C3
Mpro-x12204	ANT-DIA-62e4526e-1		CC1CCN(CC1)C(=O)CN2N=NC=3C=CC=CC23
Mpro-x12207	EDJ-MED-e4b030d8-13		C[C@]1(CCOC=2C=CC(Cl)=CC21)C(=O)NC=3C=NC=C4C=CC=CC34
Mpro-x1226	AAR-POS-0daf6b7e-34	5RFB	CCNCC1=CN(C)N=N1
Mpro-x12300	MAT-POS-044491d2-7		CC=1C=CN=CC1NC(=O)CC=2C=C(Cl)C=C(NCC(C)(C)C#N)C2
Mpro-x12321	MAT-POS-044491d2-3		CC=1C=CN=CC1NC(=O)CC=2C=C(Cl)C=C(NC3CC3C(F)(F)F)C2
Mpro-x1235	AAR-POS-0daf6b7e-35	5RFC	COC(=O)NC=1SC(C)=NC1C=2C=CC=CC2
Mpro-x12350	MAT-POS-b5746674-38		CC(C)OCCCN(CC1=CC=CO1)C(=O)NC2=CN(C)C(=O)C=3C=CC=CC23
Mpro-x1237	AAR-POS-0daf6b7e-39	5RFD	CS(=O)(=O)CC1=NC=2C=CC=CC2N1
Mpro-x12419	ALP-POS-6d04362c-1		CN(C)C=1C=CC(=CC1)N(CC=2C=CC=CC2)C(=O)CN3N=NC=4C=CC=CC34
Mpro-x12423	ALP-POS-6d04362c-2		CN(C)C=1C=CC(=CC1)N(CC=2C=CC=C(Cl)C2)C(=O)CN3N=NC=4C=CC=CC34
Mpro-x1249	AAR-POS-d2a4d1df-21	5RFE	O=C(NCC=1C=CC(C#N)=CC1)N2CCOCC2
Mpro-x12582	ERI-UCB-d6de1f3c-2		ClC=1C=CC=C(C1)N2CCN(CC2=O)C(=O)C=3C=NC=C4C=CC=CC34
Mpro-x12587	PET-UNK-c9c1e0d8-3		ClC=1C=CC=C(C1)C2CCCN(C2=O)C=3C=NC=C4C=CC=CC34
Mpro-x12640	MAT-POS-14ad9fe9-1		ClC=1C=CC=C(CC(=O)NC=2C=NC=C3NCCCC23)C1
Mpro-x12659	BEN-DND-4f474d93-1		ClC=1C=CC=2OCC[C@@H](C(=O)NC=3C=NC=C4C=NC=CC34)C2C1
Mpro-x12661	ALP-POS-64a710fa-1		O=C(CC=1C=NC=C2C=CC=CC12)N(CCC3CCCCC3)CC4=CC=CS4
Mpro-x12674	ALP-POS-ce760d3f-8		ClC=1C=CC(=CC1)C2CCCN(C2=O)C=3C=NC=C4C=CC=CC34
Mpro-x12677	MAT-POS-afd4d4fd-2		ClC=1C=CC=C(CC(=O)NC=2C=NC=C3C=CC=CC23)N1
Mpro-x12679	ERI-UCB-d6de1f3c-1		ClC=1C=CC=C(C1)N2CCN(CC2=O)C(=O)C3=CC(=O)NC=4C=CC=CC34
Mpro-x12682	ALP-POS-8b8a49e1-4		ClC=1C=CC=2OCCC(C(=O)NC3CCNC(=O)C3)C2C1
Mpro-x12686	VLA-UCB-29506327-1		ClC=1C=CC=2OCCC3(NC(=O)N(C3=O)C=4C=NC=C5C=CC=CC45)C2C1
Mpro-x12692	EDJ-MED-92e193ae-1		ClC=1C=CC=2NCC[C@@H](C(=O)NC=3C=NC=C4C=CC=CC34)C2C1
Mpro-x12695	MAT-POS-c7771779-1		OC1(CC(=O)NC=2C=CC(Cl)=CC21)C(=O)NC=3C=NC=C4C=CC=CC34
Mpro-x12696	EDG-MED-0e5afe9d-1		CN1C(=O)NC=2C=NC=C(NC(=O)C3CCOC=4C=CC(Cl)=CC34)C12
Mpro-x12698	BEN-DND-c852c98b-10		ClC=1C=CC=2OCCC(C(=O)NC=3C=NC=C4CCNCC34)C2C1
Mpro-x12699	EDG-MED-0e5afe9d-3		COC1(CCOC=2C=CC(Cl)=CC21)C(=O)NC=3C=NC=C4C=CC=CC34
Mpro-x12710	MIC-UNK-91acba05-6		CN1CCC(C(=O)NC=2C=NC=C3C=CC=CC23)C=4C=C(Cl)C=CC14
Mpro-x12715	MAT-POS-2bb0cf2b-2		CN1C=NC=2C=NC=C(NC(=O)C3CCOC=4C=CC(Cl)=CC34)C12
Mpro-x12716	EDG-MED-971238d3-5		NC[C@]1(CCOC=2C=CC(Cl)=CC21)C(=O)NC=3C=NC=C4C=CC=CC34
Mpro-x12717	ALP-POS-966f8da6-2		CC(=O)N1CCC(C(=O)NC=2C=NC=C3C=CC=CC23)C=4C=C(Cl)C=CC14
Mpro-x12719	EDJ-MED-3c65e9ce-2		CC(=O)N1CCN(CC(=O)NC=2C=NC=CC2C3CC3)CC1
Mpro-x12723	ALP-POS-ce760d3f-4		[O-][N+]=1C=C(NC(=O)[C@H]2CCOC=3C=CC(Cl)=CC23)C=4C=CC=CC4C1	[O-][N+]=1C=C(NC(=O)[C@@H]2CCOC=3C=CC(Cl)=CC23)C=4C=CC=CC4C1	Wrong stereochem based on X-ray	EDJ-MED-eff36d94-1
Mpro-x12731	MAT-POS-2bb0cf2b-1		NC[C@@]1(CCOC=2C=CC(Cl)=CC21)C(=O)NC=3C=NC=C4C=CC=CC34
Mpro-x12735	MAT-POS-090737b9-1		CCC(=O)N(C(=O)C1CCOC2=C1C=C(Cl)C=C2)C1=C2C=CC=CC2=CN=C1
Mpro-x12740	EDJ-MED-3c65e9ce-4		CC1CCN(CC(=O)NC=2C=NC=CC2C)CC1
Mpro-x12777	EDJ-MED-00c1612e-1		COC=1C=CC=2C=NC=C(NC(=O)CC=3C=CC=C(Cl)C3)C2C1
Mpro-x1308	AAR-POS-d2a4d1df-44	5RFF	ClCC(=O)N1CCN(CC1)S(=O)(=O)c2ccc(Cl)cc2	CC(=O)N1CCN(CC1)S(=O)(=O)c2ccc(Cl)cc2	Covalent adduct
Mpro-x1311	AAR-POS-0daf6b7e-1	5RFG	ClCC(=O)N(C1CS(=O)(=O)C=C1)c2ccccc2	CC(=O)N(C1CS(=O)(=O)C=C1)c2ccccc2	Covalent adduct
Mpro-x1334	AAR-POS-0daf6b7e-2	5RFH	ClCC(=O)N1CCN(Cc2ccc(Cl)s2)CC1	CC(=O)N1CCN(Cc2ccc(Cl)s2)CC1	Covalent adduct
Mpro-x1336	WAR-XCH-79d12f6e-6	5RFI	Cc1ccc(C)c(c1)S(=O)(=O)N2CCN(CC2)C(=O)CCl	Cc1ccc(C)c(c1)S(=O)(=O)N2CCN(CC2)C(=O)C	Covalent adduct
Mpro-x1348	AAR-POS-0daf6b7e-4	5RFJ	COc1cccc2sc(NC(=O)CCl)nc12	COc1cccc2sc(NC(=O)C)nc12	Covalent adduct
Mpro-x1351	AAR-POS-0daf6b7e-5	5RFK	ClCC(=O)N1CCC(CC1)NC(=O)c2ccccc2	CC(=O)N1CCC(CC1)NC(=O)c2ccccc2	Covalent adduct
Mpro-x1358	AAR-POS-0daf6b7e-6	5RFL	Oc1ccccc1NC(=O)C2CCN(CC2)C(=O)CCl	Oc1ccccc1NC(=O)C2CCN(CC2)C(=O)C	Covalent adduct
Mpro-x1374	AAR-POS-0daf6b7e-7	5RFM	Cc1ccc(cc1)N(C2CS(=O)(=O)C=C2)C(=O)CCl	Cc1ccc(cc1)N(C2CS(=O)(=O)C=C2)C(=O)C	Covalent adduct
Mpro-x1375	AAR-POS-0daf6b7e-8	5RFN	Fc1ccc(cc1)N(C2CS(=O)(=O)C=C2)C(=O)CCl	Fc1ccc(cc1)N(C2CS(=O)(=O)C=C2)C(=O)C	Covalent adduct
Mpro-x1380	VIR-GIT-7b3d3065-2	5RFO	ClCC(=O)N1CCC(CC1)C(=O)N2CCCCC2	CC(=O)N1CCC(CC1)C(=O)N2CCCCC2	Covalent adduct
Mpro-x1382	AAR-POS-0daf6b7e-10	5RFP	CC(NC(=O)CCl)c1cccc(Cl)c1	CC(NC(=O)C)c1cccc(Cl)c1	Covalent adduct
Mpro-x1384	LON-WEI-8f408cad-1	5RFQ	ClCC(=O)Nc1cccc(c1)N2CCCC2=O	CC(=O)Nc1cccc(c1)N2CCCC2=O	Covalent adduct
Mpro-x1385	JOH-UNI-27ac80fd-23	5RFR	ClCC(=O)N1CCN(Cc2ccc(Br)s2)CC1	CC(=O)N1CCN(Cc2ccc(Br)s2)CC1	Covalent adduct
Mpro-x1386	LON-WEI-8f408cad-7	5RFS	ClCC(=O)N1CCN(Cc2ccsc2)CC1	CC(=O)N1CCN(Cc2ccsc2)CC1	Covalent adduct
Mpro-x1392	AAR-POS-0daf6b7e-14	5RFT	ClCC(=O)N1CC(c2ccccc2)c3ccccc3C1	CC(=O)N1CC(c2ccccc2)c3ccccc3C1	Covalent adduct
Mpro-x1402	AAR-POS-0daf6b7e-15	5RFU	ClCC(=O)N1CCN(CC1)S(=O)(=O)c2ccc(Cl)s2	CC(=O)N1CCN(CC1)S(=O)(=O)c2ccc(Cl)s2	Covalent adduct
Mpro-x1412	AAR-POS-0daf6b7e-16	5RFV	ClCC(=O)N1CCN(CC1)C(=O)c2cccs2	CC(=O)N1CCN(CC1)C(=O)c2cccs2	Covalent adduct
Mpro-x1418	LON-WEI-8f408cad-5	5RFW	ClCC(=O)N1CCN(Cc2cccs2)CC1	CC(=O)N1CCN(Cc2cccs2)CC1	Covalent adduct
Mpro-x1425	AAR-POS-0daf6b7e-18	5RFX	COc1ccc(cc1)N2CCN(CC2)C(=O)CCl	COc1ccc(cc1)N2CCN(CC2)C(=O)C	Covalent adduct
Mpro-x1458	VIR-GIT-7b3d3065-3	5RFY	CC(C)N(C)C(=O)C1CCN(CC1)C(=O)CCl	CC(C)N(C)C(=O)C1CCN(CC1)C(=O)C	Covalent adduct
Mpro-x1478	AAR-POS-0daf6b7e-20	5RFZ	ClCC(=O)Nc1cccnc1Cl	CC(=O)Nc1cccnc1Cl	Covalent adduct
Mpro-x1493	AAR-POS-0daf6b7e-21	5RG0	CC(=O)N1CCN(CC1)C(=O)CCl	CC(=O)N1CCN(CC1)C(=O)C	Covalent adduct
Mpro-x2052	AAR-POS-5507155c-2	5RHE	O=C(C1CCN(C(CCl)=O)CC1)NC2=CC=C(OC)N=C2	COC1=CC=C(NC(=O)C2CCN(CC2)C(C)=O)C=N1	Covalent adduct
Mpro-x2097	AAR-POS-f650c5f2-3	5RHB	N#CC1=NC=CC=N1	N=CC1=NC=CC=N1	Covalent adduct
Mpro-x2119	AAR-POS-f650c5f2-2	5RHC	N#CC1=NC=CN1	N=CC1=NC=CN1	Covalent adduct
Mpro-x2193	AAR-POS-5507155c-1	5RHD	CS(=O)(=O)c1ccc(cc1)N1CCNCC1
Mpro-x2540	LON-WEI-b8d98729-23	5RGT	CC(C)(C)NC(=O)C(N(C(=O)C=C)C=1C=C(ON1)C(C)(C)C)C=2C=CC=NC2	CCC(=O)N(C(C(=O)NC(C)(C)C)C1=CN=CC=C1)C1=NOC(=C1)C(C)(C)C	Covalent adduct
Mpro-x2562	BAR-COM-4e090d3a-39	5RGU	O=C(CC=1C=NC=NC1)NC=2C=CC=C(OC3CC(=O)N3)C2
Mpro-x2563	DAR-DIA-23aa0b97-20	5RGV	O=C(CC=1C=NC=C2C=CC=CC12)NC=3C=CC=CC3
Mpro-x2569	DAR-DIA-23aa0b97-17	5RGW	O=C(CC=1C=NC=C(C#N)C1)NC=2C=CC=NC2
Mpro-x2572	TRY-UNI-714a760b-20	5RGX	CC=1C=CN=CC1NC(=O)CC=2C=CC=C(C#N)C2
Mpro-x2581	ALV-UNI-7ff1a6f9-47	5RGY	COC=1C=CN=C(NC(=O)CC=2C=CC=3C=CC=CC3C2)C1
Mpro-x2600	ANN-UNI-26382800-5	5RGZ	O=C(CC=1C=CC=C(C#N)C1)NC=2C=CC=NC2
Mpro-x2608	DAR-DIA-842b4336-3	5RH0	CC1=CC=C(NC(=O)NC=2C=CC=NC2)S1
Mpro-x2643	DAR-DIA-842b4336-13	5RH1	ClC1=CC=C(CC(=O)NC=2C=CC=NC2)S1
Mpro-x2646	TRY-UNI-714a760b-6	5RH2	CC=1C=CN=CC1NC(=O)CC=2C=CC=C(Cl)C2
Mpro-x2649	TRY-UNI-714a760b-18	5RH3	CC(C(=O)NC=1C=NC=CC1C)C=2C=CC=C(Cl)C2
Mpro-x2659	MAK-UNK-0d6072ac-4	5RH4	CC(C(=O)O)C=1C=CC2=C(C1)NC=3C=CC(Cl)=CC32
Mpro-x2694	LON-WEI-b8d98729-43	5RH5	COC=1C=CC(NC(=O)C(N(C(=O)C=C)C=2C=C(ON2)C(C)(C)C)C=3C=CC=NC3)=C(C)C1	CCC(=O)N(C(C(=O)NC1=C(C)C=C(OC)C=C1)C1=CN=CC=C1)C1=NOC(=C1)C(C)(C)C	Covalent adduct
Mpro-x2703	LON-WEI-b8d98729-18	5RH6	CCC=1C=CC=C(C)C1NC(=O)C(N(C(=O)C=C)C=2C=CC(=NC2)C(C)C)C=3C=CC=NC3	CCC(=O)N(C(C(=O)NC1=C(CC)C=CC=C1C)C1=CN=CC=C1)C1=CN=C(C=C1)C(C)C	Covalent adduct
Mpro-x2705	LON-WEI-b8d98729-20	5RH7	CCC=1C=CC=C(C)C1NC(=O)C(N(C(=O)C=C)C2=CC(=NN2)C(C)(C)C)C=3C=CC=NC3	CCC(=O)N(C(C(=O)NC1=C(CC)C=CC=C1C)C1=CN=CC=C1)C1=CC(=NN1)C(C)(C)C	Covalent adduct
Mpro-x2754	LON-WEI-120e5cf5-5	5RHF	O=C(C1CCN(C(CCl)=O)CC1)N(C)C2=CC=CC=C2	CN(C(=O)C1CCN(CC1)C(C)=O)C1=CC=CC=C1	Covalent adduct
Mpro-x2764	BAR-COM-4e090d3a-49	5RH8	O=C(NCC=1C=NSC1)C=2C=CC=CC2OCC#N
Mpro-x2776	LON-WEI-b8d98729-8	5RH9	COC(C)C=1C=CC(=CC1)N(C(C(=O)NC=2C=CC(OC)=CC2C)C=3C=CC=NC3)C(=O)C=C	CCC(=O)N(C(C(=O)NC1=C(C)C=C(OC)C=C1)C1=CN=CC=C1)C1=CC=C(C=C1)C(C)OC	Covalent adduct
Mpro-x2779	LON-WEI-8f408cad-5	5RHA	Cl.ClCC(=O)N1CCN(CC2=CC=CS2)CC1	CC(=O)N1CCN(CC2=CC=CS2)CC1	Covalent adduct
Mpro-x2908	TRY-UNI-714a760b-12		CC=1C=CN=CC1NC(=O)NC=2C=CC=C(Cl)C2
Mpro-x2910	MAT-POS-916a2c5a-2		COC=1C=CC=CC1OCCNC(=O)C2=CC(=O)NC=3C=CC=CC23
Mpro-x2912	TRY-UNI-714a760b-22		CC(C(=O)NC=1C=NC=CC1C)C=2C=CC=C(C#N)C2
Mpro-x2964	DAR-DIA-23aa0b97-13		NC=1C=NC=C(NC(=O)NC=2C=CC=C(Cl)C2)C1
Mpro-x2971	BEN-DND-362d364a-10		CS(=O)(=O)NCCC1CCCCN1CC(=O)NC=2C=CC=NC2
Mpro-x3077	DAN-LON-a5fc619e-8		ClCC(=O)N1CC2CC1CN2CC=3C=CC=C(Cl)C3	CC(=O)N1CC2CC1CN2CC1=CC(Cl)=CC=C1	Covalent adduct
Mpro-x3080	GAB-REV-70cc3ca5-8		CN(CC(=O)NC=1C=NC=CC1C)S(=O)(=O)C=2C=CC=C3C=CC=NC23
Mpro-x3108	GAB-REV-70cc3ca5-13		CC=1C=CN=CC1NC(=O)CNC(=O)CC=2C=CC=NC2
Mpro-x3110	LON-WEI-adc59df6-2	5RL0	CCOC(=O)CCNC(=O)C(N(C(=O)C=C)C=1C=CC(=CC1)C(C)(C)C)C=2C=CC=NC2	CCC(N(C(C(NCCC(OCC)=O)=O)c1cnccc1)c1ccc(C(C)(C)C)cc1)=O	Covalent adduct
Mpro-x3113	LON-WEI-adc59df6-27	5RL1	COCCCNC(=O)C(N(C(=O)C=C)C=1C=CC(=CC1)C(C)(C)C)C=2C=CC=NC2	CCC(N(C(C(NCCCOC)=O)c1cnccc1)c1ccc(C(C)(C)C)cc1)=O	Covalent adduct
Mpro-x3115	LON-WEI-adc59df6-26	5RL2	COCCNC(=O)C(N(C(=O)C=C)C=1C=CC(=CC1)C(C)(C)C)C=2C=CC=NC2	CCC(N(C(C(NCCOC)=O)c1cnccc1)c1ccc(C(C)(C)C)cc1)=O	Covalent adduct
Mpro-x3117	LON-WEI-adc59df6-39	5RL3	CC(C)(C)C=1C=CC(=CC1)N(C(C(=O)NC2CCOCC2)C=3C=CC=NC3)C(=O)C=C	CCC(N(C(C(NC1CCOCC1)=O)c1cnccc1)c1ccc(C(C)(C)C)cc1)=O	Covalent adduct
Mpro-x3124	LON-WEI-adc59df6-3	5RL4	CNC(=O)C(N(C(=O)C=C)C=1C=CC(=CC1)C(C)(C)C)C=2C=CC=NC2	CCC(N(C(C(NC)=O)c1cnccc1)c1ccc(C(C)(C)C)cc1)=O	Covalent adduct
Mpro-x3298	BAR-COM-4e090d3a-57		OC(C(=O)NC=1C=CC=CC1NS(=O)(=O)C=2C=CC(F)=CC2)C=3C=CC=NC3
Mpro-x3303	MAT-POS-916a2c5a-4		OC=1C=C(C(=O)N2CCN(CC2)C=3C=CC=CC3)C=4C=CC=CC4N1
Mpro-x3305	BAR-COM-4e090d3a-47		CN1C=C(CNC(=O)N(CCC=2C=CC=CC2)CC=3C=CC=NC3)N=N1
Mpro-x3324	DAV-CRI-3edb475e-4		OCC(NC(=O)CCl)C=1C=CC=C(Cl)C1	CC(=O)NC(CO)C1=CC(Cl)=CC=C1	Covalent adduct
Mpro-x3325	TOB-UNK-c2aba166-1		Cl.ClCC(=O)N1CCN(CC#C)CC1	CC(=O)N1CCN(CC#C)CC1	Covalent adduct
Mpro-x3333	DAN-PUR-6788a628-2		NC(=O)CCN(C1CCS(=O)(=O)C1)C(=O)CCl	CC(=O)N(CCC(N)=O)C1CCS(=O)(=O)C1	Covalent adduct
Mpro-x3348	SIM-SYN-f15aaa3a-1		Cl.ClCC(=O)N1CCN(CC1)C(C=2C=CC=CC2)C=3C=CC=CC3	CC(=O)N1CCN(CC1)C(C1=CC=CC=C1)C1=CC=CC=C1	Covalent adduct
Mpro-x3351	DAR-DIA-eace69ff-36		CNCC1=CNC=2C=CC(F)=CC12
Mpro-x3359	LON-WEI-adc59df6-30	5RL5	CCNC(=O)C(N(C(=O)C=C)C=1C=CC(=CC1)C(C)(C)C)C=2C=CC=NC2	CCNC(=O)C(N(C(=O)CC)C1=CC=C(C=C1)C(C)(C)C)C1=CN=CC=C1	Covalent adduct
Mpro-x3366	GAB-REV-70cc3ca5-18		CC=1C=CN=CC1NC(=O)CC=2C=CC=3NC=NC3C2
SARS2_MproA-x0854	MAT-POS-f7918075-2		ClC=1C=CC=2OCC(C(=O)NC=3C=NC=C4C=CC=CC34)C2C1
SARS2_MproA-x0862	MAT-POS-e194df51-1		ClC=1C=CC=2CN(C[C@@H](C(=O)NC=3C=NC=C4C=CC=CC34)C2C1)S(=O)(=O)CC5(CC5)C#N
