# Supplementary material for: Open Science Discovery of Potent Non-Covalent SARS-CoV-2 Main Protease Inhibitors
Source: Science. Author manuscript; Available in PMC 2024 Apr 17. (PMC7615835; doi:10.1126/science.abo7201)
Supplement: Data S5 [file EMS194244-supplement-Data_S5.xlsx]

## Sheet: in_vitro_ADME
Molecule Name	Structure	CDD Number	Batch Name	Batch Molecule-Batch ID	Canonical PostEra ID	Catalog number	Batch ID	ProteaseAssay_Fluorescence_Dose-Response_Weizmann: Run Date	ProteaseAssay_Fluorescence_Dose-Response_Weizmann: IC50 (µM)	ProteaseAssay_Fluorescence_Dose-Response_Weizmann: Avg IC50 (uM)	ProteaseAssay_Fluorescence_Dose-Response_Weizmann: Avg IC50 (uM) Standard Deviation (±)	ProteaseAssay_Fluorescence_Dose-Response_Weizmann: Avg IC50 (uM) Count	ProteaseAssay_Fluorescence_Dose-Response_Weizmann: Avg pIC50	ProteaseAssay_Fluorescence_Dose-Response_Weizmann: LE avg IC50	ProteaseAssay_Fluorescence_Dose-Response_Weizmann: LLE	ADME_LogD_DNDi: Run Date	ADME_LogD_DNDi: LogD repeat	ADME_LogD_DNDi: LogD	ADME_LogD_DNDi: LogD Standard Deviation (±)	ADME_LogD_DNDi: LogD Count	ADME_LogD_Novartis: Run Date	ADME_LogD_Novartis: LogD	ADME_microsome_human: Run Date	ADME_microsome_human: CLint mean (μg/min/10^6 cells)	ADME_microsome_human: CLint mean (μg/min/10^6 cells) Standard Deviation (±)	ADME_microsome_human: CLint mean (μg/min/10^6 cells) Count	ADME_microsome_human: CLint mean (μl/min/mg)	ADME_microsome_human: CLint mean (μl/min/mg) Standard Deviation (±)	ADME_microsome_human: CLint mean (μl/min/mg) Count	ADME_microsome_human: t 1/2 (min)	ADME_microsome_human: t 1/2 (min) Standard Deviation (±)	ADME_microsome_human: t 1/2 (min) Count	ADME_microsome_human: t 1/2 (hour)	ADME_microsome_human: Run location	ADME_microsome_rat: Run Date	ADME_microsome_rat: CLint (μg/min/10^6 cells)	ADME_microsome_rat: CLint (μg/min/10^6 cells) Standard Deviation (±)	ADME_microsome_rat: CLint (μg/min/10^6 cells) Count	ADME_microsome_rat: CLint mean (μl/min/mg)	ADME_microsome_rat: CLint mean (μl/min/mg) Standard Deviation (±)	ADME_microsome_rat: CLint mean (μl/min/mg) Count	ADME_microsome_rat: t 1/2 (min)	ADME_microsome_rat: t 1/2 (min) Standard Deviation (±)	ADME_microsome_rat: t 1/2 (min) Count	ADME_microsome_rat: t 1/2 (hour)	ADME_microsome_rat: Run location	ADME_microsome_mouse: Run Date	ADME_microsome_mouse: CLint (μg/min/10^6 cells)	ADME_microsome_mouse: CLint (μg/min/10^6 cells) Standard Deviation (±)
CVD-0005075			001	CVD-0005075-001	BEN-DND-93268d01-8	Z4605959408	H2764140	2020-08-17	0.638	0.638		1	6.2	0.434	6.72								2021-02-03				6		1	269		1	4.48	Enamine
CVD-0005075			002	CVD-0005075-002	BEN-DND-93268d01-8					0.638		1	6.2	0.434	6.72
CVD-0005777			001	CVD-0005777-001	EDJ-MED-6af13d92-3	Z4511099386	H2494081	2020-08-09	2.03	2.03		1	5.7	0.295	3.86								2020-10-30				19.3		1	71.9		1	1.2	Cyprotex
CVD-0006351		CDD-2180041	001	CVD-0006351-001	ALP-POS-c59291d4-2	Z4523147479	T4090094	2020-07-12	1.63	1.63		1	5.8	0.27	2.14								2020-10-30				641		1	2.16		1	0.036	Cyprotex
CVD-0007597			001	CVD-0007597-001	ERI-UCB-ce40166b-17	Z4623201109	T4065160	2020-09-08	1.1	1.1		1	6	0.278	4.08								2020-10-30				38.7		1	35.8		1	0.597	Cyprotex
CVD-0007597			002	CVD-0007597-002	ERI-UCB-ce40166b-17					1.1		1	6	0.278	4.08
CVD-0007756			001	CVD-0007756-001	ADA-UCB-6c2cb422-1	Z1530724813	H2454553	2021-01-26	0.732	0.728	0.00607	3	6.1	0.409	2.72								2020-10-30				63.9		1	21.7		1	0.362	Cyprotex
CVD-0007756			001	CVD-0007756-001	ADA-UCB-6c2cb422-1	Z1530724813	H2454553	2021-01-21	0.732	0.728	0.00607	3	6.1	0.409	2.72
CVD-0007756			001	CVD-0007756-001	ADA-UCB-6c2cb422-1	Z1530724813	H2454553	2020-07-19	0.721	0.728	0.00607	3	6.1	0.409	2.72
CVD-0010545			001	CVD-0010545-001	ALP-POS-3b848b35-2	Z4598673995	H2596663	2021-01-04	0.15	0.212	0.0872	2	6.7	0.346	4.12								2020-10-30				102		1	13.6		1	0.227	Cyprotex
CVD-0010545			001	CVD-0010545-001	ALP-POS-3b848b35-2	Z4598673995	H2596663	2020-09-16	0.274	0.212	0.0872	2	6.7	0.346	4.12
CVD-0010545			002	CVD-0010545-002	ALP-POS-3b848b35-2					0.212	0.0872	2	6.7	0.346	4.12
CVD-0010545			003	CVD-0010545-003	ALP-POS-3b848b35-2					0.212	0.0872	2	6.7	0.346	4.12
CVD-0010618			001	CVD-0010618-001	EDJ-MED-00c1612e-1	Z4598700231	H2600500	2020-09-24	0.898	0.898		1	6	0.368	2.78								2020-10-30				336		1	4.12		1	0.0687	Cyprotex
CVD-0010618			002	CVD-0010618-002	EDJ-MED-00c1612e-1					0.898		1	6	0.368	2.78
CVD-0011629			001	CVD-0011629-001	PET-UNK-c9c1e0d8-3	Z4760934701	H2795809	2020-12-14	1.14	1.14		1	5.9	0.347	2.14								2021-01-13				1		1	2970		1	49.5	Enamine
CVD-0011630			001	CVD-0011630-001	PET-UNK-c9c1e0d8-4	Z4598700239	H2935785	2020-10-11	1.27	1.27		1	5.9	0.359	2.54																				2021-07-15	75.4	2.47	2				23	0.707	2	0.383	DNDi
CVD-0011630			002	CVD-0011630-002	PET-UNK-c9c1e0d8-4					1.27		1	5.9	0.359	2.54
CVD-0011943			001	CVD-0011943-001	EDJ-MED-c314995a-1	Z4598700245	H2640877	2020-10-04	0.261	0.261		1	6.6	0.318	0.744								2021-02-03				126		1	13.2		1	0.22	Enamine
CVD-0011943			002	CVD-0011943-002	EDJ-MED-c314995a-1					0.261		1	6.6	0.318	0.744
CVD-0012949			001	CVD-0012949-001	ALP-POS-6d04362c-2	Z4770826082	T4065177	2020-11-22	0.497	0.497		1	6.3	0.294	1.67								2021-01-13				300		1	5.6		1	0.0933	Enamine
CVD-0012949			002	CVD-0012949-002	ALP-POS-6d04362c-2					0.497		1	6.3	0.294	1.67
CVD-0012949			003	CVD-0012949-003	ALP-POS-6d04362c-2					0.497		1	6.3	0.294	1.67
CVD-0012962			001	CVD-0012962-001	MAT-POS-f7918075-2	Z1848696683	H2629864			0.764		1	6.1	0.372	3.07								2021-02-03				13		1	125		1	2.08	Enamine
CVD-0012962			002	CVD-0012962-002	MAT-POS-f7918075-2			2020-09-30	0.764	0.764		1	6.1	0.372	3.07
CVD-0013164			001	CVD-0013164-001	MAT-POS-f2460aef-1	Z4647017343	H2624562	2022-09-01	0.174	0.125	0.0427	3	6.9	0.261	1.6								2020-10-30				2510		1	0.553		1	0.00922	Cyprotex
CVD-0013164			001	CVD-0013164-001	MAT-POS-f2460aef-1	Z4647017343	H2624562	2020-10-27	0.0987	0.125	0.0427	3	6.9	0.261	1.6
CVD-0013164			001	CVD-0013164-001	MAT-POS-f2460aef-1	Z4647017343	H2624562	2020-09-30	0.102	0.125	0.0427	3	6.9	0.261	1.6
CVD-0013166			001	CVD-0013166-001	MAT-POS-f2460aef-3	Z4638576909	H2622237	2020-09-30	0.292	0.292		1	6.5	0.247	2.49								2021-02-03				59		1	28.5		1	0.475	Enamine
CVD-0013191			001	CVD-0013191-001	MAT-POS-b3e365b9-2	Z4646694589	H2864898	2020-09-30	> 49.8	> 49.8		1	< 4.3	< 0.251	< 0.970	2021-03-25	3.39	3.36	0.0334	2																											2021-03-25
CVD-0013191			001	CVD-0013191-001	MAT-POS-b3e365b9-2	Z4646694589	H2864898			> 49.8		1	< 4.3	< 0.251	< 0.970	2021-03-25	3.34	3.36	0.0334	2
CVD-0013192			001	CVD-0013192-001	MAT-POS-b3e365b9-1	Z4643752419	H2627347, H2773395	2021-08-08	0.232	0.209	0.0601	3	6.7	0.39	3.35								2021-02-03				35		1	48.1		1	0.802	Enamine
CVD-0013192			001	CVD-0013192-001	MAT-POS-b3e365b9-1	Z4643752419	H2627347, H2773395	2021-01-04	0.255	0.209	0.0601	3	6.7	0.39	3.35								2020-10-30				98.3		1	14.1		1	0.235	Cyprotex
CVD-0013192			001	CVD-0013192-001	MAT-POS-b3e365b9-1	Z4643752419	H2627347, H2773395	2020-09-30	0.141	0.209	0.0601	3	6.7	0.39	3.35								2020-10-30				57.3		1	24.2		1	0.403	Cyprotex
CVD-0013195			001	CVD-0013195-001	MAT-POS-bbbbc21a-3	Z1666837583	H2628324	2021-01-04	1.87	1.5	0.523	2	5.8	0.34	2.52								2021-01-13				138		1	12.1		1	0.202	Enamine
CVD-0013195			001	CVD-0013195-001	MAT-POS-bbbbc21a-3	Z1666837583	H2628324	2020-09-30	1.13	1.5	0.523	2	5.8	0.34	2.52
CVD-0013197			001	CVD-0013197-001	MAT-POS-11b63608-1	Z4644964245	H2632414	2020-09-30	0.851	0.851		1	6.1	0.354	2.57								2021-01-13				27		1	61		1	1.02	Enamine
CVD-0013199			001	CVD-0013199-001	EDJ-MED-e4b030d8-2	Z4748696420	H2714275	2020-11-08	0.231	0.231		1	6.6	0.372	2.89						2022-08-03	3.4	2022-08-03				50		1	27.8		1	0.463	Novartis	2022-08-03				95		1	14.6		1	0.243	Novartis
CVD-0013199			001	CVD-0013199-001	EDJ-MED-e4b030d8-2	Z4748696420	H2714275			0.231		1	6.6	0.372	2.89								2021-02-03				26		1	64.2		1	1.07	Enamine
CVD-0013199			002	CVD-0013199-002	EDJ-MED-e4b030d8-2					0.231		1	6.6	0.372	2.89
CVD-0013210			001	CVD-0013210-001	EDJ-MED-e4b030d8-13	Z4647468797	H2684671	2020-11-01	0.284	0.284		1	6.5	0.367	2.66	2021-03-25	3.25	3.24	0.0147	2			2021-02-03				21		1	80.1		1	1.34	Enamine	2021-05-05							5.9		1	0.0983	NCATS	2021-03-25
CVD-0013210			001	CVD-0013210-001	EDJ-MED-e4b030d8-13	Z4647468797	H2684671			0.284		1	6.5	0.367	2.66	2021-03-25	3.23	3.24	0.0147	2
CVD-0013210			002	CVD-0013210-002	EDJ-MED-e4b030d8-13					0.284		1	6.5	0.367	2.66
CVD-0013211			001	CVD-0013211-001	ALP-POS-477dc5b7-1	Z4655756136	H2676025	2020-10-18	0.324	0.324		1	6.5	0.379	2.03								2021-02-03				111		1	15		1	0.25	Enamine
CVD-0013211			002	CVD-0013211-002	ALP-POS-477dc5b7-1					0.324		1	6.5	0.379	2.03
CVD-0013212			001	CVD-0013212-001	ALP-POS-477dc5b7-2	Z4655756137		2020-10-25	0.259	0.259		1	6.6	0.384	3.62								2021-02-03				18		1	94.8		1	1.58	Enamine
CVD-0013212			002	CVD-0013212-002	ALP-POS-477dc5b7-2					0.259		1	6.6	0.384	3.62
CVD-0013216			001	CVD-0013216-001	PET-UNK-1901c25b-1	Z4647468789	H2640750	2020-10-04	0.285	0.285		1	6.5	0.316	2.25								2021-02-03				296		1	5.6		1	0.0933	Enamine
CVD-0013291			001	CVD-0013291-001	MAT-POS-8a69d52e-2	Z4748696415	H2714268	2020-11-08	0.679	0.679		1	6.2	0.345	2.42								2021-02-03				47		1	35.9		1	0.598	Enamine
CVD-0013291			002	CVD-0013291-002	MAT-POS-8a69d52e-2					0.679		1	6.2	0.345	2.42
CVD-0013295			001	CVD-0013295-001	EDJ-MED-e4b030d8-11	Z4669835830	H2736987	2021-03-01	0.145	0.157	0.0168	2	6.8	0.381	3.11								2021-02-03				49		1	33.7		1	0.562	Enamine
CVD-0013295			001	CVD-0013295-001	EDJ-MED-e4b030d8-11	Z4669835830	H2736987	2020-10-18	0.169	0.157	0.0168	2	6.8	0.381	3.11
CVD-0013558			001	CVD-0013558-001	MIC-UNK-91acba05-3	Z4909940759	H2996721	2021-03-22	0.288	0.288		1	6.5	0.352	4.06						2022-08-03	2	2022-08-03				10		1	139		1	2.32	Novartis	2022-08-03				27		1	53.8		1	0.897	Novartis
CVD-0013558			001	CVD-0013558-001	MIC-UNK-91acba05-3	Z4909940759	H2996721			0.288		1	6.5	0.352	4.06
CVD-0013558			002	CVD-0013558-002	MIC-UNK-91acba05-3					0.288		1	6.5	0.352	4.06
CVD-0013693			001	CVD-0013693-001	MAT-POS-53907a1c-3	Z4669293897	H2797866	2021-11-16	0.706	0.316	0.285	5	6.5	0.26	1.53								2021-01-13				269		1	6.2		1	0.103	Enamine
CVD-0013693			001	CVD-0013693-001	MAT-POS-53907a1c-3	Z4669293897	H2797866	2021-10-12	0.527	0.316	0.285	5	6.5	0.26	1.53
CVD-0013693			001	CVD-0013693-001	MAT-POS-53907a1c-3	Z4669293897	H2797866	2021-01-04	0.182	0.316	0.285	5	6.5	0.26	1.53
CVD-0013693			001	CVD-0013693-001	MAT-POS-53907a1c-3	Z4669293897	H2797866	2020-12-23	0.109	0.316	0.285	5	6.5	0.26	1.53
CVD-0013693			001	CVD-0013693-001	MAT-POS-53907a1c-3	Z4669293897	H2797866	2020-12-14	0.0578	0.316	0.285	5	6.5	0.26	1.53
CVD-0013943			001	CVD-0013943-001	PET-UNK-29afea89-2	Z4906876439	H2879613	2021-02-10	0.0874	0.084	0.00481	2	7.1	0.381	3.92	2021-03-25	3.3	3.29	0.0195	2	2022-08-03	3.2	2022-08-03				63		1	22.1		1	0.368	Novartis	2022-08-03				118		1	11.8		1	0.197	Novartis	2021-07-21
CVD-0013943			001	CVD-0013943-001	PET-UNK-29afea89-2	Z4906876439	H2879613	2021-02-02	0.0806	0.084	0.00481	2	7.1	0.381	3.92	2021-03-25	3.27	3.29	0.0195	2			2021-07-21				57.9	0.295	2	29.9	0.152	2	0.498	TCG	2021-07-21				109	0.886	2	15.9	0.129	2	0.264	TCG	2021-03-25
CVD-0013943			001	CVD-0013943-001	PET-UNK-29afea89-2	Z4906876439	H2879613			0.084	0.00481	2	7.1	0.381	3.92								2021-02-15				17		1	97.3		1	1.62	Enamine	2021-05-05							11.1		1	0.185	NCATS
CVD-0013943			001	CVD-0013943-001	PET-UNK-29afea89-2	Z4906876439	H2879613			0.084	0.00481	2	7.1	0.381	3.92
CVD-0013943			002	CVD-0013943-002	PET-UNK-29afea89-2					0.084	0.00481	2	7.1	0.381	3.92
CVD-0013943			003	CVD-0013943-003	PET-UNK-bcc8fd08-1					0.084	0.00481	2	7.1	0.381	3.92
CVD-0013966			001	CVD-0013966-001	MIC-UNK-50cce87d-1	Z4951847513	H3172523			1.31		1	5.9	0.374	2.32						2022-08-03	3.1													2022-08-03				270		1	5.1		1	0.085	Novartis
CVD-0013966			002	CVD-0013966-002	MIC-UNK-50cce87d-1			2021-06-13	1.31	1.31		1	5.9	0.374	2.32
CVD-0014220			001	CVD-0014220-001	ALP-POS-ce760d3f-2	Z4765682196	H2761314	2020-12-08	(IC50 could not be calculated)							2021-03-25	2.4	2.39	0.0202	2			2021-01-13				10		1	173		1	2.88	Enamine													2021-03-25
CVD-0014220			001	CVD-0014220-001	ALP-POS-ce760d3f-2	Z4765682196	H2761314									2021-03-25	2.37	2.39	0.0202	2
CVD-0014233			001	CVD-0014233-001	BEN-DND-c852c98b-5	Z4765682192	H2858816	2021-01-26	0.964	0.964		1	6	0.301	3.84	2021-03-25	2.3	2.3	0.00659	2			2021-02-15				3		1	480		1	8	Enamine													2021-03-25
CVD-0014233			001	CVD-0014233-001	BEN-DND-c852c98b-5	Z4765682192	H2858816			0.964		1	6	0.301	3.84	2021-03-25	2.29	2.3	0.00659	2
CVD-0014247			001	CVD-0014247-001	MAT-POS-3b536971-1	Z4765682198	H2784373	2020-12-08	0.874	0.874		1	6.1	0.303	3.62								2021-01-13				4		1	467		1	7.78	Enamine	2021-05-05							15		1	0.25	NCATS
CVD-0014247			002	CVD-0014247-002	MAT-POS-3b536971-1					0.874		1	6.1	0.303	3.62
CVD-0014251			001	CVD-0014251-001	MAT-POS-54c4bf04-3	Z734687642	H2764130	2020-11-30	1.6	1.6		1	5.8	0.324	2.41								2021-01-13				25		1	66.3		1	1.1	Enamine
CVD-0014255			001	CVD-0014255-001	RAL-THA-4aa06b95-1	Z4872701248	H2837360	2021-01-11	0.998	0.998		1	6	0.311	3.74								2021-02-15				5		1	318		1	5.3	Enamine
CVD-0014266			001	CVD-0014266-001	RAL-THA-8416115c-6	Z4886054131	H2868183	2021-01-26	0.803	0.803		1	6.1	0.284	2.55								2021-02-15				61		1	27.6		1	0.46	Enamine
CVD-0014274			001	CVD-0014274-001	MIC-UNK-45817b9b-1	Z4878378763	H2843521	2021-02-02	0.42	0.447	0.037	2	6.4	0.356	3.8																				2021-05-05							14.4		1	0.24	NCATS
CVD-0014274			001	CVD-0014274-001	MIC-UNK-45817b9b-1	Z4878378763	H2843521	2021-01-18	0.473	0.447	0.037	2	6.4	0.356	3.8
CVD-0014292			001	CVD-0014292-001	BRU-THA-92256091-17	Z4887119528	H2850520	2021-01-11	0.592	0.725	0.187	2	6.1	0.232	3.02								2021-02-15				20		1	81.7		1	1.36	Enamine
CVD-0014292			001	CVD-0014292-001	BRU-THA-92256091-17	Z4887119528	H2850520	2020-12-15	0.857	0.725	0.187	2	6.1	0.232	3.02
CVD-0014292			002	CVD-0014292-002	BRU-THA-92256091-17					0.725	0.187	2	6.1	0.232	3.02
CVD-0014383			001	CVD-0014383-001	ALP-POS-696356e4-1	Z4766813416	H2787272			0.767		1	6.1	0.342	2.64	2021-03-25	3.42	3.41	0.0111	2			2021-01-13				42		1	40		1	0.667	Enamine													2021-03-25
CVD-0014383			001	CVD-0014383-001	ALP-POS-696356e4-1	Z4766813416	H2787272			0.767		1	6.1	0.342	2.64	2021-03-25	3.4	3.41	0.0111	2
CVD-0014383			002	CVD-0014383-002	ALP-POS-696356e4-1			2020-12-14	0.767	0.767		1	6.1	0.342	2.64
CVD-0014468			001	CVD-0014468-001	MAT-POS-23a8a11a-1	Z4778736893	H2796709	2020-12-23	0.384	0.281	0.146	2	6.6	0.417	2.53								2021-01-13				16		1	103		1	1.72	Enamine
CVD-0014468			001	CVD-0014468-001	MAT-POS-23a8a11a-1	Z4778736893	H2796709	2020-12-14	0.178	0.281	0.146	2	6.6	0.417	2.53
CVD-0014471			001	CVD-0014471-001	VLA-UCB-29506327-1	Z4780165443	H2787890	2020-12-14	1.32	1.32		1	5.9	0.305	3.33								2021-01-13				6		1	278		1	4.63	Enamine
CVD-0014504			001	CVD-0014504-001	ALP-POS-ce760d3f-3	Z4905034161	H2858743	2021-02-02	0.991	0.991		1	6	0.35	3.89	2021-03-25	2.59	2.55	0.0617	2	2022-08-03	2.6																									2021-03-25
CVD-0014504			001	CVD-0014504-001	ALP-POS-ce760d3f-3	Z4905034161	H2858743			0.991		1	6	0.35	3.89	2021-03-25	2.5	2.55	0.0617	2
CVD-0014509			001	CVD-0014509-001	EDG-MED-971238d3-1	Z4839375737	H2859871	2021-01-26	0.988	0.988		1	6	0.336	3.49	2021-03-25	2.86	2.83	0.0486	2																											2021-03-25
CVD-0014509			001	CVD-0014509-001	EDG-MED-971238d3-1	Z4839375737	H2859871			0.988		1	6	0.336	3.49	2021-03-25	2.79	2.83	0.0486	2
CVD-0014805			001	CVD-0014805-001	EDJ-MED-92e193ae-1	Z4878375901	H2835821	2021-01-11	0.23	0.23		1	6.6	0.387	3.67	2021-03-25	2.9	2.91	0.0192	2															2021-05-05							12		1	0.2	NCATS	2021-03-25
CVD-0014805			001	CVD-0014805-001	EDJ-MED-92e193ae-1	Z4878375901	H2835821			0.23		1	6.6	0.387	3.67	2021-03-25	2.92	2.91	0.0192	2
CVD-0014914			001	CVD-0014914-001	EDJ-MED-12c115cc-1	Z4878369117	H2831174	2021-01-11	0.483	0.56	0.0974	3	6.3	0.381	3.21
CVD-0014914			001	CVD-0014914-001	EDJ-MED-12c115cc-1	Z4878369117	H2831174	2021-01-07	0.67	0.56	0.0974	3	6.3	0.381	3.21
CVD-0014914			001	CVD-0014914-001	EDJ-MED-12c115cc-1	Z4878369117	H2831174	2021-01-04	0.529	0.56	0.0974	3	6.3	0.381	3.21
CVD-0015011			001	CVD-0015011-001	MAT-POS-6c284e65-1	Z4878360707	H2839213	2021-01-11	0.287	0.287		1	6.5	0.295	2.05								2021-02-15				340		1	4.9		1	0.0817	Enamine
CVD-0015012			001	CVD-0015012-001	ALP-POS-869ac754-1	Z4897373673	H2864466	2021-02-02	0.219	0.206	0.0181	2	6.7	0.374	2.75								2021-02-15				50		1	33.5		1	0.558	Enamine
CVD-0015012			001	CVD-0015012-001	ALP-POS-869ac754-1	Z4897373673	H2864466	2021-01-26	0.193	0.206	0.0181	2	6.7	0.374	2.75
CVD-0015012			002	CVD-0015012-002	ALP-POS-869ac754-1					0.206	0.0181	2	6.7	0.374	2.75
CVD-0015012			003	CVD-0015012-003	ALP-POS-869ac754-1					0.206	0.0181	2	6.7	0.374	2.75
CVD-0015022			001	CVD-0015022-001	ALP-UNI-3735e77e-2	Z4897373675	H2870620	2021-02-02	0.266	0.265	0.000917	2	6.6	0.368	2.64								2021-02-15				60		1	27.9		1	0.465	Enamine
CVD-0015022			001	CVD-0015022-001	ALP-UNI-3735e77e-2	Z4897373675	H2870620	2021-01-26	0.265	0.265	0.000917	2	6.6	0.368	2.64
CVD-0015022			002	CVD-0015022-002	ALP-UNI-3735e77e-2					0.265	0.000917	2	6.6	0.368	2.64
CVD-0015030			001	CVD-0015030-001	RAL-THA-2d450e86-6	Z4897371022	H2865973	2021-02-02	0.353	0.375	0.0302	2	6.4	0.409	2.86								2021-02-15				6		1	258		1	4.3	Enamine
CVD-0015030			001	CVD-0015030-001	RAL-THA-2d450e86-6	Z4897371022	H2865973	2021-01-26	0.396	0.375	0.0302	2	6.4	0.409	2.86
CVD-0015038			001	CVD-0015038-001	RAL-THA-2d450e86-14	Z4897371024	H2863890	2021-02-02	0.398	0.383	0.0218	2	6.4	0.408	2.85								2021-02-15				16		1	103		1	1.71	Enamine
CVD-0015038			001	CVD-0015038-001	RAL-THA-2d450e86-14	Z4897371024	H2863890	2021-01-26	0.368	0.383	0.0218	2	6.4	0.408	2.85
CVD-0015040			001	CVD-0015040-001	RAL-THA-2d450e86-16	Z4897371027	H2863614	2021-01-26	0.569	0.569		1	6.2	0.397	3.14								2021-02-15				33		1	51		1	0.85	Enamine
CVD-0015041			001	CVD-0015041-001	RAL-THA-2d450e86-17	Z4896259324	H2863733	2021-02-02	0.43	0.431	0.000839	2	6.4	0.387	3.09								2021-02-15				10		1	161		1	2.68	Enamine
CVD-0015041			001	CVD-0015041-001	RAL-THA-2d450e86-17	Z4896259324	H2863733	2021-01-26	0.431	0.431	0.000839	2	6.4	0.387	3.09
CVD-0015041			002	CVD-0015041-002	RAL-THA-2d450e86-17					0.431	0.000839	2	6.4	0.387	3.09
CVD-0015066			001	CVD-0015066-001	RAL-THA-05e671eb-10	Z4897373676	H2873913	2021-02-10	0.161	0.186	0.0352	2	6.7	0.377	3.26																				2021-05-05							10.8		1	0.18	NCATS
CVD-0015066			001	CVD-0015066-001	RAL-THA-05e671eb-10	Z4897373676	H2873913	2021-02-02	0.21	0.186	0.0352	2	6.7	0.377	3.26
CVD-0015066			002	CVD-0015066-002	RAL-THA-05e671eb-10					0.186	0.0352	2	6.7	0.377	3.26
CVD-0015066			003	CVD-0015066-003	RAL-THA-05e671eb-10					0.186	0.0352	2	6.7	0.377	3.26
CVD-0015332			001	CVD-0015332-001	MAT-POS-e69ad64a-2	Z4906876442	H2911874	2021-02-23	0.0322	0.0416	0.0133	2	7.4	0.383	3.95																				2021-05-05							4.7		1	0.0783	NCATS
CVD-0015332			001	CVD-0015332-001	MAT-POS-e69ad64a-2	Z4906876442	H2911874	2021-02-18	0.0511	0.0416	0.0133	2	7.4	0.383	3.95
CVD-0015358			001	CVD-0015358-001	EDG-MED-5d232de5-1	Z4906876471	H2877390	2021-02-10	0.321	0.322	0.00187	2	6.5	0.364	3.02	2021-03-25	3.42	3.4	0.0384	2															2021-05-05							10.2		1	0.17	NCATS	2021-03-25
CVD-0015358			001	CVD-0015358-001	EDG-MED-5d232de5-1	Z4906876471	H2877390	2021-02-02	0.324	0.322	0.00187	2	6.5	0.364	3.02	2021-03-25	3.37	3.4	0.0384	2
CVD-0015361			001	CVD-0015361-001	EDG-MED-5d232de5-4	Z4906876479	H2879429	2021-02-02	0.355	0.355		1	6.4	0.334	3.86																				2021-05-05							9.6		1	0.16	NCATS
CVD-0015362			001	CVD-0015362-001	EDG-MED-5d232de5-5	Z4906876485	H2887734	2021-02-10	0.246	0.246		1	6.6	0.37	3.01																				2021-05-05							3.5		1	0.0583	NCATS
CVD-0015380			001	CVD-0015380-001	MAT-POS-f9802937-7	Z4860890017	H2849587	2021-02-10	0.207	0.227	0.0285	2	6.6	0.358	3.47	2021-03-25	3.66	3.59	0.102	2															2021-05-05							9.1		1	0.152	NCATS	2021-03-25
CVD-0015380			001	CVD-0015380-001	MAT-POS-f9802937-7	Z4860890017	H2849587	2021-02-02	0.247	0.227	0.0285	2	6.6	0.358	3.47	2021-03-25	3.52	3.59	0.102	2
CVD-0015381			001	CVD-0015381-001	MAT-POS-f9802937-8	Z4909940780	H2933413	2021-06-09	0.0474	0.0474		1	7.3	0.41	3.76	2021-03-25	3.4	3.47	0.106	2	2022-08-03	3.8	2022-08-03				165	0	2	8.4	0	2	0.14	Novartis	2022-08-03				237	0	2	5.9	0	2	0.0983	Novartis	2021-07-21
CVD-0015381			001	CVD-0015381-001	MAT-POS-f9802937-8	Z4909940780	H2933413	2021-03-01	< 0.0500	0.0474		1	7.3	0.41	3.76	2021-03-25	3.54	3.47	0.106	2	2022-08-03	3.8	2022-08-03				165	0	2	8.4	0	2	0.14	Novartis	2022-08-03				237	0	2	5.9	0	2	0.0983	Novartis	2021-03-25
CVD-0015381			001	CVD-0015381-001	MAT-POS-f9802937-8	Z4909940780	H2933413			0.0474		1	7.3	0.41	3.76								2021-07-21				160	3.32	2	10.8	0.224	2	0.18	TCG	2021-07-21				162	5.4	2	10.7	0.357	2	0.178	TCG
CVD-0015381			001	CVD-0015381-001	MAT-POS-f9802937-8	Z4909940780	H2933413			0.0474		1	7.3	0.41	3.76								2021-03-15				40		1	41.9		1	0.698	Enamine	2021-05-05							7.4		1	0.123	NCATS
CVD-0015381			001	CVD-0015381-001	MAT-POS-f9802937-8	Z4909940780	H2933413			0.0474		1	7.3	0.41	3.76
CVD-0015381			001	CVD-0015381-001	MAT-POS-f9802937-8	Z4909940780	H2933413			0.0474		1	7.3	0.41	3.76
CVD-0015381			002	CVD-0015381-002	MAT-POS-f9802937-8					0.0474		1	7.3	0.41	3.76
CVD-0015847			001	CVD-0015847-001	ALP-POS-fe871b40-2	Z4917828875	H3000265	2021-03-22	0.242	0.242		1	6.6	0.356	3.8																				2021-07-15	52.6	0.495	2				33	0.354	2	0.549	DNDi
CVD-0015858			001	CVD-0015858-001	ALP-POS-fe871b40-16	Z4917828871	H3042997	2021-08-08	0.356	0.276	0.113	2	6.6	0.353	3.41																				2021-07-15	45.2	4.24	2				38.5	3.54	2	0.642	DNDi
CVD-0015858			001	CVD-0015858-001	ALP-POS-fe871b40-16	Z4917828871	H3042997	2021-04-11	0.196	0.276	0.113	2	6.6	0.353	3.41
CVD-0015858			002	CVD-0015858-002	ALP-POS-fe871b40-16					0.276	0.113	2	6.6	0.353	3.41
CVD-0016321			001	CVD-0016321-001	MAT-POS-3b97339c-2	Z4917302750	H2911272	2021-02-18	0.473	0.473		1	6.3	0.354	3.92	2021-03-25	2.64	2.6	0.0611	2																											2021-03-25
CVD-0016321			001	CVD-0016321-001	MAT-POS-3b97339c-2	Z4917302750	H2911272			0.473		1	6.3	0.354	3.92	2021-03-25	2.56	2.6	0.0611	2
CVD-0016447			001	CVD-0016447-001	MAT-POS-a13804f0-3	Z4926799060	H2958955	2021-10-12	0.143	0.12	0.032	2	6.9	0.388	3.44	2021-03-25	3.48	3.43	0.0739	2															2021-05-05							18		1	0.3	NCATS	2021-03-25
CVD-0016447			001	CVD-0016447-001	MAT-POS-a13804f0-3	Z4926799060	H2958955	2021-03-01	0.0977	0.12	0.032	2	6.9	0.388	3.44	2021-03-25	3.37	3.43	0.0739	2
CVD-0016452			001	CVD-0016452-001	EDJ-MED-611d11e7-4	Z4943083650	H3049840	2021-11-16	0.297	0.164	0.095	4	6.8	0.352	3.49																				2021-07-15	202	7.14	2				8.6	0.283	2	0.143	DNDi
CVD-0016452			001	CVD-0016452-001	EDJ-MED-611d11e7-4	Z4943083650	H3049840	2021-10-12	0.16	0.164	0.095	4	6.8	0.352	3.49
CVD-0016452			001	CVD-0016452-001	EDJ-MED-611d11e7-4	Z4943083650	H3049840	2021-05-03	0.118	0.164	0.095	4	6.8	0.352	3.49
CVD-0016452			001	CVD-0016452-001	EDJ-MED-611d11e7-4	Z4943083650	H3049840	2021-04-20	0.0795	0.164	0.095	4	6.8	0.352	3.49
CVD-0016452			002	CVD-0016452-002	PET-UNK-bcc8fd08-2					0.164	0.095	4	6.8	0.352	3.49
CVD-0016455			001	CVD-0016455-001	EDJ-MED-611d11e7-7	Z4943083653	H3055087	2022-09-01	0.0853	0.0743	0.0122	3	7.1	0.356	4.13						2022-08-03	3.4	2022-08-03				102		1	13.6		1	0.227	Novartis	2022-08-03				193		1	7.2		1	0.12	Novartis
CVD-0016455			001	CVD-0016455-001	EDJ-MED-611d11e7-7	Z4943083653	H3055087	2021-10-12	0.0765	0.0743	0.0122	3	7.1	0.356	4.13
CVD-0016455			001	CVD-0016455-001	EDJ-MED-611d11e7-7	Z4943083653	H3055087	2021-05-10	0.0612	0.0743	0.0122	3	7.1	0.356	4.13
CVD-0016468			001	CVD-0016468-001	MAT-POS-dd3ad2b5-4	Z4943083708	H2996716	2021-03-22	0.207	0.207		1	6.7	0.334	4.82																				2021-07-15	59	1.91	2				29.4	0.99	2	0.49	DNDi
CVD-0016483			001	CVD-0016483-001	ALP-UNI-8d415491-2	Z4949474110	H3020603	2021-04-11	0.245	0.239	0.0082	2	6.6	0.371	2.59						2022-08-03	3.9	2022-08-03				427		1	3.2		1	0.0533	Novartis	2022-08-03				692		1	2		1	0.0333	Novartis
CVD-0016483			001	CVD-0016483-001	ALP-UNI-8d415491-2	Z4949474110	H3020603	2021-04-05	0.234	0.239	0.0082	2	6.6	0.371	2.59																				2021-07-15				692		1	2		1	0.0333	Novartis
CVD-0016486			001	CVD-0016486-001	ALP-UNI-8d415491-5	Z4943083745	H2998208	2021-03-22	0.526	0.526		1	6.3	0.303	3.87						2022-08-03	3.1	2022-08-03				185		1	7.5		1	0.125	Novartis	2022-08-03				434		1	3.2		1	0.0533	Novartis
CVD-0016505			001	CVD-0016505-001	MAT-POS-932d1078-3	Z4930326913	H2974089	2022-09-01	0.237	0.212	0.0784	4	6.7	0.346	3.84								2021-07-21				25.3	0.901	2	68.6	2.45	2	1.14	TCG	2021-07-21				70.1	1.25	2	24.7	0.441	2	0.412	TCG	2021-07-21
CVD-0016505			001	CVD-0016505-001	MAT-POS-932d1078-3	Z4930326913	H2974089	2021-03-15	0.143	0.212	0.0784	4	6.7	0.346	3.84
CVD-0016505			001	CVD-0016505-001	MAT-POS-932d1078-3	Z4930326913	H2974089	2021-03-09	0.312	0.212	0.0784	4	6.7	0.346	3.84
CVD-0016505			001	CVD-0016505-001	MAT-POS-932d1078-3	Z4930326913	H2974089	2021-03-08	0.156	0.212	0.0784	4	6.7	0.346	3.84
CVD-0016619			001	CVD-0016619-001	MAT-POS-3ccb8ef6-1	Z4943052515	H2978000	2021-03-15	0.288	0.288		1	6.5	0.382	3.78								2021-07-21				20.7	1.89	2	84.2	7.72	2	1.4	TCG	2021-07-21				107	0.675	2	16.2	0.103	2	0.271	TCG	2021-07-21
CVD-0016619			001	CVD-0016619-001	MAT-POS-3ccb8ef6-1	Z4943052515	H2978000			0.288		1	6.5	0.382	3.78
CVD-0016690			001	CVD-0016690-001	MAT-POS-993cdc78-1	Z4930326916	H3000881	2021-03-22	0.124	0.124		1	6.9	0.358	3.61								2021-07-21				41.3	0.639	2	42	0.65	2	0.699	TCG	2021-07-21				72.5	0.882	2	23.9	0.29	2	0.398	TCG	2021-07-21
CVD-0016690			001	CVD-0016690-001	MAT-POS-993cdc78-1	Z4930326916	H3000881			0.124		1	6.9	0.358	3.61
CVD-0016870			001	CVD-0016870-001	MAT-POS-96f51285-1	Z4943083740	H3005125	2021-04-11	0.12	0.118	0.00296	2	6.9	0.346	3.93						2022-08-03	3.4													2021-07-15	176	1.98	2				9.85	0.0707	2	0.164	DNDi
CVD-0016870			001	CVD-0016870-001	MAT-POS-96f51285-1	Z4943083740	H3005125	2021-04-05	0.116	0.118	0.00296	2	6.9	0.346	3.93
CVD-0016871			001	CVD-0016871-001	MAT-POS-96f51285-2	Z4943083746	H3005128	2021-04-11	0.423	0.424	0.0023	2	6.4	0.297	4.38																				2021-07-15	227	3.75	2				7.65	0.0707	2	0.128	DNDi
CVD-0016871			001	CVD-0016871-001	MAT-POS-96f51285-2	Z4943083746	H3005128	2021-04-05	0.426	0.424	0.0023	2	6.4	0.297	4.38
CVD-0016872			001	CVD-0016872-001	MAT-POS-96f51285-3	Z4943083738	H3005127	2021-04-11	0.114	0.107	0.00944	2	7	0.361	3.65																				2021-07-15	167	3.32	2				10.4	0.212	2	0.172	DNDi
CVD-0016872			001	CVD-0016872-001	MAT-POS-96f51285-3	Z4943083738	H3005127	2021-04-05	0.101	0.107	0.00944	2	7	0.361	3.65
CVD-0016885			001	CVD-0016885-001	MAT-POS-e6dd326d-13	Z4973373638	H3089891	2021-05-10	0.603	0.603		1	6.2	0.272	4.17						2022-08-03	2.7	2022-08-03				192		1	7.2		1	0.12	Novartis	2022-08-03				700		1	2		1	0.0333	Novartis
CVD-0016885			001	CVD-0016885-001	MAT-POS-e6dd326d-13	Z4973373638	H3089891			0.603		1	6.2	0.272	4.17																				2021-07-15				700		1	1.98		1	0.033	Novartis
CVD-0016897			001	CVD-0016897-001	MAT-POS-4223bc15-2	Z4973388857	H3071925	2021-05-10	0.156	0.14	0.0227	2	6.9	0.32	5						2022-08-03	2.8	2022-08-03				315		1	4.4		1	0.0733	Novartis	2022-08-03				700		1	2		1	0.0333	Novartis
CVD-0016897			001	CVD-0016897-001	MAT-POS-4223bc15-2	Z4973388857	H3071925	2021-04-27	0.124	0.14	0.0227	2	6.9	0.32	5																				2021-07-21				295	3.41	2	5.88	0.0679	2	0.0979	TCG
CVD-0016897			001	CVD-0016897-001	MAT-POS-4223bc15-2	Z4973388857	H3071925			0.14	0.0227	2	6.9	0.32	5																				2021-07-15				700		1	1.98		1	0.033	Novartis
CVD-0016899			001	CVD-0016899-001	MAT-POS-4223bc15-4	Z4973388879	H3086569	2021-05-10	0.214	0.213	0.00261	2	6.7	0.301	4.7						2022-08-03	2.3	2022-08-03				345		1	4		1	0.0667	Novartis	2022-08-03				700		1	2		1	0.0333	Novartis
CVD-0016899			001	CVD-0016899-001	MAT-POS-4223bc15-4	Z4973388879	H3086569	2021-05-03	0.211	0.213	0.00261	2	6.7	0.301	4.7																				2021-07-15				700		1	1.98		1	0.033	Novartis
CVD-0016906			001	CVD-0016906-001	MAT-POS-4223bc15-11	Z4973388925	H3086624	2022-09-01	0.0806	0.0613	0.0168	3	7.2	0.306	4.59						2022-08-03	3.5	2022-08-03				700		1	2		1	0.0333	Novartis	2022-08-03				700		1	2		1	0.0333	Novartis
CVD-0016906			001	CVD-0016906-001	MAT-POS-4223bc15-11	Z4973388925	H3086624	2021-05-10	0.0523	0.0613	0.0168	3	7.2	0.306	4.59																				2021-07-15				700		1	1.98		1	0.033	Novartis
CVD-0016906			001	CVD-0016906-001	MAT-POS-4223bc15-11	Z4973388925	H3086624	2021-05-03	0.0509	0.0613	0.0168	3	7.2	0.306	4.59
CVD-0016909			001	CVD-0016909-001	MAT-POS-4223bc15-14	Z5047758739	H3158098			0.135		1	6.9	0.301	5.33																				2021-07-21				< 14.4	0	2	> 120	0	2	> 2.00	TCG
CVD-0016909			001	CVD-0016909-001	MAT-POS-4223bc15-14	Z5047758739	H3158098	2021-06-09	0.135	0.135		1	6.9	0.301	5.33						2022-08-03	0.2	2022-08-03				10		1	139		1	2.32	Novartis	2022-08-03				10		1	139		1	2.32	Novartis
CVD-0016910			001	CVD-0016910-001	MAT-POS-4223bc15-15	Z5047758289	H3158096	2021-06-09	0.274	0.274		1	6.6	0.296	4.87						2022-08-03	1.4	2022-08-03				77		1	17.9		1	0.298	Novartis	2022-08-03				258		1	5.4		1	0.09	Novartis
CVD-0016910			001	CVD-0016910-001	MAT-POS-4223bc15-15	Z5047758289	H3158096			0.274		1	6.6	0.296	4.87																				2021-07-15				258		1	5.37		1	0.0895	Novartis
CVD-0016923			001	CVD-0016923-001	MAT-POS-4223bc15-30	Z4973388952	H3071926	2021-04-27	0.217	0.217		1	6.7	0.292	4.12						2022-08-03	2.9	2022-08-03				332		1	4.2		1	0.07	Novartis	2022-08-03				700		1	2		1	0.0333	Novartis
CVD-0016923			001	CVD-0016923-001	MAT-POS-4223bc15-30	Z4973388952	H3071926			0.217		1	6.7	0.292	4.12																				2021-07-15				700		1	1.98		1	0.033	Novartis
CVD-0017025			001	CVD-0017025-001	ALP-UNI-dbb9503d-1	Z4992038943	H3114310	2021-05-19	0.467	0.467		1	6.3	0.354	3.15						2022-08-03	3	2022-08-03				63		1	21.8		1	0.363	Novartis	2022-08-03				462		1	3		1	0.05	Novartis
CVD-0017025			001	CVD-0017025-001	ALP-UNI-dbb9503d-1	Z4992038943	H3114310			0.467		1	6.3	0.354	3.15																				2021-07-15				462		1	3		1	0.05	Novartis
CVD-0017143			001	CVD-0017143-001	MAT-POS-ec6d90b7-5	Z4987422261	H3051799	2021-10-12	0.182	0.167	0.0642	4	6.8	0.365	3.07						2022-08-03	4.2	2022-08-03				209		1	6.6		1	0.11	Novartis	2022-08-03				145		1	9.5		1	0.158	Novartis
CVD-0017143			001	CVD-0017143-001	MAT-POS-ec6d90b7-5	Z4987422261	H3051799	2021-05-10	0.145	0.167	0.0642	4	6.8	0.365	3.07
CVD-0017143			001	CVD-0017143-001	MAT-POS-ec6d90b7-5	Z4987422261	H3051799	2021-05-03	0.248	0.167	0.0642	4	6.8	0.365	3.07
CVD-0017143			001	CVD-0017143-001	MAT-POS-ec6d90b7-5	Z4987422261	H3051799	2021-04-20	0.0951	0.167	0.0642	4	6.8	0.365	3.07
CVD-0017145			001	CVD-0017145-001	MAT-POS-ec6d90b7-7	Z4987839346	H3048257	2021-05-10	0.24	0.254	0.122	3	6.6	0.355	2.98								2021-07-21				66	6.31	2	26.4	2.52	2	0.439	TCG	2021-07-21				228	9.49	2	7.62	0.317	2	0.127	TCG	2021-07-21
CVD-0017145			001	CVD-0017145-001	MAT-POS-ec6d90b7-7	Z4987839346	H3048257	2021-05-03	0.382	0.254	0.122	3	6.6	0.355	2.98
CVD-0017145			001	CVD-0017145-001	MAT-POS-ec6d90b7-7	Z4987839346	H3048257	2021-04-20	0.14	0.254	0.122	3	6.6	0.355	2.98
CVD-0017233			001	CVD-0017233-001	MAT-POS-14f31916-3	Z5028563696	H3175123	2021-06-13	0.571	0.571		1	6.2	0.324	3.82						2022-08-03	3	2022-08-03				24		1	58.9		1	0.982	Novartis	2022-08-03				108		1	12.8		1	0.213	Novartis
CVD-0017354			001	CVD-0017354-001	EDJ-MED-1981ceba-2	Z5018905135	H3157801	2021-11-24	0.245	0.158	0.0798	3	6.8	0.307	5.06						2022-08-03	2.9													2022-08-03				1000		1	1.4		1	0.0233	Novartis
CVD-0017354			001	CVD-0017354-001	EDJ-MED-1981ceba-2	Z5018905135	H3157801	2021-10-12	0.14	0.158	0.0798	3	6.8	0.307	5.06
CVD-0017354			001	CVD-0017354-001	EDJ-MED-1981ceba-2	Z5018905135	H3157801	2021-06-09	0.0888	0.158	0.0798	3	6.8	0.307	5.06
CVD-0017355			001	CVD-0017355-001	EDJ-MED-1981ceba-3	Z5018905140	H3157793	2021-10-12	0.0805	0.07	0.0149	2	7.2	0.304	5.46						2022-08-03	2.7													2022-08-03				1000		1	1.4		1	0.0233	Novartis
CVD-0017355			001	CVD-0017355-001	EDJ-MED-1981ceba-3	Z5018905140	H3157793	2021-06-09	0.0594	0.07	0.0149	2	7.2	0.304	5.46																				2021-07-21				> 578	0	2	< 3.00	0	2	< 0.0500	TCG
CVD-0017356			001	CVD-0017356-001	EDJ-MED-1981ceba-4	Z5018905145	H3157791	2021-10-12	0.0779	0.0643	0.0192	2	7.2	0.305	5.78						2022-08-03	2.4													2022-08-03				880		1	1.6		1	0.0267	Novartis
CVD-0017356			001	CVD-0017356-001	EDJ-MED-1981ceba-4	Z5018905145	H3157791	2021-06-09	0.0507	0.0643	0.0192	2	7.2	0.305	5.78
CVD-0017357			001	CVD-0017357-001	EDJ-MED-1981ceba-5	Z5018905150	H3190209	2021-06-20	0.116	0.116		1	6.9	0.286	5.23						2022-08-03	2.1	2022-08-03				700		1	2		1	0.0333	Novartis	2022-08-03				700		1	2		1	0.0333	Novartis
CVD-0017357			001	CVD-0017357-001	EDJ-MED-1981ceba-5	Z5018905150	H3190209			0.116		1	6.9	0.286	5.23																				2021-07-15				700		1	1.98		1	0.033	Novartis
CVD-0017360			001	CVD-0017360-001	MAT-POS-dc2604c4-1	Z5018905169	H3157799	2021-06-09	< 0.0500	< 0.0664	0.0231	2	> 7.2	> 0.305	> 4.75																				2021-07-21				181	1.19	2	9.57	0.0632	2	0.16	TCG
CVD-0017360			001	CVD-0017360-001	MAT-POS-dc2604c4-1	Z5018905169	H3157799	2021-07-05	0.0827	< 0.0664	0.0231	2	> 7.2	> 0.305	> 4.75						2022-08-03	2.4	2022-08-03				161		1	8.6		1	0.143	Novartis	2022-08-03				700		1	2		1	0.0333	Novartis
CVD-0017362			001	CVD-0017362-001	MAT-POS-dc2604c4-3	Z5033032682	H3158094	2021-06-09	0.169	0.169		1	6.8	0.279	5.6						2022-08-03	1.8	2022-08-03				25		1	55.4		1	0.923	Novartis	2022-08-03				25		1	55.4		1	0.923	Novartis
CVD-0017362			001	CVD-0017362-001	MAT-POS-dc2604c4-3	Z5033032682	H3158094			0.169		1	6.8	0.279	5.6																				2021-07-15				25		1	55.4		1	0.923	Novartis
CVD-0017362			002	CVD-0017362-002	MAT-POS-dc2604c4-3					0.169		1	6.8	0.279	5.6
CVD-0017398			001	CVD-0017398-001	MAT-POS-24589f88-3	Z4988872945	H3053627	2021-05-10	0.141	0.141		1	6.8	0.342	4.98						2022-08-03	2.2	2022-08-03				33		1	42.5		1	0.708	Novartis	2022-08-03				117		1	11.9		1	0.198	Novartis
CVD-0017474			001	CVD-0017474-001	ALP-POS-82da25a3-1	Z5028050406	H3149347	2021-06-09	1.4	1.4		1	5.9	0.315	3.29						2022-08-03	2.2													2022-08-03				55		1	25		1	0.417	Novartis
CVD-0018240			001	CVD-0018240-001	MAT-POS-8695a11f-3	Z5068830345	H3215676	2021-06-30	0.738	0.738		1	6.1	0.358	3.6						2022-08-03	2.5													2022-08-03				62		1	22.5		1	0.375	Novartis
CVD-0018692			001	CVD-0018692-001	MAT-POS-e194df51-1	Z5129808241	H3294977	2021-08-17	0.0368	0.0368		1	7.4	0.315	5.01						2022-08-03	2.5	2022-08-03				152	0	2	9.1	0	2	0.152	Novartis	2022-08-03				604	0	2	2.4	0	2	0.04	Novartis
CVD-0018692			001	CVD-0018692-001	MAT-POS-e194df51-1	Z5129808241	H3294977	2021-08-09	< 0.0500	0.0368		1	7.4	0.315	5.01						2022-08-03	2.5	2022-08-03				152	0	2	9.1	0	2	0.152	Novartis	2022-08-03				604	0	2	2.4	0	2	0.04	Novartis
CVD-0018692			001	CVD-0018692-001	MAT-POS-e194df51-1	Z5129808241	H3294977			0.0368		1	7.4	0.315	5.01
CVD-0018692			001	CVD-0018692-001	MAT-POS-e194df51-1	Z5129808241	H3294977			0.0368		1	7.4	0.315	5.01
CVD-0018692			002	CVD-0018692-002	MAT-POS-e194df51-1	Z5129808241	T8795065			0.0368		1	7.4	0.315	5.01
CVD-0018692			003	CVD-0018692-003	JOH-UNI-3267ef54-1					0.0368		1	7.4	0.315	5.01
CVD-0018692			004	CVD-0018692-004	JOH-UNI-3267ef54-2					0.0368		1	7.4	0.315	5.01
CVD-0018692			005	CVD-0018692-005	JOH-UNI-3267ef54-3					0.0368		1	7.4	0.315	5.01
[truncated: 175 more columns]

## Sheet: rodent_PK
Molecule Name	Structure	SMILES	Batch Name	Canonical PostEra ID	Catalog number	Batch ID	ProteaseAssay_Fluorescence_Dose-Response_Weizmann: Run Date	ProteaseAssay_Fluorescence_Dose-Response_Weizmann: Run Person	ProteaseAssay_Fluorescence_Dose-Response_Weizmann: Run Conditions	ProteaseAssay_Fluorescence_Dose-Response_Weizmann: Project Name	ProteaseAssay_Fluorescence_Dose-Response_Weizmann: Avg IC50 (uM)	ProteaseAssay_Fluorescence_Dose-Response_Weizmann: Avg IC50 (uM) Standard Deviation (±)	ProteaseAssay_Fluorescence_Dose-Response_Weizmann: Avg IC50 (uM) Count	Pharmacokinetics_IV: Run Date	Pharmacokinetics_IV: Run Conditions	Pharmacokinetics_IV: Project Name	Pharmacokinetics_IV: CRO	Pharmacokinetics_IV: Animal model	Pharmacokinetics_IV: Species	Pharmacokinetics_IV: Administration	Pharmacokinetics_IV: Animal #	Pharmacokinetics_IV: Formulation	Pharmacokinetics_IV: Dose (mg/kg)	Pharmacokinetics_IV: C0 (avg) (ng/ml) [Species: rat]	Pharmacokinetics_IV: C0 (avg) (ng/ml) [Species: rat] Standard Deviation (±)	Pharmacokinetics_IV: C0 (avg) (ng/ml) [Species: rat] Count	Pharmacokinetics_IV: C0 (avg) (ng/ml) [Species: mouse]	Pharmacokinetics_IV: C0 (avg) (ng/ml) [Species: mouse] Standard Deviation (±)	Pharmacokinetics_IV: C0 (avg) (ng/ml) [Species: mouse] Count	Pharmacokinetics_IV: C0 (avg) (ng/ml) [Species: Ø]	Pharmacokinetics_IV: C0 (avg) (ng/ml) [Species: Ø] Standard Deviation (±)	Pharmacokinetics_IV: C0 (avg) (ng/ml) [Species: Ø] Count	Pharmacokinetics_IV: Vd (avg) (L/kg) [Species: rat]	Pharmacokinetics_IV: Vd (avg) (L/kg) [Species: rat] Standard Deviation (±)	Pharmacokinetics_IV: Vd (avg) (L/kg) [Species: rat] Count	Pharmacokinetics_IV: Vd (avg) (L/kg) [Species: mouse]	Pharmacokinetics_IV: Vd (avg) (L/kg) [Species: mouse] Standard Deviation (±)	Pharmacokinetics_IV: Vd (avg) (L/kg) [Species: mouse] Count	Pharmacokinetics_IV: Vd (avg) (L/kg) [Species: Ø]	Pharmacokinetics_IV: Vd (avg) (L/kg) [Species: Ø] Standard Deviation (±)	Pharmacokinetics_IV: Vd (avg) (L/kg) [Species: Ø] Count	Pharmacokinetics_IV: CL (avg) (ml/min/kg) [Species: rat]	Pharmacokinetics_IV: CL (avg) (ml/min/kg) [Species: rat] Standard Deviation (±)	Pharmacokinetics_IV: CL (avg) (ml/min/kg) [Species: rat] Count	Pharmacokinetics_IV: CL (avg) (ml/min/kg) [Species: mouse]	Pharmacokinetics_IV: CL (avg) (ml/min/kg) [Species: mouse] Standard Deviation (±)	Pharmacokinetics_IV: CL (avg) (ml/min/kg) [Species: mouse] Count	Pharmacokinetics_IV: CL (avg) (ml/min/kg) [Species: Ø]	Pharmacokinetics_IV: CL (avg) (ml/min/kg) [Species: Ø] Standard Deviation (±)
CVD-0005777		COc1ccccc1OCCNC(=O)c1cc(=O)[nH]c2cccc(OC)c12	001	EDJ-MED-6af13d92-3	Z4511099386	H2494081	2020-08-09	Hadeer Zidane		Compounds_Made	2.03		1	2020-12-03		Compounds_Made	Enamine	Male Wistar rat	rat		Rat A	DMA – PEG400 – 20 % Captisol in saline (20%:40%:40%)	2	1470		1				7120	7150	2	2.4		1				1.14	0.997	2	63.5		1				38.5	49.5
CVD-0005777		COc1ccccc1OCCNC(=O)c1cc(=O)[nH]c2cccc(OC)c12	001	EDJ-MED-6af13d92-3	Z4511099386	H2494081					2.03		1	2020-12-03		Compounds_Made					Rat B			1470		1				7120	7150	2	2.4		1				1.14	0.997	2	63.5		1				38.5	49.5
CVD-0005777		COc1ccccc1OCCNC(=O)c1cc(=O)[nH]c2cccc(OC)c12	001	EDJ-MED-6af13d92-3	Z4511099386	H2494081					2.03		1	2020-12-03		Compounds_Made					Rat C			1470		1				7120	7150	2	2.4		1				1.14	0.997	2	63.5		1				38.5	49.5
CVD-0014805		Clc1ccc2c(c1)[C@H](C(=O)Nc1cncc3ccccc13)CCN2	001	EDJ-MED-92e193ae-1	Z4878375901	H2835821					0.23		1	2021-02-24		Compounds_Made	WuXi	Male BALB/c Mouse	mouse		M01	0.40 mg/mL in DMSO/Tween 80/PEG400/PG/Saline (5:5:30:10:50), clear solution	2				1550		1	1240	40.4	2				1.76		1	1.58	0.0424	2				70.3		1	78.6	2.03
CVD-0014805		Clc1ccc2c(c1)[C@H](C(=O)Nc1cncc3ccccc13)CCN2	001	EDJ-MED-92e193ae-1	Z4878375901	H2835821					0.23		1	2021-02-24		Compounds_Made					M02						1550		1	1240	40.4	2				1.76		1	1.58	0.0424	2				70.3		1	78.6	2.03
CVD-0014805		Clc1ccc2c(c1)[C@H](C(=O)Nc1cncc3ccccc13)CCN2	001	EDJ-MED-92e193ae-1	Z4878375901	H2835821					0.23		1	2021-02-24		Compounds_Made					M03						1550		1	1240	40.4	2				1.76		1	1.58	0.0424	2				70.3		1	78.6	2.03
CVD-0013943		CO[C@@]1(C(=O)Nc2cncc3ccccc23)CCOc2ccc(Cl)cc21	001	PET-UNK-29afea89-2	Z4906876439	H2879613					0.084	0.00481	2	2021-03-08		Compounds_Made	WuXi	Male BALB/c Mouse	mouse		M01	0.40 mg/mL in DMSO/Tween 80/PEG400/PG/Saline (5:5:30:10:50), clear solution	2				1680		1	1830	120	2				2.33		1	2.27	0.283	2				84.2		1	73.8	21.8
CVD-0013943		CO[C@@]1(C(=O)Nc2cncc3ccccc23)CCOc2ccc(Cl)cc21	001	PET-UNK-29afea89-2	Z4906876439	H2879613					0.084	0.00481	2	2021-03-08		Compounds_Made					M02						1680		1	1830	120	2				2.33		1	2.27	0.283	2				84.2		1	73.8	21.8
CVD-0013943		CO[C@@]1(C(=O)Nc2cncc3ccccc23)CCOc2ccc(Cl)cc21	001	PET-UNK-29afea89-2	Z4906876439	H2879613					0.084	0.00481	2	2021-03-08		Compounds_Made					M03						1680		1	1830	120	2				2.33		1	2.27	0.283	2				84.2		1	73.8	21.8
CVD-0013191		Clc1ccc2c(c1)[C@@H](C(=O)Nc1cncc3ccccc13)CCO2	001	MAT-POS-b3e365b9-2	Z4646694589	H2864898	2020-09-30	Hadeer Zidane		Compounds_Made	> 49.8		1	2021-04-25	IV cassette	Compounds_Made	WUXI	Male BALB/c Mouse, Fed	mouse	IV - cassette	M07	0.10 mg/mL in DMSO/Tween 80/PEG400/PG/Saline (5:5:30:10:50), clear solution	0.5				279		1	264	2.12	2				2.09		1	2.42	0.219	2				128		1	160	2.12
CVD-0013191		Clc1ccc2c(c1)[C@@H](C(=O)Nc1cncc3ccccc13)CCO2	001	MAT-POS-b3e365b9-2	Z4646694589	H2864898					> 49.8		1	2021-04-25	IV cassette	Compounds_Made					M08						279		1	264	2.12	2				2.09		1	2.42	0.219	2				128		1	160	2.12
CVD-0013191		Clc1ccc2c(c1)[C@@H](C(=O)Nc1cncc3ccccc13)CCO2	001	MAT-POS-b3e365b9-2	Z4646694589	H2864898					> 49.8		1	2021-04-25	IV cassette	Compounds_Made					M09						279		1	264	2.12	2				2.09		1	2.42	0.219	2				128		1	160	2.12
CVD-0013215		Clc1ccc2c(c1)C1(CCO2)CCCN(c2cncc3ccccc23)C1=O	002	ALP-POS-477dc5b7-5							0.489		1	2021-04-25	IV cassette	Compounds_Made	WUXI	Male BALB/c Mouse, Fed	mouse	IV - cassette	M07	0.10 mg/mL in DMSO/Tween 80/PEG400/PG/Saline (5:5:30:10:50), clear solution	0.5				361		1	332	36.8	2				2.09		1	2.38	0.29	2				77		1	98.4	2.33
CVD-0013215		Clc1ccc2c(c1)C1(CCO2)CCCN(c2cncc3ccccc23)C1=O	002	ALP-POS-477dc5b7-5							0.489		1	2021-04-25	IV cassette	Compounds_Made					M08						361		1	332	36.8	2				2.09		1	2.38	0.29	2				77		1	98.4	2.33
CVD-0013215		Clc1ccc2c(c1)C1(CCO2)CCCN(c2cncc3ccccc23)C1=O	002	ALP-POS-477dc5b7-5							0.489		1	2021-04-25	IV cassette	Compounds_Made					M09						361		1	332	36.8	2				2.09		1	2.38	0.29	2				77		1	98.4	2.33
CVD-0013558		Clc1ccc2c(c1)C(C(=O)Nc1cncc3ccccc13)CCS2(=O)=O	001	MIC-UNK-91acba05-3	Z4909940759	H2996721					0.288		1	2021-04-25	IV cassette	Compounds_Made	WUXI	Male BALB/c Mouse, Fed	mouse	IV - cassette	M01	0.10 mg/mL in DMSO/Tween 80/PEG400/PG/Saline (5:5:30:10:50), clear solution	0.5				460		1	586	18.4	2				1.09		1	0.972	0.0672	2				41.3		1	38.6	5.3
CVD-0013558		Clc1ccc2c(c1)C(C(=O)Nc1cncc3ccccc13)CCS2(=O)=O	001	MIC-UNK-91acba05-3	Z4909940759	H2996721					0.288		1	2021-04-25	IV cassette	Compounds_Made					M02						460		1	586	18.4	2				1.09		1	0.972	0.0672	2				41.3		1	38.6	5.3
CVD-0013558		Clc1ccc2c(c1)C(C(=O)Nc1cncc3ccccc13)CCS2(=O)=O	001	MIC-UNK-91acba05-3	Z4909940759	H2996721					0.288		1	2021-04-25	IV cassette	Compounds_Made					M03						460		1	586	18.4	2				1.09		1	0.972	0.0672	2				41.3		1	38.6	5.3
CVD-0013943		CO[C@@]1(C(=O)Nc2cncc3ccccc23)CCOc2ccc(Cl)cc21	001	PET-UNK-29afea89-2	Z4906876439	H2879613					0.084	0.00481	2	2021-04-25	IV cassette	Compounds_Made	WUXI	Male BALB/c Mouse, Fed	mouse	IV - cassette	M04	0.10 mg/mL in DMSO/Tween 80/PEG400/PG/Saline (5:5:30:10:50), clear solution	0.5				402		1	412	46	2				1.66		1	1.94	0.0707	2				73		1	73.6	5.3
CVD-0013943		CO[C@@]1(C(=O)Nc2cncc3ccccc23)CCOc2ccc(Cl)cc21	001	PET-UNK-29afea89-2	Z4906876439	H2879613					0.084	0.00481	2	2021-04-25	IV cassette	Compounds_Made					M05						402		1	412	46	2				1.66		1	1.94	0.0707	2				73		1	73.6	5.3
CVD-0013943		CO[C@@]1(C(=O)Nc2cncc3ccccc23)CCOc2ccc(Cl)cc21	001	PET-UNK-29afea89-2	Z4906876439	H2879613					0.084	0.00481	2	2021-04-25	IV cassette	Compounds_Made					M06						402		1	412	46	2				1.66		1	1.94	0.0707	2				73		1	73.6	5.3
CVD-0014233		CS(=O)(=O)c1ccc2cncc(NC(=O)C3CCOc4ccc(Cl)cc43)c2c1	001	BEN-DND-c852c98b-5	Z4765682192	H2858816	2021-01-26	Hadeer Zidane		Compounds_Made	0.964		1	2021-04-25	IV cassette	Compounds_Made	WUXI	Male BALB/c Mouse, Fed	mouse	IV - cassette	M07	0.10 mg/mL in DMSO/Tween 80/PEG400/PG/Saline (5:5:30:10:50), clear solution	0.5				495		1	416	12	2				1.34		1	1.81	0.523	2				42.6		1	49.5	3.39
CVD-0014233		CS(=O)(=O)c1ccc2cncc(NC(=O)C3CCOc4ccc(Cl)cc43)c2c1	001	BEN-DND-c852c98b-5	Z4765682192	H2858816					0.964		1	2021-04-25	IV cassette	Compounds_Made					M08						495		1	416	12	2				1.34		1	1.81	0.523	2				42.6		1	49.5	3.39
CVD-0014233		CS(=O)(=O)c1ccc2cncc(NC(=O)C3CCOc4ccc(Cl)cc43)c2c1	001	BEN-DND-c852c98b-5	Z4765682192	H2858816					0.964		1	2021-04-25	IV cassette	Compounds_Made					M09						495		1	416	12	2				1.34		1	1.81	0.523	2				42.6		1	49.5	3.39
CVD-0014504		Clc1ccc2c(c1)[C@@H](C(=O)Nc1cncc3ccncc13)CCO2	001	ALP-POS-ce760d3f-3	Z4905034161	H2858743	2021-02-02	Hadeer Zidane		Compounds_Made	0.991		1	2021-04-25	IV cassette	Compounds_Made	WUXI	Male BALB/c Mouse, Fed	mouse	IV - cassette	M04	0.10 mg/mL in DMSO/Tween 80/PEG400/PG/Saline (5:5:30:10:50), clear solution	0.5				525		1	604	19.8	2				1.01		1	1	0.0813	2				73.5		1	68.7	3.11
CVD-0014504		Clc1ccc2c(c1)[C@@H](C(=O)Nc1cncc3ccncc13)CCO2	001	ALP-POS-ce760d3f-3	Z4905034161	H2858743					0.991		1	2021-04-25	IV cassette	Compounds_Made					M05						525		1	604	19.8	2				1.01		1	1	0.0813	2				73.5		1	68.7	3.11
CVD-0014504		Clc1ccc2c(c1)[C@@H](C(=O)Nc1cncc3ccncc13)CCO2	001	ALP-POS-ce760d3f-3	Z4905034161	H2858743					0.991		1	2021-04-25	IV cassette	Compounds_Made					M06						525		1	604	19.8	2				1.01		1	1	0.0813	2				73.5		1	68.7	3.11
CVD-0014805		Clc1ccc2c(c1)[C@H](C(=O)Nc1cncc3ccccc13)CCN2	001	EDJ-MED-92e193ae-1	Z4878375901	H2835821	2021-01-11	Hadeer Zidane		Compounds_Made	0.23		1	2021-04-25	IV cassette	Compounds_Made	WUXI	Male BALB/c Mouse, Fed	mouse	IV - cassette	M04	0.10 mg/mL in DMSO/Tween 80/PEG400/PG/Saline (5:5:30:10:50), clear solution	0.5				425		1	414	14.8	2				1.16		1	1.3	0.12	2				73		1	74.8	1.77
CVD-0014805		Clc1ccc2c(c1)[C@H](C(=O)Nc1cncc3ccccc13)CCN2	001	EDJ-MED-92e193ae-1	Z4878375901	H2835821					0.23		1	2021-04-25	IV cassette	Compounds_Made					M05						425		1	414	14.8	2				1.16		1	1.3	0.12	2				73		1	74.8	1.77
CVD-0014805		Clc1ccc2c(c1)[C@H](C(=O)Nc1cncc3ccccc13)CCN2	001	EDJ-MED-92e193ae-1	Z4878375901	H2835821					0.23		1	2021-04-25	IV cassette	Compounds_Made					M06						425		1	414	14.8	2				1.16		1	1.3	0.12	2				73		1	74.8	1.77
CVD-0015358		Fc1ccc2cncc(NC(=O)[C@@H]3CCOc4ccc(Cl)cc43)c2c1	001	EDG-MED-5d232de5-1	Z4906876471	H2877390	2021-02-02	Hadeer Zidane		Compounds_Made	0.322	0.00187	2	2021-04-25	IV cassette	Compounds_Made	WUXI	Male BALB/c Mouse, Fed	mouse	IV - cassette	M07	0.10 mg/mL in DMSO/Tween 80/PEG400/PG/Saline (5:5:30:10:50), clear solution	0.5				324		1	240	10.6	2				2.45		1	2.7	0.544	2				108		1	134	0.707
CVD-0015358		Fc1ccc2cncc(NC(=O)[C@@H]3CCOc4ccc(Cl)cc43)c2c1	001	EDG-MED-5d232de5-1	Z4906876471	H2877390					0.322	0.00187	2	2021-04-25	IV cassette	Compounds_Made					M08						324		1	240	10.6	2				2.45		1	2.7	0.544	2				108		1	134	0.707
CVD-0015358		Fc1ccc2cncc(NC(=O)[C@@H]3CCOc4ccc(Cl)cc43)c2c1	001	EDG-MED-5d232de5-1	Z4906876471	H2877390					0.322	0.00187	2	2021-04-25	IV cassette	Compounds_Made					M09						324		1	240	10.6	2				2.45		1	2.7	0.544	2				108		1	134	0.707
CVD-0015380		COc1ccc2cncc(NC(=O)C3CCOc4ccc(Cl)cc43)c2c1	001	MAT-POS-f9802937-7	Z4860890017	H2849587	2021-02-02	Hadeer Zidane		Compounds_Made	0.227	0.0285	2	2021-04-25	IV cassette	Compounds_Made	WUXI	Male BALB/c Mouse, Fed	mouse	IV - cassette	M07	0.10 mg/mL in DMSO/Tween 80/PEG400/PG/Saline (5:5:30:10:50), clear solution	0.5				736		1	549	103	2				0.704		1	0.746	0.151	2				36		1	45.2	3.11
CVD-0015380		COc1ccc2cncc(NC(=O)C3CCOc4ccc(Cl)cc43)c2c1	001	MAT-POS-f9802937-7	Z4860890017	H2849587					0.227	0.0285	2	2021-04-25	IV cassette	Compounds_Made					M08						736		1	549	103	2				0.704		1	0.746	0.151	2				36		1	45.2	3.11
CVD-0015380		COc1ccc2cncc(NC(=O)C3CCOc4ccc(Cl)cc43)c2c1	001	MAT-POS-f9802937-7	Z4860890017	H2849587					0.227	0.0285	2	2021-04-25	IV cassette	Compounds_Made					M09						736		1	549	103	2				0.704		1	0.746	0.151	2				36		1	45.2	3.11
CVD-0016447		Fc1cc2c(cc1Cl)[C@H](C(=O)Nc1cncc3ccccc13)CCO2	001	MAT-POS-a13804f0-3	Z4926799060	H2958955	2021-03-01	Hadeer Zidane		Compounds_Made	0.12	0.032	2	2021-04-25	IV cassette	Compounds_Made	WUXI	Male BALB/c Mouse, Fed	mouse	IV - cassette	M04	0.10 mg/mL in DMSO/Tween 80/PEG400/PG/Saline (5:5:30:10:50), clear solution	0.5				301		1	346	72.1	2				2.08		1	1.85	0.0212	2				136		1	123	14.1
CVD-0016447		Fc1cc2c(cc1Cl)[C@H](C(=O)Nc1cncc3ccccc13)CCO2	001	MAT-POS-a13804f0-3	Z4926799060	H2958955					0.12	0.032	2	2021-04-25	IV cassette	Compounds_Made					M05						301		1	346	72.1	2				2.08		1	1.85	0.0212	2				136		1	123	14.1
CVD-0016447		Fc1cc2c(cc1Cl)[C@H](C(=O)Nc1cncc3ccccc13)CCO2	001	MAT-POS-a13804f0-3	Z4926799060	H2958955					0.12	0.032	2	2021-04-25	IV cassette	Compounds_Made					M06						301		1	346	72.1	2				2.08		1	1.85	0.0212	2				136		1	123	14.1
CVD-0016468		CS(=O)(=O)N1CC(C(=O)Nc2cncc3ccccc23)c2cc(Cl)ccc2C1	001	MAT-POS-dd3ad2b5-4	Z4943083708	H2996716	2021-03-22	Hadeer Zidane		Compounds_Made	0.207		1	2021-04-25	IV cassette	Compounds_Made	WUXI	Male BALB/c Mouse, Fed	mouse	IV - cassette	M01	0.10 mg/mL in DMSO/Tween 80/PEG400/PG/Saline (5:5:30:10:50), clear solution	0.5				399		1	588	31.1	2				1.4		1	1.06	0.00707	2				64.9		1	59	8.13
CVD-0016468		CS(=O)(=O)N1CC(C(=O)Nc2cncc3ccccc23)c2cc(Cl)ccc2C1	001	MAT-POS-dd3ad2b5-4	Z4943083708	H2996716					0.207		1	2021-04-25	IV cassette	Compounds_Made					M02						399		1	588	31.1	2				1.4		1	1.06	0.00707	2				64.9		1	59	8.13
CVD-0016468		CS(=O)(=O)N1CC(C(=O)Nc2cncc3ccccc23)c2cc(Cl)ccc2C1	001	MAT-POS-dd3ad2b5-4	Z4943083708	H2996716					0.207		1	2021-04-25	IV cassette	Compounds_Made					M03						399		1	588	31.1	2				1.4		1	1.06	0.00707	2				64.9		1	59	8.13
CVD-0016469		CNC(=O)N1CC(C(=O)Nc2cncc3ccccc23)c2cc(Cl)ccc2C1	001	MAT-POS-dd3ad2b5-5	Z4943083709	H2999570	2021-03-22	Hadeer Zidane		Compounds_Made	0.272		1	2021-04-25	IV cassette	Compounds_Made	WUXI	Male BALB/c Mouse, Fed	mouse	IV - cassette	M01	0.10 mg/mL in DMSO/Tween 80/PEG400/PG/Saline (5:5:30:10:50), clear solution	0.5				328		1	570	12	2				1.32		1	0.896	0.0134	2				80.4		1	68.2	13.2
CVD-0016469		CNC(=O)N1CC(C(=O)Nc2cncc3ccccc23)c2cc(Cl)ccc2C1	001	MAT-POS-dd3ad2b5-5	Z4943083709	H2999570					0.272		1	2021-04-25	IV cassette	Compounds_Made					M02						328		1	570	12	2				1.32		1	0.896	0.0134	2				80.4		1	68.2	13.2
CVD-0016469		CNC(=O)N1CC(C(=O)Nc2cncc3ccccc23)c2cc(Cl)ccc2C1	001	MAT-POS-dd3ad2b5-5	Z4943083709	H2999570					0.272		1	2021-04-25	IV cassette	Compounds_Made					M03						328		1	570	12	2				1.32		1	0.896	0.0134	2				80.4		1	68.2	13.2
CVD-0016505		CO[C@@]1(C(=O)Nc2cncc3ccccc23)CCOc2c(F)cc(F)cc21	001	MAT-POS-932d1078-3	Z4930326913	H2974089					0.212	0.0784	4	2021-04-25	IV cassette	Compounds_Made	WUXI	Male BALB/c Mouse, Fed	mouse	IV - cassette	M01	0.10 mg/mL in DMSO/Tween 80/PEG400/PG/Saline (5:5:30:10:50), clear solution	0.5				288		1	394	7.78	2				2.44		1	1.8	0.24	2				86.2		1	77.2	9.62
CVD-0016505		CO[C@@]1(C(=O)Nc2cncc3ccccc23)CCOc2c(F)cc(F)cc21	001	MAT-POS-932d1078-3	Z4930326913	H2974089					0.212	0.0784	4	2021-04-25	IV cassette	Compounds_Made					M02						288		1	394	7.78	2				2.44		1	1.8	0.24	2				86.2		1	77.2	9.62
CVD-0016505		CO[C@@]1(C(=O)Nc2cncc3ccccc23)CCOc2c(F)cc(F)cc21	001	MAT-POS-932d1078-3	Z4930326913	H2974089					0.212	0.0784	4	2021-04-25	IV cassette	Compounds_Made					M03						288		1	394	7.78	2				2.44		1	1.8	0.24	2				86.2		1	77.2	9.62
CVD-0016619		Clc1ccc2c(c1)[C@H](C(=O)Nc1cncc3ccccc13)CNC2	001	MAT-POS-3ccb8ef6-1	Z4943052515	H2978000					0.288		1	2021-04-25	IV cassette	Compounds_Made	WUXI	Male BALB/c Mouse, Fed	mouse	IV - cassette	M01	0.10 mg/mL in DMSO/Tween 80/PEG400/PG/Saline (5:5:30:10:50), clear solution	0.5				195		1	245	11.3	2				2.07		1	1.61	0.0566	2				76.2		1	69.1	10.2
CVD-0016619		Clc1ccc2c(c1)[C@H](C(=O)Nc1cncc3ccccc13)CNC2	001	MAT-POS-3ccb8ef6-1	Z4943052515	H2978000					0.288		1	2021-04-25	IV cassette	Compounds_Made					M02						195		1	245	11.3	2				2.07		1	1.61	0.0566	2				76.2		1	69.1	10.2
CVD-0016619		Clc1ccc2c(c1)[C@H](C(=O)Nc1cncc3ccccc13)CNC2	001	MAT-POS-3ccb8ef6-1	Z4943052515	H2978000					0.288		1	2021-04-25	IV cassette	Compounds_Made					M03						195		1	245	11.3	2				2.07		1	1.61	0.0566	2				76.2		1	69.1	10.2
CVD-0016690		CO[C@]1(C(=O)Nc2cncc3ccccc23)CCOc2cc(F)c(Cl)cc21	001	MAT-POS-993cdc78-1	Z4930326916	H3000881					0.124		1	2021-04-25	IV cassette	Compounds_Made	WUXI	Male BALB/c Mouse, Fed	mouse	IV - cassette	M04	0.10 mg/mL in DMSO/Tween 80/PEG400/PG/Saline (5:5:30:10:50), clear solution	0.5				429		1	387	26.9	2				1.61		1	2.35	0.127	2				66.8		1	68.8	5.3
CVD-0016690		CO[C@]1(C(=O)Nc2cncc3ccccc23)CCOc2cc(F)c(Cl)cc21	001	MAT-POS-993cdc78-1	Z4930326916	H3000881					0.124		1	2021-04-25	IV cassette	Compounds_Made					M05						429		1	387	26.9	2				1.61		1	2.35	0.127	2				66.8		1	68.8	5.3
CVD-0016690		CO[C@]1(C(=O)Nc2cncc3ccccc23)CCOc2cc(F)c(Cl)cc21	001	MAT-POS-993cdc78-1	Z4930326916	H3000881					0.124		1	2021-04-25	IV cassette	Compounds_Made					M06						429		1	387	26.9	2				1.61		1	2.35	0.127	2				66.8		1	68.8	5.3
CVD-0011629		Clc1cccc(C2CCCN(c3cncc4ccccc34)C2=O)c1	001	PET-UNK-c9c1e0d8-3	Z4760934701	H2795809	2020-12-14	Hadeer Zidane		Compounds_Made	1.14		1	2021-05-12	IV cassette	Compounds_Made	WUXI	Male BALB/c Mouse, Fed	mouse	IV - cassette	M01	0.10 mg/mL in DMSO/Tween 80/PEG400/PG/Saline (5:5:30:10:50), clear solution	0.5				265		1	258	10.6	2				2.77		1	2.4	0.177	2				125		1	114	5.66
CVD-0011629		Clc1cccc(C2CCCN(c3cncc4ccccc34)C2=O)c1	001	PET-UNK-c9c1e0d8-3	Z4760934701	H2795809					1.14		1	2021-05-12	IV cassette	Compounds_Made					M02						265		1	258	10.6	2				2.77		1	2.4	0.177	2				125		1	114	5.66
CVD-0011629		Clc1cccc(C2CCCN(c3cncc4ccccc34)C2=O)c1	001	PET-UNK-c9c1e0d8-3	Z4760934701	H2795809					1.14		1	2021-05-12	IV cassette	Compounds_Made					M03						265		1	258	10.6	2				2.77		1	2.4	0.177	2				125		1	114	5.66
CVD-0011630		Clc1cccc(C2CCN(c3cncc4ccccc34)C2=O)c1	001	PET-UNK-c9c1e0d8-4	Z4598700239	H2935785	2020-10-11	Shirly Valter		Compounds_Made	1.27		1	2021-05-12	IV cassette	Compounds_Made	WUXI	Male BALB/c Mouse, Fed	mouse	IV - cassette	M01	0.10 mg/mL in DMSO/Tween 80/PEG400/PG/Saline (5:5:30:10:50), clear solution	0.5				280		1	287	12.7	2				2.71		1	2.2	0.262	2				114		1	100	5.52
CVD-0011630		Clc1cccc(C2CCN(c3cncc4ccccc34)C2=O)c1	001	PET-UNK-c9c1e0d8-4	Z4598700239	H2935785					1.27		1	2021-05-12	IV cassette	Compounds_Made					M02						280		1	287	12.7	2				2.71		1	2.2	0.262	2				114		1	100	5.52
CVD-0011630		Clc1cccc(C2CCN(c3cncc4ccccc34)C2=O)c1	001	PET-UNK-c9c1e0d8-4	Z4598700239	H2935785					1.27		1	2021-05-12	IV cassette	Compounds_Made					M03						280		1	287	12.7	2				2.71		1	2.2	0.262	2				114		1	100	5.52
CVD-0015323		Clc1ccc2c(c1)C1(CCN2)CCCN(c2cncc3ccccc23)C1=O	001	ALP-POS-e0fe77e5-13	Z4909940772	H3047999	2021-04-11	Hadeer Zidane		Compounds_Made	1.29		1	2021-05-12	IV cassette	Compounds_Made	WUXI	Male BALB/c Mouse, Fed	mouse	IV - cassette	M01	0.10 mg/mL in DMSO/Tween 80/PEG400/PG/Saline (5:5:30:10:50), clear solution	0.5				194		1	182	4.95	2				3.14		1	2.66	0.226	2				161		1	136	17.7
CVD-0015323		Clc1ccc2c(c1)C1(CCN2)CCCN(c2cncc3ccccc23)C1=O	001	ALP-POS-e0fe77e5-13	Z4909940772	H3047999					1.29		1	2021-05-12	IV cassette	Compounds_Made					M02						194		1	182	4.95	2				3.14		1	2.66	0.226	2				161		1	136	17.7
CVD-0015323		Clc1ccc2c(c1)C1(CCN2)CCCN(c2cncc3ccccc23)C1=O	001	ALP-POS-e0fe77e5-13	Z4909940772	H3047999					1.29		1	2021-05-12	IV cassette	Compounds_Made					M03						194		1	182	4.95	2				3.14		1	2.66	0.226	2				161		1	136	17.7
CVD-0016870		COc1ccc2cncc(NC(=O)C3(OC)CCOc4ccc(Cl)cc43)c2c1	001	MAT-POS-96f51285-1	Z4943083740	H3005125	2021-04-05	Hadeer Zidane		Compounds_Made	0.118	0.00296	2	2021-05-12	IV cassette	Compounds_Made	WUXI	Male BALB/c Mouse, Fed	mouse	IV - cassette	M01	0.10 mg/mL in DMSO/Tween 80/PEG400/PG/Saline (5:5:30:10:50), clear solution	0.5				246		1	252	10.6	2				3.52		1	2.67	0.339	2				84.9		1	77.9	4.74
CVD-0016870		COc1ccc2cncc(NC(=O)C3(OC)CCOc4ccc(Cl)cc43)c2c1	001	MAT-POS-96f51285-1	Z4943083740	H3005125					0.118	0.00296	2	2021-05-12	IV cassette	Compounds_Made					M02						246		1	252	10.6	2				3.52		1	2.67	0.339	2				84.9		1	77.9	4.74
CVD-0016870		COc1ccc2cncc(NC(=O)C3(OC)CCOc4ccc(Cl)cc43)c2c1	001	MAT-POS-96f51285-1	Z4943083740	H3005125					0.118	0.00296	2	2021-05-12	IV cassette	Compounds_Made					M03						246		1	252	10.6	2				3.52		1	2.67	0.339	2				84.9		1	77.9	4.74
CVD-0016871		COC1(C(=O)Nc2cncc3ccc(S(C)(=O)=O)cc23)CCOc2ccc(Cl)cc21	001	MAT-POS-96f51285-2	Z4943083746	H3005128	2021-04-05	Hadeer Zidane		Compounds_Made	0.424	0.0023	2	2021-05-12	IV cassette	Compounds_Made	WUXI	Male BALB/c Mouse, Fed	mouse	IV - cassette	M01	0.10 mg/mL in DMSO/Tween 80/PEG400/PG/Saline (5:5:30:10:50), clear solution	0.5				142		1	157	2.83	2				5.03		1	3.65	0.424	2				161		1	135	14.1
CVD-0016871		COC1(C(=O)Nc2cncc3ccc(S(C)(=O)=O)cc23)CCOc2ccc(Cl)cc21	001	MAT-POS-96f51285-2	Z4943083746	H3005128					0.424	0.0023	2	2021-05-12	IV cassette	Compounds_Made					M02						142		1	157	2.83	2				5.03		1	3.65	0.424	2				161		1	135	14.1
CVD-0016871		COC1(C(=O)Nc2cncc3ccc(S(C)(=O)=O)cc23)CCOc2ccc(Cl)cc21	001	MAT-POS-96f51285-2	Z4943083746	H3005128					0.424	0.0023	2	2021-05-12	IV cassette	Compounds_Made					M03						142		1	157	2.83	2				5.03		1	3.65	0.424	2				161		1	135	14.1
CVD-0015858		Clc1cc2c(cc1Cl)C(C(=O)Nc1cncc3ccccc13)CC(=O)N2	001	ALP-POS-fe871b40-16	Z4917828871	H3042997	2021-04-11	Hadeer Zidane		Compounds_Made	0.276	0.113	2	2021-05-19	IV cassette	Compounds_Made	WUXI	Male BALB/c Mouse, Fed	mouse	IV - cassette	M01	0.10 mg/mL in DMSO/Tween 80/PEG400/PG/Saline (5:5:30:10:50), clear solution	0.5				268		1	390	53	2				1.88		1	1.81	0.141	2				41.9		1	36.2	0.707
CVD-0015858		Clc1cc2c(cc1Cl)C(C(=O)Nc1cncc3ccccc13)CC(=O)N2	001	ALP-POS-fe871b40-16	Z4917828871	H3042997					0.276	0.113	2	2021-05-19	IV cassette	Compounds_Made					M02						268		1	390	53	2				1.88		1	1.81	0.141	2				41.9		1	36.2	0.707
CVD-0015858		Clc1cc2c(cc1Cl)C(C(=O)Nc1cncc3ccccc13)CC(=O)N2	001	ALP-POS-fe871b40-16	Z4917828871	H3042997					0.276	0.113	2	2021-05-19	IV cassette	Compounds_Made					M03						268		1	390	53	2				1.88		1	1.81	0.141	2				41.9		1	36.2	0.707
CVD-0016897		CN(C)S(=O)(=O)N1CC(C(=O)Nc2cncc3ccccc23)c2cc(Cl)ccc2C1	001	MAT-POS-4223bc15-2	Z4973388857	H3071925	2021-04-27	Hadeer Zidane		Compounds_Made	0.14	0.0227	2	2021-05-19	IV cassette	Compounds_Made	WUXI	Male BALB/c Mouse, Fed	mouse	IV - cassette	M01	0.10 mg/mL in DMSO/Tween 80/PEG400/PG/Saline (5:5:30:10:50), clear solution	0.5				227		1	324	51.6	2				2.17		1	1.94	0.382	2				111		1	95.4	1.2
CVD-0016897		CN(C)S(=O)(=O)N1CC(C(=O)Nc2cncc3ccccc23)c2cc(Cl)ccc2C1	001	MAT-POS-4223bc15-2	Z4973388857	H3071925					0.14	0.0227	2	2021-05-19	IV cassette	Compounds_Made					M02						227		1	324	51.6	2				2.17		1	1.94	0.382	2				111		1	95.4	1.2
CVD-0016897		CN(C)S(=O)(=O)N1CC(C(=O)Nc2cncc3ccccc23)c2cc(Cl)ccc2C1	001	MAT-POS-4223bc15-2	Z4973388857	H3071925					0.14	0.0227	2	2021-05-19	IV cassette	Compounds_Made					M03						227		1	324	51.6	2				2.17		1	1.94	0.382	2				111		1	95.4	1.2
CVD-0016898		Clc1ccc2c(c1)C(C(=O)Nc1cncc3ccccc13)CN(S(=O)(=O)C1CC1)C2	001	MAT-POS-4223bc15-3	Z4973388869	H3072582	2021-04-27	Hadeer Zidane		Compounds_Made	0.31		1	2021-05-19	IV cassette	Compounds_Made	WUXI	Male BALB/c Mouse, Fed	mouse	IV - cassette	M01	0.10 mg/mL in DMSO/Tween 80/PEG400/PG/Saline (5:5:30:10:50), clear solution	0.5				314		1	396	43.8	2				1.3		1	1.25	0.0849	2				74.5		1	69.4	0.566
CVD-0016898		Clc1ccc2c(c1)C(C(=O)Nc1cncc3ccccc13)CN(S(=O)(=O)C1CC1)C2	001	MAT-POS-4223bc15-3	Z4973388869	H3072582					0.31		1	2021-05-19	IV cassette	Compounds_Made					M02						314		1	396	43.8	2				1.3		1	1.25	0.0849	2				74.5		1	69.4	0.566
CVD-0016898		Clc1ccc2c(c1)C(C(=O)Nc1cncc3ccccc13)CN(S(=O)(=O)C1CC1)C2	001	MAT-POS-4223bc15-3	Z4973388869	H3072582					0.31		1	2021-05-19	IV cassette	Compounds_Made					M03						314		1	396	43.8	2				1.3		1	1.25	0.0849	2				74.5		1	69.4	0.566
CVD-0016913		CN(C)C(=O)N1CC(C(=O)Nc2cncc3ccccc23)c2cc(Cl)ccc2C1	001	MAT-POS-4223bc15-18	Z4973466381	H3070124	2021-04-27	Hadeer Zidane		Compounds_Made	0.275		1	2021-05-19	IV cassette	Compounds_Made	WUXI	Male BALB/c Mouse, Fed	mouse	IV - cassette	M01	0.10 mg/mL in DMSO/Tween 80/PEG400/PG/Saline (5:5:30:10:50), clear solution	0.5				220		1	270	7.78	2				1.86		1	1.67	0.0495	2				131		1	118	4.95
CVD-0016913		CN(C)C(=O)N1CC(C(=O)Nc2cncc3ccccc23)c2cc(Cl)ccc2C1	001	MAT-POS-4223bc15-18	Z4973466381	H3070124					0.275		1	2021-05-19	IV cassette	Compounds_Made					M02						220		1	270	7.78	2				1.86		1	1.67	0.0495	2				131		1	118	4.95
CVD-0016913		CN(C)C(=O)N1CC(C(=O)Nc2cncc3ccccc23)c2cc(Cl)ccc2C1	001	MAT-POS-4223bc15-18	Z4973466381	H3070124					0.275		1	2021-05-19	IV cassette	Compounds_Made					M03						220		1	270	7.78	2				1.86		1	1.67	0.0495	2				131		1	118	4.95
CVD-0017144		COc1ccc2cncc(NC(=O)[C@H]3CCNc4cc(Cl)c(Cl)cc43)c2c1	001	MAT-POS-ec6d90b7-6	Z4987839349	H3051901	2021-04-20	Hadeer Zidane		Compounds_Made	< 0.0620	0.0177	3	2021-05-19	IV cassette	Compounds_Made	WUXI	Male BALB/c Mouse, Fed	mouse	IV - cassette	M01	0.10 mg/mL in DMSO/Tween 80/PEG400/PG/Saline (5:5:30:10:50), clear solution	0.5				179		1	202	18.4	2				2.09		1	1.97	0.17	2				73.4		1	64	3.25
CVD-0017144		COc1ccc2cncc(NC(=O)[C@H]3CCNc4cc(Cl)c(Cl)cc43)c2c1	001	MAT-POS-ec6d90b7-6	Z4987839349	H3051901					< 0.0620	0.0177	3	2021-05-19	IV cassette	Compounds_Made					M02						179		1	202	18.4	2				2.09		1	1.97	0.17	2				73.4		1	64	3.25
CVD-0017144		COc1ccc2cncc(NC(=O)[C@H]3CCNc4cc(Cl)c(Cl)cc43)c2c1	001	MAT-POS-ec6d90b7-6	Z4987839349	H3051901					< 0.0620	0.0177	3	2021-05-19	IV cassette	Compounds_Made					M03						179		1	202	18.4	2				2.09		1	1.97	0.17	2				73.4		1	64	3.25
CVD-0004567		Clc1cccc(CC(=O)Nc2cnccc2C2CC2)c1	001	ALP-POS-95b75b4d-5	Z4609618505	H2586334	2020-09-08	Hadeer Zidane		Compounds_Made	7.17		1	2021-05-20	IV cassette	Compounds_Made	WUXI	Male Wistar Han Rat, Fed	rat	IV - cassette	M01	0.10 mg/mL in DMSO/Tween 80/PEG400/PG/Saline (5:5:30:10:50), clear solution	0.5	260		1				176	9.19	2	1.92		1				3.14	0.601	2	108		1				153	7.07
CVD-0004567		Clc1cccc(CC(=O)Nc2cnccc2C2CC2)c1	001	ALP-POS-95b75b4d-5	Z4609618505	H2586334					7.17		1	2021-05-20	IV cassette	Compounds_Made					M02			260		1				176	9.19	2	1.92		1				3.14	0.601	2	108		1				153	7.07
CVD-0004567		Clc1cccc(CC(=O)Nc2cnccc2C2CC2)c1	001	ALP-POS-95b75b4d-5	Z4609618505	H2586334					7.17		1	2021-05-20	IV cassette	Compounds_Made					M03			260		1				176	9.19	2	1.92		1				3.14	0.601	2	108		1				153	7.07
CVD-0016482		Clc1cc2c(cc1Cl)C(C(=O)Nc1cnccc1C1CC1)CCN2	001	ALP-UNI-8d415491-1	Z4949474107	H3020044	2021-04-05	Hadeer Zidane		Compounds_Made	0.978		1	2021-05-20	IV cassette	Compounds_Made	WUXI	Male Wistar Han Rat, Fed	rat	IV - cassette	M01	0.10 mg/mL in DMSO/Tween 80/PEG400/PG/Saline (5:5:30:10:50), clear solution	0.5	341		1				180	55.9	2	2.65		1				4.01	0.184	2	57.7		1				86.8	1.7
CVD-0016482		Clc1cc2c(cc1Cl)C(C(=O)Nc1cnccc1C1CC1)CCN2	001	ALP-UNI-8d415491-1	Z4949474107	H3020044					0.978		1	2021-05-20	IV cassette	Compounds_Made					M02			341		1				180	55.9	2	2.65		1				4.01	0.184	2	57.7		1				86.8	1.7
CVD-0016482		Clc1cc2c(cc1Cl)C(C(=O)Nc1cnccc1C1CC1)CCN2	001	ALP-UNI-8d415491-1	Z4949474107	H3020044					0.978		1	2021-05-20	IV cassette	Compounds_Made					M03			341		1				180	55.9	2	2.65		1				4.01	0.184	2	57.7		1				86.8	1.7
CVD-0016560		Clc1cccc(CC(=O)Nc2cnn3ccccc23)c1	001	JIN-POS-6dc588a4-9	Z3289090394	H3014131	2021-04-05	Hadeer Zidane		Compounds_Made	11.3		1	2021-05-20	IV cassette	Compounds_Made	WUXI	Male Wistar Han Rat, Fed	rat	IV - cassette	M01	0.10 mg/mL in DMSO/Tween 80/PEG400/PG/Saline (5:5:30:10:50), clear solution	0.5	652		1				621	103	2	1.24		1				1.44	0.375	2	39.8		1				46.6	1.7
CVD-0016560		Clc1cccc(CC(=O)Nc2cnn3ccccc23)c1	001	JIN-POS-6dc588a4-9	Z3289090394	H3014131					11.3		1	2021-05-20	IV cassette	Compounds_Made					M02			652		1				621	103	2	1.24		1				1.44	0.375	2	39.8		1				46.6	1.7
CVD-0016560		Clc1cccc(CC(=O)Nc2cnn3ccccc23)c1	001	JIN-POS-6dc588a4-9	Z3289090394	H3014131					11.3		1	2021-05-20	IV cassette	Compounds_Made					M03			652		1				621	103	2	1.24		1				1.44	0.375	2	39.8		1				46.6	1.7
CVD-0016923		Clc1ccc2c(c1)C(C(=O)Nc1cncc3ccccc13)CN(S(=O)(=O)c1ncc[nH]1)C2	001	MAT-POS-4223bc15-30	Z4973388952	H3071926	2021-04-27	Hadeer Zidane		Compounds_Made	0.217		1	2021-05-20	IV cassette	Compounds_Made	WUXI	Male Wistar Han Rat, Fed	rat	IV - cassette	M01	0.10 mg/mL in DMSO/Tween 80/PEG400/PG/Saline (5:5:30:10:50), clear solution	0.5	465		1				392	36.1	2	1.74		1				2.44	0.0636	2	38.1		1				60.4	7.64
CVD-0016923		Clc1ccc2c(c1)C(C(=O)Nc1cncc3ccccc13)CN(S(=O)(=O)c1ncc[nH]1)C2	001	MAT-POS-4223bc15-30	Z4973388952	H3071926					0.217		1	2021-05-20	IV cassette	Compounds_Made					M02			465		1				392	36.1	2	1.74		1				2.44	0.0636	2	38.1		1				60.4	7.64
CVD-0016923		Clc1ccc2c(c1)C(C(=O)Nc1cncc3ccccc13)CN(S(=O)(=O)c1ncc[nH]1)C2	001	MAT-POS-4223bc15-30	Z4973388952	H3071926					0.217		1	2021-05-20	IV cassette	Compounds_Made					M03			465		1				392	36.1	2	1.74		1				2.44	0.0636	2	38.1		1				60.4	7.64
CVD-0003629		Cc1c(N)cncc1NC(=O)Cc1cccc(Cl)c1	001	TRY-UNI-714a760b-3	Z4444622036	H2521022	2020-08-09	Hadeer Zidane		Compounds_Made	4.22		1	2021-05-21	IV cassette	Compounds_Made	WUXI	Male Wistar Han Rat, Fed	rat	IV - cassette	R01	0.10 mg/mL in DMSO/Tween 80/PEG400/PG/Saline (5:5:30:10:50), clear solution	0.5	485		1				446	30.4	2	1.21		1				1.28	0.219	2	39.8		1				44.6	0.99
CVD-0003629		Cc1c(N)cncc1NC(=O)Cc1cccc(Cl)c1	001	TRY-UNI-714a760b-3	Z4444622036	H2521022					4.22		1	2021-05-21	IV cassette	Compounds_Made					R02			485		1				446	30.4	2	1.21		1				1.28	0.219	2	39.8		1				44.6	0.99
CVD-0003629		Cc1c(N)cncc1NC(=O)Cc1cccc(Cl)c1	001	TRY-UNI-714a760b-3	Z4444622036	H2521022					4.22		1	2021-05-21	IV cassette	Compounds_Made					R03			485		1				446	30.4	2	1.21		1				1.28	0.219	2	39.8		1				44.6	0.99
CVD-0012036		Clc1cccc(CC(=O)Nc2cnc3ccccn23)c1	001	PET-UNK-8df914d1-2	Z4605133167	H2544184	2020-08-25	Hadeer Zidane	Note - positive controls were copied from second plate for normalization, as peptide substrate was forgotten in the first plate.	Compounds_Made	8.03		1	2021-05-21	IV cassette	Compounds_Made	WUXI	Male Wistar Han Rat, Fed	rat	IV - cassette	R01	0.10 mg/mL in DMSO/Tween 80/PEG400/PG/Saline (5:5:30:10:50), clear solution	0.5	663		1				588	14.8	2	0.788		1				0.895	0.00141	2	29.2		1				33.5	1.7
CVD-0012036		Clc1cccc(CC(=O)Nc2cnc3ccccn23)c1	001	PET-UNK-8df914d1-2	Z4605133167	H2544184					8.03		1	2021-05-21	IV cassette	Compounds_Made					R02			663		1				588	14.8	2	0.788		1				0.895	0.00141	2	29.2		1				33.5	1.7
CVD-0012036		Clc1cccc(CC(=O)Nc2cnc3ccccn23)c1	001	PET-UNK-8df914d1-2	Z4605133167	H2544184					8.03		1	2021-05-21	IV cassette	Compounds_Made					R03			663		1				588	14.8	2	0.788		1				0.895	0.00141	2	29.2		1				33.5	1.7
CVD-0013556		Clc1ccc2c(c1)C(C(=O)Nc1cncc3ccccc13)CNC2=O	001	MIC-UNK-91acba05-1	Z4925948215	H3108603					0.208		1	2021-05-21	IV cassette	Compounds_Made	WUXI	Male Wistar Han Rat, Fed	rat	IV - cassette	R01	0.10 mg/mL in DMSO/Tween 80/PEG400/PG/Saline (5:5:30:10:50), clear solution	0.5	443		1				648	163	2	1.66		1				1.12	0.0919	2	22.1		1				19.5	0.212
CVD-0013556		Clc1ccc2c(c1)C(C(=O)Nc1cncc3ccccc13)CNC2=O	001	MIC-UNK-91acba05-1	Z4925948215	H3108603					0.208		1	2021-05-21	IV cassette	Compounds_Made					R02			443		1				648	163	2	1.66		1				1.12	0.0919	2	22.1		1				19.5	0.212
CVD-0013556		Clc1ccc2c(c1)C(C(=O)Nc1cncc3ccccc13)CNC2=O	001	MIC-UNK-91acba05-1	Z4925948215	H3108603					0.208		1	2021-05-21	IV cassette	Compounds_Made					R03			443		1				648	163	2	1.66		1				1.12	0.0919	2	22.1		1				19.5	0.212
CVD-0013968		Cc1cccc2cncc(NC(=O)Cc3cccc(Cl)c3)c12	001	MIC-UNK-50cce87d-3	Z4951847514	H3091687	2021-05-03	Hadeer Zidane		Compounds_Made	0.331		1	2021-05-21	IV cassette	Compounds_Made	WUXI	Male Wistar Han Rat, Fed	rat	IV - cassette	R01	0.10 mg/mL in DMSO/Tween 80/PEG400/PG/Saline (5:5:30:10:50), clear solution	0.5	934		1				490	274	2	0.737		1				1.83	0.82	2	40.4		1				84.8	41.4
CVD-0013968		Cc1cccc2cncc(NC(=O)Cc3cccc(Cl)c3)c12	001	MIC-UNK-50cce87d-3	Z4951847514	H3091687					0.331		1	2021-05-21	IV cassette	Compounds_Made					R02			934		1				490	274	2	0.737		1				1.83	0.82	2	40.4		1				84.8	41.4
CVD-0013968		Cc1cccc2cncc(NC(=O)Cc3cccc(Cl)c3)c12	001	MIC-UNK-50cce87d-3	Z4951847514	H3091687					0.331		1	2021-05-21	IV cassette	Compounds_Made					R03			934		1				490	274	2	0.737		1				1.83	0.82	2	40.4		1				84.8	41.4
CVD-0016486		CS(=O)(=O)c1ccc2cncc(NC(=O)C3CCNc4cc(Cl)c(Cl)cc43)c2c1	001	ALP-UNI-8d415491-5	Z4943083745	H2998208					0.526		1	2021-05-21	IV cassette	Compounds_Made	WUXI	Male Wistar Han Rat, Fed	rat	IV - cassette	R01	0.10 mg/mL in DMSO/Tween 80/PEG400/PG/Saline (5:5:30:10:50), clear solution	0.5	741		1				1320	274	2	1.2		1				0.645	0.177	2	29.2		1				22.4	4.03
CVD-0016486		CS(=O)(=O)c1ccc2cncc(NC(=O)C3CCNc4cc(Cl)c(Cl)cc43)c2c1	001	ALP-UNI-8d415491-5	Z4943083745	H2998208					0.526		1	2021-05-21	IV cassette	Compounds_Made					R02			741		1				1320	274	2	1.2		1				0.645	0.177	2	29.2		1				22.4	4.03
CVD-0016486		CS(=O)(=O)c1ccc2cncc(NC(=O)C3CCNc4cc(Cl)c(Cl)cc43)c2c1	001	ALP-UNI-8d415491-5	Z4943083745	H2998208					0.526		1	2021-05-21	IV cassette	Compounds_Made					R03			741		1				1320	274	2	1.2		1				0.645	0.177	2	29.2		1				22.4	4.03
CVD-0016565		Clc1cccc(CC(=O)Nc2cncc3cc[nH]c23)c1	001	JIN-POS-6dc588a4-14	Z4951865296	H3101665					1.9		1	2021-05-21	IV cassette	Compounds_Made	WUXI	Male Wistar Han Rat, Fed	rat	IV - cassette	R01	0.10 mg/mL in DMSO/Tween 80/PEG400/PG/Saline (5:5:30:10:50), clear solution	0.5	320		1				470	143	2	2.47		1				1.46	0.46	2	64.5		1				48.4	10.4
CVD-0016565		Clc1cccc(CC(=O)Nc2cncc3cc[nH]c23)c1	001	JIN-POS-6dc588a4-14	Z4951865296	H3101665					1.9		1	2021-05-21	IV cassette	Compounds_Made					R02			320		1				470	143	2	2.47		1				1.46	0.46	2	64.5		1				48.4	10.4
CVD-0016565		Clc1cccc(CC(=O)Nc2cncc3cc[nH]c23)c1	001	JIN-POS-6dc588a4-14	Z4951865296	H3101665					1.9		1	2021-05-21	IV cassette	Compounds_Made					R03			320		1				470	143	2	2.47		1				1.46	0.46	2	64.5		1				48.4	10.4
CVD-0016844		COC(=O)N1CC(C(=O)Nc2cncc3ccccc23)c2cc(Cl)ccc2C1	001	RAL-THA-6e4c80cf-1	Z4973466376	H3070122					0.224		1	2021-05-21	IV cassette	Compounds_Made	WUXI	Male Wistar Han Rat, Fed	rat	IV - cassette	R01	0.10 mg/mL in DMSO/Tween 80/PEG400/PG/Saline (5:5:30:10:50), clear solution	0.5	411		1				345	80.6	2	1.32		1				1.82	0.396	2	54.9		1				88.6	5.8
CVD-0016844		COC(=O)N1CC(C(=O)Nc2cncc3ccccc23)c2cc(Cl)ccc2C1	001	RAL-THA-6e4c80cf-1	Z4973466376	H3070122					0.224		1	2021-05-21	IV cassette	Compounds_Made					R02			411		1				345	80.6	2	1.32		1				1.82	0.396	2	54.9		1				88.6	5.8
CVD-0016844		COC(=O)N1CC(C(=O)Nc2cncc3ccccc23)c2cc(Cl)ccc2C1	001	RAL-THA-6e4c80cf-1	Z4973466376	H3070122					0.224		1	2021-05-21	IV cassette	Compounds_Made					R03			411		1				345	80.6	2	1.32		1				1.82	0.396	2	54.9		1				88.6	5.8
CVD-0016896		CNS(=O)(=O)N1CC(C(=O)Nc2cncc3ccccc23)c2cc(Cl)ccc2C1	001	MAT-POS-4223bc15-1	Z4973388852	H3086623					0.149		1	2021-05-21	IV cassette	Compounds_Made	WUXI	Male Wistar Han Rat, Fed	rat	IV - cassette	R01	0.10 mg/mL in DMSO/Tween 80/PEG400/PG/Saline (5:5:30:10:50), clear solution	0.5	507		1				850	243	2	1.75		1				1.07	0.356	2	45.1		1				33.3	6.51
CVD-0016896		CNS(=O)(=O)N1CC(C(=O)Nc2cncc3ccccc23)c2cc(Cl)ccc2C1	001	MAT-POS-4223bc15-1	Z4973388852	H3086623					0.149		1	2021-05-21	IV cassette	Compounds_Made					R02			507		1				850	243	2	1.75		1				1.07	0.356	2	45.1		1				33.3	6.51
CVD-0016896		CNS(=O)(=O)N1CC(C(=O)Nc2cncc3ccccc23)c2cc(Cl)ccc2C1	001	MAT-POS-4223bc15-1	Z4973388852	H3086623					0.149		1	2021-05-21	IV cassette	Compounds_Made					R03			507		1				850	243	2	1.75		1				1.07	0.356	2	45.1		1				33.3	6.51
CVD-0016906		CC1CCN(S(=O)(=O)N2CC(C(=O)Nc3cncc4ccccc34)c3cc(Cl)ccc3C2)C1	001	MAT-POS-4223bc15-11	Z4973388925	H3086624					0.0613	0.0168	3	2021-05-21	IV cassette	Compounds_Made	WUXI	Male Wistar Han Rat, Fed	rat	IV - cassette	R01	0.10 mg/mL in DMSO/Tween 80/PEG400/PG/Saline (5:5:30:10:50), clear solution	0.5	470		1				889	233	2	2.5		1				1.12	0.523	2	66.2		1				49.8	10.1
CVD-0016906		CC1CCN(S(=O)(=O)N2CC(C(=O)Nc3cncc4ccccc34)c3cc(Cl)ccc3C2)C1	001	MAT-POS-4223bc15-11	Z4973388925	H3086624					0.0613	0.0168	3	2021-05-21	IV cassette	Compounds_Made					R02			470		1				889	233	2	2.5		1				1.12	0.523	2	66.2		1				49.8	10.1
CVD-0016906		CC1CCN(S(=O)(=O)N2CC(C(=O)Nc3cncc4ccccc34)c3cc(Cl)ccc3C2)C1	001	MAT-POS-4223bc15-11	Z4973388925	H3086624					0.0613	0.0168	3	2021-05-21	IV cassette	Compounds_Made					R03			470		1				889	233	2	2.5		1				1.12	0.523	2	66.2		1				49.8	10.1
CVD-0016907		Clc1ccc2c(c1)C(C(=O)Nc1cncc3ccccc13)CN(S(=O)(=O)CC1(C#N)CCC1)C2	001	MAT-POS-4223bc15-12	Z4973388929	H3086571	2021-05-03	Hadeer Zidane		Compounds_Made	0.0691	0.0162	3	2021-05-21	IV cassette	Compounds_Made	WUXI	Male Wistar Han Rat, Fed	rat	IV - cassette	R01	0.10 mg/mL in DMSO/Tween 80/PEG400/PG/Saline (5:5:30:10:50), clear solution	0.5	680		1				608	2.12	2	0.935		1				1.08	0.0495	2	36.4		1				39.6	6.15
CVD-0016907		Clc1ccc2c(c1)C(C(=O)Nc1cncc3ccccc13)CN(S(=O)(=O)CC1(C#N)CCC1)C2	001	MAT-POS-4223bc15-12	Z4973388929	H3086571					0.0691	0.0162	3	2021-05-21	IV cassette	Compounds_Made					R02			680		1				608	2.12	2	0.935		1				1.08	0.0495	2	36.4		1				39.6	6.15
CVD-0016907		Clc1ccc2c(c1)C(C(=O)Nc1cncc3ccccc13)CN(S(=O)(=O)CC1(C#N)CCC1)C2	001	MAT-POS-4223bc15-12	Z4973388929	H3086571					0.0691	0.0162	3	2021-05-21	IV cassette	Compounds_Made					R03			680		1				608	2.12	2	0.935		1				1.08	0.0495	2	36.4		1				39.6	6.15
CVD-0013556		Clc1ccc2c(c1)C(C(=O)Nc1cncc3ccccc13)CNC2=O	001	MIC-UNK-91acba05-1	Z4925948215	H3108603	2021-05-10	Hadeer Zidane		Compounds_Made	0.208		1	2021-06-02	repeats	Compounds_Made	WUXI	Male Wistar Han Rat, Fed	rat	IV - cassette	R02_repeat	0.10 mg/mL in DMSO/Tween 80/PEG400/PG/Saline (5:5:30:10:50), clear solution	0.5	439		1							1.75		1							46.8		1
CVD-0016486		CS(=O)(=O)c1ccc2cncc(NC(=O)C3CCNc4cc(Cl)c(Cl)cc43)c2c1	001	ALP-UNI-8d415491-5	Z4943083745	H2998208	2021-03-22	Hadeer Zidane		Compounds_Made	0.526		1	2021-06-02	repeats	Compounds_Made	WUXI	Male Wistar Han Rat, Fed	rat	IV - cassette	R02_repeat	0.10 mg/mL in DMSO/Tween 80/PEG400/PG/Saline (5:5:30:10:50), clear solution	0.5	725		1							1.15		1							50.2		1
CVD-0016565		Clc1cccc(CC(=O)Nc2cncc3cc[nH]c23)c1	001	JIN-POS-6dc588a4-14	Z4951865296	H3101665	2021-05-10	Hadeer Zidane		Compounds_Made	1.9		1	2021-06-02	repeats	Compounds_Made	WUXI	Male Wistar Han Rat, Fed	rat	IV - cassette	R02_repeat	0.10 mg/mL in DMSO/Tween 80/PEG400/PG/Saline (5:5:30:10:50), clear solution	0.5	344		1							2.1		1							91.1		1
CVD-0016896		CNS(=O)(=O)N1CC(C(=O)Nc2cncc3ccccc23)c2cc(Cl)ccc2C1	001	MAT-POS-4223bc15-1	Z4973388852	H3086623	2021-05-03	Hadeer Zidane		Compounds_Made	0.149		1	2021-06-02	repeats	Compounds_Made	WUXI	Male Wistar Han Rat, Fed	rat	IV - cassette	R02_repeat	0.10 mg/mL in DMSO/Tween 80/PEG400/PG/Saline (5:5:30:10:50), clear solution	0.5	519		1							1.5		1							62.7		1
CVD-0016906		CC1CCN(S(=O)(=O)N2CC(C(=O)Nc3cncc4ccccc34)c3cc(Cl)ccc3C2)C1	001	MAT-POS-4223bc15-11	Z4973388925	H3086624	2021-05-03	Hadeer Zidane		Compounds_Made	0.0613	0.0168	3	2021-06-02	repeats	Compounds_Made	WUXI	Male Wistar Han Rat, Fed	rat	IV - cassette	R02_repeat	0.10 mg/mL in DMSO/Tween 80/PEG400/PG/Saline (5:5:30:10:50), clear solution	0.5	564		1							1.76		1							71.1		1
CVD-0016564		Fc1cccc2c(NC(=O)Cc3cccc(Cl)c3)cncc12	001	JIN-POS-6dc588a4-13	Z4951847503	H3114386	2021-05-19	Haim Barr		Compounds_Made	0.89		1	2021-06-18	IV cassette	Compounds_Made	WUXI	Male Wistar Han Rat, Fed	rat	IV - cassette	R01	0.10 mg/mL in DMSO/Tween 80/PEG400/PG/Saline (5:5:30:10:50), clear solution	0.5	515		1				498	2.12	2	1.02		1				1.02	0.0212	2	50.8		1				51.6	2.33
CVD-0016564		Fc1cccc2c(NC(=O)Cc3cccc(Cl)c3)cncc12	001	JIN-POS-6dc588a4-13	Z4951847503	H3114386					0.89		1	2021-06-18	IV cassette	Compounds_Made					R02			515		1				498	2.12	2	1.02		1				1.02	0.0212	2	50.8		1				51.6	2.33
CVD-0016564		Fc1cccc2c(NC(=O)Cc3cccc(Cl)c3)cncc12	001	JIN-POS-6dc588a4-13	Z4951847503	H3114386					0.89		1	2021-06-18	IV cassette	Compounds_Made					R03			515		1				498	2.12	2	1.02		1				1.02	0.0212	2	50.8		1				51.6	2.33
CVD-0016574		Clc1cccc(CC(=O)Nc2cnc(C#N)c3ccccc23)c1	001	JIN-POS-6dc588a4-24	Z4951847512	H3085265	2021-04-27	Hadeer Zidane		Compounds_Made	65.9		1	2021-06-18	IV cassette	Compounds_Made	WUXI	Male Wistar Han Rat, Fed	rat	IV - cassette	R01	0.10 mg/mL in DMSO/Tween 80/PEG400/PG/Saline (5:5:30:10:50), clear solution	0.5	809		1				728	74.2	2	1.17		1				1.23	0.0212	2	39.9		1				43.2	1.06
CVD-0016574		Clc1cccc(CC(=O)Nc2cnc(C#N)c3ccccc23)c1	001	JIN-POS-6dc588a4-24	Z4951847512	H3085265					65.9		1	2021-06-18	IV cassette	Compounds_Made					R02			809		1				728	74.2	2	1.17		1				1.23	0.0212	2	39.9		1				43.2	1.06
CVD-0016574		Clc1cccc(CC(=O)Nc2cnc(C#N)c3ccccc23)c1	001	JIN-POS-6dc588a4-24	Z4951847512	H3085265					65.9		1	2021-06-18	IV cassette	Compounds_Made					R03			809		1				728	74.2	2	1.17		1				1.23	0.0212	2	39.9		1				43.2	1.06
CVD-0016926		Clc1ccc2c(c1)C(C(=O)Nc1cncc3ccccc13)CN(C(=O)CC#N)C2	001	MAT-POS-4223bc15-33	Z4973449267	H3099340	2021-05-10	Hadeer Zidane		Compounds_Made	0.204		1	2021-06-18	IV cassette	Compounds_Made	WUXI	Male Wistar Han Rat, Fed	rat	IV - cassette	R01	0.10 mg/mL in DMSO/Tween 80/PEG400/PG/Saline (5:5:30:10:50), clear solution	0.5	404		1				370	11.3	2	1.61		1				1.36	0.12	2	54.8		1				47.4	1.34
CVD-0016926		Clc1ccc2c(c1)C(C(=O)Nc1cncc3ccccc13)CN(C(=O)CC#N)C2	001	MAT-POS-4223bc15-33	Z4973449267	H3099340					0.204		1	2021-06-18	IV cassette	Compounds_Made					R02			404		1				370	11.3	2	1.61		1				1.36	0.12	2	54.8		1				47.4	1.34
CVD-0016926		Clc1ccc2c(c1)C(C(=O)Nc1cncc3ccccc13)CN(C(=O)CC#N)C2	001	MAT-POS-4223bc15-33	Z4973449267	H3099340					0.204		1	2021-06-18	IV cassette	Compounds_Made					R03			404		1				370	11.3	2	1.61		1				1.36	0.12	2	54.8		1				47.4	1.34
CVD-0017033		CS(=O)(=O)N1CC(C(=O)Nc2cncc3cccc(F)c23)c2cc(Cl)ccc2C1	001	EDJ-MED-d1555997-1	Z4992038951	H3129943	2021-05-24	Hadeer Zidane		Compounds_Made	0.951		1	2021-06-18	IV cassette	Compounds_Made	WUXI	Male Wistar Han Rat, Fed	rat	IV - cassette	R01	0.10 mg/mL in DMSO/Tween 80/PEG400/PG/Saline (5:5:30:10:50), clear solution	0.5	332		1				376	38.9	2	1.57		1				1.26	0.0495	2	60.6		1				48.6	0.212
CVD-0017033		CS(=O)(=O)N1CC(C(=O)Nc2cncc3cccc(F)c23)c2cc(Cl)ccc2C1	001	EDJ-MED-d1555997-1	Z4992038951	H3129943					0.951		1	2021-06-18	IV cassette	Compounds_Made					R02			332		1				376	38.9	2	1.57		1				1.26	0.0495	2	60.6		1				48.6	0.212
CVD-0017033		CS(=O)(=O)N1CC(C(=O)Nc2cncc3cccc(F)c23)c2cc(Cl)ccc2C1	001	EDJ-MED-d1555997-1	Z4992038951	H3129943					0.951		1	2021-06-18	IV cassette	Compounds_Made					R03			332		1				376	38.9	2	1.57		1				1.26	0.0495	2	60.6		1				48.6	0.212
CVD-0017231		Cc1cc2c(NC(=O)C3CCOc4ccc(Cl)cc43)cncc2s1	001	MAT-POS-14f31916-1	Z5012902022	H3135890					0.228		1	2021-06-18	IV cassette	Compounds_Made	WUXI	Male Wistar Han Rat, Fed	rat	IV - cassette	R01	0.10 mg/mL in DMSO/Tween 80/PEG400/PG/Saline (5:5:30:10:50), clear solution	0.5	342		1				378	5.66	2	1.76		1				1.52	0.311	2	60.8		1				58	11.2
CVD-0017231		Cc1cc2c(NC(=O)C3CCOc4ccc(Cl)cc43)cncc2s1	001	MAT-POS-14f31916-1	Z5012902022	H3135890					0.228		1	2021-06-18	IV cassette	Compounds_Made					R02			342		1				378	5.66	2	1.76		1				1.52	0.311	2	60.8		1				58	11.2
CVD-0017231		Cc1cc2c(NC(=O)C3CCOc4ccc(Cl)cc43)cncc2s1	001	MAT-POS-14f31916-1	Z5012902022	H3135890					0.228		1	2021-06-18	IV cassette	Compounds_Made					R03			342		1				378	5.66	2	1.76		1				1.52	0.311	2	60.8		1				58	11.2
CVD-0012811		Clc1cccc(CC(=O)Nc2c[nH]c(=O)c3ccccc23)c1	001	MAT-POS-bb423b95-6	Z4609618513	H3139927					> 99.5		1	2021-06-30	IV cassette	Compounds_Made	WUXI	Male Wistar Han Rat, Fed	rat	IV - cassette	R01	0.10 mg/mL in DMSO/Tween 80/PEG400/PG/Saline (5:5:30:10:50), clear solution	0.5	496		1				718	196	2	1.42		1				0.802	0.174	2	41.6		1				19.6	8.13
CVD-0012811		Clc1cccc(CC(=O)Nc2c[nH]c(=O)c3ccccc23)c1	001	MAT-POS-bb423b95-6	Z4609618513	H3139927					> 99.5		1	2021-06-30	IV cassette	Compounds_Made					R02			496		1				718	196	2	1.42		1				0.802	0.174	2	41.6		1				19.6	8.13
CVD-0012811		Clc1cccc(CC(=O)Nc2c[nH]c(=O)c3ccccc23)c1	001	MAT-POS-bb423b95-6	Z4609618513	H3139927					> 99.5		1	2021-06-30	IV cassette	Compounds_Made					R03			496		1				718	196	2	1.42		1				0.802	0.174	2	41.6		1				19.6	8.13
CVD-0016582		Clc1cccc(CC(=O)Nc2cncc3cn[nH]c23)c1	001	RUB-POS-1325a9ea-12	Z4951847523	H3047995	2021-04-20	Hadeer Zidane		Compounds_Made	2.1		1	2021-06-30	IV cassette	Compounds_Made	WUXI	Male Wistar Han Rat, Fed	rat	IV - cassette	R01	0.10 mg/mL in DMSO/Tween 80/PEG400/PG/Saline (5:5:30:10:50), clear solution	0.5	986		1				1030	45.3	2	0.604		1				0.594	0.0297	2	38.6		1				25.6	12
CVD-0016582		Clc1cccc(CC(=O)Nc2cncc3cn[nH]c23)c1	001	RUB-POS-1325a9ea-12	Z4951847523	H3047995					2.1		1	2021-06-30	IV cassette	Compounds_Made					R02			986		1				1030	45.3	2	0.604		1				0.594	0.0297	2	38.6		1				25.6	12
CVD-0016582		Clc1cccc(CC(=O)Nc2cncc3cn[nH]c23)c1	001	RUB-POS-1325a9ea-12	Z4951847523	H3047995					2.1		1	2021-06-30	IV cassette	Compounds_Made					R03			986		1				1030	45.3	2	0.604		1				0.594	0.0297	2	38.6		1				25.6	12
CVD-0016584		Cn1ncc2cncc(NC(=O)Cc3cccc(Cl)c3)c12	001	RUB-POS-1325a9ea-14	Z4951847525	H3153233	2021-05-30	Hadeer Zidane		Compounds_Made	1.5		1	2021-06-30	IV cassette	Compounds_Made	WUXI	Male Wistar Han Rat, Fed	rat	IV - cassette	R01	0.10 mg/mL in DMSO/Tween 80/PEG400/PG/Saline (5:5:30:10:50), clear solution	0.5	820		1				1030	75	2	0.709		1				0.64	0.0184	2	46.7		1				34.6	9.26
CVD-0016584		Cn1ncc2cncc(NC(=O)Cc3cccc(Cl)c3)c12	001	RUB-POS-1325a9ea-14	Z4951847525	H3153233					1.5		1	2021-06-30	IV cassette	Compounds_Made					R02			820		1				1030	75	2	0.709		1				0.64	0.0184	2	46.7		1				34.6	9.26
CVD-0016584		Cn1ncc2cncc(NC(=O)Cc3cccc(Cl)c3)c12	001	RUB-POS-1325a9ea-14	Z4951847525	H3153233					1.5		1	2021-06-30	IV cassette	Compounds_Made					R03			820		1				1030	75	2	0.709		1				0.64	0.0184	2	46.7		1				34.6	9.26
CVD-0016900		OCCS(=O)(=O)N1CC(C(=O)Nc2cncc3ccccc23)c2cc(Cl)ccc2C1	001	MAT-POS-4223bc15-5	Z4973388887	H3160922	2021-06-09	Hadeer Zidane		Compounds_Made	0.232		1	2021-06-30	IV cassette	Compounds_Made	WUXI	Male Wistar Han Rat, Fed	rat	IV - cassette	R01	0.10 mg/mL in DMSO/Tween 80/PEG400/PG/Saline (5:5:30:10:50), clear solution	0.5	441		1				590	43.8	2	1.72		1				1.66	0	2	34.6		1				29.6	1.48
CVD-0016900		OCCS(=O)(=O)N1CC(C(=O)Nc2cncc3ccccc23)c2cc(Cl)ccc2C1	001	MAT-POS-4223bc15-5	Z4973388887	H3160922					0.232		1	2021-06-30	IV cassette	Compounds_Made					R02			441		1				590	43.8	2	1.72		1				1.66	0	2	34.6		1				29.6	1.48
CVD-0016900		OCCS(=O)(=O)N1CC(C(=O)Nc2cncc3ccccc23)c2cc(Cl)ccc2C1	001	MAT-POS-4223bc15-5	Z4973388887	H3160922					0.232		1	2021-06-30	IV cassette	Compounds_Made					R03			441		1				590	43.8	2	1.72		1				1.66	0	2	34.6		1				29.6	1.48
CVD-0017218		Fc1ccc2c(NC(=O)C3CCS(=O)(=O)c4ccc(Cl)cc43)cncc2c1	001	EDJ-MED-b7309adf-1	Z5012902034	H3156005	2021-06-09	Hadeer Zidane		Compounds_Made	0.77		1	2021-06-30	IV cassette	Compounds_Made	WUXI	Male Wistar Han Rat, Fed	rat	IV - cassette	R01	0.10 mg/mL in DMSO/Tween 80/PEG400/PG/Saline (5:5:30:10:50), clear solution	0.5	655		1				704	40.3	2	1.03		1				0.95	0.0841	2	9.52		1				8.12	1.73
CVD-0017218		Fc1ccc2c(NC(=O)C3CCS(=O)(=O)c4ccc(Cl)cc43)cncc2c1	001	EDJ-MED-b7309adf-1	Z5012902034	H3156005					0.77		1	2021-06-30	IV cassette	Compounds_Made					R02			655		1				704	40.3	2	1.03		1				0.95	0.0841	2	9.52		1				8.12	1.73
CVD-0017218		Fc1ccc2c(NC(=O)C3CCS(=O)(=O)c4ccc(Cl)cc43)cncc2c1	001	EDJ-MED-b7309adf-1	Z5012902034	H3156005					0.77		1	2021-06-30	IV cassette	Compounds_Made					R03			655		1				704	40.3	2	1.03		1				0.95	0.0841	2	9.52		1				8.12	1.73
CVD-0017219		Clc1ccc2c(c1)C(C(=O)Nc1cncc3cc(Cl)ccc13)CCS2(=O)=O	001	EDJ-MED-b7309adf-2	Z5012902035	H3156004	2021-06-09	Hadeer Zidane		Compounds_Made	0.838		1	2021-06-30	IV cassette	Compounds_Made	WUXI	Male Wistar Han Rat, Fed	rat	IV - cassette	R01	0.10 mg/mL in DMSO/Tween 80/PEG400/PG/Saline (5:5:30:10:50), clear solution	0.5	769		1				1200	17	2	0.774		1				0.556	0.0827	2	3.9		1				2.9	0.573
CVD-0017219		Clc1ccc2c(c1)C(C(=O)Nc1cncc3cc(Cl)ccc13)CCS2(=O)=O	001	EDJ-MED-b7309adf-2	Z5012902035	H3156004					0.838		1	2021-06-30	IV cassette	Compounds_Made					R02			769		1				1200	17	2	0.774		1				0.556	0.0827	2	3.9		1				2.9	0.573
CVD-0017219		Clc1ccc2c(c1)C(C(=O)Nc1cncc3cc(Cl)ccc13)CCS2(=O)=O	001	EDJ-MED-b7309adf-2	Z5012902035	H3156004					0.838		1	2021-06-30	IV cassette	Compounds_Made					R03			769		1				1200	17	2	0.774		1				0.556	0.0827	2	3.9		1				2.9	0.573
CVD-0017229		CS(=O)(=O)N1CC(C(=O)Nc2cncc3c2CCCC3)c2cc(Cl)ccc2C1	001	ALP-POS-e6e0c683-3	Z5012902030	H3144829	2021-05-30	Hadeer Zidane		Compounds_Made	0.642		1	2021-06-30	IV cassette	Compounds_Made	WUXI	Male Wistar Han Rat, Fed	rat	IV - cassette	R01	0.10 mg/mL in DMSO/Tween 80/PEG400/PG/Saline (5:5:30:10:50), clear solution	0.5	541		1				625	129	2	1.32		1				1.14	0.106	2	42.5		1				33	9.55
CVD-0017229		CS(=O)(=O)N1CC(C(=O)Nc2cncc3c2CCCC3)c2cc(Cl)ccc2C1	001	ALP-POS-e6e0c683-3	Z5012902030	H3144829					0.642		1	2021-06-30	IV cassette	Compounds_Made					R02			541		1				625	129	2	1.32		1				1.14	0.106	2	42.5		1				33	9.55
CVD-0017229		CS(=O)(=O)N1CC(C(=O)Nc2cncc3c2CCCC3)c2cc(Cl)ccc2C1	001	ALP-POS-e6e0c683-3	Z5012902030	H3144829					0.642		1	2021-06-30	IV cassette	Compounds_Made					R03			541		1				625	129	2	1.32		1				1.14	0.106	2	42.5		1				33	9.55
CVD-0017232		NC(=O)c1cc2c(NC(=O)C3CCOc4ccc(Cl)cc43)cncc2s1	001	MAT-POS-14f31916-2	Z5012902025	H3175436	2021-06-13	Hadeer Zidane		Compounds_Made	0.761		1	2021-06-30	IV cassette	Compounds_Made	WUXI	Male Wistar Han Rat, Fed	rat	IV - cassette	R01	0.10 mg/mL in DMSO/Tween 80/PEG400/PG/Saline (5:5:30:10:50), clear solution	0.5	706		1				898	36.8	2	1.18		1				1.06	0.0877	2	17.1		1				13.7	1.56
CVD-0017232		NC(=O)c1cc2c(NC(=O)C3CCOc4ccc(Cl)cc43)cncc2s1	001	MAT-POS-14f31916-2	Z5012902025	H3175436					0.761		1	2021-06-30	IV cassette	Compounds_Made					R02			706		1				898	36.8	2	1.18		1				1.06	0.0877	2	17.1		1				13.7	1.56
CVD-0017232		NC(=O)c1cc2c(NC(=O)C3CCOc4ccc(Cl)cc43)cncc2s1	001	MAT-POS-14f31916-2	Z5012902025	H3175436					0.761		1	2021-06-30	IV cassette	Compounds_Made					R03			706		1				898	36.8	2	1.18		1				1.06	0.0877	2	17.1		1				13.7	1.56
CVD-0017336		Cc1n[nH]c(CN2CC(C(=O)Nc3cncc4ccccc34)c3cc(Cl)ccc3C2)n1	001	EDJ-MED-fa7708b3-3	Z5018905164	H3149345	2021-05-30	Hadeer Zidane		Compounds_Made	0.75		1	2021-06-30	IV cassette	Compounds_Made	WUXI	Male Wistar Han Rat, Fed	rat	IV - cassette	R01	0.10 mg/mL in DMSO/Tween 80/PEG400/PG/Saline (5:5:30:10:50), clear solution	0.5	621		1				588	104	2	1.21		1				1.32	0.148	2	58.3		1				46.8	10.3
CVD-0017336		Cc1n[nH]c(CN2CC(C(=O)Nc3cncc4ccccc34)c3cc(Cl)ccc3C2)n1	001	EDJ-MED-fa7708b3-3	Z5018905164	H3149345					0.75		1	2021-06-30	IV cassette	Compounds_Made					R02			621		1				588	104	2	1.21		1				1.32	0.148	2	58.3		1				46.8	10.3
CVD-0017336		Cc1n[nH]c(CN2CC(C(=O)Nc3cncc4ccccc34)c3cc(Cl)ccc3C2)n1	001	EDJ-MED-fa7708b3-3	Z5018905164	H3149345					0.75		1	2021-06-30	IV cassette	Compounds_Made					R03			621		1				588	104	2	1.21		1				1.32	0.148	2	58.3		1				46.8	10.3
CVD-0017354		Clc1ccc2c(c1)C(C(=O)Nc1cncc3ccccc13)CN(S(=O)(=O)N1CCC1)C2	001	EDJ-MED-1981ceba-2	Z5018905135	H3157801	2021-06-09	Hadeer Zidane		Compounds_Made	0.158	0.0798	3	2021-06-30	IV cassette	Compounds_Made	WUXI	Male Wistar Han Rat, Fed	rat	IV - cassette	R01	0.10 mg/mL in DMSO/Tween 80/PEG400/PG/Saline (5:5:30:10:50), clear solution	0.5	465		1				644	8.49	2	1.74		1				1.21	0.0849	2	66.3		1				56.2	4.74
CVD-0017354		Clc1ccc2c(c1)C(C(=O)Nc1cncc3ccccc13)CN(S(=O)(=O)N1CCC1)C2	001	EDJ-MED-1981ceba-2	Z5018905135	H3157801					0.158	0.0798	3	2021-06-30	IV cassette	Compounds_Made					R02			465		1				644	8.49	2	1.74		1				1.21	0.0849	2	66.3		1				56.2	4.74
CVD-0017354		Clc1ccc2c(c1)C(C(=O)Nc1cncc3ccccc13)CN(S(=O)(=O)N1CCC1)C2	001	EDJ-MED-1981ceba-2	Z5018905135	H3157801					0.158	0.0798	3	2021-06-30	IV cassette	Compounds_Made					R03			465		1				644	8.49	2	1.74		1				1.21	0.0849	2	66.3		1				56.2	4.74
CVD-0017355		COC1CN(S(=O)(=O)N2CC(C(=O)Nc3cncc4ccccc34)c3cc(Cl)ccc3C2)C1	001	EDJ-MED-1981ceba-3	Z5018905140	H3157793	2021-06-09	Hadeer Zidane		Compounds_Made	0.07	0.0149	2	2021-06-30	IV cassette	Compounds_Made	WUXI	Male Wistar Han Rat, Fed	rat	IV - cassette	R01	0.10 mg/mL in DMSO/Tween 80/PEG400/PG/Saline (5:5:30:10:50), clear solution	0.5	812		1				990	105	2	1.04		1				0.718	0.0106	2	41.4		1				34.5	3.96
CVD-0017355		COC1CN(S(=O)(=O)N2CC(C(=O)Nc3cncc4ccccc34)c3cc(Cl)ccc3C2)C1	001	EDJ-MED-1981ceba-3	Z5018905140	H3157793					0.07	0.0149	2	2021-06-30	IV cassette	Compounds_Made					R02			812		1				990	105	2	1.04		1				0.718	0.0106	2	41.4		1				34.5	3.96
CVD-0017355		COC1CN(S(=O)(=O)N2CC(C(=O)Nc3cncc4ccccc34)c3cc(Cl)ccc3C2)C1	001	EDJ-MED-1981ceba-3	Z5018905140	H3157793					0.07	0.0149	2	2021-06-30	IV cassette	Compounds_Made					R03			812		1				990	105	2	1.04		1				0.718	0.0106	2	41.4		1				34.5	3.96
CVD-0017360		Clc1ccc2c(c1)C(C(=O)Nc1cncc3ccccc13)CN(S(=O)(=O)CC1(C#N)CC1)C2	001	MAT-POS-dc2604c4-1	Z5018905169	H3157799	2021-06-09	Hadeer Zidane		Compounds_Made	< 0.0664	0.0231	2	2021-06-30	IV cassette	Compounds_Made	WUXI	Male Wistar Han Rat, Fed	rat	IV - cassette	R01	0.10 mg/mL in DMSO/Tween 80/PEG400/PG/Saline (5:5:30:10:50), clear solution	0.5	707		1				818	37.5	2	1.19		1				1	0.0792	2	21.1		1				18.2	1.77
CVD-0017360		Clc1ccc2c(c1)C(C(=O)Nc1cncc3ccccc13)CN(S(=O)(=O)CC1(C#N)CC1)C2	001	MAT-POS-dc2604c4-1	Z5018905169	H3157799					< 0.0664	0.0231	2	2021-06-30	IV cassette	Compounds_Made					R02			707		1				818	37.5	2	1.19		1				1	0.0792	2	21.1		1				18.2	1.77
CVD-0017360		Clc1ccc2c(c1)C(C(=O)Nc1cncc3ccccc13)CN(S(=O)(=O)CC1(C#N)CC1)C2	001	MAT-POS-dc2604c4-1	Z5018905169	H3157799					< 0.0664	0.0231	2	2021-06-30	IV cassette	Compounds_Made					R03			707		1				818	37.5	2	1.19		1				1	0.0792	2	21.1		1				18.2	1.77
CVD-0017474		OCc1ccc2c(NC(=O)C3CCOc4ccc(Cl)cc43)cncc2c1	001	ALP-POS-82da25a3-1	Z5028050406	H3149347	2021-06-09	Hadeer Zidane		Compounds_Made	1.4		1	2021-06-30	IV cassette	Compounds_Made	WUXI	Male Wistar Han Rat, Fed	rat	IV - cassette	R01	0.10 mg/mL in DMSO/Tween 80/PEG400/PG/Saline (5:5:30:10:50), clear solution	0.5	518		1				742	190	2	1.31		1				0.947	0.146	2	44.6		1				26.8	8.13
CVD-0017474		OCc1ccc2c(NC(=O)C3CCOc4ccc(Cl)cc43)cncc2c1	001	ALP-POS-82da25a3-1	Z5028050406	H3149347					1.4		1	2021-06-30	IV cassette	Compounds_Made					R02			518		1				742	190	2	1.31		1				0.947	0.146	2	44.6		1				26.8	8.13
CVD-0017474		OCc1ccc2c(NC(=O)C3CCOc4ccc(Cl)cc43)cncc2c1	001	ALP-POS-82da25a3-1	Z5028050406	H3149347					1.4		1	2021-06-30	IV cassette	Compounds_Made					R03			518		1				742	190	2	1.31		1				0.947	0.146	2	44.6		1				26.8	8.13
CVD-0017744		OC1(c2cccc(Cl)c2)CCN(c2cncc3ccccc23)C1=O	001	MAT-POS-d8472c4f-1	Z5009822649	*R2601118*	2021-05-30	Hadeer Zidane		Compounds_Made	2.12		1	2021-06-30	IV cassette	Compounds_Made	WUXI	Male Wistar Han Rat, Fed	rat	IV - cassette	R01	0.10 mg/mL in DMSO/Tween 80/PEG400/PG/Saline (5:5:30:10:50), clear solution	0.5	892		1				822	131	2	0.875		1				0.822	0.0247	2	28.8		1				25.2	4.17
CVD-0017744		OC1(c2cccc(Cl)c2)CCN(c2cncc3ccccc23)C1=O	001	MAT-POS-d8472c4f-1	Z5009822649	*R2601118*					2.12		1	2021-06-30	IV cassette	Compounds_Made					R02			892		1				822	131	2	0.875		1				0.822	0.0247	2	28.8		1				25.2	4.17
CVD-0017744		OC1(c2cccc(Cl)c2)CCN(c2cncc3ccccc23)C1=O	001	MAT-POS-d8472c4f-1	Z5009822649	*R2601118*					2.12		1	2021-06-30	IV cassette	Compounds_Made					R03			892		1				822	131	2	0.875		1				0.822	0.0247	2	28.8		1				25.2	4.17
CVD-0016909		Clc1ccc2c(c1)C(C(=O)Nc1cncc3ccccc13)CN(S(=O)(=O)CC1CNC1)C2	001	MAT-POS-4223bc15-14	Z5047758739	H3158098	2021-06-09	Hadeer Zidane		Compounds_Made	0.135		1	2021-07-06	IV cassette	Compounds_Made	WUXI	Male Wistar Han Rat, Fed	rat	IV - cassette	R01	0.10 mg/mL in DMSO/Tween 80/PEG400/PG/Saline (5:5:30:10:50), clear solution	0.5	406		1				381	79.2	2	5.86		1				6.06	4.11	2	94.6		1				91.2	4.17
CVD-0016909		Clc1ccc2c(c1)C(C(=O)Nc1cncc3ccccc13)CN(S(=O)(=O)CC1CNC1)C2	001	MAT-POS-4223bc15-14	Z5047758739	H3158098					0.135		1	2021-07-06	IV cassette	Compounds_Made					R02			406		1				381	79.2	2	5.86		1				6.06	4.11	2	94.6		1				91.2	4.17
CVD-0016909		Clc1ccc2c(c1)C(C(=O)Nc1cncc3ccccc13)CN(S(=O)(=O)CC1CNC1)C2	001	MAT-POS-4223bc15-14	Z5047758739	H3158098					0.135		1	2021-07-06	IV cassette	Compounds_Made					R03			406		1				381	79.2	2	5.86		1				6.06	4.11	2	94.6		1				91.2	4.17
CVD-0017233		CNC(=O)c1cc2c(NC(=O)C3CCOc4ccc(Cl)cc43)cncc2s1	001	MAT-POS-14f31916-3	Z5028563696	H3175123	2021-06-13	Hadeer Zidane		Compounds_Made	0.571		1	2021-07-06	IV cassette	Compounds_Made	WUXI	Male Wistar Han Rat, Fed	rat	IV - cassette	R01	0.10 mg/mL in DMSO/Tween 80/PEG400/PG/Saline (5:5:30:10:50), clear solution	0.5	712		1				752	305	2	1.45		1				1.85	1.26	2	36.2		1				32.6	2.9
CVD-0017233		CNC(=O)c1cc2c(NC(=O)C3CCOc4ccc(Cl)cc43)cncc2s1	001	MAT-POS-14f31916-3	Z5028563696	H3175123					0.571		1	2021-07-06	IV cassette	Compounds_Made					R02			712		1				752	305	2	1.45		1				1.85	1.26	2	36.2		1				32.6	2.9
CVD-0017233		CNC(=O)c1cc2c(NC(=O)C3CCOc4ccc(Cl)cc43)cncc2s1	001	MAT-POS-14f31916-3	Z5028563696	H3175123					0.571		1	2021-07-06	IV cassette	Compounds_Made					R03			712		1				752	305	2	1.45		1				1.85	1.26	2	36.2		1				32.6	2.9
CVD-0017356		Clc1ccc2c(c1)C(C(=O)Nc1cncc3ccccc13)CN(S(=O)(=O)N1CC(C#N)C1)C2	001	EDJ-MED-1981ceba-4	Z5018905145	H3157791	2021-06-09	Hadeer Zidane		Compounds_Made	0.0643	0.0192	2	2021-07-06	IV cassette	Compounds_Made	WUXI	Male Wistar Han Rat, Fed	rat	IV - cassette	R01	0.10 mg/mL in DMSO/Tween 80/PEG400/PG/Saline (5:5:30:10:50), clear solution	0.5	427		1				475	89.1	2	1.75		1				1.96	0.495	2	65.2		1				63.4	1.77
CVD-0017356		Clc1ccc2c(c1)C(C(=O)Nc1cncc3ccccc13)CN(S(=O)(=O)N1CC(C#N)C1)C2	001	EDJ-MED-1981ceba-4	Z5018905145	H3157791					0.0643	0.0192	2	2021-07-06	IV cassette	Compounds_Made					R02			427		1				475	89.1	2	1.75		1				1.96	0.495	2	65.2		1				63.4	1.77
CVD-0017356		Clc1ccc2c(c1)C(C(=O)Nc1cncc3ccccc13)CN(S(=O)(=O)N1CC(C#N)C1)C2	001	EDJ-MED-1981ceba-4	Z5018905145	H3157791					0.0643	0.0192	2	2021-07-06	IV cassette	Compounds_Made					R03			427		1				475	89.1	2	1.75		1				1.96	0.495	2	65.2		1				63.4	1.77
CVD-0017362		Clc1ccc2c(c1)C(C(=O)Nc1cncc3ccccc13)CN(S(=O)(=O)CC1(C#N)CNC1)C2	001	MAT-POS-dc2604c4-3	Z5033032682	H3158094	2021-06-09	Hadeer Zidane		Compounds_Made	0.169		1	2021-07-06	IV cassette	Compounds_Made	WUXI	Male Wistar Han Rat, Fed	rat	IV - cassette	R01	0.10 mg/mL in DMSO/Tween 80/PEG400/PG/Saline (5:5:30:10:50), clear solution	0.5	417		1				369	178	2	1.55		1				1.68	0.629	2	68.6		1				67.4	8.91
CVD-0017362		Clc1ccc2c(c1)C(C(=O)Nc1cncc3ccccc13)CN(S(=O)(=O)CC1(C#N)CNC1)C2	001	MAT-POS-dc2604c4-3	Z5033032682	H3158094					0.169		1	2021-07-06	IV cassette	Compounds_Made					R02			417		1				369	178	2	1.55		1				1.68	0.629	2	68.6		1				67.4	8.91
CVD-0017362		Clc1ccc2c(c1)C(C(=O)Nc1cncc3ccccc13)CN(S(=O)(=O)CC1(C#N)CNC1)C2	001	MAT-POS-dc2604c4-3	Z5033032682	H3158094					0.169		1	2021-07-06	IV cassette	Compounds_Made					R03			417		1				369	178	2	1.55		1				1.68	0.629	2	68.6		1				67.4	8.91
CVD-0013943		CO[C@@]1(C(=O)Nc2cncc3ccccc23)CCOc2ccc(Cl)cc21	001	PET-UNK-29afea89-2	Z4906876439	H2879613	2021-02-02	Hadeer Zidane		Compounds_Made	0.084	0.00481	2	2021-07-23	IV - non-cassette	Compounds_Made	TCG	Male SD rat, Food fasting 2hrs before dosing	rat	IV - non-cassette	R4	5% DMSO, 5% Tween 80, 30% PEG400, 10% PG, 50% Saline, Solution, pH: 4.0-4.5	2	682		1				583	49	2	3.76		1				4.31	0.595	2	67.7		1				73.6	6.37
CVD-0013943		CO[C@@]1(C(=O)Nc2cncc3ccccc23)CCOc2ccc(Cl)cc21	001	PET-UNK-29afea89-2	Z4906876439	H2879613					0.084	0.00481	2	2021-07-23	IV - non-cassette	Compounds_Made					R5			682		1				583	49	2	3.76		1				4.31	0.595	2	67.7		1				73.6	6.37
CVD-0013943		CO[C@@]1(C(=O)Nc2cncc3ccccc23)CCOc2ccc(Cl)cc21	001	PET-UNK-29afea89-2	Z4906876439	H2879613					0.084	0.00481	2	2021-07-23	IV - non-cassette	Compounds_Made					R6			682		1				583	49	2	3.76		1				4.31	0.595	2	67.7		1				73.6	6.37
CVD-0015381		Clc1cc2c(cc1Cl)[C@H](C(=O)Nc1cncc3ccccc13)CCN2	001	MAT-POS-f9802937-8	Z4909940780	H2933413	2021-03-01	Hadeer Zidane		Compounds_Made	0.0474		1	2021-07-23	IV - non-cassette	Compounds_Made	TCG	Male SD rat, Food fasting 2hrs before dosing	rat	IV - non-cassette	R4	5% DMSO, 5% Tween 80, 30% PEG400, 10% PG, 50% Saline, Solution, pH: 4.0-4.5	1	324		1				410	57.4	2	3.49		1				2.99	0.439	2	75.9		1				68	12
CVD-0015381		Clc1cc2c(cc1Cl)[C@H](C(=O)Nc1cncc3ccccc13)CCN2	001	MAT-POS-f9802937-8	Z4909940780	H2933413					0.0474		1	2021-07-23	IV - non-cassette	Compounds_Made					R5			324		1				410	57.4	2	3.49		1				2.99	0.439	2	75.9		1				68	12
CVD-0015381		Clc1cc2c(cc1Cl)[C@H](C(=O)Nc1cncc3ccccc13)CCN2	001	MAT-POS-f9802937-8	Z4909940780	H2933413					0.0474		1	2021-07-23	IV - non-cassette	Compounds_Made					R6			324		1				410	57.4	2	3.49		1				2.99	0.439	2	75.9		1				68	12
CVD-0015381		Clc1cc2c(cc1Cl)[C@H](C(=O)Nc1cncc3ccccc13)CCN2	001	MAT-POS-f9802937-8	Z4909940780	H2933413					0.0474		1	2021-07-23	IV cassette	Compounds_Made	WUXI	Male Wistar Han Rat, Fed	rat	IV - cassette	R01	0.10 mg/mL in DMSO/Tween 80/PEG400/PG/Saline (5:5:30:10:50), clear solution	0.5	559		1				452	14.8	2	1.46		1				1.94	0.141	2	49.6		1				60.7	19.1
CVD-0015381		Clc1cc2c(cc1Cl)[C@H](C(=O)Nc1cncc3ccccc13)CCN2	001	MAT-POS-f9802937-8	Z4909940780	H2933413					0.0474		1	2021-07-23	IV cassette	Compounds_Made					R02			559		1				452	14.8	2	1.46		1				1.94	0.141	2	49.6		1				60.7	19.1
CVD-0015381		Clc1cc2c(cc1Cl)[C@H](C(=O)Nc1cncc3ccccc13)CCN2	001	MAT-POS-f9802937-8	Z4909940780	H2933413					0.0474		1	2021-07-23	IV cassette	Compounds_Made					R03			559		1				452	14.8	2	1.46		1				1.94	0.141	2	49.6		1				60.7	19.1
CVD-0016505		CO[C@@]1(C(=O)Nc2cncc3ccccc23)CCOc2c(F)cc(F)cc21	001	MAT-POS-932d1078-3	Z4930326913	H2974089	2021-03-08	Hadeer Zidane		Compounds_Made	0.212	0.0784	4	2021-07-23	IV - non-cassette	Compounds_Made	TCG	Male SD rat, Food fasting 2hrs before dosing	rat	IV - non-cassette	R4	5% DMSO, 5% Tween 80, 30% PEG400, 10% PG, 50% Saline, Solution, pH: 4.0-4.5	2	801		1				1010	300	2	3.78		1				3.33	0.342	2	64.6		1				53	8.94
CVD-0016505		CO[C@@]1(C(=O)Nc2cncc3ccccc23)CCOc2c(F)cc(F)cc21	001	MAT-POS-932d1078-3	Z4930326913	H2974089					0.212	0.0784	4	2021-07-23	IV - non-cassette	Compounds_Made					R5			801		1				1010	300	2	3.78		1				3.33	0.342	2	64.6		1				53	8.94
CVD-0016505		CO[C@@]1(C(=O)Nc2cncc3ccccc23)CCOc2c(F)cc(F)cc21	001	MAT-POS-932d1078-3	Z4930326913	H2974089					0.212	0.0784	4	2021-07-23	IV - non-cassette	Compounds_Made					R6			801		1				1010	300	2	3.78		1				3.33	0.342	2	64.6		1				53	8.94
CVD-0016619		Clc1ccc2c(c1)[C@H](C(=O)Nc1cncc3ccccc13)CNC2	001	MAT-POS-3ccb8ef6-1	Z4943052515	H2978000	2021-03-15	Hadeer Zidane		Compounds_Made	0.288		1	2021-07-23	IV - non-cassette	Compounds_Made	TCG	Male SD rat, Food fasting 2hrs before dosing	rat	IV - non-cassette	R4	5% DMSO, 5% Tween 80, 30% PEG400, 10% PG, 50% Saline, Solution, pH: 4.0-4.5	2	509		1				397	91.8	2	4.76		1				4.9	1.12	2	92.6		1				89.9	24.6
CVD-0016619		Clc1ccc2c(c1)[C@H](C(=O)Nc1cncc3ccccc13)CNC2	001	MAT-POS-3ccb8ef6-1	Z4943052515	H2978000					0.288		1	2021-07-23	IV - non-cassette	Compounds_Made					R5			509		1				397	91.8	2	4.76		1				4.9	1.12	2	92.6		1				89.9	24.6
CVD-0016619		Clc1ccc2c(c1)[C@H](C(=O)Nc1cncc3ccccc13)CNC2	001	MAT-POS-3ccb8ef6-1	Z4943052515	H2978000					0.288		1	2021-07-23	IV - non-cassette	Compounds_Made					R6			509		1				397	91.8	2	4.76		1				4.9	1.12	2	92.6		1				89.9	24.6
CVD-0016690		CO[C@]1(C(=O)Nc2cncc3ccccc23)CCOc2cc(F)c(Cl)cc21	001	MAT-POS-993cdc78-1	Z4930326916	H3000881	2021-03-22	Hadeer Zidane		Compounds_Made	0.124		1	2021-07-23	IV - non-cassette	Compounds_Made	TCG	Male SD rat, Food fasting 2hrs before dosing	rat	IV - non-cassette	R4	5% DMSO, 5% Tween 80, 30% PEG400, 10% PG, 50% Saline, Solution, pH: 4.0-4.5	2	684		1				827	52.9	2	4.08		1				3.66	0.36	2	37.5		1				49.8	1.88
CVD-0016690		CO[C@]1(C(=O)Nc2cncc3ccccc23)CCOc2cc(F)c(Cl)cc21	001	MAT-POS-993cdc78-1	Z4930326916	H3000881					0.124		1	2021-07-23	IV - non-cassette	Compounds_Made					R5			684		1				827	52.9	2	4.08		1				3.66	0.36	2	37.5		1				49.8	1.88
CVD-0016690		CO[C@]1(C(=O)Nc2cncc3ccccc23)CCOc2cc(F)c(Cl)cc21	001	MAT-POS-993cdc78-1	Z4930326916	H3000881					0.124		1	2021-07-23	IV - non-cassette	Compounds_Made					R6			684		1				827	52.9	2	4.08		1				3.66	0.36	2	37.5		1				49.8	1.88
CVD-0017357		CN1CCN(S(=O)(=O)N2CC(C(=O)Nc3cncc4ccccc34)c3cc(Cl)ccc3C2)CC1	001	EDJ-MED-1981ceba-5	Z5018905150	H3190209	2021-06-20	Hadeer Zidane		Compounds_Made	0.116		1	2021-07-23	IV cassette	Compounds_Made	WUXI	Male Wistar Han Rat, Fed	rat	IV - cassette	R01	0.10 mg/mL in DMSO/Tween 80/PEG400/PG/Saline (5:5:30:10:50), clear solution	0.5	211		1				112	6.36	2	1.6		1				3.12	0.728	2	52.1		1				55.5	13.4
CVD-0017357		CN1CCN(S(=O)(=O)N2CC(C(=O)Nc3cncc4ccccc34)c3cc(Cl)ccc3C2)CC1	001	EDJ-MED-1981ceba-5	Z5018905150	H3190209					0.116		1	2021-07-23	IV cassette	Compounds_Made					R02			211		1				112	6.36	2	1.6		1				3.12	0.728	2	52.1		1				55.5	13.4
CVD-0017357		CN1CCN(S(=O)(=O)N2CC(C(=O)Nc3cncc4ccccc34)c3cc(Cl)ccc3C2)CC1	001	EDJ-MED-1981ceba-5	Z5018905150	H3190209					0.116		1	2021-07-23	IV cassette	Compounds_Made					R03			211		1				112	6.36	2	1.6		1				3.12	0.728	2	52.1		1				55.5	13.4
CVD-0017944		CS(=O)(=O)c1ccc2cncc(NC(=O)C3CNC(=O)c4ccc(Cl)cc43)c2c1	001	EDJ-MED-827e7cb4-1	Z5060771467	H3205025	2021-06-20	Hadeer Zidane		Compounds_Made	2.74		1	2021-07-23	IV cassette	Compounds_Made	WUXI	Male Wistar Han Rat, Fed	rat	IV - cassette	R01	0.10 mg/mL in DMSO/Tween 80/PEG400/PG/Saline (5:5:30:10:50), clear solution	0.5	636		1				540	37.5	2	1.08		1				1.38	0.0636	2	49		1				54.2	3.68
CVD-0017944		CS(=O)(=O)c1ccc2cncc(NC(=O)C3CNC(=O)c4ccc(Cl)cc43)c2c1	001	EDJ-MED-827e7cb4-1	Z5060771467	H3205025					2.74		1	2021-07-23	IV cassette	Compounds_Made					R02			636		1				540	37.5	2	1.08		1				1.38	0.0636	2	49		1				54.2	3.68
CVD-0017944		CS(=O)(=O)c1ccc2cncc(NC(=O)C3CNC(=O)c4ccc(Cl)cc43)c2c1	001	EDJ-MED-827e7cb4-1	Z5060771467	H3205025					2.74		1	2021-07-23	IV cassette	Compounds_Made					R03			636		1				540	37.5	2	1.08		1				1.38	0.0636	2	49		1				54.2	3.68
CVD-0017968		CC1(C(=O)Nc2cncc3ccc(S(C)(=O)=O)cc23)CNC(=O)c2ccc(Cl)cc21	001	MAT-POS-edabd372-2	Z5060771476	H3215495	2021-06-30	Hadeer Zidane		Compounds_Made	6.62		1	2021-07-23	IV cassette	Compounds_Made	WUXI	Male Wistar Han Rat, Fed	rat	IV - cassette	R01	0.10 mg/mL in DMSO/Tween 80/PEG400/PG/Saline (5:5:30:10:50), clear solution	0.5	660		1				636	0.707	2	1.08		1				1.19	0	2	31.8		1				32.2	7.28
CVD-0017968		CC1(C(=O)Nc2cncc3ccc(S(C)(=O)=O)cc23)CNC(=O)c2ccc(Cl)cc21	001	MAT-POS-edabd372-2	Z5060771476	H3215495					6.62		1	2021-07-23	IV cassette	Compounds_Made					R02			660		1				636	0.707	2	1.08		1				1.19	0	2	31.8		1				32.2	7.28
CVD-0017968		CC1(C(=O)Nc2cncc3ccc(S(C)(=O)=O)cc23)CNC(=O)c2ccc(Cl)cc21	001	MAT-POS-edabd372-2	Z5060771476	H3215495					6.62		1	2021-07-23	IV cassette	Compounds_Made					R03			660		1				636	0.707	2	1.08		1				1.19	0	2	31.8		1				32.2	7.28
CVD-0018240		O[C@]1(c2cccc(Cl)c2)CCN(c2cncc3ccccc23)C1=O	001	MAT-POS-8695a11f-3	Z5068830345	H3215676	2021-06-30	Hadeer Zidane		Compounds_Made	0.738		1	2021-08-05	IV cassette	Compounds_Made	TCG	Male SD rat, Food fasting 2hrs before dosing	rat	IV - cassette	R1	5% DMSO, 5% Tween 80, 30% PEG400, 10% PG, 50% Saline, Solution, pH: 4.0-4.5	0.5	396		1				249	33.9	2	1.34		1				1.71	0.0353	2	41.7		1				50.6	2.14
CVD-0018240		O[C@]1(c2cccc(Cl)c2)CCN(c2cncc3ccccc23)C1=O	001	MAT-POS-8695a11f-3	Z5068830345	H3215676					0.738		1	2021-08-05	IV cassette	Compounds_Made					R2			396		1				249	33.9	2	1.34		1				1.71	0.0353	2	41.7		1				50.6	2.14
CVD-0018240		O[C@]1(c2cccc(Cl)c2)CCN(c2cncc3ccccc23)C1=O	001	MAT-POS-8695a11f-3	Z5068830345	H3215676					0.738		1	2021-08-05	IV cassette	Compounds_Made					R3			396		1				249	33.9	2	1.34		1				1.71	0.0353	2	41.7		1				50.6	2.14
CVD-0013558		Clc1ccc2c(c1)C(C(=O)Nc1cncc3ccccc13)CCS2(=O)=O	001	MIC-UNK-91acba05-3	Z4909940759	H2996721	2021-03-22	Hadeer Zidane		Compounds_Made	0.288		1	2021-12-14		Compounds_Made	TCG	Male SD rat fasted from food for 2 hrs before treatment	rat	IV	R4	5%DMSO, 5% Tween80, 30% PEG 400, 10% PG, 50% Saline	2	1400		1				1460	163	2	1.13		1				1.29	0.197	2	11.5		1				11.6	0.743
CVD-0013558		Clc1ccc2c(c1)C(C(=O)Nc1cncc3ccccc13)CCS2(=O)=O	001	MIC-UNK-91acba05-3	Z4909940759	H2996721					0.288		1	2021-12-14		Compounds_Made					R5			1400		1				1460	163	2	1.13		1				1.29	0.197	2	11.5		1				11.6	0.743
CVD-0013558		Clc1ccc2c(c1)C(C(=O)Nc1cncc3ccccc13)CCS2(=O)=O	001	MIC-UNK-91acba05-3	Z4909940759	H2996721					0.288		1	2021-12-14		Compounds_Made					R6			1400		1				1460	163	2	1.13		1				1.29	0.197	2	11.5		1				11.6	0.743
CVD-0018692		Clc1ccc2c(c1)[C@H](C(=O)Nc1cncc3ccccc13)CN(S(=O)(=O)CC1(C#N)CC1)C2	001	MAT-POS-e194df51-1	Z5129808241	H3294977					0.0368		1	2021-12-16		Compounds_Made	TCG	Male SD rat fasted from food for 2 hrs before treatment	rat	IV	R4	5%DMSO, 5% Tween80, 30% PEG 400, 10% PG, 50% Saline	2	2290		1				2240	51.5	2	0.89		1	1.05	0.032	2	34.8		1				40.5	5.81	2	0.404
CVD-0018692		Clc1ccc2c(c1)[C@H](C(=O)Nc1cncc3ccccc13)CN(S(=O)(=O)CC1(C#N)CC1)C2	001	MAT-POS-e194df51-1	Z5129808241	H3294977					0.0368		1	2021-12-16		Compounds_Made					R5			2290		1				2240	51.5	2	0.89		1	1.05	0.032	2	34.8		1				40.5	5.81	2	0.404
CVD-0018692		Clc1ccc2c(c1)[C@H](C(=O)Nc1cncc3ccccc13)CN(S(=O)(=O)CC1(C#N)CC1)C2	001	MAT-POS-e194df51-1	Z5129808241	H3294977					0.0368		1	2021-12-16		Compounds_Made					R6			2290		1				2240	51.5	2	0.89		1	1.05	0.032	2	34.8		1				40.5	5.81	2	0.404
CVD-0018692		Clc1ccc2c(c1)[C@H](C(=O)Nc1cncc3ccccc13)CN(S(=O)(=O)CC1(C#N)CC1)C2	001	MAT-POS-e194df51-1	Z5129808241	H3294977	2021-08-09	Haim Barr	Note - 100 nM Mpro used in run due to low signal in prior runs	Compounds_Made	0.0368		1	2022-01-13	Mouse single	Compounds_Made	TCG	Male CD1 Mice, Food fasting 2hrs before dosing	mouse	IV	R4	5%DMSO, 5% Tween80, 30% PEG 400, 10% PG, 50% Saline	50				2010		1	1110	221	2										651		1	741	146	2
CVD-0018692		Clc1ccc2c(c1)[C@H](C(=O)Nc1cncc3ccccc13)CN(S(=O)(=O)CC1(C#N)CC1)C2	001	MAT-POS-e194df51-1	Z5129808241	H3294977					0.0368		1	2022-01-13	Mouse single	Compounds_Made					R5						2010		1	1110	221	2										651		1	741	146	2
CVD-0018692		Clc1ccc2c(c1)[C@H](C(=O)Nc1cncc3ccccc13)CN(S(=O)(=O)CC1(C#N)CC1)C2	001	MAT-POS-e194df51-1	Z5129808241	H3294977					0.0368		1	2022-01-13	Mouse single	Compounds_Made					R6						2010		1	1110	221	2										651		1	741	146	2
CVD-0000033		COc1cc(Cl)cc(OC(=O)Nc2cccnc2)c1	001	AGN-NEW-891393a6-1	Z4444621989	H2399117	2020-06-25	Shirly Valter		Compounds_Made	6.68		1
CVD-0000282		Cn1nncc1CC(=O)NC(c1nc2ccccc2n1C)c1ccccc1	001	BAR-COM-4e090d3a-6	Z4444622067	H2324664	2020-05-14	Shirly Valter		Compounds_Made	35.7		1
CVD-0000464		CCNc1ncc(C#N)cc1CN1CCN(C(=O)CCl)CC1	001	DAR-DIA-fb20be43-4			2020-07-19	Shirly Valter		Compounds_Made	3.22		1
CVD-0000586		Oc1ccc(Cl)cc1C(=O)Nc1cnccc1Cl	001	CHR-SOS-7098f804-10	Z1570773318	H2350032	2020-05-25	Shirly Valter		Compounds_Made	24.2		1
CVD-0000590		Clc1ccc(-c2ccccc2)c(C(=O)Nc2cccnc2)c1	001	CHR-SOS-7098f804-14	Z4444622226	H2358875	2020-05-25	Shirly Valter		Compounds_Made	39.1		1
CVD-0000649		CC(C)C[C@@H]1CN(C(=O)CCl)CCN1Cc1cccc(Cl)c1	001	DAN-LON-a5fc619e-3	Z4461624291		2020-06-03	Shirly Valter		Compounds_Made	0.784		1
CVD-0000654		ClCC(=O)N1CC2CC1CN2Cc1cccc(Cl)c1	001	DAN-LON-a5fc619e-8	Z4461624335	H2350325	2020-05-25	Shirly Valter		Compounds_Made	2.17		1
CVD-0000702		O=C(Nc1c[nH]c2ncccc12)Nc1cccc(C#N)c1	001	DAR-DIA-23aa0b97-11	Z4444622148	H2336150	2020-05-14	Shirly Valter		Compounds_Made	63.6		1
CVD-0000710		O=C(Cc1cncc2ccccc12)Nc1cccc(C#N)c1	001	DAR-DIA-23aa0b97-19	Z4444622023	H2321940	2020-05-06	Shirly Valter		Compounds_Made	26.7	2.05	2
CVD-0000712		O=C(Cc1cncc2ccccc12)Nc1ccccc1	001	DAR-DIA-23aa0b97-20	Z4444622066	H2321196	2020-05-06	Shirly Valter		Compounds_Made	57.6	5.27	2
CVD-0000717		Nc1cncc(NC(=O)Nc2cccc(C#N)c2)c1	001	DAR-DIA-23aa0b97-8	Z4444622224	H2345771	2020-05-14	Shirly Valter		Compounds_Made	54.3		1
CVD-0000836		ClCC(=O)N1CCN(Cc2cc(C#N)cc3ccccc23)CC1	001	DAR-DIA-fb20be43-6	Z4461624300	H2360300	2020-05-25	Shirly Valter		Compounds_Made	4.61		1
CVD-0000837		COc1cc(CN2CCN(C(=O)CCl)CC2)c2ccccc2c1	001	DAR-DIA-fb20be43-7	Z4461624329	*R1771532*	2020-07-05	Shirly Valter		Compounds_Made	2.75		1
CVD-0000864		CC(NC(=O)CCl)c1cc(Cl)cc(-c2ccc(S(N)(=O)=O)cc2)c1	001	DAV-CRI-14a23e73-1	Z4461624276		2020-07-05	Shirly Valter		Compounds_Made	0.466		1
CVD-0000884		OCC(NC(=O)CCl)c1cccc(Cl)c1	001	DAV-CRI-3edb475e-4			2020-05-14	Shirly Valter		Compounds_Made	> 99.0		1
CVD-0000886		CC(NC(=O)CCl)c1cc(F)cc(Cl)c1	001	DAV-CRI-3edb475e-6	Z4461624342	H2368755	2020-06-03	Shirly Valter		Compounds_Made	27.9		1
CVD-0001111		CS(=O)(=O)N1CCN(C(=O)CCl)CC1c1ccccc1	001	DUN-NEW-f8ce3686-22	Z4461624304	H2354465	2020-05-25	Shirly Valter		Compounds_Made	10.6		1
CVD-0001112		ClCC(=O)Nc1nc2c(S(=O)(=O)NCCc3ccccc3)cccc2s1	001	DUN-NEW-f8ce3686-23	Z4461624206	H2438582	2020-07-12	Shirly Valter		Compounds_Made	18.9	16.7	3
CVD-0001113		CC(=O)NCCc1c[nH]c2c(CN3CCN(C(=O)CCl)CC3)cccc12	001	DUN-NEW-f8ce3686-24	Z4461624216	H2407544	2020-06-25	Shirly Valter		Compounds_Made	17.4		1
CVD-0001235		CN(CC(=O)Nc1cnccc1C)S(=O)(=O)c1cccc2cccnc12	001	GAB-REV-70cc3ca5-8	Z4444622216	H2348150	2020-05-25	Shirly Valter		Compounds_Made	> 99.0		1
CVD-0001269		ClCC(=O)N1CCN(C(C2CCOCC2)c2ccccc2)CC1	001	GIA-UNK-20b63697-2	Z4505377052	H2392958	2020-06-17	Shirly Valter		Compounds_Made	21.8	9.39	2
CVD-0001273		ClCC(=O)N1CCN(C(C2CCCCC2)c2ccccc2)CC1	001	GIA-UNK-20b63697-6	Z4505379463	H2392955	2020-06-17	Shirly Valter		Compounds_Made	4.35	1.94	2
CVD-0001317		Cc1cc(C)nc(NC2CCN(C(=O)CCl)CC2)n1	001	GIA-UNK-a79af1bc-1	Z4461624338	H2368751	2020-06-03	Shirly Valter		Compounds_Made	27.6		1
CVD-0001578		CC(=O)NCCc1c[nH]c2ccc(O)cc12	001	JOH-MSK-a63bdd1d-4	Z1509140242	*R1708369*	2020-10-25	Hadeer Zidane		Compounds_Made	> 99.5		1
CVD-0001724		Clc1cccc(N(CCC2CCCCC2)C(=O)Nc2cccnc2)c1	001	JOR-UNI-2fc98d0b-12	Z4444622115	*R1734731*	2020-06-03	Shirly Valter		Compounds_Made	3.06		1
CVD-0001770		O[C@@H](CN(Cc1ccccc1)C(=O)CNC(=O)C=C)c1cccs1	001	JUA-UNI-bc099708-1			2020-09-08	Hadeer Zidane		Compounds_Made	> 99.5		1
CVD-0001771		Cc1[nH]c2c(CNC(=O)c3ccc(CNC(=O)C=C)cc3)cc(C)cc2c1C	001	JUA-UNI-bc099708-2			2020-09-08	Hadeer Zidane		Compounds_Made	> 99.5		1
CVD-0001772		Brc1ccsc1CN(CCN1CCOCC1)C(=O)CNC(=O)C=C	001	JUA-UNI-bc099708-3			2020-09-08	Hadeer Zidane		Compounds_Made	> 99.5		1
CVD-0001773		OC[C@@H](NC(=O)c1ccc(CNC(=O)C=C)cc1)c1ccc(Br)c(F)c1	001	JUA-UNI-bc099708-4			2020-09-08	Hadeer Zidane		Compounds_Made	> 99.5		1
CVD-0001774		Oc1ccc(C(=O)NC[C@H](Cc2ccccc2)c2ccccn2)cc1NC(=O)C=C	001	JUA-UNI-bc099708-5	Z3756835265		2020-09-08	Hadeer Zidane		Compounds_Made	> 99.5		1
CVD-0001862		ClCC(=O)Nc1cccc(N2CCCC2=O)c1	001	LON-WEI-8f408cad-1	Z199423638	T5652293	2020-05-06	Shirly Valter		Compounds_Made	70.3	2.3	2
CVD-0001865		Fc1cccc(F)c1S(=O)(=O)N1CCN(C(=O)CCl)CC1	001	LON-WEI-8f408cad-2	Z147647646	*EN300-22862*	2020-05-06	Shirly Valter		Compounds_Made	3.29	0.205	2
CVD-0001866		ClCC(=O)N1CCN(S(=O)(=O)c2cccs2)CC1	001	LON-WEI-8f408cad-3	Z147647358	*B2308262*	2020-05-06	Shirly Valter		Compounds_Made	2.16	0.13	2
CVD-0001867		Fc1cccc(S(=O)(=O)N2CCN(C(=O)CCl)CC2)c1	001	LON-WEI-8f408cad-4	Z147647642	*EN300-22860*	2020-05-06	Shirly Valter		Compounds_Made	3.84	1.35	3
CVD-0001867		Fc1cccc(S(=O)(=O)N2CCN(C(=O)CCl)CC2)c1	004	LON-WEI-8f408cad-4			2021-05-30	Hadeer Zidane		Compounds_Made	3.84	1.35	3
CVD-0001868		ClCC(=O)N1CCN(Cc2cccs2)CC1	001	LON-WEI-8f408cad-5	Z147647874	T6138584	2020-05-06	Shirly Valter		Compounds_Made	6.22	0.788	2
CVD-0001869		ClCC(=O)N1CCN(Cc2ccsc2)CC1	001	LON-WEI-8f408cad-7	Z2608820553	T8644624	2020-05-06	Shirly Valter		Compounds_Made	3.51	0.337	2
CVD-0001870		CC(C)(C)NC(=O)C(N(C(=O)C=C)c1ccc(C(C)(C)C)cc1)c1cccnc1	001	LON-WEI-8f408cad-8	Z4444602594	H2324971	2020-05-25	Shirly Valter		Compounds_Made	> 99.0		1
CVD-0001878		CCc1cccc(NC(=O)C(N(C(=O)C=C)c2cc(C(C)(C)C)on2)c2cccnc2)c1	001	LON-WEI-b8d98729-15	Z4439011525		2020-05-14	Shirly Valter		Compounds_Made	> 99.0		1
CVD-0001880		CCc1cccc(NC(=O)C(N(C(=O)C=C)c2ccc(C(C)OC)cc2)c2cccnc2)c1	001	LON-WEI-b8d98729-17	Z4438424265		2020-05-06	Shirly Valter		Compounds_Made	66.4	2.04	2
CVD-0001887		CC(C)(C)NC(=O)C(N(C(=O)C=C)c1cc(C(C)(C)C)on1)c1cccnc1	001	LON-WEI-b8d98729-23	Z4439011607		2020-05-06	Shirly Valter		Compounds_Made	> 99.0	0	2
CVD-0001891		COc1ccc(NC(=O)C(N(C(=O)C=C)c2ccc(C(F)(F)F)cc2)c2cccnc2)cc1	001	LON-WEI-b8d98729-27	Z4439011539	H2312288	2020-05-06	Shirly Valter		Compounds_Made	46	0.588	2
CVD-0001901		CCc1cccc(NC(=O)C(N(C(=O)C=C)c2ccc3ncsc3c2)c2cccnc2)c1	001	LON-WEI-b8d98729-38	Z4438424262	H2312018	2020-05-06	Shirly Valter		Compounds_Made	59.2	5.82	2
CVD-0001902		CCc1cccc(C)c1NC(=O)C(N(C(=O)C=C)c1ccc(C(F)(F)F)cc1)c1cccnc1	001	LON-WEI-b8d98729-39	Z4439011578	H2312290	2020-05-06	Shirly Valter		Compounds_Made	97.8		1
CVD-0002492		CC(CCc1ccccc1)N1CCN(C(=O)CCl)CC1	001	MAK-UNK-af83ef51-2	Z4461624310	H2350324	2020-05-25	Shirly Valter		Compounds_Made	20.3		1
CVD-0002510		Cc1cccc(CC2CCN(C(=O)CCl)CC2)c1	001	MAK-UNK-af83ef51-6	Z4461624348	H2404288	2020-06-25	Shirly Valter		Compounds_Made	14.7		1
CVD-0002706		COc1ccc(C2CC(c3cccs3)=NN2C(=O)CCl)cc1OC	001	MAT-POS-916a2c5a-1	Z56955922	T5180115	2020-05-06	Shirly Valter		Compounds_Made	1.88	0.174	2
CVD-0002707		COc1ccccc1OCCNC(=O)c1cc(=O)[nH]c2ccccc12	001	MAT-POS-916a2c5a-2	Z57980660	*R1752129*	2020-05-06	Shirly Valter		Compounds_Made	7.87	3.2	9
CVD-0002708		Cc1cc(C)c(C)c(S(=O)(=O)N2CCN(C(=O)c3cc(=O)[nH]c4ccccc34)CC2)c1C	001	MAT-POS-916a2c5a-3	Z56962551	T5217654	2020-05-06	Shirly Valter		Compounds_Made	8.47	0.391	2
CVD-0002709		O=C(N1CCN(c2ccccc2)CC1)c1cc(=O)[nH]c2ccccc12	001	MAT-POS-916a2c5a-4	Z27770229		2020-05-14	Shirly Valter		Compounds_Made	27.5		1
CVD-0002717		ClCC(=O)N1CCN(C2(c3cccc(Cl)c3)CC2)CC1	001	MED-COV-4280ac29-12	Z4461624305	H2390959	2020-06-17	Shirly Valter		Compounds_Made	53.5	16.2	2
CVD-0002718		CC1CN(Cc2cccc(Cl)c2)CCN1C(=O)CCl	001	MED-COV-4280ac29-13	Z4461624193	H2350322	2020-05-25	Shirly Valter		Compounds_Made	7.73		1
CVD-0002720		ClCC(=O)N1CCN(Cc2cccc(Cl)c2)CC1	001	MED-COV-4280ac29-15	Z1562119726	T4065203	2020-05-14	Shirly Valter		Compounds_Made	2.64	0.916	4
CVD-0002730		ClCC(=O)N1CCN(Cc2cnc(Cc3ccccc3)s2)CC1	001	MED-COV-4280ac29-25	Z4461624323	H2368758	2020-06-03	Shirly Valter		Compounds_Made	29.8		1
CVD-0002736		COc1ccc(C2CC(c3ccccc3)=NN2C(=O)CCl)cc1OC	001	MED-COV-4280ac29-30	Z2799209083	H2893935	2020-07-05	Shirly Valter		Compounds_Made	0.543		1
CVD-0002737		ClCC(=O)N1CCN(Cc2cccc3ccccc23)CC1	001	MED-COV-4280ac29-31			2020-05-14	Shirly Valter		Compounds_Made	5.76		1
CVD-0002739		COCc1cc(Cl)cc(CN2CCN(C(=O)CCl)CC2)c1	001	MED-COV-4280ac29-33	Z4461624297	H2387042	2020-06-09	Shirly Valter		Compounds_Made	4.77		1
CVD-0002743		COCCc1ccc(Cl)cc1CN1CCN(C(=O)CCl)CC1	001	MED-COV-4280ac29-37	Z4461624290	H2425587	2020-07-05	Shirly Valter		Compounds_Made	2.2		1
CVD-0002831		NS(=O)(=O)CCc1ccccc1CN1CCN(C(=O)CCl)CC1	001	MIH-UNI-e573136b-5	Z4461624245	H2439986	2020-07-19	Shirly Valter		Compounds_Made	2.72		1
CVD-0002888		Oc1ccc(O)c(CN2CCN(C(=O)CCl)CC2)c1	001	NEH-REV-107bcf72-5	Z4461624337	T8789717	2020-05-25	Shirly Valter		Compounds_Made	37.4		1
CVD-0002982		Cc1cc(Cl)cc(CC2CCN(C(=O)CCl)CC2)c1	001	NIR-THE-0d6461ce-8	Z4461624308	*R1754616*	2020-06-03	Shirly Valter		Compounds_Made	3.57		1
CVD-0002988		Nc1cccc(C2CN(C(=O)CCl)Cc3ccccc32)c1	001	NIR-THE-c331be7a-1	Z4520417201	H2416995	2020-07-05	Shirly Valter		Compounds_Made	9.23		1
CVD-0002989		ClCC(=O)N1CC(c2cccc(C#N)c2)c2ccccc2C1	001	NIR-THE-c331be7a-2	Z4461624306	H2425585	2020-07-05	Shirly Valter		Compounds_Made	1.17		1
CVD-0002991		Cc1cccc(C2CN(C(=O)CCl)Cc3ccccc32)c1	001	NIR-THE-c331be7a-6	Z4461624309	H2398166	2020-06-25	Shirly Valter		Compounds_Made	2		1
CVD-0003037		ClCC(=O)N1CCN(Cc2cc(Cl)cc(Cl)c2)CC1	001	PAU-UNI-8cdd41c7-1	Z4461624330	H2350091	2020-05-25	Shirly Valter		Compounds_Made	1.89		1
CVD-0003222		CCC(C)(C)CCN(Cc1ccsc1)C(=O)Cn1nnc2ccccc12	001	RUT-UNI-630c5802-20	Z4444622209	H2333707	2020-05-14	Shirly Valter		Compounds_Made	78.5		1
CVD-0003482		ClCC(=O)N1CCN(C(c2ccccc2)c2ccccc2)CC1	001	SIM-SYN-f15aaa3a-1			2020-05-14	Shirly Valter		Compounds_Made	1.98		1
CVD-0003519		ClCC(=O)N1CCN(Cc2cc(Cl)ccc2CNC(=O)N2CCOCC2)CC1	001	STU-CHA-6cae54d3-1	Z4461624264	H2415682	2020-07-12	Shirly Valter		Compounds_Made	3.8		1
CVD-0003521		ClCC(=O)N1CCN(Cc2cc(Cl)ccc2CNC(=O)[C@@H]2CCCOC2)CC1	001	STU-CHA-7b3b91d5-1	Z4461624238	H2387838	2020-06-25	Shirly Valter		Compounds_Made	12.1		1
CVD-0003524		NS(=O)(=O)c1ccc2c(c1)CN(CC1CCN(C(=O)CCl)CC1)CC2	001	STU-CHA-83dacf15-1	Z4461624241	H2393355	2020-06-25	Shirly Valter		Compounds_Made	19.5		1
CVD-0003584		CS(=O)(=O)N1CCc2ccc(CN3CCN(C(=O)CCl)CC3)cc2C1	001	TAM-UNI-d1c3dd9f-5	Z4461624277	H2368759	2020-06-03	Shirly Valter		Compounds_Made	40.2		1
CVD-0003615		Cc1ccncc1NC(=O)Nc1cccc(Cl)c1	001	TRY-UNI-714a760b-12	Z1130395540	H2323953	2020-05-06	Shirly Valter		Compounds_Made	64.5	4.95	2
CVD-0003621		CC(C(=O)Nc1cnccc1C)c1cccc(Cl)c1	001	TRY-UNI-714a760b-18	Z1264525706	H2305323	2020-05-06	Shirly Valter		Compounds_Made	26.2	1.45	2
CVD-0003622		Cc1c(N)cncc1NC(=O)Cc1cccc(C#N)c1	001	TRY-UNI-714a760b-19	Z4444621981	H2521024	2020-08-09	Hadeer Zidane		Compounds_Made	16.1		1
CVD-0003624		Cc1ccncc1NC(=O)Cc1cccc(C#N)c1	001	TRY-UNI-714a760b-20	Z1344037997	H2322044	2020-05-06	Shirly Valter		Compounds_Made	61.4	3.35	2
CVD-0003626		CC(C(=O)Nc1cnccc1C)c1cccc(C#N)c1	001	TRY-UNI-714a760b-22	Z2186659954	H2324663	2020-05-06	Shirly Valter		Compounds_Made	54.9	0.406	2
CVD-0003628		Cc1ccncc1NC(=O)Nc1cccc(C#N)c1	001	TRY-UNI-714a760b-24	Z1130395496	H2323950	2020-05-14	Shirly Valter		Compounds_Made	> 99.0		1
CVD-0003631		Cc1ccncc1NC(=O)Cc1cccc(Cl)c1	001	TRY-UNI-714a760b-6	Z1129289650	H2305322	2020-05-06	Shirly Valter		Compounds_Made	24.6	1.2	2
CVD-0003749		Cc1ccc(S(=O)(=O)NC2CCN(C(=O)CCl)CC2)cc1	001	WAR-XCH-79d12f6e-4	Z291278642	H2360298	2020-05-25	Shirly Valter		Compounds_Made	33.5		1
CVD-0003751		Cc1ccc(C)c(S(=O)(=O)N2CCN(C(=O)CCl)CC2)c1	001	WAR-XCH-79d12f6e-6			2020-05-14	Shirly Valter		Compounds_Made	14.2		1
CVD-0003764		ClCC(=O)N1CCC(c2nc(-c3cccnc3)nc3ccccc23)CC1	001	WAR-XCH-b0339bbe-19	Z4511811822	H2404285	2020-06-25	Shirly Valter		Compounds_Made	18.2		1
CVD-0003945		Clc1cc(NC(=O)Nc2cccnc2)cc(C#N)c1	001	WAR-XCH-eb7b662f-2	Z4444622232	H2323958	2020-05-14	Shirly Valter		Compounds_Made	> 99.0		1
CVD-0004090		CN(C(=O)Cn1nnc2ccccc12)c1ccc(Oc2ccc(C(F)(F)F)cn2)cc1	001	AAR-POS-8a4e0f60-7	Z1207302574	H2382806	2020-06-09	Shirly Valter		Compounds_Made	37.8		1
CVD-0004191		Oc1ccccc1CN(C[C@@H]1CCCO1)C(=O)CNC(=O)C=C	001	JUA-UNI-a9dfaed1-1			2020-09-08	Hadeer Zidane		Compounds_Made	> 99.5		1
CVD-0004192		CC(C)(C)NS(=O)(=O)c1ccccc1CNC(=O)C=C	001	JUA-UNI-a9dfaed1-2			2020-09-08	Hadeer Zidane		Compounds_Made	> 99.5		1
CVD-0004193		CNS(=O)(=O)c1ccccc1CNC(=O)C=C	001	JUA-UNI-a9dfaed1-3			2020-09-08	Hadeer Zidane		Compounds_Made	> 99.5		1
CVD-0004194		O[C@]1(CN(Cc2ccccc2)C(=O)CNC(=O)C=C)CN2CCC1CC2	001	JUA-UNI-a9dfaed1-4			2020-09-08	Hadeer Zidane		Compounds_Made	> 99.5		1
CVD-0004195		C=CC(=O)NCCC(=O)N(Cc1ccccc1)Cc1nc2ccccc2c(=O)[nH]1	001	JUA-UNI-a9dfaed1-5			2020-09-08	Hadeer Zidane		Compounds_Made	> 99.5		1
CVD-0004196		CN(C)CCNC(=O)[C@@H](Cc1ccccc1)NC(=O)C=C	001	JUA-UNI-a9dfaed1-6			2020-09-08	Hadeer Zidane		Compounds_Made	> 99.5		1
CVD-0004197		O[C@H](CNC(=O)c1cc(NC(=O)C=C)ccc1O)c1ccc2ccccc2c1	001	JUA-UNI-a9dfaed1-7			2020-09-08	Hadeer Zidane		Compounds_Made	> 99.5		1
CVD-0004210		CSCCCNC(=O)C(N(C(=O)C=C)c1ccc(C(C)(C)C)cc1)c1cccnc1	001	LON-WEI-adc59df6-10	Z4457849197	H2348894	2020-05-25	Shirly Valter		Compounds_Made	25.5		1
CVD-0004222		CSCCNC(=O)C(N(C(=O)C=C)c1ccc(C(C)(C)C)cc1)c1cccnc1	001	LON-WEI-adc59df6-17	Z4457849204	H2348897	2020-05-25	Shirly Valter		Compounds_Made	20.2		1
CVD-0004229		CC(C)(C)c1ccc(N(C(C(=O)NCc2ccc(F)cc2)c2cccnc2)C(=O)C=C)cc1	001	LON-WEI-adc59df6-23	Z4457849210		2020-05-25	Shirly Valter		Compounds_Made	23.3		1
CVD-0004232		COCCNC(=O)C(N(C(=O)C=C)c1ccc(C(C)(C)C)cc1)c1cccnc1	001	LON-WEI-adc59df6-26	Z4457849213	H2347174	2020-05-25	Shirly Valter		Compounds_Made	55.8		1
CVD-0004234		CC(C)(C)c1ccc(N(C(C(=O)NCc2cccnc2)c2cccnc2)C(=O)C=C)cc1	001	LON-WEI-adc59df6-28	Z4457849215		2020-05-25	Shirly Valter		Compounds_Made	49.9		1
CVD-0004236		CNC(=O)C(N(C(=O)C=C)c1ccc(C(C)(C)C)cc1)c1cccnc1	001	LON-WEI-adc59df6-3	Z4457849190	H2347157	2020-05-25	Shirly Valter		Compounds_Made	35.7		1
CVD-0004237		CCNC(=O)C(N(C(=O)C=C)c1ccc(C(C)(C)C)cc1)c1cccnc1	001	LON-WEI-adc59df6-30	Z4457849217		2020-05-25	Shirly Valter		Compounds_Made	45.5		1
CVD-0004239		CC(C)(C)c1ccc(N(C(C(=O)NCC2CCCO2)c2cccnc2)C(=O)C=C)cc1	001	LON-WEI-adc59df6-32	Z4457849219	H2348886	2020-05-25	Shirly Valter		Compounds_Made	90.5		1
CVD-0004248		CC(C)(C)c1ccc(N(C(C(=O)NCc2ccccc2)c2cccnc2)C(=O)C=C)cc1	001	LON-WEI-adc59df6-40	Z4457849227		2020-05-25	Shirly Valter		Compounds_Made	33.3		1
CVD-0004251		CC(C)(C)c1ccc(N(C(C(=O)Nc2ccc3c(c2)OCO3)c2cccnc2)C(=O)C=C)cc1	001	LON-WEI-adc59df6-43	Z4457849230	H2352574	2020-06-03	Shirly Valter		Compounds_Made	36.1		1
CVD-0004253		COc1ccc(NC(=O)C(N(C(=O)C=C)c2ccc(C(C)(C)C)cc2)c2cccnc2)c(OC)c1	001	LON-WEI-adc59df6-45	Z4457849232	H2352508	2020-05-25	Shirly Valter		Compounds_Made	6.47		1
CVD-0004255		CC(C)(C)c1ccc(N(C(C(=O)NCCc2cccc(F)c2)c2cccnc2)C(=O)C=C)cc1	001	LON-WEI-adc59df6-47	Z4457849234		2020-05-25	Shirly Valter		Compounds_Made	2.96		1
CVD-0004262		CC(C)(C)NC(=O)C(N(C(=O)C=C)c1ccc(C(C)(C)C)cc1)c1cncc(Cl)c1	001	LON-WEI-adc59df6-53	Z4457849240	H2348910	2020-05-25	Shirly Valter		Compounds_Made	65.6		1
CVD-0004424		CC1(c2ccc(N(C(C(=O)Nc3ccc(Br)cc3)c3cccnc3)C(=O)C=C)cc2)CC1	001	LON-WEI-d1c9908a-11	Z4444602583		2020-05-14	Shirly Valter		Compounds_Made	82.4	1.74	2
CVD-0004428		COc1ccc(NC(=O)C(N(C(=O)C=C)c2ccc(C(C)(C)C)cc2)c2cccnc2)c(C)c1	001	LON-WEI-d1c9908a-3	Z4438424249		2020-05-14	Shirly Valter		Compounds_Made	> 99.0		1
CVD-0004431		CCc1cccc(NC(=O)C(N(C(=O)C=C)c2ccc(C3(C)CC3)cc2)c2cccnc2)c1	001	LON-WEI-d1c9908a-6	Z4444602566	H2324039	2020-05-14	Shirly Valter		Compounds_Made	> 99.0		1
CVD-0004472		CS(=O)(=O)c1ccc(N2CCNCC2)cc1	001	AAR-POS-5507155c-1	Z4575850914	*R1807664*	2020-08-25	Hadeer Zidane	Note - positive controls were copied from second plate for normalization, as peptide substrate was forgotten in the first plate.	Compounds_Made	> 99.5		1
CVD-0004492		Cc1ccc(S(=O)(=O)N2CCN(C(=O)CCl)CC2)cc1	003	AAR-POS-d2a4d1df-27			2021-06-09	Hadeer Zidane		Compounds_Made	21		1
CVD-0004557		Cc1ccncc1NC(=O)Cc1cccc(F)c1	001	ALP-POS-95b75b4d-1	Z1129284099	H2398305	2020-06-17	Shirly Valter		Compounds_Made	95.8	1.46	2
CVD-0004590		Clc1cccc(NC(=O)Cn2nnc3ccccc23)c1	003	BEN-DND-61647d40-12			2020-09-30	Hadeer Zidane		Compounds_Made	> 99.5		1
CVD-0004591		Clc1cccc(NC(=O)Cn2cnc3ccccc23)c1	001	BEN-DND-61647d40-13	Z19648425	H3014124	2021-04-05	Hadeer Zidane		Compounds_Made	87.2		1
CVD-0004608		Cc1nnn(NC(=O)Cc2cccc(Cl)c2)c1C	001	JAN-GHE-5a013bed-1	Z2917057197	H2404279	2020-06-25	Shirly Valter		Compounds_Made	14.2		1
CVD-0004610		Clc1cccc(CC(=O)Nc2nnn[nH]2)c1	001	JAN-GHE-5a013bed-11	Z1097410173	H2404280	2020-06-25	Shirly Valter		Compounds_Made	45.3		1
CVD-0004611		Clc1cccc(CC(=O)Nn2cnc3ccccc23)c1	001	JAN-GHE-5a013bed-2	Z1079977350	H2404274	2020-06-25	Shirly Valter		Compounds_Made	8.3		1
CVD-0004612		Clc1cccc(CC(=O)Nn2cnc3ccccc3c2=O)c1	001	JAN-GHE-5a013bed-3	Z1079600034	H2404276	2020-06-25	Shirly Valter		Compounds_Made	8.65		1
CVD-0004625		Cc1ccncc1NC(=O)Cc1cccc(Br)c1	001	JAN-GHE-83b26c96-12	Z1129289393	H2386088	2020-06-09	Shirly Valter		Compounds_Made	20.6		1
CVD-0004632		Cc1ccncc1NC(=O)C1(c2cccc(Cl)c2)CC1	001	JAN-GHE-83b26c96-20	Z1129286981	H2392906	2020-06-17	Shirly Valter		Compounds_Made	> 99.5	0	2
CVD-0004634		Cc1ccncc1NC(=O)C(C)(C)c1cccc(Cl)c1	001	JAN-GHE-83b26c96-22	Z1233377555	H2388747	2020-06-17	Shirly Valter		Compounds_Made	96.9	1.6	2
CVD-0004643		CCCC(C(=O)Nc1cnccc1C)c1cccc(Cl)c1	001	JAN-GHE-83b26c96-8	Z2703873624	H2396161	2020-06-17	Shirly Valter		Compounds_Made	17.3	0.796	2
CVD-0004751		Cc1ccncc1NC(=O)Cc1cncc(Cl)c1	001	TRY-UNI-2eddb1ff-2	Z4497196464	*R1767180*	2020-07-05	Shirly Valter		Compounds_Made	46.4		1
CVD-0004753		Cc1ccncc1NC(=O)Cc1cc(OC2CC(=O)N2)cc(C#N)c1	001	TRY-UNI-2eddb1ff-6	Z4497196462	H2580873	2020-09-08	Hadeer Zidane		Compounds_Made	11.6		1
CVD-0004754		Cc1ccncc1NC(=O)Cc1cc(Cl)cc(OC2CC(=O)N2)c1	001	TRY-UNI-2eddb1ff-7	Z4497196461	H2392402	2020-06-17	Shirly Valter		Compounds_Made	3.63	0.525	2
CVD-0004755		CC(C(=O)Nc1cnccc1C)c1cc(Cl)cc(OC2CC(=O)N2)c1	001	TRY-UNI-2eddb1ff-8	Z4497196460	H2610351	2020-09-24	Hadeer Zidane		Compounds_Made	77.1		1
CVD-0004771		Cc1ccnnc1NC(=O)Cc1cccc(Cl)c1	001	EDG-MED-0da5ad92-15	Z4497196459	H2568892	2020-08-31	Hadeer Zidane		Compounds_Made	> 99.5		1
CVD-0004773		Cc1cc(N)ncc1NC(=O)Cc1cccc(Cl)c1	001	EDG-MED-0da5ad92-17	Z4497196458	H2547732	2020-08-25	Hadeer Zidane	Note - positive controls were copied from second plate for normalization, as peptide substrate was forgotten in the first plate.	Compounds_Made	> 99.5		1
CVD-0004776		Clc1cccc(CC(=O)Nc2cccnc2)c1	001	EDG-MED-0da5ad92-2	Z1079621790	*R1754768*	2020-06-03	Shirly Valter		Compounds_Made	53.7		1
CVD-0004777		Cc1ccncc1NC(=O)N(Cc1ccccc1)c1cccc(Cl)c1	001	EDG-MED-0da5ad92-20	Z4497196455	H2553097	2020-08-25	Hadeer Zidane	Note - positive controls were copied from second plate for normalization, as peptide substrate was forgotten in the first plate.	Compounds_Made	22.9		1
CVD-0004779		CN(C(=O)Nc1cnccc1C)c1cccc(Cl)c1	001	EDG-MED-0da5ad92-3	Z4497196453	H2494804	2020-08-09	Hadeer Zidane		Compounds_Made	> 99.5		1
CVD-0004780		Cc1ccncc1NC(=O)C(CO)c1cccc(Cl)c1	001	EDG-MED-0da5ad92-5	Z4497196452	H2595513	2020-09-16	Hadeer Zidane		Compounds_Made	> 99.5		1
CVD-0004782		CCCCOc1ccc(Cl)cc1CC(=O)Nc1cnccc1C	001	EDG-MED-0da5ad92-7	Z4497196450	H2592156	2020-09-16	Hadeer Zidane		Compounds_Made	24.8		1
CVD-0004930		COc1cnc(C#N)nc1	001	MAK-UNK-ed378e62-6			2020-09-08	Hadeer Zidane		Compounds_Made	> 99.5		1
CVD-0005029		Oc1cc(Cl)cc(CN2CCN(C(=O)CCl)CC2)c1	001	MAT-POS-2db6411e-2	Z4450620215	H2349006	2020-05-25	Shirly Valter		Compounds_Made	12.9		1
CVD-0005033		Fc1ccc(F)c(S(=O)(=O)N2CCCN(C(=O)CCl)CC2)c1	002	BEN-DND-76ad4ac9-10			2021-05-30	Hadeer Zidane		Compounds_Made	12.1		1
CVD-0005034		Fc1ccccc1S(=O)(=O)N1CCCN(C(=O)CCl)CC1	002	BEN-DND-76ad4ac9-11			2021-05-30	Hadeer Zidane		Compounds_Made	15.6		1
CVD-0005035		Fc1cccc(F)c1S(=O)(=O)N1CCCN(C(=O)CCl)CC1	002	BEN-DND-76ad4ac9-12			2021-05-30	Hadeer Zidane		Compounds_Made	20.2		1
CVD-0005036		ClCC(=O)N1CCCN(S(=O)(=O)c2cccs2)CC1	002	BEN-DND-76ad4ac9-13			2021-05-30	Hadeer Zidane		Compounds_Made	7.24		1
CVD-0005037		Fc1cccc(S(=O)(=O)N2CCCN(C(=O)CCl)CC2)c1	002	BEN-DND-76ad4ac9-14			2021-05-30	Hadeer Zidane		Compounds_Made	17.2		1
CVD-0005044		ClCC(=O)N1CCCN(S(=O)(=O)Cc2ccccc2)CC1	002	BEN-DND-76ad4ac9-9			2021-05-30	Hadeer Zidane		Compounds_Made	8.81		1
CVD-0005046		O=C(N1CCN(Cc2ccccc2)CC1)c1cc(=O)[nH]c2ccccc12	001	BEN-DND-7e92b6ca-10	Z56952818	T5304493	2020-06-09	Shirly Valter		Compounds_Made	8.76		1
CVD-0005047		COc1ccc(N2CCN(C(=O)c3cc(=O)[nH]c4ccccc34)CC2)cc1	001	BEN-DND-7e92b6ca-11	Z57013003	T5271060	2020-06-09	Shirly Valter		Compounds_Made	14.7		1
CVD-0005048		COc1cccc(N2CCN(C(=O)c3cc(=O)[nH]c4ccccc34)CC2)c1	001	BEN-DND-7e92b6ca-12	Z26565177	T6871682	2020-06-09	Shirly Valter		Compounds_Made	7.55		1
CVD-0005049		COc1ccccc1N1CCN(C(=O)c2cc(=O)[nH]c3ccccc23)CC1	001	BEN-DND-7e92b6ca-13	Z27737523	T6859786	2020-06-09	Shirly Valter		Compounds_Made	32.8		1
CVD-0005050		Fc1ccc(N2CCN(C(=O)c3cc(=O)[nH]c4ccccc34)CC2)cc1	001	BEN-DND-7e92b6ca-14	Z30620763	T6591921	2020-06-09	Shirly Valter		Compounds_Made	16.5		1
CVD-0005052		Fc1ccccc1N1CCN(C(=O)c2cc(=O)[nH]c3ccccc23)CC1	001	BEN-DND-7e92b6ca-16	Z237520538	T5809608	2020-06-09	Shirly Valter		Compounds_Made	24		1
CVD-0005055		O=C(NCCNc1ccccc1)c1cc(=O)[nH]c2ccccc12	001	BEN-DND-7e92b6ca-4	Z4503232207	H2399658	2020-06-17	Shirly Valter		Compounds_Made	> 99.5	0	2
CVD-0005056		O=C(NCCOc1ccccc1)c1cc(=O)[nH]c2ccccc12	001	BEN-DND-7e92b6ca-5	Z4503232150	H2399657	2020-06-17	Shirly Valter		Compounds_Made	> 99.5	0	2
CVD-0005063		Cc1ccncc1NC(=O)CN1CCCCC1	001	BEN-DND-93268d01-11	Z4281014863	*R1824962*	2020-08-17	Hadeer Zidane		Compounds_Made	> 99.5		1
CVD-0005073		Cc1ccncc1NC(=O)CCc1cccc(F)c1	001	BEN-DND-93268d01-6	Z1129286049	*R1824968*	2020-08-17	Hadeer Zidane		Compounds_Made	58.5		1
CVD-0005075		CC(=O)N1CCN(CC(=O)Nc2cnccc2C)CC1	001	BEN-DND-93268d01-8	Z4605959408	H2764140	2020-08-17	Hadeer Zidane		Compounds_Made	0.638		1
CVD-0005145		Cc1ccncc1CC(=O)Nc1cccc(Cl)c1	001	EDJ-MED-49816e9b-1	Z4497196449	H2386979	2020-06-09	Shirly Valter		Compounds_Made	29.9		1
CVD-0005148		Cc1ccncc1N1CCC(c2cccc(Cl)c2)S1(=O)=O	001	EDJ-MED-49816e9b-4	Z4497196447		2020-08-31	Hadeer Zidane		Compounds_Made	85		1
CVD-0005155		Cc1ccncc1NC(=O)Cc1cccc(-c2cn[nH]c2)c1	001	EDJ-MED-e58735b6-4	Z4497196441	H2547721	2020-08-25	Hadeer Zidane	Note - positive controls were copied from second plate for normalization, as peptide substrate was forgotten in the first plate.	Compounds_Made	53.2		1
CVD-0005156		Cc1ccncc1N1CCC(c2cccc(Cl)c2)C1=O	001	EDJ-MED-e66f2cc5-1			2020-10-04	Hadeer Zidane		Compounds_Made	44.7		1
CVD-0005158		Cc1ccncc1N1CCN(c2cccc(Cl)c2)C1=O	001	JAG-UCB-cedd89ab-1	Z4497196438	H2562203	2020-08-25	Hadeer Zidane	Note - positive controls were copied from second plate for normalization, as peptide substrate was forgotten in the first plate.	Compounds_Made	81.7		1
CVD-0005273		O=C(CCl)N1CCN(S(=O)(=O)c2ccsc2)CC1	001	MAK-UNK-d4768348-1			2020-05-25	Shirly Valter		Compounds_Made	1.63		1
CVD-0005286		COc1ccc2c(c1)CN(C(=O)CCl)C(c1ccccc1)C2	001	NAU-LAT-64f4b287-4	Z1562148574		2020-07-05	Shirly Valter		Compounds_Made	3.74		1
CVD-0005287		Cc1nnc(C2Cc3ccccc3CN2C(=O)CCl)o1	001	NAU-LAT-64f4b287-5	Z1562143134	H2409861	2020-07-05	Shirly Valter		Compounds_Made	53.5		1
CVD-0005292		O=C(Cc1cccnc1)Nc1cccc(OC2CC(=O)N2)c1	001	RAL-MED-2de63afb-1	Z4497196437	H2384369	2020-06-17	Shirly Valter		Compounds_Made	88.5	8.33	2
CVD-0005297		Fc1cc(NC(=O)Cc2cncnc2)cc(OC2CC(=O)N2)c1	001	RAL-MED-2de63afb-14	Z4497196433	H2393353	2020-06-17	Shirly Valter		Compounds_Made	24.9	0.473	2
CVD-0005300		Cc1cc(NC(=O)Cc2cncnc2)cc(OC2CC(=O)N2)c1	001	RAL-MED-2de63afb-2	Z4497196429	H2390799	2020-06-17	Shirly Valter		Compounds_Made	34.3	0.455	2
CVD-0005329		Clc1ccc2c(c1)C(C(=O)Nc1nncn1C1CC1)CCO2	001	JAG-UCB-a3ef7265-20	Z2077725504	*R1834157*	2020-06-17	Shirly Valter		Compounds_Made	0.605	0.129	2
CVD-0005334		OCc1ccncc1NC(=O)[C@@H]1COc2ccc(Cl)cc21	001	JAG-UCB-a3ef7265-3	Z1852878836	H0129841	2020-06-17	Shirly Valter		Compounds_Made	42.4	0.546	2
CVD-0005355		CC(C)C(C)CC(=O)Nc1cnccc1C	001	MAT-POS-590ac91e-11	Z1129289653	H2402402	2020-06-25	Shirly Valter		Compounds_Made	> 99.0		1
CVD-0005360		C[C@H](OC(F)F)C(=O)Nc1cnccc1C	001	MAT-POS-590ac91e-16	Z4522568183	H2431601	2020-09-16	Hadeer Zidane		Compounds_Made	> 99.5		1
CVD-0005378		COc1ccccc1OCCNC(=O)c1cc(=O)[nH]c2cc(F)ccc12	001	MAT-POS-590ac91e-32	Z1245862555	H2399669	2020-06-17	Shirly Valter		Compounds_Made	> 99.5	0	2
CVD-0005384		COc1ccccc1OC(C)CNC(=O)c1cc(=O)[nH]c2cc(F)ccc12	001	MAT-POS-590ac91e-38	Z1275021767	H2399664	2020-06-17	Shirly Valter		Compounds_Made	> 99.5	0	2
CVD-0005387		COc1ccccc1OCC(C)NC(=O)c1cc(=O)[nH]c2cc(F)ccc12	001	MAT-POS-590ac91e-40	Z1245992131	H2399668	2020-06-17	Shirly Valter		Compounds_Made	33.7	9.63	2
CVD-0005388		COc1ccccc1OCC(C)NC(=O)c1cc(=O)[nH]c2ccc(F)cc12	001	MAT-POS-590ac91e-41	Z1239203456	H2402548	2020-06-25	Shirly Valter		Compounds_Made	16.4		1
CVD-0005393		CC1(C)Cc2cccc(OCCNC(=O)c3cc(=O)[nH]c4cc(F)ccc34)c2O1	001	MAT-POS-590ac91e-46	Z1245945428	H2399667	2020-06-17	Shirly Valter		Compounds_Made	> 99.5	0	2
CVD-0005410		Fc1ccc2c(C(=O)N3CCN(S(=O)(=O)c4ccccc4C#N)CC3)cc(=O)[nH]c2c1	001	MAT-POS-590ac91e-61	Z1245866299	H2399662	2020-06-17	Shirly Valter		Compounds_Made
CVD-0005412		Cc1ccc(S(=O)(=O)N2CCN(C(=O)c3cc(=O)[nH]c4cc(F)ccc34)CC2)c(C)c1	001	MAT-POS-590ac91e-63	Z1245857146	H2399665	2020-06-17	Shirly Valter		Compounds_Made	> 99.5	0	2
CVD-0005528		Cc1ccncc1NC(=O)CN1C(=O)COc2ccc(Cl)cc21	001	BAR-COM-0f94fc3d-48	Z1129286283	H2417829	2020-07-05	Shirly Valter		Compounds_Made	59.9		1
CVD-0005775		COc1ccccc1OCCNC(=O)c1cc(=O)[nH]c2cccc(C)c12	001	EDJ-MED-6af13d92-1	Z4511099378	H2487930	2020-07-30	Hadeer Zidane		Compounds_Made	10.6		1
CVD-0005871		Cc1ccncc1NC(=O)Cc1ccccc1N	001	ANN-UNI-98d2bf15-1	Z1124501348	T8728583	2021-02-02	Hadeer Zidane		Compounds_Made	> 99.5		1
CVD-0005873		NC(=O)c1ccncc1NC(=O)Cc1cccc(Cl)c1	001	ANN-UNI-98d2bf15-3	Z1286072396	T8728579	2021-02-02	Hadeer Zidane		Compounds_Made	> 99.5		1
CVD-0005883		Brc1ccc(CN2C(=O)C(=O)c3cccc(Br)c32)cc1	001	LOR-NEU-c8f11034-2	Z85304748	H1444909	2020-07-30	Hadeer Zidane		Compounds_Made
CVD-0005886		Brc1ccc(CN2C(=O)C(=O)c3ccccc32)cc1	001	LOR-NEU-c8f11034-5	Z57823200	T7106617	2020-07-30	Hadeer Zidane		Compounds_Made	> 198		1
CVD-0005891		ClCC(=O)N1CCN(Cc2cccc(C#N)c2)CC1	001	MAT-POS-ee51dedd-1	Z4450620211	H2355841	2020-05-25	Shirly Valter		Compounds_Made	19.7		1
CVD-0005892		Fc1ccc(CNc2ccc3c(c2)CCCN3C(=O)CCl)c(Cl)c1	001	MAT-POS-ee51dedd-3	Z4450620227		2020-05-25	Shirly Valter		Compounds_Made	19.3		1
CVD-0006091		ClCC(=O)N1CCN(S(=O)(=O)c2ccccc2)CC1	002	MAK-UNK-7c9d1431-9			2021-06-09	Hadeer Zidane		Compounds_Made	1.56		1
CVD-0006099		COc1ccc(S(=O)(=O)N2CCN(C(=O)CCl)CC2)cc1	001	MAK-UNK-7c9d1431-17	Z147647360	T4090191	2021-06-09	Hadeer Zidane		Compounds_Made	27.5		1
CVD-0006189		Clc1cccc(CN2CCN(c3nccc4[nH]ncc34)C2=O)c1	001	ALP-POS-91609ae9-3	Z4524863283	T4090111	2020-07-12	Shirly Valter		Compounds_Made	4.56		1
CVD-0006318		COc1ccc2nnn(CC(=O)N(Cc3ccccn3)c3ccc(C4CCNCC4)cc3)c2c1	001	ALP-POS-c0c213c9-1	Z4653393040	T4065162	2020-09-30	Hadeer Zidane		Compounds_Made	38.8		1
CVD-0006320		O=C(Cn1nnc2ccccc12)N(CC(=O)N1CCNCC1)c1ccc(-c2ccccc2)cc1	001	ALP-POS-c0c213c9-3	Z4607509107	T4065151	2020-08-25	Hadeer Zidane	Note - positive controls were copied from second plate for normalization, as peptide substrate was forgotten in the first plate.	Compounds_Made	> 99.5		1
CVD-0006321		NCc1cn(CC(=O)N(Cc2cscn2)c2ccc(-c3ccccc3)nc2)nn1	001	ALP-POS-c0c213c9-4	Z4607509166	T4065152	2020-08-25	Hadeer Zidane	Note - positive controls were copied from second plate for normalization, as peptide substrate was forgotten in the first plate.	Compounds_Made	> 99.5		1
CVD-0006322		NCc1cn(CC(=O)N(Cc2ccsc2)c2ccc(-c3ccccc3)cc2)nn1	001	ALP-POS-c0c213c9-5	Z4601694849	T4065138	2020-08-09	Hadeer Zidane		Compounds_Made	> 99.5		1
CVD-0006323		CC(C)(C(N)=O)c1ccc(N(Cc2ccsc2)C(=O)Cn2nnc3ccccc23)cc1	001	ALP-POS-c0c213c9-6	Z4909843683	T4065189	2021-01-26	Hadeer Zidane		Compounds_Made	3.17		1
CVD-0006324		NCc1cn(CC(=O)N(CC(=O)N2CCNCC2)c2ccc(-c3ccccc3)cc2)nn1	001	ALP-POS-c0c213c9-7	Z4607509197	T4065153	2020-08-25	Hadeer Zidane	Note - positive controls were copied from second plate for normalization, as peptide substrate was forgotten in the first plate.	Compounds_Made	> 99.5		1
CVD-0006327		O=C(Cc1cccnc1)N(CC(=O)N1CCNCC1)c1ccc(-c2ncccn2)cc1	001	ALP-POS-c0c213c9-10	Z4653399755	T4065163	2020-09-30	Hadeer Zidane		Compounds_Made	> 99.5		1
CVD-0006328		NCc1cn(CC(=O)N(Cc2ccsc2)c2ccc(-n3cnnc3)cc2)nn1	001	ALP-POS-c0c213c9-11	Z4607509375	T4065154	2020-08-25	Hadeer Zidane	Note - positive controls were copied from second plate for normalization, as peptide substrate was forgotten in the first plate.	Compounds_Made	> 99.5		1
CVD-0006330		O=C(Cn1nnc2ccccc12)N(CC1CCOC1)c1ccc(C2CCNCC2)cc1	001	ALP-POS-c0c213c9-13	Z4601707772	T4065139	2020-08-09	Hadeer Zidane		Compounds_Made	> 99.5		1
CVD-0006332		O=C(Cn1nnc2ccccc12)N(Cc1ccccn1)c1cnc(-c2ccccc2)nc1	001	ALP-POS-c0c213c9-15	Z4607509737	T4065155	2020-08-25	Hadeer Zidane	Note - positive controls were copied from second plate for normalization, as peptide substrate was forgotten in the first plate.	Compounds_Made	> 99.5		1
CVD-0006333		O=C(Cn1ccnn1)N(CC(=O)N1CCNCC1)c1ccc(N2CCOCC2)cc1	001	ALP-POS-c0c213c9-16	Z4909843840	T4065190	2021-01-26	Hadeer Zidane		Compounds_Made
CVD-0006335		O=C(Cn1nnc2ccccc12)N(Cc1ccccn1)c1ccc(-n2cnnc2)cc1	001	ALP-POS-c0c213c9-18	Z4607510081	T4065156	2020-08-25	Hadeer Zidane	Note - positive controls were copied from second plate for normalization, as peptide substrate was forgotten in the first plate.	Compounds_Made	> 99.5		1
CVD-0006337		O=C(Cn1ccnn1)N(CC(=O)N1CCNCC1)c1ccc(-c2ccccn2)cc1	001	ALP-POS-c0c213c9-20	Z4909843969	T4065191	2021-01-26	Hadeer Zidane		Compounds_Made	> 99.5		1
CVD-0006350		O=C(Cn1nnc2ccccc12)N(Cc1ccsc1)c1ccc(-c2ccccc2)cc1	001	ALP-POS-c59291d4-1	Z4447180592	T4090093	2020-07-12	Shirly Valter		Compounds_Made	5.32		1
CVD-0006351		CCC(=O)Nc1ccc(N(Cc2ccsc2)C(=O)Cn2nnc3ccccc23)cc1	001	ALP-POS-c59291d4-2	Z4523147479	T4090094	2020-07-12	Shirly Valter		Compounds_Made	1.63		1
CVD-0006352		O=C(Cn1nnc2ccccc12)N(Cc1ccsc1)c1ccc(NC(=O)C2CC2)cc1	001	ALP-POS-c59291d4-3	Z4523163167	T4090095	2020-07-12	Shirly Valter		Compounds_Made	3.99		1
CVD-0006353		CNc1ccc(N(Cc2ccsc2)C(=O)Cn2nnc3ccccc23)cc1	001	ALP-POS-c59291d4-4	Z4524767794	T4090112	2020-07-12	Shirly Valter		Compounds_Made	4.33		1
CVD-0006354		Clc1cncc(OC(=O)c2cccc3[nH]ccc23)c1	001	ALP-POS-c59291d4-5	Z4523194545	T4090096	2020-07-12	Shirly Valter		Compounds_Made	< 0.0500		1
CVD-0006355		CC(C)(C)NC(=O)C(N(C(=O)c1ccco1)c1ccc(C(C)(C)C)cc1)c1cccnc1	001	ALP-POS-c59291d4-6	Z4523211865	T4090097	2020-07-12	Shirly Valter		Compounds_Made	3.14		1
CVD-0006356		COc1cccc2[nH]c(C(=O)N[C@@H](CC(C)C)C(=O)N[C@@H](C[C@@H]3CCNC3=O)C(=O)CO)cc12	002	PF-00835231			2021-02-23	Hadeer Zidane		Compounds_Made	0.00065		1
CVD-0006424		FC(F)(F)c1ccncc1NC(=O)Cc1cccc(Cl)c1	001	SAM-UNK-2684b532-12	Z4951847500	H3041377	2021-04-11	Hadeer Zidane		Compounds_Made	18.2		1
CVD-0006445		Cc1cc2c(N)nc(=O)n(CC(=O)Nc3cccc(Cl)c3)c2s1	001	JAG-UCB-77729364-1	Z2735668444	*R1824983*	2020-08-17	Hadeer Zidane		Compounds_Made	> 99.5		1
CVD-0006513		Cc1ccc(-n2ncc3c2ncn(CC(N)=O)c3=O)cc1C	001	JAG-UCB-ef2c0e8e-4	Z2734696886	*R1824976*	2020-08-17	Hadeer Zidane		Compounds_Made	> 99.5		1
CVD-0006520		Cc1ccc(NC2=C(c3ccccc3)C(=O)N(Cc3cccnc3)C2=O)cc1C	001	JAG-UCB-1d922829-1	Z3245242057	T4065143	2020-08-09	Hadeer Zidane		Compounds_Made	> 99.5		1
CVD-0006521		Cc1ccc(NC2=C(c3ccccc3)C(=O)N(Cc3cccnc3)C2=O)c(C)c1	001	JAG-UCB-1d922829-2	Z4601796794	T4065144	2020-08-09	Hadeer Zidane		Compounds_Made	> 99.5		1
CVD-0006522		Cc1ccc(NC2=C(c3ccccc3)C(=O)N(Cc3cccnc3)C2=O)cc1Cl	001	JAG-UCB-1d922829-3	Z3245259561	T4065145	2020-08-09	Hadeer Zidane		Compounds_Made	> 99.5		1
CVD-0006523		CC(=O)N(CC(=O)Nc1ccc(F)c(Cl)c1)c1cccc(Cl)c1	001	JAG-UCB-1d922829-4	Z2933917689	T4065147	2020-08-09	Hadeer Zidane		Compounds_Made	> 99.5		1
CVD-0006524		CC(=O)N(CC(=O)Nc1ccc(F)c(Cl)c1)c1cccc(C#N)c1	001	JAG-UCB-1d922829-5	Z2933923003	T4065148	2020-08-09	Hadeer Zidane		Compounds_Made	> 99.5		1
CVD-0006525		CC(=O)N(CC(=O)Nc1ccc(F)c(Cl)c1)c1cccc(C(F)(F)F)c1	001	JAG-UCB-1d922829-6	Z3246444990	T4065146	2020-08-09	Hadeer Zidane		Compounds_Made	> 99.5		1
CVD-0006606		COc1ccccc1OCCNC(=O)c1cc(N)cc2ccccc12	001	DAR-DIA-8e329c92-2			2021-02-02	Hadeer Zidane		Compounds_Made	> 99.5		1
CVD-0006798		CC(C)(C)c1ccc(N(C(C(=O)NCCc2cccc(F)c2)c2cncc(Cl)c2)C(=O)C=C)cc1	001	LON-WEI-babf2c61-1	Z4509080650	H2402344	2020-06-25	Shirly Valter		Compounds_Made	11.5		1
CVD-0006799		Cc1cncc(C(N(C(=O)C=C)c2ccc(C(C)(C)C)cc2)C(=O)NCCc2cccc(F)c2)c1	001	LON-WEI-babf2c61-2	Z4509080660	H2407526	2020-06-25	Shirly Valter		Compounds_Made	11.6		1
CVD-0006800		CC(C)(C)c1ccc(N(C(C(=O)NCCc2cccc(F)c2)c2cncc(C#N)c2)C(=O)C=C)cc1	001	LON-WEI-babf2c61-3	Z4509080668	H2447309	2020-07-19	Shirly Valter		Compounds_Made	7.48		1
CVD-0006802		Fc1cccc(CCNC(=O)C(N(C(=O)C=C)c2ccc(C(F)(F)F)cc2)c2cncc(Cl)c2)c1	001	LON-WEI-babf2c61-5	Z4509080683	H2408022	2020-06-25	Shirly Valter		Compounds_Made	23.9		1
CVD-0006803		Cc1cncc(C(N(C(=O)C=C)c2ccc(C(F)(F)F)cc2)C(=O)NCCc2cccc(F)c2)c1	001	LON-WEI-babf2c61-6	Z4509080688	H2407531	2020-06-25	Shirly Valter		Compounds_Made	24.3		1
CVD-0006804		Fc1cccc(CCNC(=O)C(N(C(=O)C=C)c2ccc(C(F)(F)F)cc2)c2cncc(C#N)c2)c1	001	LON-WEI-babf2c61-7	Z4509080696	H2447310	2020-07-19	Shirly Valter		Compounds_Made	11.1		1
CVD-0006806		Fc1cccc(CCNC(=O)C(N(C(=O)C=C)c2ccc(C(F)(F)F)cc2)c2cccnc2)c1	001	LON-WEI-babf2c61-9	Z4509080715	H2410125	2020-06-25	Shirly Valter		Compounds_Made	20.1		1
CVD-0006809		CC(C)(C)c1cc(N(C(C(=O)NCCc2cccc(F)c2)c2cncc(O)c2)C(=O)C=C)no1	001	LON-WEI-babf2c61-12	Z4509080736		2020-08-09	Hadeer Zidane		Compounds_Made	> 99.5		1
CVD-0006811		CC(C)(C)c1cc(N(C(C(=O)NCCc2cccc(F)c2)c2cncc(C#N)c2)C(=O)C=C)no1	001	LON-WEI-babf2c61-14	Z4509080748		2020-08-09	Hadeer Zidane		Compounds_Made	> 99.5		1
CVD-0007225		CN(C)c1ccc(N(Cc2ccsc2)C(=O)Cn2nnc3ccccc23)cc1	001	ALP-POS-d2866bdf-1	Z4524786760	T4065117	2020-07-12	Shirly Valter		Compounds_Made	1.79		1
CVD-0007247		Clc1cccc(CC(=O)Nc2cn[nH]c2)c1	001	MIC-UNK-66895286-1	Z992289486	H2575925	2020-09-08	Hadeer Zidane		Compounds_Made	> 99.5		1
CVD-0007249		Cc1[nH]ncc1CC(=O)Nc1cccc(Cl)c1	001	MIC-UNK-66895286-3	Z4598740011	H2576040	2020-09-08	Hadeer Zidane		Compounds_Made	54.6		1
CVD-0007438		CS(=O)(=O)c1ncc(Cl)c(C(=O)Nc2ccccc2Cc2ccccc2)n1	001	LON-WEI-ff7b210a-4	Z237618542	T6042314	2020-07-05	Shirly Valter		Compounds_Made	0.504	0.0507	2
CVD-0007439		CCOC(=O)c1nc(S(C)(=O)=O)ncc1Cl	001	LON-WEI-ff7b210a-5	Z56771528	T5018387	2020-07-05	Shirly Valter		Compounds_Made	1.6		1
CVD-0007509		Cc1ccncc1N(CC#N)C(=O)Cc1cccc(Cl)c1	001	PET-UNK-bbe8d7ff-2	Z4615338475	H2600482	2020-09-16	Hadeer Zidane		Compounds_Made	> 99.5		1
CVD-0007578		Clc1cccc(CC(=O)Nc2cccc3[nH]ncc23)c1	001	VLA-UCB-00f2c2b3-7	Z1333300352	*R1824999*	2020-08-17	Hadeer Zidane		Compounds_Made	> 99.5		1
CVD-0007586		Clc1cc(NC(=O)Cc2cncc3ccccc23)cc(OC2CCC(=O)N2)c1	001	ERI-UCB-ce40166b-6	Z4598740438		2020-09-08	Hadeer Zidane		Compounds_Made	38.4		1
CVD-0007597		Clc1cc(OCCNC(=O)c2cc(=O)[nH]c3ccccc23)cc(OC2CC(=O)N2)c1	001	ERI-UCB-ce40166b-17	Z4623201109	T4065160	2020-09-08	Hadeer Zidane		Compounds_Made	1.1		1
CVD-0007608		COc1ccc(Cl)cc1N1C(=O)CN(Cc2cc(=O)[nH]c3ccccc23)C1=O	001	JAG-UCB-c37fbdcd-2	Z4601737416	T4065141	2020-08-09	Hadeer Zidane		Compounds_Made	> 99.5		1
CVD-0007756		Clc1cccc(CC(=O)Nc2cncc3ccccc23)c1	001	ADA-UCB-6c2cb422-1	Z1530724813	H2454553	2020-07-19	Shirly Valter		Compounds_Made	0.728	0.00607	3
CVD-0007783		O=C(Nc1nncn1C1CC1)C1CCS(=O)(=O)c2ccccc21	001	NAU-LAT-8502cac5-8	Z2077762969	H2500670	2020-08-09	Hadeer Zidane		Compounds_Made	68.9		1
CVD-0007829		OCc1ccncc1NC(=O)C1CCOc2ccc(Cl)cc21	001	LON-WEI-0a73fcb8-7	Z1677775602	H0151033	2020-07-19	Shirly Valter		Compounds_Made	13.7		1
CVD-0008032		Cc1ccncc1NC(=O)C1CCOc2ccc(Cl)cc21	001	BRU-CON-c4e3408a-1	Z1675660888	T8728805	2021-02-02	Hadeer Zidane		Compounds_Made	7.78		1
CVD-0008035		CN(C)S(=O)(=O)c1cccc(C(=O)Nc2c(-c3ccccc3)nc3sccn23)c1	001	TAT-ENA-80bfd3e5-1	Z88617059	T6266115	2020-08-25	Hadeer Zidane	Note - positive controls were copied from second plate for normalization, as peptide substrate was forgotten in the first plate.	Compounds_Made	0.975		1
CVD-0008038		Cc1c(C(=O)CCl)c2ccccn2c1C(=O)c1ccc(F)cc1	002	TAT-ENA-80bfd3e5-4			2020-09-30	Hadeer Zidane		Compounds_Made	4.11	4.8	2
CVD-0008041		CSC1=C(C#N)C2(CCCCC2)C(C#N)=C(NC(=O)CCl)N1	002	TAT-ENA-80bfd3e5-7			2020-09-30	Hadeer Zidane		Compounds_Made	1.25	0.708	2
CVD-0008061		Cc1cc(C(=O)CCl)c(C)n1CC1COc2ccccc2O1	002	TAT-ENA-80bfd3e5-32			2020-09-30	Hadeer Zidane		Compounds_Made	2.82		1
CVD-0008065		CCN(c1ccccc1)S(=O)(=O)c1ccc(OC)c(NC(=O)CCl)c1	002	TAT-ENA-80bfd3e5-36			2020-09-30	Hadeer Zidane		Compounds_Made	3.23		1
CVD-0008066		Cc1cc(C(=O)CCl)c(C)n1NC(=O)c1n[nH]c(=O)c2ccccc12	002	TAT-ENA-80bfd3e5-37			2020-09-30	Hadeer Zidane		Compounds_Made	6.05		1
CVD-0008071		CN(CC(=O)Nc1ccccc1Br)C(=O)CCl	002	TAT-ENA-80bfd3e5-42			2020-09-30	Hadeer Zidane		Compounds_Made	5.9		1
CVD-0008073		CS(=O)(=O)Nc1cccc(C2=NN(C(=O)CCl)C(c3ccccc3)C2)c1	002	TAT-ENA-80bfd3e5-45			2020-09-30	Hadeer Zidane		Compounds_Made	5.83		1
CVD-0008152		Clc1ccc2c(c1)C(C(=O)Nc1cc(=O)[nH]c3ccccc13)CCO2	001	JAG-UCB-c61058a9-45	Z4661830643	H2678593	2020-10-25	Hadeer Zidane		Compounds_Made	> 99.5		1
CVD-0009668		Cc1ccncc1NC(=O)Cc1cc(Cl)cc(C2COC2)c1	001	WIL-MOD-03b86a88-2			2020-10-04	Hadeer Zidane		Compounds_Made	19.1		1
CVD-0009670		Cc1ccncc1NC(=O)Cc1cc(Cl)cc(OC2COC2)c1	001	WIL-MOD-03b86a88-4	Z4609618524	H2614855	2020-09-24	Hadeer Zidane		Compounds_Made	16		1
CVD-0009671		Cc1ccncc1NC(=O)Cc1cc(Cl)cc(NS(C)(=O)=O)c1	001	WIL-MOD-03b86a88-5	Z4609618525	H2622256	2020-09-30	Hadeer Zidane		Compounds_Made	21.8		1
CVD-0009672		Cc1ccncc1NC(=O)Cc1cc(Cl)cc(NS(N)(=O)=O)c1	001	WIL-MOD-03b86a88-6	Z4609618526		2020-09-30	Hadeer Zidane		Compounds_Made	11.3		1
CVD-0009703		Cc1noc(C)c1S(=O)(=O)N1CCN(C(=O)CCl)CC1	001	MAR-TRE-6a44bbf2-24	Z199424116	T4090192	2021-06-09	Hadeer Zidane		Compounds_Made	4.06		1
CVD-0009757		COc1c(Cl)cccc1OCCNC(=O)c1cc(=O)[nH]c2ccccc12	001	ALP-POS-3fc1724e-1	Z4601730313	T4065140	2020-08-09	Hadeer Zidane		Compounds_Made	6.39		1
CVD-0009858		COc1cc(Cl)cc(CC(=O)Nc2cnccc2C)c1	001	MAT-POS-c9973a83-1	Z4504854420	H2492780	2020-08-09	Hadeer Zidane		Compounds_Made	36.8		1
CVD-0009862		Clc1cc(CC(=O)Nn2cnc3ccccc23)cc(OC2CC(=O)N2)c1	001	MAT-POS-c478e61b-1	Z4560204229	H2506936	2020-08-09	Hadeer Zidane		Compounds_Made	82.1		1
CVD-0009864		Clc1cc(CC(=O)Nn2cnc3ccccc3c2=O)cc(OC2CC(=O)N2)c1	001	JAN-GHE-74b8b0cb-1	Z4560204227	H2506939	2020-08-09	Hadeer Zidane		Compounds_Made	> 99.5		1
CVD-0009889		Clc1cccc(CC(=O)NC2CNC(=O)C2)c1	001	MIC-UNK-42806bd5-2	Z1623214019	H2572088	2020-09-08	Hadeer Zidane		Compounds_Made
CVD-0009890		Clc1ccc2c(c1)C(C(=O)NC1CNC(=O)C1)CCO2	001	MIC-UNK-42806bd5-3	Z1677872704	H2796615	2020-12-23	Hadeer Zidane		Compounds_Made	> 99.5		1
CVD-0009905		Clc1cccc(CC(=O)NC2CCCNC2=O)c1	001	MIC-UNK-4c7b8ba7-1	Z1080091020	H2574862	2020-09-08	Hadeer Zidane		Compounds_Made	> 99.5		1
CVD-0009907		Clc1cccc(CC(=O)NC2CC(=O)NC2=O)c1	001	MIC-UNK-fc94cdb5-1	Z3174719871	H2576328	2020-09-08	Hadeer Zidane		Compounds_Made	> 99.5		1
CVD-0009909		Cc1ccncc1NC(=O)C(C(=O)c1cc(=O)[nH]c2ccccc12)c1cccc(Cl)c1	001	ALP-POS-ddb41b15-1	Z4661216507		2020-10-11	Shirly Valter		Compounds_Made	15.8		1
CVD-0009911		CN(C)c1cncc(CN(C(=O)c2cc(=O)[nH]c3ccccc23)c2cccc(Cl)c2)c1	001	ALP-POS-ddb41b15-3	Z4767229229	T4065175	2020-11-22	Hadeer Zidane		Compounds_Made	57.7		1
CVD-0009912		COc1cccc(CCN(C(=O)c2cc(=O)[nH]c3ccccc23)c2cccc(Cl)c2)c1	001	ALP-POS-ddb41b15-4	Z4606609029	T4065149	2020-08-17	Hadeer Zidane		Compounds_Made	4.07		1
CVD-0009916		Cn1c(C(NC(=O)Cc2cc3ccccc3[nH]2)c2cccc(Cl)c2)nc2ccccc12	001	ALP-POS-ddb41b15-8	Z4644073939	T4065161	2020-09-24	Hadeer Zidane		Compounds_Made	> 99.5		1
CVD-0009917		COc1cccc(C(NC(=O)Cc2cccc(Cl)c2)c2nc3ccccc3[nH]2)c1	001	ALP-POS-ddb41b15-9	Z4607512300		2020-08-25	Hadeer Zidane	Note - positive controls were copied from second plate for normalization, as peptide substrate was forgotten in the first plate.	Compounds_Made	> 99.5		1
CVD-0009922		Cc1ccncc1OCCNC(=O)C(C)(C)c1cccc(Cl)c1	001	WIL-UNI-2e73223c-4	Z4601756950	T4065142	2020-08-09	Hadeer Zidane		Compounds_Made	> 99.5		1
CVD-0009923		COc1ccc(Cl)cc1OCCNC(=O)c1cc(=O)[nH]c2ccccc12	001	ALP-POS-05819dc4-1	Z4606617266	T4065150	2020-08-17	Hadeer Zidane		Compounds_Made	> 99.5		1
CVD-0009925		Cc1ccncc1C(N(Cc1cccc(Cl)c1)C(=O)C=C)C(=O)NCCc1cccc(F)c1	001	MAT-POS1			2020-08-25	Hadeer Zidane	Note - positive controls were copied from second plate for normalization, as peptide substrate was forgotten in the first plate.	Compounds_Made	> 99.5		1
CVD-0010136		CNc1ccc(N(C(=O)Cn2nnc3ccccc23)c2cccc(Cl)c2)cc1	001	MAT-POS-06036648-5	Z4661830647	H2716144	2020-11-08	Hadeer Zidane		Compounds_Made	5.34		1
CVD-0010542		CC(C)(C)c1ccc(N(C(C(=O)NCCc2cccc(F)c2)c2cccnc2)C(=O)c2ccco2)cc1	001	LON-WEI-2e27a2e5-1	Z4601777319		2020-08-17	Hadeer Zidane		Compounds_Made	2.72	1.4	2
CVD-0010545		Clc1cc(CC(=O)Nc2cncc3ccccc23)cc(OC2CC(=O)N2)c1	001	ALP-POS-3b848b35-2	Z4598673995	H2596663	2020-09-16	Hadeer Zidane		Compounds_Made	0.212	0.0872	2
CVD-0010548		Clc1cccc(CC(=O)Nc2cnccc2-c2ccccc2)c1	001	ALP-POS-0c2c77e1-1	Z1864149814	H2579758	2020-09-08	Hadeer Zidane		Compounds_Made	40.9		1
CVD-0010618		COc1ccc2cncc(NC(=O)Cc3cccc(Cl)c3)c2c1	001	EDJ-MED-00c1612e-1	Z4598700231	H2600500	2020-09-24	Hadeer Zidane		Compounds_Made	0.898		1
CVD-0010619		Clc1cccc(CC(=O)Nc2nncc3ccccc23)c1	001	EDJ-MED-50fe53e8-1	Z4609618497	H2579759	2020-09-08	Hadeer Zidane		Compounds_Made	21.7		1
CVD-0010620		Clc1cccc(CC(=O)Nc2cnnc3ccccc23)c1	001	EDJ-MED-50fe53e8-2	Z4616788943	T4065159	2020-08-31	Hadeer Zidane		Compounds_Made	> 99.5		1
CVD-0010621		Clc1cccc(CC(=O)Nc2ncn3ccccc23)c1	001	EDJ-MED-50fe53e8-3	Z4598794266	H2556251	2020-08-31	Hadeer Zidane		Compounds_Made	> 99.5		1
CVD-0010834		COc1cccc(C2=N/C(=C/c3sccc3C)C(=O)O2)c1	002	MAT-POS-ea426761-9			2020-09-30	Hadeer Zidane		Compounds_Made	1.17		1
CVD-0010838		O=c1oc(Nc2ccccc2)nc2ccccc12	001	MAT-POS-ea426761-13	Z2511727534	*R2375904*	2020-11-30	Hadeer Zidane		Compounds_Made	1.57		1
CVD-0010874		CCCCc1nc(-c2nccn2CC(F)(F)F)c[nH]1	001	MAT-POS-ea426761-49	Z2736192471	T4065167	2020-10-25	Hadeer Zidane		Compounds_Made	23.1		1
CVD-0010877		CCCCc1nc(-c2nccn2CCc2ccccn2)c[nH]1	001	MAT-POS-ea426761-52	Z2736056036	T4065168	2020-10-25	Hadeer Zidane		Compounds_Made	21.7		1
CVD-0010878		CCCCc1nc(-c2nccn2Cc2ccoc2)c[nH]1	001	MAT-POS-ea426761-53	Z2736054246	T4065169	2020-10-25	Hadeer Zidane		Compounds_Made	14.3		1
CVD-0011292		Clc1cccc(CC(=O)Nc2cncc3c2CCCC3)c1	001	EDJ-MED-a364e151-1	Z4598794268	H2540468	2020-08-17	Hadeer Zidane		Compounds_Made	> 99.5		1
CVD-0011600		Cc1ccncc1NC(=O)Cc1cc(Cl)cc(OCc2ncc[nH]2)c1	001	RAL-THA-6b94ceba-1	Z4609618475	H2666979	2020-10-18	Shirly Valter		Compounds_Made	> 99.5		1
CVD-0011601		Cc1ccncc1NC(=O)Cc1cc(Cl)cc(OCc2ncn[nH]2)c1	001	RAL-THA-6b94ceba-2	Z4609618478	H2694254	2020-11-01	Hadeer Zidane		Compounds_Made	37		1
CVD-0011604		CC(=O)NCc1cc(Cl)cc(CC(=O)Nc2cnccc2C)c1	001	RAL-THA-6b94ceba-5			2020-10-04	Hadeer Zidane		Compounds_Made	41.3		1
CVD-0011606		CNC(=O)c1cc(Cl)cc(CC(=O)Nc2cnccc2C)c1	001	RAL-THA-6b94ceba-7	Z4609618485	H2676878	2020-10-25	Hadeer Zidane		Compounds_Made	51.8	7.74	2
CVD-0011608		Cc1ccncc1NC(=O)Cc1cc(Cl)cc(-c2ncc[nH]2)c1	001	RAL-THA-6b94ceba-9	Z4609618486	H2678529	2020-10-25	Hadeer Zidane		Compounds_Made	> 99.5		1
CVD-0011611		Cc1ccncc1NC(=O)Cc1cc(Cl)cc(CNS(C)(=O)=O)c1	001	RAL-THA-6b94ceba-12			2020-10-04	Hadeer Zidane		Compounds_Made	16.6		1
CVD-0011612		Cc1ccncc1NC(=O)Cc1cc(Cl)cc(S(N)(=O)=O)c1	001	RAL-THA-6b94ceba-13	Z4609618492	H2622262	2020-09-30	Hadeer Zidane		Compounds_Made	14.6		1
CVD-0011616		COc1ccc(Cl)cc1CC(=O)Nc1cncc2ccccc12	002	MAT-POS-3b92565d-1			2020-09-30	Hadeer Zidane		Compounds_Made	1.2		1
CVD-0011618		Clc1cc(CC(=O)Nc2cc(=O)[nH]c3ccccc23)cc(OC2CC(=O)N2)c1	001	MAT-POS-3b92565d-6	Z4598673999	H2575436	2020-09-08	Hadeer Zidane		Compounds_Made	83.3		1
CVD-0011628		O=C(Cc1cccc(C#C)c1)Nc1cncc2ccccc12	001	PET-UNK-c9c1e0d8-2	Z4605133173	H2553092	2020-08-25	Hadeer Zidane	Note - positive controls were copied from second plate for normalization, as peptide substrate was forgotten in the first plate.	Compounds_Made	9.38		1
CVD-0011631		CCC(=O)Nc1ccc(N(C)C(=O)Cn2nnc3ccccc23)cc1	001	EDJ-MED-06d94977-1	Z4598794274	H2571967	2020-08-31	Hadeer Zidane		Compounds_Made	> 99.5		1
CVD-0011632		CN(Cc1cccc(Cl)c1)C(=O)Cn1nnc2ccccc12	001	EDJ-MED-06d94977-2	Z73319350	H2538090	2020-08-17	Hadeer Zidane		Compounds_Made	> 99.5		1
CVD-0011633		CC(NC(C)=O)c1cc(Cl)cc(-c2ccc(S(N)(=O)=O)cc2)c1	001	EDJ-MED-8698005e-1	Z4598794279	H2553662	2020-08-25	Hadeer Zidane	Note - positive controls were copied from second plate for normalization, as peptide substrate was forgotten in the first plate.	Compounds_Made	> 99.5		1
CVD-0011634		Clc1cccc(CC(=O)Nc2cncc3c2OCCC3)c1	001	EDJ-MED-976da9a6-1	Z4598794271	H2726086	2020-11-08	Hadeer Zidane		Compounds_Made	12	2.79	2
CVD-0011943		Clc1cccc(N(CCC2CCCCC2)C(=O)Nc2cncc3ccccc23)c1	001	EDJ-MED-c314995a-1	Z4598700245	H2640877	2020-10-04	Hadeer Zidane		Compounds_Made	0.261		1
CVD-0012038		Cn1cncc1NC(=O)Cc1cccc(Cl)c1	001	PET-UNK-8df914d1-4	Z4605133171	H2547701	2020-08-25	Hadeer Zidane	Note - positive controls were copied from second plate for normalization, as peptide substrate was forgotten in the first plate.	Compounds_Made	93.9		1
CVD-0012047		CC1CCNC(=O)C1NC(=O)Cc1cccc(Cl)c1	001	MAT-POS-0bc33984-1	Z1995520696	H2576002	2020-09-08	Hadeer Zidane		Compounds_Made	43.7		1
CVD-0012048		CC1(NC(=O)Cc2cccc(Cl)c2)CCNC1=O	001	MAT-POS-0bc33984-2	Z2965036889	H2574497	2020-09-08	Hadeer Zidane		Compounds_Made	> 99.5		1
CVD-0012049		Clc1cccc(CC(=O)Nc2cncc3ncccc23)c1	001	MIC-UNK-08cd9c58-1	Z4610110890		2020-09-16	Hadeer Zidane		Compounds_Made	67.1		1
CVD-0012052		COc1cc(OC)nc(C#N)n1	001	AAR-RCN-748c104b-1			2020-09-08	Hadeer Zidane		Compounds_Made	> 99.5		1
CVD-0012652		CNC(=O)C(N(Cc1ccccc1Cl)C(=O)C=C)c1cncc2ccccc12	001	NIR-WEI-f9286bb6-1	Z4605209193	H2544546	2020-08-25	Hadeer Zidane	Note - positive controls were copied from second plate for normalization, as peptide substrate was forgotten in the first plate.	Compounds_Made	> 99.5		1
CVD-0012653		CC(C)(C)NC(=O)C(N(Cc1ccccc1Cl)C(=O)C=C)c1cccnc1	001	NIR-WEI-f9286bb6-2	Z4605209194	H2544545	2020-08-25	Hadeer Zidane	Note - positive controls were copied from second plate for normalization, as peptide substrate was forgotten in the first plate.	Compounds_Made	> 99.5		1
CVD-0012654		CNC(=O)C(N(Cc1ccccc1Cl)C(=O)C=C)c1cccnc1	001	NIR-WEI-f9286bb6-3	Z4605209195	H2544542	2020-08-25	Hadeer Zidane	Note - positive controls were copied from second plate for normalization, as peptide substrate was forgotten in the first plate.	Compounds_Made	> 99.5		1
CVD-0012655		CC(C)(C)NC(=O)C(N(Cc1ccccc1Cl)C(=O)C=C)c1cncc2ccccc12	001	NIR-WEI-f9286bb6-4	Z4605209196	H2544540	2020-08-25	Hadeer Zidane	Note - positive controls were copied from second plate for normalization, as peptide substrate was forgotten in the first plate.	Compounds_Made	> 99.5		1
CVD-0012740		Clc1cc(CC(=O)Nc2cncc3ccccc23)cc(OC2CCC(=O)N2)c1	001	MAT-POS-9ff17035-1	Z4606129267	H2609402	2020-09-30	Hadeer Zidane		Compounds_Made	85.9		1
CVD-0012741		Clc1cc(CC(=O)Nc2cncc3ccccc23)cc(Oc2cccc(=O)[nH]2)c1	001	MAT-POS-9ff17035-2	Z4606129268	H2630712	2020-09-30	Hadeer Zidane		Compounds_Made	1.98		1
CVD-0012742		Clc1cc(CC(=O)Nc2cncc3ccccc23)cc(Oc2cccnc2)c1	001	MAT-POS-9ff17035-3	Z4606129269	H2658959	2020-10-11	Shirly Valter		Compounds_Made	1.29	0.239	3
CVD-0012787		Clc1cccc(CC(=O)NC2C(=O)Nc3ccccc32)c1	001	VLA-UCB-1dbca3b4-1	Z173838133	H2571298	2020-09-08	Hadeer Zidane		Compounds_Made	> 99.5	0	2
CVD-0012801		Clc1ccc2c(c1)C(C(=O)Nc1cncc3ccccc13)CCO2	001	VLA-UCB-1dbca3b4-15	Z1675865540	H2579299	2020-09-08	Hadeer Zidane		Compounds_Made	0.359		1
CVD-0012805		COc1cccc(Oc2cc(Cl)cc(NC(=O)Cc3cncc4ccccc34)c2)n1	001	MAT-POS-6344a35d-1	Z4607377228	H2602540	2020-09-24	Hadeer Zidane		Compounds_Made	3.78		1
CVD-0012806		Cc1cc2c(cc1C)C(C(=O)N1CCCCC1c1cn[nH]c1)CO2	001	MAT-POS-6da3605a-1	Z1718721903	*R1824973*	2020-08-17	Hadeer Zidane		Compounds_Made	> 99.5		1
CVD-0012807		OC(Cc1cccc(Cl)c1)Cn1cncn1	001	MAT-POS-6da3605a-2	Z2241012654	H2429684	2020-08-17	Hadeer Zidane		Compounds_Made	65.3		1
CVD-0012808		Clc1cccc(CC(=O)Nc2cncc3cnccc23)c1	001	MAT-POS-bb423b95-1	Z4609618500	H2586344	2020-09-08	Hadeer Zidane		Compounds_Made	7.94		1
CVD-0012809		Clc1cccc(CC(=O)Nc2cncc3cccnc23)c1	001	MAT-POS-bb423b95-2	Z4609618501	H2581008	2020-09-08	Hadeer Zidane		Compounds_Made	7.02		1
CVD-0012810		CC(C)c1ccncc1NC(=O)Cc1cccc(Cl)c1	001	MAT-POS-bb423b95-5	Z4049956746	H2579306	2020-09-08	Hadeer Zidane		Compounds_Made	19.5		1
CVD-0012811		Clc1cccc(CC(=O)Nc2c[nH]c(=O)c3ccccc23)c1	003	MAT-POS-bb423b95-6			2021-05-30	Hadeer Zidane		Compounds_Made	> 99.5		1
CVD-0012812		CN(C(=O)Cc1cccc(Cl)c1)c1cncc2ccccc12	001	MAT-POS-bb423b95-7	Z4609618515	H2579303	2020-09-08	Hadeer Zidane		Compounds_Made	34.4		1
CVD-0012814		Clc1cccc(CC(=O)Nc2cncc3c(Cl)cccc23)c1	001	MAT-POS-bb423b95-9	Z4609618518	H2579290	2020-09-08	Hadeer Zidane		Compounds_Made	> 99.5		1
CVD-0012815		Brc1cnc(C#N)nc1	001	AAR-RCN-98de6bc7-1			2020-09-08	Hadeer Zidane		Compounds_Made	> 99.5		1
CVD-0012816		Clc1cccc(CCn2ccnc2C#N)c1	001	AAR-RCN-28a8122f-1			2020-09-08	Hadeer Zidane		Compounds_Made	> 99.5		1
CVD-0012817		Cc1cc(C)nc(C#N)n1	001	AAR-RCN-8752a6eb-1			2020-09-08	Hadeer Zidane		Compounds_Made	> 99.5		1
CVD-0012818		Fc1cnc(C#N)nc1	001	AAR-RCN-ec065b93-1			2020-09-08	Hadeer Zidane		Compounds_Made	> 99.5		1
CVD-0012819		Clc1cnc(C#N)nc1	001	AAR-RCN-934be69e-1			2020-09-08	Hadeer Zidane		Compounds_Made	> 99.5		1
CVD-0012820		Clc1ccnc(C#N)n1	001	AAR-RCN-37d0aa00-1			2020-09-08	Hadeer Zidane		Compounds_Made	> 99.5		1
CVD-0012821		CC1(C)OB(c2cnc(C#N)nc2)OC1(C)C	001	AAR-RCN-67438d21-1			2020-09-08	Hadeer Zidane		Compounds_Made	> 99.5		1
CVD-0012822		CC(Cn1ccnc1C#N)c1cccc(Cl)c1	001	AAR-RCN-78cf61f7-1			2020-09-08	Hadeer Zidane		Compounds_Made	> 99.5		1
CVD-0012823		Clc1cccc(CCCn2ccnc2C#N)c1	001	AAR-RCN-845f9611-1			2020-09-08	Hadeer Zidane		Compounds_Made	> 99.5		1
CVD-0012824		C[n+]1ccn(CCc2cccc(Cl)c2)c1C#N	001	AAR-RCN-521d1733-1			2020-09-08	Hadeer Zidane		Compounds_Made	> 99.5		1
CVD-0012825		C[n+]1ccn(CCCc2cccc(Cl)c2)c1C#N	001	AAR-RCN-dbf5c5ee-1			2020-09-08	Hadeer Zidane		Compounds_Made	> 99.5		1
CVD-0012826		Cn1nc(-c2ccc(C(F)(F)F)cc2)nc2c(=O)n(C)c(=O)nc1-2	001	MAT-POS-1e0c1c67-1	Z3221731972	T4065157	2020-08-25	Hadeer Zidane	Note - positive controls were copied from second plate for normalization, as peptide substrate was forgotten in the first plate.	Compounds_Made	2.4		1
CVD-0012923		OCCn1c(CSc2nc3ccccc3o2)nc2ccc(Cl)cc12	001	MAT-POS-e10a589d-1	Z19651924	H2592657	2020-08-25	Hadeer Zidane	Note - positive controls were copied from second plate for normalization, as peptide substrate was forgotten in the first plate.	Compounds_Made	0.327		1
CVD-0012924		Clc1cc(Br)ccc1NC(=O)Cn1cnc(C#N)n1	001	MAT-POS-e10a589d-4	Z228468704	T6124352	2020-08-25	Hadeer Zidane	Note - positive controls were copied from second plate for normalization, as peptide substrate was forgotten in the first plate.	Compounds_Made	15.7		1
CVD-0012925		Cn1cc(NC(=O)Cc2cccc(Cl)c2)c2ccccc2c1=O	001	MAT-POS-4211dce8-1	Z4607538689	H2579293	2020-09-08	Hadeer Zidane		Compounds_Made	> 99.5		1
CVD-0012927		Clc1cccc(OCC(=O)Nc2cncc3ccccc23)c1	001	ALP-POS-f13221e1-2	Z1530718787	H2579288	2020-09-08	Hadeer Zidane		Compounds_Made	11.2		1
CVD-0012928		Clc1cccc(CCC(=O)Nc2cncc3ccccc23)c1	001	ALP-POS-f13221e1-3	Z1530721010	H2581078	2020-09-08	Hadeer Zidane		Compounds_Made	20.8		1
CVD-0012929		Cc1ccncc1NC(=O)CCc1cccc(Cl)c1	001	ALP-POS-f13221e1-4	Z1129286051	H2581025	2020-09-08	Hadeer Zidane		Compounds_Made	> 99.5		1
CVD-0012930		COc1cc(OC)[n+](C)c(C#N)n1	001	AAR-RCN-390aeb1f-1			2020-09-08	Hadeer Zidane		Compounds_Made	> 99.5		1
CVD-0012931		Cc1cc(C)[n+](C)c(C#N)n1	001	AAR-RCN-9f0de475-1			2020-09-08	Hadeer Zidane		Compounds_Made	> 99.5		1
CVD-0012932		Cc1ccncc1NC(=O)Cc1cc(Cl)cc(NC2CCCC2O)c1	001	MAT-POS-044491d2-1	Z4609618438	H2630714	2020-09-30	Hadeer Zidane		Compounds_Made	19.7		1
CVD-0012933		Cc1ccncc1NC(=O)Cc1cc(Cl)cc(NC2CCC(F)(F)C2O)c1	001	MAT-POS-044491d2-2	Z4609618439	H2649226	2020-10-11	Shirly Valter		Compounds_Made	23		1
CVD-0012934		Cc1ccncc1NC(=O)Cc1cc(Cl)cc(NC2CC2C(F)(F)F)c1	001	MAT-POS-044491d2-3	Z4609618441	H2736983	2020-11-15	Hadeer Zidane		Compounds_Made	25.3		1
CVD-0012937		Cc1ccncc1NC(=O)Cc1cc(Cl)cc(NC2(C)CCC(F)(F)CC2)c1	001	MAT-POS-044491d2-6	Z4609618444	H2726088	2020-11-15	Hadeer Zidane		Compounds_Made	14.7		1
CVD-0012938		Cc1ccncc1NC(=O)Cc1cc(Cl)cc(NCC(C)(C)C#N)c1	001	MAT-POS-044491d2-7	Z4609618446	H2715474	2020-11-08	Hadeer Zidane		Compounds_Made	36.5		1
CVD-0012939		Cc1ccncc1NC(=O)Cc1cc(Cl)cc(-c2ccc(C3CC3(F)F)cc2)c1	001	MAT-POS-f42f3716-1	Z4609618449	H2596799	2020-09-16	Hadeer Zidane		Compounds_Made	8.44		1
CVD-0012940		Cc1ccncc1NC(=O)Cc1cc(Cl)cc(-c2ccc(S(C)(=O)=O)cc2Cl)c1	001	MAT-POS-f42f3716-2	Z4609618450	H2596794	2020-09-16	Hadeer Zidane		Compounds_Made	> 99.5		1
CVD-0012941		COC(=O)c1ccc(-c2cc(Cl)cc(CC(=O)Nc3cnccc3C)c2)c(OC)c1	001	MAT-POS-f42f3716-3	Z4609618453	H2599756	2020-09-16	Hadeer Zidane		Compounds_Made	13.2	5.06	2
CVD-0012942		CCc1cc(F)ccc1-c1cc(Cl)cc(CC(=O)Nc2cnccc2C)c1	001	MAT-POS-f42f3716-4	Z4609618457	H2599761	2020-09-16	Hadeer Zidane		Compounds_Made	31.6		1
CVD-0012943		Cc1ccncc1NC(=O)Cc1cc(Cl)cc(-c2ccc(C3(C)CCO3)cc2)c1	001	MAT-POS-f42f3716-5	Z4609618460	H2602550	2020-09-24	Hadeer Zidane		Compounds_Made	8.95		1
CVD-0012944		Cc1ccc(-c2cc(Cl)cc(CC(=O)Nc3cnccc3C)c2)c(F)c1F	001	MAT-POS-f42f3716-6	Z4609618466	H2595397	2020-09-16	Hadeer Zidane		Compounds_Made	31.9		1
CVD-0012945		Cc1ccncc1NC(=O)Cc1cc(Cl)cc(-c2cnn(C)c2C(F)F)c1	001	MAT-POS-f42f3716-7	Z4609618468	H2602532	2020-09-24	Hadeer Zidane		Compounds_Made	19.3		1
CVD-0012946		Cc1ccncc1NC(=O)Cc1cc(Cl)cc(/C=C(/c2ccccc2)C(F)(F)F)c1	001	MAT-POS-f42f3716-8	Z4609618470	H2596796	2020-09-16	Hadeer Zidane		Compounds_Made	22.8		1
CVD-0012947		CCOC(=O)c1cc(-c2cc(Cl)cc(CC(=O)Nc3cnccc3C)c2)n[nH]1	001	MAT-POS-f42f3716-9	Z4609618473	H2602537	2020-09-24	Hadeer Zidane		Compounds_Made	> 99.5		1
CVD-0012948		CN(C)c1ccc(N(Cc2ccccc2)C(=O)Cn2nnc3ccccc23)cc1	001	ALP-POS-6d04362c-1	Z4770815143	T4065176	2020-11-22	Hadeer Zidane		Compounds_Made	5.05		1
CVD-0012949		CN(C)c1ccc(N(Cc2cccc(Cl)c2)C(=O)Cn2nnc3ccccc23)cc1	001	ALP-POS-6d04362c-2	Z4770826082	T4065177	2020-11-22	Hadeer Zidane		Compounds_Made	0.497		1
CVD-0012950		O=C(Cn1nnc2ccccc12)N(Cc1ccsc1)c1ccc(N2CCCCC2)cc1	001	ALP-POS-6d04362c-3	Z4770833414	T4065178	2020-11-22	Hadeer Zidane		Compounds_Made	6.56		1
CVD-0012951		O=C(Cn1nnc2ccccc12)N(Cc1ccsc1)c1ccc(N2CCOCC2)cc1	001	ALP-POS-6d04362c-4	Z4754476570	T4065173	2020-11-08	Hadeer Zidane		Compounds_Made	11.6		1
CVD-0012952		O=C(Cn1nnc2ccccc12)N(Cc1ccccc1)c1ccc(N2CCOCC2)cc1	001	ALP-POS-6d04362c-5	Z4754472187	T4065172	2020-11-08	Hadeer Zidane		Compounds_Made	19.8		1
CVD-0012962		Clc1ccc2c(c1)C(C(=O)Nc1cncc3ccccc13)CO2	002	MAT-POS-f7918075-2			2020-09-30	Hadeer Zidane		Compounds_Made	0.764		1
CVD-0012963		Clc1cccc(CC(=O)Nc2cncc3ccncc23)c1	001	MAT-POS-f7918075-5	Z4610110896	H2581004	2020-09-08	Hadeer Zidane		Compounds_Made	4.27		1
CVD-0012965		Clc1cccc(CC(=O)Nc2cncc3nc[nH]c23)c1	001	MAT-POS-f7918075-8	Z4610110901	H2625137	2020-09-30	Hadeer Zidane		Compounds_Made	13.3		1
CVD-0012966		COC(=O)C(C(=O)Nc1cnccc1C)c1cccc(Cl)c1	001	MAT-POS-1e5f28a7-1	Z4610358502		2020-08-31	Hadeer Zidane		Compounds_Made	23.7		1
CVD-0012987		CC(=O)N1CCN(CC(=O)Nc2cncc3ccccc23)CC1	001	ALP-POS-6747fa38-1	Z4613247190	*R1844939*	2020-09-08	Hadeer Zidane		Compounds_Made	> 75.6	33.8	2
CVD-0012987		CC(=O)N1CCN(CC(=O)Nc2cncc3ccccc23)CC1	003	ALP-POS-6747fa38-1			2020-09-30	Hadeer Zidane		Compounds_Made	> 75.6	33.8	2
CVD-0013002		O=C(Cc1nnn2ccccc12)N(Cc1ccccc1)c1ccc(N2CCCCC2)cc1	001	ALP-POS-8ed8d9ec-13	Z4618924267	H2705009	2020-11-01	Hadeer Zidane		Compounds_Made	> 99.5		1
CVD-0013031		CCC(=O)Nc1ccc(N(Cc2ccccc2)C(=O)Nn2nnc3ccccc23)cc1	001	ALP-POS-a3de0cb1-1	Z4618924237	H2756882	2020-11-30	Hadeer Zidane		Compounds_Made	3.59		1
CVD-0013033		COc1ccc(C(Cc2ccsc2)C(=O)Nc2n[nH]c3ccccc23)cc1	001	ALP-POS-a3de0cb1-3	Z4656742096	H2659482	2020-10-18	Shirly Valter		Compounds_Made	> 99.5		1
CVD-0013035		Cc1ccc(C(Cc2cnn(C)c2)C(=O)Nc2n[nH]c3ccccc23)cc1	001	ALP-POS-a3de0cb1-5	Z4618924256	H2725321	2020-11-08	Hadeer Zidane		Compounds_Made	> 99.5		1
CVD-0013036		Cc1ccc(C(Cc2ccccc2)C(=O)Nc2nnn3ccccc23)cc1	001	ALP-POS-a3de0cb1-6	Z4618924259	H2733921	2020-11-15	Hadeer Zidane		Compounds_Made	> 99.5		1
CVD-0013037		CN(C)c1ccc(C(Cc2ccsc2)C(=O)Nn2cnc3ccccc23)cc1	001	ALP-POS-a3de0cb1-7			2020-10-04	Hadeer Zidane		Compounds_Made	> 99.5		1
CVD-0013039		CN(C)c1ccc(C(Cc2ccsc2)C(=O)Nc2nnc3ccccn23)cc1	001	ALP-POS-a3de0cb1-10	Z4618924270	H2661622	2020-10-18	Shirly Valter		Compounds_Made	> 99.5		1
CVD-0013041		Clc1cccc(CC(C(=O)Nn2cnc3ccccc23)c2ccc(N3CCOCC3)cc2)c1	001	ALP-POS-a3de0cb1-12	Z4618924279	H2656740	2020-10-11	Shirly Valter		Compounds_Made	> 99.5		1
CVD-0013042		Clc1cccc(CC(C(=O)Nn2nnc3ccccc23)c2ccc(N3CCCCC3=O)cc2)c1	001	ALP-POS-a3de0cb1-13	Z4618924281	H2673944	2020-10-18	Shirly Valter		Compounds_Made	50.9		1
CVD-0013043		COc1ccc(C(Cc2cnn(C)c2)C(=O)Nc2c[nH]c3ccccc23)cc1	001	ALP-POS-a3de0cb1-14	Z4618924282	H2671122	2020-10-25	Hadeer Zidane		Compounds_Made	> 99.5		1
CVD-0013044		COc1ccc(N(Cc2ccccc2)C(=O)Cc2c[nH]c3ccccc23)cc1	001	ALP-POS-a3de0cb1-15	Z89623971	H2592159	2020-09-16	Hadeer Zidane		Compounds_Made	> 99.5		1
CVD-0013045		O=C(Cc1n[nH]c2ccccc12)N(Cc1ccccc1)c1ccc(N2CCCCC2=O)cc1	001	ALP-POS-a3de0cb1-16			2020-10-04	Hadeer Zidane		Compounds_Made	39.4		1
CVD-0013057		O=C1OC(c2cccs2)=N/C1=C\c1ccc(N2CCOCC2)s1	001	MAT-POS-fa06b69f-6	Z31316845	T4013259	2020-09-30	Hadeer Zidane		Compounds_Made	0.696		1
CVD-0013058		CN(C)c1ccc(N(Cc2cscn2)C(=O)Cn2nnc3ccccc23)cc1	001	ALP-POS-87c86d55-1	Z4689476940	T4065165	2020-10-25	Hadeer Zidane		Compounds_Made	4.85		1
CVD-0013059		CCC(=O)Nc1ccc(N(Cc2cscn2)C(=O)Cn2nnc3ccccc23)cc1	001	ALP-POS-87c86d55-2	Z4754462008	T4065171	2020-11-08	Hadeer Zidane		Compounds_Made	25		1
CVD-0013064		Cc1noc(COc2cc(Cl)cc(CC(=O)Nc3cnccc3C)c2)n1	001	CHO-MSK-6e55470f-5	Z4623427664	*R1855597*	2020-09-24	Hadeer Zidane		Compounds_Made	23.9		1
CVD-0013066		Cc1ccncc1NC(=O)Cc1cc(Cl)cc(OCc2nnc(C3CCCCC3)o2)c1	001	CHO-MSK-6e55470f-7	Z4623427637	H2617322	2020-09-30	Hadeer Zidane		Compounds_Made	20.6		1
CVD-0013073		COc1cc(COc2cc(Cl)cc(CC(=O)Nc3cnccc3C)c2)ccc1OC(F)F	001	CHO-MSK-6e55470f-14	Z4623427659	H2614610	2020-09-24	Hadeer Zidane		Compounds_Made	> 99.5		1
CVD-0013076		CCOC(=O)c1c(COc2cc(Cl)cc(CC(=O)Nc3cnccc3C)c2)oc2ccccc12	001	CHO-MSK-6e55470f-17	Z4623427653	H2614607	2020-09-24	Hadeer Zidane		Compounds_Made	> 99.5		1
CVD-0013078		Cc1ccncc1NC(=O)Cc1cc(Cl)cc(OCc2cc(-c3ccc(Cl)cc3)no2)c1	001	CHO-MSK-6e55470f-19	Z4623427649	*R1859855*	2020-09-30	Hadeer Zidane		Compounds_Made	> 99.5		1
CVD-0013080		Cc1ccncc1NC(=O)Cc1cc(Cl)cc(OCc2ccc(OCc3ccccc3F)cc2)c1	001	CHO-MSK-6e55470f-21	Z4623427647	H2611776	2020-09-24	Hadeer Zidane		Compounds_Made
CVD-0013081		COc1ccc(-c2cc(COc3cc(Cl)cc(CC(=O)Nc4cnccc4C)c3)on2)cc1	001	CHO-MSK-6e55470f-22	Z4623427646	H2624767	2020-09-30	Hadeer Zidane		Compounds_Made	72.1	13.2	2
CVD-0013083		Cc1ccncc1NC(=O)Cc1cc(Cl)cc(OCc2nn(C(=O)OC(C)(C)C)c3ccccc23)c1	001	CHO-MSK-6e55470f-24	Z4623427639		2020-09-24	Hadeer Zidane		Compounds_Made	> 99.5		1
CVD-0013084		CN(C)c1ccc(N(Cc2ccn[nH]2)C(=O)Cn2nnc3ccccc23)cc1	001	PET-UNK-7374c256-2			2020-10-04	Hadeer Zidane		Compounds_Made	15.9		1
CVD-0013086		Fc1ccc(-c2nc(S(=O)(=O)c3ccccc3)c(S(=O)(=O)Cc3ccccc3F)o2)cc1	001	LON-WEI-4d77710c-2	Z443419586	*R2375651*	2020-11-30	Hadeer Zidane		Compounds_Made	0.397		1
CVD-0013091		CCOC(=O)c1c(C)n(S(C)(=O)=O)c2ccc(N(C(=O)c3ccco3)S(C)(=O)=O)cc12	001	LON-WEI-4d77710c-8	Z3064669103	*R2375632*	2020-11-30	Hadeer Zidane		Compounds_Made	0.282		1
CVD-0013093		Clc1cnc(S(=O)(=O)Cc2ccccc2)nc1C(=O)NCc1ccc2c(c1)OCO2	001	LON-WEI-4d77710c-10	Z1213675726	*R2375720*	2020-11-30	Hadeer Zidane		Compounds_Made	1.4		1
CVD-0013094		COC(=O)c1c(C)n(S(C)(=O)=O)c2ccc(N(C(=O)c3ccco3)S(C)(=O)=O)cc12	001	LON-WEI-4d77710c-11	Z3064669100	*R2375657*	2020-11-30	Hadeer Zidane		Compounds_Made	0.935		1
CVD-0013098		OC(=O)[C@H](N1Cc2ccccc2C1=O)c1ccccc1	001	LON-WEI-4d77710c-19	Z2944319108	*R2375926*	2020-11-30	Hadeer Zidane		Compounds_Made	1.78		1
CVD-0013103		CCOC(=O)c1cc(-c2ccccc2)sc1NC(=O)Cc1csc(-c2ccccc2)n1	001	LON-WEI-4d77710c-24	Z28751438	*R2375728*	2020-11-30	Hadeer Zidane		Compounds_Made	4.66		1
CVD-0013109		N#Cc1ccc(CN2CCC(C3CCNC3)CC2)cc1	001	LON-WEI-4d77710c-32	Z2448190776	*R2375763*	2020-11-30	Hadeer Zidane		Compounds_Made	2.06		1
CVD-0013113		CC(CCc1ccco1)NC(=O)Nc1cn(C)c(=O)c2ccccc12	001	LON-WEI-4d77710c-39	Z2735296608	*R2375778*	2020-11-30	Hadeer Zidane		Compounds_Made	44.5		1
CVD-0013118		CC(C)Cn1cc(NC(=O)NCc2ccco2)c2ccccc2c1=O	001	LON-WEI-4d77710c-44	Z2735298792	*R2375810*	2020-11-30	Hadeer Zidane		Compounds_Made	29.6		1
CVD-0013121		CC(C)Cn1cc(NC(=O)NCCc2c(C)noc2C)c2ccccc2c1=O	001	LON-WEI-4d77710c-51	Z4752035391	*R2375834*	2020-11-30	Hadeer Zidane		Compounds_Made	27.7		1
CVD-0013126		[O-][N+](=O)c1cnc(Sc2nnc(-c3ccco3)n2-c2ccc(OCc3ccccc3)cc2)s1	001	LON-WEI-4d77710c-61	Z3293159143	*R2375894*	2020-11-30	Hadeer Zidane		Compounds_Made	7.3		1
CVD-0013129		Fc1c(Cl)cccc1CSc1ccccc1NS(=O)(=O)c1cc(Cl)sc1Cl	001	LON-WEI-4d77710c-64	Z3291474324	*R2375902*	2020-11-30	Hadeer Zidane		Compounds_Made	2.23		1
CVD-0013130		CC(C)(C)c1ccc(-c2nnc(Sc3cnc([N+]([O-])=O)s3)o2)cc1	001	LON-WEI-4d77710c-65	Z2417568593	*R2375903*	2020-11-30	Hadeer Zidane		Compounds_Made	4.83	3.47	2
CVD-0013131		COC(=O)c1c(C)nn(C(=O)c2cccs2)c1-c1snnc1C	001	LON-WEI-4d77710c-66	Z2735102897	*R2375898*	2020-11-30	Hadeer Zidane		Compounds_Made	5.72		1
CVD-0013132		[O-][N+](=O)c1cnc(Sc2nnc(-c3ccc(Cl)cc3)o2)s1	001	LON-WEI-4d77710c-67	Z1999869167	*R2375896*	2020-11-30	Hadeer Zidane		Compounds_Made	0.881		1
CVD-0013133		[O-][N+](=O)c1cnc(Sc2ccccc2NC(=O)Nc2cccc(C(F)(F)F)c2)s1	001	LON-WEI-4d77710c-69	Z2417819256	*R2375911*	2020-11-30	Hadeer Zidane		Compounds_Made	6.26		1
CVD-0013134		O=C(c1cccs1)n1ncc(C#N)c1C1CC1	001	LON-WEI-4d77710c-70	Z2735106872	*R2375910*	2020-11-30	Hadeer Zidane		Compounds_Made	3.24		1
CVD-0013136		Cc1cc(C)c(C#N)c(Sc2ncnc3n(Cc4ccccc4)nnc23)n1	001	LON-WEI-4d77710c-73	Z3293404762	*R2375906*	2020-11-30	Hadeer Zidane		Compounds_Made	0.649		1
CVD-0013137		CCOC(=O)c1ccc(NC(=O)CC2SC(=O)N(c3ccccc3)C2=O)cc1	001	LON-WEI-4d77710c-74	Z56854710	*R2375916*	2020-11-30	Hadeer Zidane		Compounds_Made	2.4		1
CVD-0013138		Cc1ccccc1NC(=O)CC1SC(=O)N(c2ccccc2)C1=O	001	LON-WEI-4d77710c-75	Z57179924	*R2375914*	2020-11-30	Hadeer Zidane		Compounds_Made	0.443		1
CVD-0013139		S(c1nnc(-c2cccs2)o1)c1cc(-c2ccccc2)nc2ncnn12	001	LON-WEI-4d77710c-76	Z239633414	*R2375913*	2020-11-30	Hadeer Zidane		Compounds_Made	0.221		1
CVD-0013146		CC(C)C[C@H](NC(=O)OCc1ccccc1)C(=O)N[C@@H](CC1CCNC1=O)C(O)S(O)(=O)=O	001	JOH-MSK-46727e7b-1	Z3006127212	T4065170	2020-11-08	Hadeer Zidane		Compounds_Made	0.0512	0.0586	2
CVD-0013164		CC(C)(C)c1ccc(N([C@H](C(=O)NCCc2cccc(F)c2)c2cccnc2)C(=O)c2ccco2)cc1	001	MAT-POS-f2460aef-1	Z4647017343	H2624562	2020-09-30	Hadeer Zidane		Compounds_Made	0.125	0.0427	3
CVD-0013165		CC(C)(C)c1ccc(N([C@@H](C(=O)NCCc2cccc(F)c2)c2cccnc2)C(=O)c2ccco2)cc1	001	MAT-POS-f2460aef-2	Z4647023313	H2614572	2020-09-30	Hadeer Zidane		Compounds_Made	15.6		1
CVD-0013166		CC(C)(C)c1ccc(N(C(C(=O)NCCc2cccc(F)c2)c2cccnc2)C(=O)c2c[nH]cn2)cc1	001	MAT-POS-f2460aef-3	Z4638576909	H2622237	2020-09-30	Hadeer Zidane		Compounds_Made	0.292		1
CVD-0013167		CC(C)(C)c1ccc(N(C(C(=O)NCCc2cccc(F)c2)c2cccnc2)C(=O)c2ccc(Cl)o2)cc1	001	MAT-POS-f2460aef-4	Z4638571691	H2622216	2020-09-30	Hadeer Zidane		Compounds_Made	0.315		1
CVD-0013168		CC(C)(C)c1ccc(N(C(C(=O)NCCc2cccc(F)c2)c2cccnc2)C(=O)c2cn[nH]c2)cc1	001	MAT-POS-f2460aef-5	Z4638574269	H2622238	2020-09-30	Hadeer Zidane		Compounds_Made	5.83		1
CVD-0013190		Clc1cccc(CC(=O)Nn2nnc3ccccc23)c1	001	MAT-POS-bfb445d4-2			2020-10-04	Hadeer Zidane		Compounds_Made	5.8		1
CVD-0013192		Clc1ccc2c(c1)[C@H](C(=O)Nc1cncc3ccccc13)CCO2	001	MAT-POS-b3e365b9-1	Z4643752419	H2627347, H2773395	2020-09-30	Hadeer Zidane		Compounds_Made	0.209	0.0601	3
CVD-0013192		Clc1ccc2c(c1)[C@H](C(=O)Nc1cncc3ccccc13)CCO2	001	MAT-POS-b3e365b9-1	Z4643752419	H2627347, H2773395					0.209	0.0601	3
CVD-0013192		Clc1ccc2c(c1)[C@H](C(=O)Nc1cncc3ccccc13)CCO2	001	MAT-POS-b3e365b9-1	Z4643752419	H2627347, H2773395					0.209	0.0601	3
CVD-0013193		Cc1ccncc1NC(=O)[C@H]1CCOc2ccc(Cl)cc21	001	MAT-POS-b3e365b9-3	Z4655841051	H2639833	2020-10-11	Shirly Valter		Compounds_Made	4.95		1
CVD-0013194		Cc1ccncc1NC(=O)[C@@H]1CCOc2ccc(Cl)cc21	001	MAT-POS-b3e365b9-4	Z4655841289	H2639834	2020-10-11	Shirly Valter		Compounds_Made	> 99.5		1
CVD-0013195		Clc1cc2c(c(CC(=O)Nc3cncc4ccccc34)c1)OCC2	001	MAT-POS-bbbbc21a-3	Z1666837583	H2628324	2020-09-30	Hadeer Zidane		Compounds_Made	1.5	0.523	2
CVD-0013196		C[C@@H](OC(F)F)C(=O)Nc1cnccc1C	001	MAT-POS-5d20d11c-1	Z4522568198	H2431602	2020-09-16	Hadeer Zidane		Compounds_Made
CVD-0013197		Brc1ccc2c(c1)C(C(=O)Nc1cncc3ccccc13)CCO2	001	MAT-POS-11b63608-1	Z4644964245	H2632414	2020-09-30	Hadeer Zidane		Compounds_Made	0.851		1
CVD-0013199		C[C@@H]1C[C@@H](C(=O)Nc2cncc3ccccc23)c2cc(Cl)ccc2O1	001	EDJ-MED-e4b030d8-2	Z4748696420	H2714275	2020-11-08	Hadeer Zidane		Compounds_Made	0.231		1
CVD-0013200		C[C@H]1C[C@@H](C(=O)Nc2cncc3ccccc23)c2cc(Cl)ccc2O1	001	EDJ-MED-e4b030d8-3	Z4748696418	H2714267	2020-11-08	Hadeer Zidane		Compounds_Made	20.1		1
CVD-0013204		COc1cc(Cl)cc2c1OCC[C@H]2C(=O)Nc1cncc2ccccc12	001	EDJ-MED-e4b030d8-7	Z4657615173	H2720460	2020-11-08	Hadeer Zidane		Compounds_Made	> 99.5		1
CVD-0013205		Cc1c(Cl)ccc2c1[C@H](C(=O)Nc1cncc3ccccc13)CCO2	001	EDJ-MED-e4b030d8-8			2020-11-08	Hadeer Zidane		Compounds_Made	3.67		1
CVD-0013208		C[C@@H]1COc2ccc(Cl)cc2[C@H]1C(=O)Nc1cncc2ccccc12	001	MAT-POS-8a69d52e-6	Z4669834442	H2670544	2020-10-18	Shirly Valter		Compounds_Made	> 99.5		1
CVD-0013209		Clc1ccc2c(c1)C[C@H](C(=O)Nc1cncc3ccccc13)CO2	001	EDJ-MED-e4b030d8-12	Z4647468795	H2659470	2020-10-18	Shirly Valter		Compounds_Made	> 99.5		1
CVD-0013210		C[C@@]1(C(=O)Nc2cncc3ccccc23)CCOc2ccc(Cl)cc21	001	EDJ-MED-e4b030d8-13	Z4647468797	H2684671	2020-11-01	Hadeer Zidane		Compounds_Made	0.284		1
CVD-0013211		Clc1ccc2c(c1)C(C(=O)Nc1cncc3ccccc13)CCC2	001	ALP-POS-477dc5b7-1	Z4655756136	H2676025	2020-10-18	Shirly Valter		Compounds_Made	0.324		1
CVD-0013212		Clc1ccc2c(c1)C(C(=O)Nc1cncc3ccccc13)CCN2	001	ALP-POS-477dc5b7-2	Z4655756137		2020-10-25	Hadeer Zidane		Compounds_Made	0.259		1
CVD-0013213		Clc1ccc2c(c1)C(CCC1CC1)(C(=O)Nc1cncc3ccccc13)CCO2	001	ALP-POS-477dc5b7-3	Z4655756139	H2706785	2020-11-01	Hadeer Zidane		Compounds_Made	40.7		1
CVD-0013215		Clc1ccc2c(c1)C1(CCO2)CCCN(c2cncc3ccccc23)C1=O	001	ALP-POS-477dc5b7-5	Z4909940771	T8729272	2021-03-22	Hadeer Zidane		Compounds_Made	0.489		1
CVD-0013216		CN(C)c1ccc(N(Cc2ccsc2)C(=O)Cc2cncc3ccccc23)cc1	001	PET-UNK-1901c25b-1	Z4647468789	H2640750	2020-10-04	Hadeer Zidane		Compounds_Made	0.285		1
CVD-0013218		CNC(=O)Nc1ccc(N(Cc2ccsc2)C(=O)Cn2nnc3ccccc23)cc1	001	ROB-IMP-e811baff-1			2020-10-04	Hadeer Zidane		Compounds_Made	1.42		1
CVD-0013222		Clc1cccc(CC(=O)Nc2cncc3ccccc23)n1	001	MAT-POS-afd4d4fd-2	Z4655756135	H2784181	2020-12-14	Hadeer Zidane		Compounds_Made	40.7		1
CVD-0013224		Clc1cccc(CC(=O)Nc2cncc3c2CCCN3)c1	001	MAT-POS-14ad9fe9-1	Z4661830646	H2775111	2020-12-08	Hadeer Zidane		Compounds_Made	7.27		1
CVD-0013226		C[C@]1(C(=O)Nc2cncc3ccccc23)CCOc2ccc(Cl)cc21	001	MAT-POS-8e4737f4-1	Z4647468799	H2684670	2020-11-01	Hadeer Zidane		Compounds_Made	19.5		1
CVD-0013227		Clc1ccc2c(c1)C[C@@H](C(=O)Nc1cncc3ccccc13)CO2	001	MAT-POS-8e4737f4-2	Z4647468798	H2659469	2020-10-18	Shirly Valter		Compounds_Made	> 99.5		1
CVD-0013228		Clc1cc(CC(=O)Nc2cncc3ccccc23)cc(Cc2ccn[nH]2)c1	001	PET-UNK-372a2f82-1	Z4721204105	H2726106	2020-11-15	Hadeer Zidane		Compounds_Made	5.04		1
CVD-0013229		Clc1ccnc(CC(=O)Nc2cncc3ccccc23)c1	001	PET-UNK-3c72d439-1	Z4655756147	H2648790	2020-10-11	Shirly Valter		Compounds_Made	3.4		1
CVD-0013230		Clc1cccc(N(CCC2CCCCC2)C(=O)Cc2cncc3ccccc23)c1	001	MAT-POS-173a45da-1	Z4654068035	H2646648	2020-10-11	Shirly Valter		Compounds_Made	2.11		1
CVD-0013231		Cc1ccncc1NC(=O)Cc1cc(Cl)cc(OCc2n[nH]c3ccccc23)c1	001	MAT-POS-173a45da-2	Z4654072870	T8789344	2020-09-30	Hadeer Zidane		Compounds_Made	> 99.5		1
CVD-0013245		Clc1ccc2c(c1)[C@@H](C(=O)N(C(=O)C=C)c1cncc3ccccc13)CCO2	001	VLA-UCB-05e51b3f-10	Z4906876457	H2879611	2021-02-10	Haim Barr		Compounds_Made	1.45		1
CVD-0013256		Clc1cccc(N2CCN(C(=O)c3cc(=O)[nH]c4ccccc34)CC2)c1	001	ERI-UCB-a0b0dbcb-2	Z30884023	T5848093	2020-09-30	Hadeer Zidane		Compounds_Made	2.16		1
CVD-0013258		FC(F)(F)c1cccc(N2CCN(C(=O)c3cc(=O)[nH]c4ccccc34)CC2)c1	001	ERI-UCB-a0b0dbcb-4	Z56927911	T0518-2019	2020-09-30	Hadeer Zidane		Compounds_Made	3.8		1
CVD-0013260		COc1ccccc1OC1CCN(C(=O)c2cc(=O)[nH]c3ccccc23)C1	001	ERI-UCB-a0b0dbcb-6	Z4655756143	H2664109	2020-10-18	Shirly Valter		Compounds_Made	> 99.5		1
CVD-0013262		COc1ccccc1NC1CN(C(=O)c2cc(=O)[nH]c3ccccc23)C1	001	ERI-UCB-a0b0dbcb-8	Z4655756144	H2664112	2020-10-18	Shirly Valter		Compounds_Made	> 99.5		1
CVD-0013263		COc1ccccc1OC1CN(C(=O)c2cc(=O)[nH]c3ccccc23)C1	001	ERI-UCB-a0b0dbcb-9	Z4655756145	H2664110	2020-10-18	Shirly Valter		Compounds_Made	> 99.5		1
CVD-0013265		COc1cccc(CN2CCN(C(=O)c3cc(=O)[nH]c4ccccc34)CC2)c1	001	ERI-UCB-a0b0dbcb-11	Z4655756146	H2653616	2020-10-11	Shirly Valter		Compounds_Made	27.3		1
CVD-0013266		Clc1cccc(CN2CCN(C(=O)c3cc(=O)[nH]c4ccccc34)CC2)c1	001	ERI-UCB-a0b0dbcb-12	Z52131059	T6234082	2020-09-30	Hadeer Zidane		Compounds_Made	4.57		1
CVD-0013267		FC(F)(F)c1cccc(CN2CCN(C(=O)c3cc(=O)[nH]c4ccccc34)CC2)c1	001	ERI-UCB-a0b0dbcb-13	Z62874075	T6291425	2020-09-30	Hadeer Zidane		Compounds_Made	34.2		1
CVD-0013270		COc1ccccc1OCCNC(=O)c1cncc2ccccc12	001	MAR-UCB-f313ec4d-2	Z735046506		2020-10-11	Shirly Valter		Compounds_Made	3.24		1
CVD-0013271		COc1ccccc1OCCC(=O)Nc1cncc2ccccc12	001	MAR-UCB-f313ec4d-3	Z1530720954	H2661560	2020-10-18	Shirly Valter		Compounds_Made	> 96.5	4.2	2
CVD-0013272		COc1ccccc1NCCNC(=O)c1cc(=O)[nH]c2ccccc12	001	MAR-UCB-f313ec4d-4	Z4655756141	H2678686	2020-10-25	Hadeer Zidane		Compounds_Made	> 99.5		1
CVD-0013273		O=C(N1CCN(c2ccccc2)CC1)c1cncc2ccccc12	001	MAR-UCB-f313ec4d-6	Z734622964	H2653442	2020-10-11	Shirly Valter		Compounds_Made	5.45		1
CVD-0013275		Clc1ccc2c(c1)C(C(=O)Oc1cncc3ccccc13)CCO2	001	DAR-DIA-6a508060-2	Z4973466399	H3093239	2021-05-03	Hadeer Zidane		Compounds_Made	0.522		1
CVD-0013279		Clc1ccc2c(c1)C(C(=O)NC1N=Nc3ccccc31)CCO2	002	JAG-UCB-52b62a6f-6	Z4661830685	H2711344	2020-11-08	Hadeer Zidane		Compounds_Made	> 99.5		1
CVD-0013289		Clc1ccc2c(c1)C(C(=O)Nc1cncc3ccccc13)CCN2Cc1cnc[nH]1	001	ALP-UNI-b33a865d-1	Z4886054136	H2879358	2021-02-02	Hadeer Zidane		Compounds_Made	1.12		1
CVD-0013291		C[C@@H]1C[C@H](C(=O)Nc2cncc3ccccc23)c2cc(Cl)ccc2O1	001	MAT-POS-8a69d52e-2	Z4748696415	H2714268	2020-11-08	Hadeer Zidane		Compounds_Made	0.679		1
CVD-0013292		C[C@H]1C[C@H](C(=O)Nc2cncc3ccccc23)c2cc(Cl)ccc2O1	001	MAT-POS-8a69d52e-3	Z4748696422	H2714269	2020-11-08	Hadeer Zidane		Compounds_Made	52.1		1
CVD-0013294		C[C@@H]1COC2=CC=C(Cl)C=C2[C@@H]1C(=O)NC1=CN=CC2=CC=CC=C12	001	MAT-POS-8a69d52e-7	Z4669835236	H2670545	2020-10-18	Shirly Valter		Compounds_Made	1.71		1
CVD-0013295		C[C@H]1COC2=C(C=C(Cl)C=C2)[C@@H]1C(=O)NC1=C2C(=CN=C1)C=CC=C2	001	EDJ-MED-e4b030d8-11	Z4669835830	H2736987	2020-10-18	Shirly Valter		Compounds_Made	0.157	0.0168	2
CVD-0013296		C[C@H]1COC2=C(C=C(Cl)C=C2)[C@H]1C(=O)NC1=C2C(=CN=C1)C=CC=C2	001	MAT-POS-8a69d52e-5	Z4669837363	H2670543	2020-10-18	Shirly Valter		Compounds_Made	> 99.5		1
CVD-0013297		Clc1cc(CC2CC(=O)N2)cc(CC(=O)Nc2cncc3ccccc23)c1	001	EDJ-MED-50011917-1	Z4661830644	H2750296	2020-11-22	Hadeer Zidane		Compounds_Made	4.57		1
CVD-0013309		Clc1ccc2c(c1)[C@H](C(=O)N(C(=O)C=C)c1cncc3ccccc13)CCO2	001	VLA-UCB-50c39ae8-7	Z4906876454	1213589399	2021-02-10	Haim Barr		Compounds_Made	0.828		1
CVD-0013316		Cn1cc(CN(C(=O)Cn2nnc3ccccc23)c2ccc(N3CCCCC3)cc2)cn1	001	ALP-POS-7c842ab8-1	Z4657502918	H2658956	2020-10-11	Shirly Valter		Compounds_Made	> 99.5		1
CVD-0013374		CC1COCCN1CCOc1cc(Cl)cc(CC(=O)Nc2cnccc2C)c1	001	MAT-POS-500ca5bf-1	Z4623427667	H2626607	2020-09-30	Hadeer Zidane		Compounds_Made	> 99.5		1
CVD-0013375		Clc1cccc(CC(=O)N[C@H]2CCNC2=O)c1	001	MAT-POS-500ca5bf-2	Z2602072666	H2617316	2020-09-30	Hadeer Zidane		Compounds_Made
CVD-0013421		Fc1ccc(Cl)cc1CC(=O)Nc1cncc2ccccc12	001	PET-UNK-dd44aeb6-1	Z4897371033	H2863891	2021-01-26	Hadeer Zidane		Compounds_Made	0.707		1
CVD-0013422		Clc1ccc(Cl)c(CC(=O)Nc2cncc3ccccc23)c1	001	PET-UNK-dd44aeb6-2	Z4897371032	H2865920	2021-01-26	Hadeer Zidane		Compounds_Made	1.02		1
CVD-0013457		Clc1ccc2c(c1)C(C(=O)Nc1cc[nH]c(=O)c1)CCO2	002	BEN-DND-b89db3f2-2			2020-12-14	Hadeer Zidane		Compounds_Made	> 99.5		1
CVD-0013465		Fc1ccc2n[nH]c(NC(=O)C3CCOc4ccc(Cl)cc43)c2c1	001	JAG-UCB-52b62a6f-4	Z4661830682	H2711338	2020-11-08	Hadeer Zidane		Compounds_Made
CVD-0013466		Fc1cccc2n[nH]c(NC(=O)C3CCOc4ccc(Cl)cc43)c12	001	JAG-UCB-52b62a6f-5	Z4661830687	H2734969	2020-11-22	Hadeer Zidane		Compounds_Made	> 99.5		1
CVD-0013467		Clc1ccc2c(c1)C(C(=O)Nc1[nH]nc3cccnc13)CCO2	001	JAG-UCB-52b62a6f-7	Z4661830689	H2734966	2020-11-22	Hadeer Zidane		Compounds_Made	> 99.5		1
CVD-0013468		COc1ccc2n[nH]c(NC(=O)C3CCOc4ccc(Cl)cc43)c2c1	001	JAG-UCB-52b62a6f-8	Z4661830655	H2715333	2020-11-08	Hadeer Zidane		Compounds_Made
CVD-0013469		Fc1ccc2c(NC(=O)C3CCOc4ccc(Cl)cc43)[nH]nc2c1	001	JAG-UCB-52b62a6f-9	Z4661830684	H2711342	2020-11-08	Hadeer Zidane		Compounds_Made
CVD-0013470		COc1ccc2c(NC(=O)C3CCOc4ccc(Cl)cc43)noc2c1	001	JAG-UCB-52b62a6f-10	Z4661830653	H2708477	2020-11-01	Hadeer Zidane		Compounds_Made	61.5		1
CVD-0013471		Cc1ccn2cnnc2c1NC(=O)C1CCOc2ccc(Cl)cc21	001	JAG-UCB-52b62a6f-11	Z4661830658	H2680842	2020-10-25	Hadeer Zidane		Compounds_Made	> 99.5		1
CVD-0013472		COc1ccc2c(NC(=O)C3CCOc4ccc(Cl)cc43)[nH]nc2c1	001	JAG-UCB-52b62a6f-12	Z4661830657	H2711302	2020-11-08	Hadeer Zidane		Compounds_Made	> 99.5		1
CVD-0013473		Clc1ccc2c(c1)C(C(=O)Nc1cccc3cn[nH]c13)CCO2	001	JAG-UCB-52b62a6f-13	Z1675273451	74015986874	2020-10-25	Hadeer Zidane		Compounds_Made	> 99.5		1
CVD-0013475		Clc1ccc2c(c1)C(C(=O)Nc1n[nH]c3ccnc(Br)c13)CCO2	001	JAG-UCB-52b62a6f-15	Z4661830691	H2821461	2020-10-25	Hadeer Zidane		Compounds_Made	> 99.5		1
CVD-0013476		Clc1ccc2c(c1)C(C(=O)Nc1n[nH]c3ccncc13)CCO2	001	JAG-UCB-52b62a6f-16	Z4661830693	H2817208	2020-12-23	Hadeer Zidane		Compounds_Made	70.3		1
CVD-0013477		Cc1cc(C(F)(F)F)nc2n[nH]c(NC(=O)C3CCOc4ccc(Cl)cc43)c12	001	JAG-UCB-52b62a6f-19	Z4661830660	H2710446	2020-11-08	Hadeer Zidane		Compounds_Made	26		1
CVD-0013481		Clc1ccc2c(c1)C(C(=O)NC1CCNC(=O)C1)CCO2	001	ALP-POS-8b8a49e1-4	Z4221813329	H2795774	2020-12-14	Hadeer Zidane		Compounds_Made
CVD-0013482		Clc1cccc(CC(=O)NC2CC(=O)c3ccccc32)c1	001	ALP-POS-8b8a49e1-6	Z1624193949	H3014397	2021-04-05	Hadeer Zidane		Compounds_Made	53.8		1
CVD-0013485		COc1ccc2c(NC(=O)Cc3cccc(Cl)c3)noc2c1	001	EDJ-MED-c8e7a002-1	Z4661830652	H2673234	2020-10-18	Shirly Valter		Compounds_Made	> 99.5		1
CVD-0013486		COc1ccc2n[nH]c(NC(=O)Cc3cccc(Cl)c3)c2c1	001	EDJ-MED-c8e7a002-2	Z1550667938	H2669652	2020-10-18	Shirly Valter		Compounds_Made	> 99.5		1
CVD-0013487		COc1ccc2c(NC(=O)Cc3cccc(Cl)c3)[nH]nc2c1	001	EDJ-MED-c8e7a002-3	Z4661830656	H2688270	2020-11-01	Hadeer Zidane		Compounds_Made	> 99.5		1
CVD-0013488		Cc1ccn2cnnc2c1NC(=O)Cc1cccc(Cl)c1	001	EDJ-MED-c8e7a002-4	Z2194341943	H2673223	2020-10-25	Hadeer Zidane		Compounds_Made	75.3		1
CVD-0013489		Cc1cc(C(F)(F)F)nc2n[nH]c(NC(=O)Cc3cccc(Cl)c3)c12	001	EDJ-MED-c8e7a002-5	Z4661830659	H2694250	2020-11-01	Hadeer Zidane		Compounds_Made	> 99.5		1
CVD-0013490		Cc1nn(C)c2[nH]nc(NC(=O)Cc3cccc(Cl)c3)c12	001	EDJ-MED-c8e7a002-6	Z1205109041	H2681611	2020-10-25	Hadeer Zidane		Compounds_Made	> 99.5		1
CVD-0013493		Fc1ccc2[nH]nc(NC(=O)Cc3cccc(Cl)c3)c2c1	001	EDJ-MED-c8e7a002-9	Z1098707552	H2681613	2020-11-01	Hadeer Zidane		Compounds_Made	> 99.5		1
CVD-0013494		Fc1ccc2c(NC(=O)Cc3cccc(Cl)c3)[nH]nc2c1	001	EDJ-MED-c8e7a002-10	Z4661830683	H2681617	2020-11-01	Hadeer Zidane		Compounds_Made	> 99.5		1
CVD-0013495		Clc1cccc(CC(=O)Nc2n[nH]c3ccccc23)c1	001	EDJ-MED-c8e7a002-11	Z995074386	H2681629	2020-11-01	Hadeer Zidane		Compounds_Made	> 99.5		1
CVD-0013496		Clc1cccc(CC(=O)Nc2cccc3cn[nH]c23)c1	001	EDJ-MED-c8e7a002-12	Z1079623926	H2671128	2020-10-18	Shirly Valter		Compounds_Made	> 99.5		1
CVD-0013497		Fc1cccc2n[nH]c(NC(=O)Cc3cccc(Cl)c3)c12	001	EDJ-MED-c8e7a002-13	Z4661830686	H2681605	2020-11-01	Hadeer Zidane		Compounds_Made	> 99.5		1
CVD-0013498		Clc1cccc(CC(=O)Nc2[nH]nc3cccnc23)c1	001	EDJ-MED-c8e7a002-14	Z4661830688	H2711298	2020-11-08	Hadeer Zidane		Compounds_Made	> 99.5		1
CVD-0013499		Clc1cccc(CC(=O)Nc2n[nH]c3ccnc(Br)c23)c1	001	EDJ-MED-c8e7a002-15	Z4661830690	H2675852	2020-10-18	Shirly Valter		Compounds_Made	> 99.5		1
CVD-0013500		Clc1cccc(CC(=O)Nc2n[nH]c3ccncc23)c1	001	EDJ-MED-c8e7a002-16	Z4661830692	H2671566	2020-10-18	Shirly Valter		Compounds_Made	> 99.5		1
CVD-0013509		Clc1cc(CC(=O)Nc2cncc3ccccc23)cc(-c2nnc[nH]2)c1	001	RAL-THA-1d44ff04-8	Z4872701243	H2863704	2021-01-26	Hadeer Zidane		Compounds_Made	5.3		1
CVD-0013517		Clc1cccc(CC(=O)Nc2nnc3ccccn23)c1	001	PET-UNK-e44ffd04-1	Z1079665436	H2671563	2020-10-18	Shirly Valter		Compounds_Made	> 99.5		1
CVD-0013518		Clc1cccc2c1OCC2C(=O)Nc1cncc2ccccc12	001	FRA-DIA-c7e803f4-1	Z4661830648	H2756863	2020-11-30	Hadeer Zidane		Compounds_Made	4.76		1
CVD-0013519		Clc1cccc(CC(=O)Nc2cncc3c2CCC3)c1	001	MAT-POS-199e2e7c-1	Z4661830651	H2671564	2020-10-18	Shirly Valter		Compounds_Made	5.16		1
CVD-0013548		O=C(Cc1cncc2ccccc12)N(CCC1CCCCC1)Cc1cccs1	001	ALP-POS-64a710fa-1	Z4664916433	H2775179	2020-12-08	Hadeer Zidane		Compounds_Made	9.86		1
CVD-0013549		CN(C)CCCN(Cc1cccs1)C(=O)Cc1cncc2ccccc12	001	ALP-POS-64a710fa-2	Z4664916434	H2703996	2020-11-01	Hadeer Zidane		Compounds_Made	> 99.5		1
CVD-0013551		Cc1ccc(N(Cc2cccc(Cl)c2)C(=O)Cn2nnc3ccccc23)cc1	001	CHO-MSK-00c5269a-1	Z4664916425	H2688770	2020-10-25	Hadeer Zidane		Compounds_Made	2.33		1
CVD-0013552		COc1ccc(N(Cc2cccc(Cl)c2)C(=O)Cn2nnc3ccccc23)cc1	001	CHO-MSK-00c5269a-2	Z4664916427	H2690670	2020-10-25	Hadeer Zidane		Compounds_Made	1.14		1
CVD-0013553		Clc1cccc(CN(C(=O)Cn2nnc3ccccc23)c2ccc(N3CCOCC3)cc2)c1	001	CHO-MSK-00c5269a-4	Z4664916429	H2690671	2020-10-25	Hadeer Zidane		Compounds_Made	3.7		1
CVD-0013554		Clc1cccc(CN(C(=O)Cn2nnc3ccccc23)c2ccc(N3CCCCC3)cc2)c1	001	CHO-MSK-00c5269a-5	Z4664916430	H2688785	2020-10-25	Hadeer Zidane		Compounds_Made	3.65		1
CVD-0013559		CN1CCC(C(=O)Nc2cncc3ccccc23)c2cc(Cl)ccc21	001	MIC-UNK-91acba05-6	Z4872701249	H2850532	2021-01-11	Hadeer Zidane		Compounds_Made	0.443		1
CVD-0013673		Cc1nc(CN2C(=O)C(=O)c3cc(Br)ccc32)cs1	001	LOR-NOR-c954e7ad-1	Z352251436	T7366858	2020-10-18	Shirly Valter		Compounds_Made	> 99.5		1
CVD-0013674		CCCCN1C(=O)C(=O)c2cc(Br)cc(C)c21	001	LOR-NOR-c954e7ad-2	Z111504232	T6067040	2020-10-18	Shirly Valter		Compounds_Made	> 99.5		1
CVD-0013675		CC(C)CCN1C(=O)C(=O)c2cc(Br)ccc21	001	LOR-NOR-c954e7ad-3	Z324552784	T6452292	2020-10-18	Shirly Valter		Compounds_Made	> 99.5		1
CVD-0013676		CCc1ccc2c(c1)C(=O)C(=O)N2CC(O)=O	001	LOR-NOR-c954e7ad-4	Z330905748	*B2165355*	2020-10-18	Shirly Valter		Compounds_Made	> 99.5		1
CVD-0013677		OC(=O)CN1C(=O)C(=O)c2cc([N+]([O-])=O)ccc21	001	LOR-NOR-c954e7ad-5	Z56793418	T5028515	2020-10-18	Shirly Valter		Compounds_Made	> 99.5		1
CVD-0013678		[O-][N+](=O)c1ccc2c(c1)C(=O)C(=O)N2Cc1ccccc1	001	LOR-NOR-c954e7ad-6	Z229837880	*R92856*	2020-10-18	Shirly Valter		Compounds_Made	> 99.5		1
CVD-0013691		COc1ccc2c(N)nn(C(=O)Cc3cccc(Cl)c3)c2c1	001	MAT-POS-53907a1c-1	Z4669293896	H2688271	2020-11-01	Hadeer Zidane		Compounds_Made	> 99.5		1
CVD-0013692		CC(C)Oc1cc(Cl)cc(N(CCC2CCCCC2)C(=O)Nc2cnccc2C)c1	001	MAT-POS-53907a1c-2	Z4658934592	H2678684	2020-10-25	Hadeer Zidane		Compounds_Made	24.6		1
CVD-0013693		Clc1cc(OC2CC(=O)N2)cc(N(CCC2CCCCC2)C(=O)Nc2cncc3ccccc23)c1	001	MAT-POS-53907a1c-3	Z4669293897	H2797866	2020-12-14	Hadeer Zidane		Compounds_Made	0.316	0.285	5
CVD-0013694		Clc1ccc2c(c1)C(C(=O)Nc1cncc3ccccc13)=CCC2	001	MAT-POS-0c8fa4a7-1	Z4670228993	H2676023	2020-10-25	Hadeer Zidane		Compounds_Made	0.233		1
CVD-0013695		COc1ccc2n(C(=O)Cc3cccc(Cl)c3)nc(N)c2c1	001	MAT-POS-0c8fa4a7-2	Z4669992423	H2669653	2020-10-18	Shirly Valter		Compounds_Made	> 99.5		1
CVD-0013696		Nc1nn(C(=O)Cc2cccc(Cl)c2)c2ccccc12	001	MAT-POS-0c8fa4a7-3	Z4670228997	H2681630	2020-11-01	Hadeer Zidane		Compounds_Made	> 99.5		1
CVD-0013697		Nc1nn(C(=O)Cc2cccc(Cl)c2)c2cccc(F)c12	001	MAT-POS-0c8fa4a7-4	Z4670228998	H2681606	2020-11-01	Hadeer Zidane		Compounds_Made	> 99.5		1
CVD-0013700		CC(C)(C)c1ccc(N([C@H](C(=O)NCCc2cccc(F)c2)c2cccnc2)C(=O)C=C)cc1	001	PAU-WEI-5b8d5051-1	Z4912275806	H2877501	2021-02-23	Hadeer Zidane		Compounds_Made	2.86		1
CVD-0013813		Clc1ccc2c(c1)[C@]1(CCO2)NC(=O)N(c2cncc3ccccc23)C1=O	001	VLA-UCB-34f3ed0c-11	Z4906876468	H2877392	2021-02-02	Hadeer Zidane		Compounds_Made	20.5		1
CVD-0013825		Nc1nn(C(=O)Cc2cccc(Cl)c2)c2ccc(F)cc12	001	ALP-POS-cd485364-1	Z4703907603	H2681614	2020-11-01	Hadeer Zidane		Compounds_Made	> 99.5		1
CVD-0013826		Nc1cncc2c1CCCN2C(=O)Cc1cccc(Cl)c1	001	ALP-POS-cd485364-2	Z4708580404	H2694257	2020-11-01	Hadeer Zidane		Compounds_Made	33.5	11.3	2
CVD-0013828		Nc1nn(C(=O)C2CCOc3ccc(Cl)cc32)c2cc(F)ccc12	001	ALP-POS-e2fddb0f-2	Z4708560410	H2688268	2020-11-01	Hadeer Zidane		Compounds_Made	> 99.5		1
CVD-0013830		CC1CC(CCN(C(C(=O)NCCc2cccc(F)c2)c2cccnc2)C(=O)c2ccco2)CC(C)(C)C1	001	ALP-POS-b0bc6a46-1			2020-10-27	Hadeer Zidane		Compounds_Made	> 99.5		1
CVD-0013831		Fc1cccc(CCNC(=O)C(N(Cc2ccccc2)C(=O)c2ccco2)c2cccnc2)c1	001	ALP-POS-b0bc6a46-2			2020-10-27	Hadeer Zidane		Compounds_Made	> 99.5		1
CVD-0013833		CCOC1CC2(CC2N(C(C(=O)NCCc2cccc(F)c2)c2cccnc2)C(=O)c2ccco2)C1	001	ALP-POS-b0bc6a46-4			2020-10-27	Hadeer Zidane		Compounds_Made	> 99.5		1
CVD-0013834		Fc1cccc(CCNC(=O)C(N(C(=O)c2ccco2)c2ccc(C3CCCC3)cc2)c2cccnc2)c1	001	ALP-POS-b0bc6a46-5			2020-10-27	Hadeer Zidane		Compounds_Made	0.282		1
CVD-0013836		Fc1cccc(CCNC(=O)C(N(Cc2cc(C(F)(F)F)cs2)C(=O)c2ccco2)c2cccnc2)c1	001	ALP-POS-b0bc6a46-7			2020-10-27	Hadeer Zidane		Compounds_Made	> 99.5		1
CVD-0013837		COc1ccccc1N(C(C(=O)NCCc1cccc(F)c1)c1cccnc1)C(=O)c1ccco1	001	ALP-POS-b0bc6a46-8			2020-10-27	Hadeer Zidane		Compounds_Made	> 99.5		1
CVD-0013839		Fc1cccc(CCNC(=O)C(N(Cc2ccccc2C2CCC2)C(=O)c2ccco2)c2cccnc2)c1	001	ALP-POS-b0bc6a46-10			2020-10-27	Hadeer Zidane		Compounds_Made	1.93		1
CVD-0013840		CC(C)c1cc(N(C(C(=O)NCCc2cccc(F)c2)c2cccnc2)C(=O)c2ccco2)ccc1C(F)(F)F	001	ALP-POS-b0bc6a46-11			2020-10-27	Hadeer Zidane		Compounds_Made	> 99.5		1
CVD-0013841		CC(C)(C)c1cnc(N(C(C(=O)NCCc2cccc(F)c2)c2cccnc2)C(=O)c2ccco2)s1	001	ALP-POS-b0bc6a46-12			2020-10-27	Hadeer Zidane		Compounds_Made	3.94		1
CVD-0013842		Fc1cccc(CCNC(=O)C(N(C(=O)c2ccco2)c2cccc(CSC3CCOCC3)c2)c2cccnc2)c1	001	ALP-POS-b0bc6a46-13			2020-10-27	Hadeer Zidane		Compounds_Made	> 99.5		1
CVD-0013843		COc1ccc(N(C(C(=O)NCCc2cccc(F)c2)c2cccnc2)C(=O)c2ccco2)cc1NC(=O)C1CCCCC1	001	ALP-POS-b0bc6a46-14			2020-10-27	Hadeer Zidane		Compounds_Made	62.7		1
CVD-0013845		Fc1cccc(CCNC(=O)C(N(C(=O)c2ccco2)c2ccc(-c3n[nH]c4c3COCC4)cc2)c2cccnc2)c1	001	ALP-POS-b0bc6a46-16			2020-10-27	Hadeer Zidane		Compounds_Made	43		1
CVD-0013846		COC(=O)CCSc1cc(Cl)ccc1N(C(C(=O)NCCc1cccc(F)c1)c1cccnc1)C(=O)c1ccco1	001	ALP-POS-b0bc6a46-17			2020-10-27	Hadeer Zidane		Compounds_Made	16.6		1
CVD-0013847		COc1ccc(N(C(C(=O)NCCc2cccc(F)c2)c2cccnc2)C(=O)c2ccco2)cc1OCCO	001	ALP-POS-b0bc6a46-18			2020-10-27	Hadeer Zidane		Compounds_Made	> 99.5		1
CVD-0013848		Oc1ccc2c(c1CN(C(C(=O)NCCc1cccc(F)c1)c1cccnc1)C(=O)c1ccco1)CCCC2	001	ALP-POS-b0bc6a46-19			2020-10-27	Hadeer Zidane		Compounds_Made	12.1		1
CVD-0013849		CSc1ccc(CN(C(C(=O)NCCc2cccc(F)c2)c2cccnc2)C(=O)c2ccco2)cc1C#N	001	ALP-POS-b0bc6a46-20			2020-10-27	Hadeer Zidane		Compounds_Made	54.9		1
CVD-0013850		Fc1cccc(CCNC(=O)C(N([C@H]2C[C@H](c3cc(F)cc(F)c3)C2)C(=O)c2ccco2)c2cccnc2)c1	001	ALP-POS-b0bc6a46-21			2020-10-27	Hadeer Zidane		Compounds_Made	> 99.5		1
CVD-0013851		COc1ccc(N(C(C(=O)NCCc2cccc(F)c2)c2cccnc2)C(=O)c2ccco2)cc1	001	ALP-POS-b0bc6a46-22			2020-10-27	Hadeer Zidane		Compounds_Made	30.5		1
CVD-0013852		CC(=O)c1ccc(N(C(C(=O)NCCc2cccc(F)c2)c2cccnc2)C(=O)c2ccco2)cc1	001	ALP-POS-b0bc6a46-23			2020-10-27	Hadeer Zidane		Compounds_Made	56.3		1
CVD-0013853		Fc1cccc(CCNC(=O)C(N(C(=O)c2ccco2)c2ccc(C#N)cc2)c2cccnc2)c1	001	ALP-POS-b0bc6a46-24			2020-10-27	Hadeer Zidane		Compounds_Made	10.4		1
CVD-0013854		COc1cc(C)ccc1N(C(C(=O)NCCc1cccc(F)c1)c1cccnc1)C(=O)c1ccco1	001	ALP-POS-b0bc6a46-25			2020-10-27	Hadeer Zidane		Compounds_Made	> 99.5		1
CVD-0013855		Fc1cccc(CCNC(=O)C(N(C2CCCC(c3ccc(F)c(F)c3)C2)C(=O)c2ccco2)c2cccnc2)c1	001	ALP-POS-b0bc6a46-26			2020-10-27	Hadeer Zidane		Compounds_Made	> 99.5		1
CVD-0013856		Fc1cccc(CCNC(=O)C(N(C(=O)c2ccco2)c2ccc(Oc3ccc(C(F)(F)F)cc3)c(C#N)c2)c2cccnc2)c1	001	ALP-POS-b0bc6a46-27			2020-10-27	Hadeer Zidane		Compounds_Made	> 99.5		1
CVD-0013857		Fc1cccc(CCNC(=O)C(N(C2CCN(c3ccccc3)CC2)C(=O)c2ccco2)c2cccnc2)c1	001	ALP-POS-b0bc6a46-28			2020-10-27	Hadeer Zidane		Compounds_Made	79.6		1
CVD-0013858		COC(=O)C(C)(CN(C(C(=O)NCCc1cccc(F)c1)c1cccnc1)C(=O)c1ccco1)c1ccccc1F	001	ALP-POS-b0bc6a46-29			2020-10-27	Hadeer Zidane		Compounds_Made	> 99.5		1
CVD-0013859		CC(=O)c1ccccc1C(=O)N(C(C(=O)NCCc1cccc(F)c1)c1cccnc1)c1ccc(C(C)(C)C)cc1	001	ALP-POS-02c6a514-6			2020-10-27	Hadeer Zidane		Compounds_Made	> 99.5		1
CVD-0013860		CC(C)(C)c1ccc(N(C(C(=O)NCCc2cccc(F)c2)c2snc3ccccc23)C(=O)c2ccco2)cc1	001	ALP-POS-02c6a514-9			2020-10-27	Hadeer Zidane		Compounds_Made	5.33		1
CVD-0013861		Nc1ccc2[nH]c(C(=O)N(C(C(=O)NCCc3cccc(F)c3)c3cccnc3)C(=O)c3ccco3)cc2c1	001	ALP-POS-02c6a514-10			2020-10-27	Hadeer Zidane		Compounds_Made	> 99.5		1
CVD-0013862		CC(C)(C)c1ccc(N(C(C(=O)NCCc2cccc(F)c2)c2cccnc2)C(=O)c2ccccc2)cc1	001	ALP-POS-02c6a514-11			2020-10-27	Hadeer Zidane		Compounds_Made	> 99.5		1
CVD-0013864		COc1cncc(C(N(C(=O)c2ccco2)c2ccc(C(C)(C)C)cc2)C(=O)NCCc2cccc(F)c2)c1C	001	ALP-POS-02c6a514-13			2020-10-27	Hadeer Zidane		Compounds_Made	> 99.5		1
CVD-0013865		CC(C)(C)c1ccc(N(C(C(=O)NCCc2cccc(F)c2)c2cccnc2)C(=O)C2CCCO2)cc1	001	ALP-POS-02c6a514-17			2020-10-27	Hadeer Zidane		Compounds_Made	5.56		1
CVD-0013866		CC(C)(C)c1ccc(N(C(C(=O)NCCc2cccc(F)c2)c2coc3ccccc23)C(=O)c2ccco2)cc1	001	ALP-POS-02c6a514-19			2020-10-27	Hadeer Zidane		Compounds_Made	> 99.5		1
CVD-0013867		Cn1cncc1C(=O)N(C(C(=O)NCCc1cccc(F)c1)c1cccnc1)c1ccc(C(C)(C)C)cc1	001	ALP-POS-02c6a514-22			2020-10-27	Hadeer Zidane		Compounds_Made	> 99.5		1
CVD-0013869		CC(C)(C)c1ccc(N(C(C(=O)NCCc2cccc(F)c2)c2cccnc2)C(=O)c2ccncc2)cc1	001	ALP-POS-02c6a514-26			2020-10-27	Hadeer Zidane		Compounds_Made	> 99.5		1
CVD-0013870		Cn1nc(C(N(C(=O)c2ccco2)c2ccc(C(C)(C)C)cc2)C(=O)NCCc2cccc(F)c2)c2ccccc12	001	ALP-POS-02c6a514-31			2020-10-27	Hadeer Zidane		Compounds_Made	> 99.5		1
CVD-0013871		CC(C)(C)c1ccc(N(C(C(=O)NCCc2cccc(F)c2)c2cncc3ccccc23)C(=O)c2ccco2)cc1	001	ALP-POS-02c6a514-32			2020-10-27	Hadeer Zidane		Compounds_Made	0.403		1
CVD-0013872		CC(C)(C)c1ccc(N(C(C(=O)NCCc2cccc(F)c2)c2cccnc2)C(=O)c2cccc(C#N)c2)cc1	001	ALP-POS-02c6a514-33			2020-10-27	Hadeer Zidane		Compounds_Made	> 99.5		1
CVD-0013873		CC(C)(C)c1ccc(N(C(C(=O)NCCc2cccc(F)c2)c2cnc3ccccn23)C(=O)c2ccco2)cc1	001	ALP-POS-02c6a514-34			2020-10-27	Hadeer Zidane		Compounds_Made	37.5		1
CVD-0013874		COc1ccccc1C(=O)N(C(C(=O)NCCc1cccc(F)c1)c1cccnc1)c1ccc(C(C)(C)C)cc1	001	ALP-POS-02c6a514-40			2020-10-27	Hadeer Zidane		Compounds_Made	> 99.5		1
CVD-0013875		Cc1ccncc1C(N(C(=O)c1ccco1)c1ccc(C(C)(C)C)cc1)C(=O)NCCc1cccc(F)c1	001	ALP-POS-02c6a514-44			2020-10-27	Hadeer Zidane		Compounds_Made	0.112		1
CVD-0013876		CC(C)(C)c1ccc(N(C(C(=O)NCCc2cccc(F)c2)c2cccnc2)C(=O)c2cn3ccccc3n2)cc1	001	ALP-POS-02c6a514-45			2020-10-27	Hadeer Zidane		Compounds_Made	18.2		1
CVD-0013877		CC(C)(C)c1ccc(N(C(C(=O)NCCc2cccc(F)c2)c2cccnc2)C(=O)c2ncc[nH]2)cc1	001	ALP-POS-02c6a514-46			2020-10-27	Hadeer Zidane		Compounds_Made	5.29		1
CVD-0013878		CC(C)(C)c1ccc(N(C(C(=O)NCCc2cccc(F)c2)c2n[nH]c3ccccc23)C(=O)c2ccco2)cc1	001	ALP-POS-02c6a514-48			2020-10-27	Hadeer Zidane		Compounds_Made	> 99.5		1
CVD-0013879		CC(C)(C)c1ccc(N(C(C(=O)NCCc2cccc(F)c2)c2cccnc2)C(=O)c2nccs2)cc1	001	ALP-POS-02c6a514-49			2020-10-27	Hadeer Zidane		Compounds_Made	0.8		1
CVD-0013880		CC(C)(C)c1ccc(N(C(C(=O)NCCc2cccc(F)c2)c2cccnc2)C(=O)c2cocn2)cc1	001	ALP-POS-02c6a514-50			2020-10-27	Hadeer Zidane		Compounds_Made	0.557		1
CVD-0013881		CC(C)(C)c1ccc(N(C(C(=O)NCCc2cccc(F)c2)c2cccnc2)C(=O)C2CCCN2)cc1	001	ALP-POS-02c6a514-51			2020-10-27	Hadeer Zidane		Compounds_Made	> 99.5		1
CVD-0013882		CC(C)(C)c1ccc(N(C(C(=O)NCCc2cccc(F)c2)c2cccnc2)C(=O)c2ccn[nH]2)cc1	001	ALP-POS-02c6a514-52			2020-10-27	Hadeer Zidane		Compounds_Made	1.78		1
CVD-0013883		CN(C)C(=O)CNC(=O)C(N(C(=O)c1ccco1)c1ccc(C(C)(C)C)cc1)c1cccnc1	001	ALP-POS-02c6a514-53			2020-10-27	Hadeer Zidane		Compounds_Made	10.9		1
CVD-0013885		CC(C)(C)c1ccc(N(C(C(=O)NCCN2CCOCC2)c2cccnc2)C(=O)c2ccco2)cc1	001	ALP-POS-02c6a514-55			2020-10-27	Hadeer Zidane		Compounds_Made	2.19		1
CVD-0013886		CC(C)(C)c1ccc(N(C(C(=O)Nc2ccccc2)c2cccnc2)C(=O)c2ccco2)cc1	001	ALP-POS-02c6a514-56			2020-10-27	Hadeer Zidane		Compounds_Made	11.2		1
CVD-0013887		CC(C)(C)c1ccc(N(C(C(=O)NCc2ccccc2)c2cccnc2)C(=O)c2ccco2)cc1	001	ALP-POS-02c6a514-57			2020-10-27	Hadeer Zidane		Compounds_Made	4.36		1
CVD-0013893		Nc1nn(C(=O)Cc2cccc(Cl)c2)c2cc(F)ccc12	001	ALP-POS-902f21bb-1	Z4739202309	H2681618	2020-11-01	Hadeer Zidane		Compounds_Made	> 99.5		1
CVD-0013894		Nc1nn(C(=O)C2CCOc3ccc(Cl)cc32)c2ccncc12	001	ALP-POS-902f21bb-2	Z4720658903	H2688750	2020-11-01	Hadeer Zidane		Compounds_Made	87.2		1
CVD-0013915		Clc1ccc(NC(=O)C(N(C(=O)C=C)c2ccc(I)cc2)c2cncnc2)cc1	001	ALP-POS-568d9d36-1	Z4763564701	T4065174	2020-11-15	Hadeer Zidane		Compounds_Made	26.3		1
CVD-0013916		COc1ccc2c(N)nn(C(=O)C3CCOc4ccc(Cl)cc43)c2c1	001	ALP-POS-79636100-2	Z4742201319	H2681603	2020-11-01	Hadeer Zidane		Compounds_Made
CVD-0013917		Cc1cc(C(F)(F)F)nc2n(C(=O)Cc3cccc(Cl)c3)nc(N)c12	001	ALP-POS-79636100-3	Z4742305503	H2694251	2020-11-01	Hadeer Zidane		Compounds_Made	> 99.5		1
CVD-0013938		Cc1cc(C(F)(F)F)nc2n(C(=O)C3CCOc4ccc(Cl)cc43)nc(N)c12	001	ALP-POS-6495d03e-6	Z4743053892	H2694253	2020-11-01	Hadeer Zidane		Compounds_Made	> 99.5		1
CVD-0013939		Nc1nn(C(=O)Cc2cccc(Cl)c2)c2cccnc12	001	ALP-POS-6495d03e-7	Z4742718265	H2690741	2020-11-01	Hadeer Zidane		Compounds_Made	> 99.5		1
CVD-0013966		Fc1cccc2cncc(NC(=O)Cc3cccc(Cl)c3)c12	002	MIC-UNK-50cce87d-1			2021-06-13	Hadeer Zidane		Compounds_Made	1.31		1
CVD-0014093		Clc1cccc(N2CCN(C(=O)c3cc(=O)[nH]c4ccccc34)CC2=O)c1	001	ERI-UCB-d6de1f3c-1	Z4760934702	H2797718	2020-12-14	Hadeer Zidane		Compounds_Made	15.8		1
CVD-0014094		Clc1cccc(N2CCN(C(=O)c3cncc4ccccc34)CC2=O)c1	001	ERI-UCB-d6de1f3c-2	Z4760934703	H2797709	2020-12-14	Hadeer Zidane		Compounds_Made	9.19		1
CVD-0014153		Brc1ccc2c(c1)C(C(=O)Nc1cncc3ccccc13)CC(=O)N2	001	MAT-POS-8d5af1ef-1	Z1892658668	H2757662	2020-11-30	Hadeer Zidane		Compounds_Made	1.12		1
CVD-0014160		Clc1ccc2c(c1)C1(CCO2)CC(=O)N(c2cncc3ccccc23)C1=O	001	BEN-BAS-c2bc0d80-6	Z4916547475	H2902979	2021-02-18	Hadeer Zidane		Compounds_Made	0.486		1
CVD-0014161		CN1C(=O)N(c2cncc3ccccc23)C(=O)C12CCOc1ccc(Cl)cc12	001	BEN-BAS-c2bc0d80-7	Z4780165445	H2966967	2021-03-15	Hadeer Zidane		Compounds_Made	0.563		1
CVD-0014171		Clc1ccc2c(c1)C(C(=O)Nc1c[nH]c(=O)c3ccccc13)CCO2	001	JOH-UNI-f51e3bbc-1	Z4763834269	H2751271	2020-11-30	Hadeer Zidane		Compounds_Made	> 99.5		1
CVD-0014179		Oc1ccc(Cl)c2c1OCCC2C(=O)Nc1cncc2ccccc12	001	ALP-UNI-4b8a177c-1	Z4760610405	H2728816	2020-11-15	Hadeer Zidane		Compounds_Made	> 99.5		1
CVD-0014180		Clc1cccc(NC(=O)Cc2cncc3ccccc23)c1	001	PET-UNK-8922bd3c-1	Z4762132908	H2747614	2020-11-22	Hadeer Zidane		Compounds_Made	6.47		1
CVD-0014206		CCC(=O)Nc1ccc(N(Cc2ccccc2)C(=O)n2nnc3ccccc23)cc1	001	ALP-POS-a1bdc92a-1	Z4754686018	H2734487	2020-11-22	Hadeer Zidane		Compounds_Made	> 99.5		1
CVD-0014207		Cc1ccc(N(Cc2cscn2)C(=O)Cc2cncc3ccccc23)cc1	001	ALP-POS-c3a96089-1	Z4763834270	H2758976	2020-11-30	Hadeer Zidane		Compounds_Made	8.09		1
CVD-0014208		Cc1ccc(N(Cc2cscn2)C(=O)Cc2cncc3ccccc23)nc1	001	ALP-POS-c3a96089-2	Z4763834271	H2809843	2020-12-23	Hadeer Zidane		Compounds_Made	> 99.5		1
CVD-0014210		CC(=O)Nc1ccc(N(Cc2cccc(Cl)c2)C(=O)Cc2cncc3ccccc23)cn1	001	ALP-POS-c3a96089-4	Z4878360708	H2891093	2021-02-10	Haim Barr		Compounds_Made	0.669	0.0613	2
CVD-0014217		COc1cccc2[nH]c(=O)cc(C(=O)NCCOc3ccccc3OCC3CC3)c12	001	EDJ-MED-bbe8e3da-2	Z4765682201	H2829666	2021-01-04	Hadeer Zidane	Some compounds gave poor dose response curves and were not uploaded as they will be repeated:_x000D_ CVD-0014914_x000D_ CVD-0014217_x000D_ CVD-0014239_x000D_ CVD-0014915_x000D_ CVD-0014505_x000D_ CVD-0001112_x000D_ CVD-0014916	Compounds_Made	2.99	2.55	3
CVD-0014220		Clc1ccc2c(c1)[C@@H](C(=O)Nc1cncc3cnccc13)CCO2	001	ALP-POS-ce760d3f-2	Z4765682196	H2761314	2020-12-08	Hadeer Zidane		Compounds_Made
CVD-0014221		Clc1ccc2c(c1)[C@H](C(=O)Nc1cncc3ccncc13)CCO2	001	BEN-DND-4f474d93-2	Z4765682197	H2858742	2021-01-18	Hadeer Zidane		Compounds_Made	> 7.46		1
CVD-0014223		Clc1ccc2c(c1)N(C(=O)Nc1cncc3ccccc13)CCO2	001	BEN-DND-f2e727cd-1	Z4765682195	H2826935	2020-12-23	Hadeer Zidane		Compounds_Made	11.4		1
CVD-0014226		Clc1ccc2c(c1)C(C(=O)Nc1cncc3ccccc13)COC2	001	BEN-DND-f2e727cd-4			2021-03-15	Hadeer Zidane		Compounds_Made	8.08		1
CVD-0014227		Clc1ccc2c(c1)C(C(=O)Nc1cncc3ccccc13)CNC2	001	BEN-DND-f2e727cd-5	Z4924055202	*R2496257*	2021-02-23	Hadeer Zidane		Compounds_Made	1.95		1
CVD-0014228		CN1CC(C(=O)Nc2cncc3ccccc23)c2cc(Cl)ccc2C1	001	BEN-DND-f2e727cd-6	Z4886054145	H2992765	2021-03-22	Hadeer Zidane		Compounds_Made	2.01		1
CVD-0014229		Clc1ccc2c(c1)C(C(=O)Nc1cncc3ccc(C#N)cc13)CCO2	001	BEN-DND-c852c98b-1	Z4778736891	H2837339	2021-01-11	Hadeer Zidane		Compounds_Made	2.75		1
CVD-0014232		Oc1ccc2cncc(NC(=O)C3CCOc4ccc(Cl)cc43)c2c1	001	BEN-DND-c852c98b-4	Z4765682191	H3030893	2021-04-11	Hadeer Zidane		Compounds_Made	0.176		1
CVD-0014238		Clc1ccc2c(c1)C(C(=O)Nc1cncc3c1CNCC3)CCO2	001	BEN-DND-c852c98b-10	Z4778736890	H2843505	2021-01-11	Hadeer Zidane		Compounds_Made	6.16		1
CVD-0014239		[O-][n+]1cc(NC(=O)[C@@H]2CCOc3ccc(Cl)cc32)c2ccccc2c1	001	EDJ-MED-eff36d94-1	Z4765708398	H2822982	2021-01-04	Hadeer Zidane	Some compounds gave poor dose response curves and were not uploaded as they will be repeated:_x000D_ CVD-0014914_x000D_ CVD-0014217_x000D_ CVD-0014239_x000D_ CVD-0014915_x000D_ CVD-0014505_x000D_ CVD-0001112_x000D_ CVD-0014916	Compounds_Made	> 99.5		1
CVD-0014244		Clc1ccc2c(c1)N(C(=O)Cc1cncc3ccccc13)CCO2	001	JOH-UNI-ea1df7a8-1	Z4765682194	H2757619	2020-11-30	Hadeer Zidane		Compounds_Made	6.05		1
CVD-0014245		CC(=O)N1CCC(C(=O)Nc2cncc3ccccc23)c2cc(Cl)ccc21	001	ALP-POS-966f8da6-2	Z4765682203	H2820582	2020-12-23	Hadeer Zidane		Compounds_Made	0.936		1
CVD-0014247		COc1ccc(Cl)cc1OCCNC(=O)c1cc(=O)[nH]c2cccc(OC)c12	001	MAT-POS-3b536971-1	Z4765682198	H2784373	2020-12-08	Hadeer Zidane		Compounds_Made	0.874		1
CVD-0014248		COc1cccc2[nH]c(=O)cc(C(=O)N3CCN(c4cccc(Cl)c4)CC3)c12	001	MAT-POS-3b536971-2	Z4765682199	H2784371	2020-12-14	Hadeer Zidane		Compounds_Made	4.68		1
CVD-0014251		Clc1cccc(N2CCN(C(=O)c3cncc4ccccc34)CC2)c1	001	MAT-POS-54c4bf04-3	Z734687642	H2764130	2020-11-30	Hadeer Zidane		Compounds_Made	1.6		1
CVD-0014252		CC1CN(C(=O)c2cc(=O)[nH]c3ccccc23)CCN1c1cccc(Cl)c1	001	MAT-POS-54c4bf04-4	Z4765682202	H2757857	2020-11-30	Hadeer Zidane		Compounds_Made	14.7		1
CVD-0014253		COc1ccccc1OCCNC(=O)C1CC(=O)Nc2ccccc21	001	MAT-POS-35d3f55a-1	Z228068546	T6527633	2020-12-08	Hadeer Zidane		Compounds_Made	> 99.5		1
CVD-0014255		NC(=O)N1CCC(C(=O)Nc2cncc3ccccc23)c2cc(Cl)ccc21	001	RAL-THA-4aa06b95-1	Z4872701248	H2837360	2021-01-11	Hadeer Zidane		Compounds_Made	0.998		1
CVD-0014261		COCCN1CCC(C(=O)Nc2cncc3ccccc23)c2cc(Cl)ccc21	001	RAL-THA-4aa06b95-7	Z4886054126	1213589401	2021-02-10	Haim Barr		Compounds_Made	0.564		1
CVD-0014262		Clc1ccc2c(c1)C(C(=O)Nc1cncc3ccccc13)CCN2Cc1ccccc1	001	RAL-THA-8416115c-1	Z4878360706	H2861151	2021-01-26	Hadeer Zidane		Compounds_Made	1.06		1
CVD-0014265		Clc1ccc2c(c1)C(C(=O)Nc1cncc3ccccc13)CCN2Cc1ncc[nH]1	001	RAL-THA-8416115c-5	Z4886054128	H2868367	2021-01-26	Hadeer Zidane		Compounds_Made	0.78		1
CVD-0014266		Clc1ccc2c(c1)C(C(=O)Nc1cncc3ccccc13)CCN2Cc1ccn[nH]1	001	RAL-THA-8416115c-6	Z4886054131	H2868183	2021-01-26	Hadeer Zidane		Compounds_Made	0.803		1
CVD-0014269		CN(C)C(=O)CN1CCC(C(=O)Nc2cncc3ccccc23)c2cc(Cl)ccc21	001	RAL-THA-8416115c-9	Z4886054135	1213589400	2021-02-10	Haim Barr		Compounds_Made	2.54		1
CVD-0014272		Clc1ccc2c(c1)C(C(=O)Nc1cncc3ccccc13)CCN2Cc1ncn[nH]1	001	RAL-THA-8416115c-13	Z4886054138	H2861177	2021-01-26	Hadeer Zidane		Compounds_Made	1.4		1
CVD-0014274		Clc1ccc2c(c1)C(C(=O)Nc1cncc3ccccc13)CC(=O)N2	001	MIC-UNK-45817b9b-1	Z4878378763	H2843521	2021-01-18	Hadeer Zidane		Compounds_Made	0.447	0.037	2
CVD-0014282		Fc1cccc(CCNC(=O)C(N(Cc2ccccc2)C(=O)c2c[nH]cn2)c2cccnc2)c1	001	BRU-THA-92256091-7			2020-12-15	Hadeer Zidane		Compounds_Made	> 99.0		1
CVD-0014286		Fc1cccc(CCNC(=O)C(N(Cc2cccnc2)C(=O)c2c[nH]cn2)c2cccnc2)c1	001	BRU-THA-92256091-11			2020-12-15	Hadeer Zidane		Compounds_Made	> 99.0		1
CVD-0014288		Fc1cccc(CCNC(=O)C(N(C2CCCCCC2)C(=O)c2c[nH]cn2)c2cccnc2)c1	001	BRU-THA-92256091-13			2020-12-15	Hadeer Zidane		Compounds_Made	> 99.0		1
CVD-0014289		CC(C)S(=O)(=O)c1ccc(N(C(C(=O)NCCc2cccc(F)c2)c2cccnc2)C(=O)c2c[nH]cn2)cc1	001	BRU-THA-92256091-14			2020-12-15	Hadeer Zidane		Compounds_Made	> 99.0		1
CVD-0014291		FC(F)Oc1ccc(N(C(C(=O)NCCc2cccc(F)c2)c2cccnc2)C(=O)c2c[nH]cn2)cc1	001	BRU-THA-92256091-16			2020-12-15	Hadeer Zidane		Compounds_Made	22.1		1
CVD-0014292		CC(C)Oc1ccc(N(C(C(=O)NCCc2cccc(F)c2)c2cccnc2)C(=O)c2c[nH]cn2)cc1	001	BRU-THA-92256091-17	Z4887119528	H2850520	2020-12-15	Hadeer Zidane		Compounds_Made	0.725	0.187	2
CVD-0014294		COc1ccc(N(C(C(=O)NCCc2cccc(F)c2)c2cccnc2)C(=O)c2c[nH]cn2)cc1	001	BRU-THA-92256091-19			2020-12-15	Hadeer Zidane		Compounds_Made	93.7		1
CVD-0014295		CS(=O)(=O)Cc1ccc(N(C(C(=O)NCCc2cccc(F)c2)c2cccnc2)C(=O)c2c[nH]cn2)cc1	001	BRU-THA-92256091-20			2020-12-15	Hadeer Zidane		Compounds_Made	41.1		1
CVD-0014298		COCc1ccc(N(C(C(=O)NCCc2cccc(F)c2)c2cccnc2)C(=O)c2c[nH]cn2)cc1	001	BRU-THA-92256091-23			2020-12-15	Hadeer Zidane		Compounds_Made	62.9		1
CVD-0014303		COc1ccccc1CN(C(C(=O)NCCc1cccc(F)c1)c1cccnc1)C(=O)c1c[nH]cn1	001	BRU-THA-92256091-28			2020-12-15	Hadeer Zidane		Compounds_Made	> 99.0		1
CVD-0014306		CCOc1ccc(N(C(C(=O)NCCc2cccc(F)c2)c2cccnc2)C(=O)c2c[nH]cn2)cn1	001	BRU-THA-92256091-31			2020-12-15	Hadeer Zidane		Compounds_Made	> 99.0		1
CVD-0014319		COc1cc(N(C(C(=O)NCCc2cccc(F)c2)c2cccnc2)C(=O)c2c[nH]cn2)ccc1S(=O)(=O)N(C)C	001	BRU-THA-92256091-44			2020-12-15	Hadeer Zidane		Compounds_Made	> 99.0		1
CVD-0014322		Fc1cccc(CCNC(=O)C(N(C2CCC3OCCC3C2)C(=O)c2c[nH]cn2)c2cccnc2)c1	001	BRU-THA-92256091-47			2020-12-15	Hadeer Zidane		Compounds_Made	> 99.0		1
CVD-0014324		Fc1cccc(CCNC(=O)C(N(C2CCC3(CCO3)CC2)C(=O)c2c[nH]cn2)c2cccnc2)c1	001	BRU-THA-92256091-49			2020-12-15	Hadeer Zidane		Compounds_Made	> 99.0		1
CVD-0014326		Fc1cccc(CCNC(=O)C(N(C(=O)c2c[nH]cn2)c2ccc3ncsc3c2)c2cccnc2)c1	001	BRU-THA-92256091-51			2020-12-15	Hadeer Zidane		Compounds_Made	> 99.0		1
CVD-0014329		Fc1cccc(CCNC(=O)C(N(C(=O)c2c[nH]cn2)c2ccc3c(c2)COCC3)c2cccnc2)c1	001	BRU-THA-92256091-54			2020-12-15	Hadeer Zidane		Compounds_Made	> 99.0		1
CVD-0014335		Cn1ncc2cc(N(C(C(=O)NCCc3cccc(F)c3)c3cccnc3)C(=O)c3c[nH]cn3)ccc12	001	BRU-THA-92256091-60			2020-12-15	Hadeer Zidane		Compounds_Made	> 99.0		1
CVD-0014336		Cn1cnc2cc(N(C(C(=O)NCCc3cccc(F)c3)c3cccnc3)C(=O)c3c[nH]cn3)ccc12	001	BRU-THA-92256091-61			2020-12-15	Hadeer Zidane		Compounds_Made	> 99.0		1
CVD-0014340		Cn1ccc2cc(N(C(C(=O)NCCc3cccc(F)c3)c3cccnc3)C(=O)c3c[nH]cn3)ccc12	001	BRU-THA-92256091-65			2020-12-15	Hadeer Zidane		Compounds_Made	> 99.0		1
CVD-0014342		Cc1nc2ccc(N(C(C(=O)NCCc3cccc(F)c3)c3cccnc3)C(=O)c3c[nH]cn3)cc2o1	001	BRU-THA-92256091-67			2020-12-15	Hadeer Zidane		Compounds_Made	> 99.0		1
CVD-0014350		Fc1cccc(CCNC(=O)C(N(C(=O)c2c[nH]cn2)c2cnc(C3CCC3)nc2)c2cccnc2)c1	001	BRU-THA-92256091-75			2020-12-15	Hadeer Zidane		Compounds_Made	> 99.0		1
CVD-0014351		Fc1cccc(CCNC(=O)C(N(C(=O)c2c[nH]cn2)c2ccc3c(c2)CCCS3(=O)=O)c2cccnc2)c1	001	BRU-THA-92256091-76			2020-12-15	Hadeer Zidane		Compounds_Made	> 99.0		1
CVD-0014352		FC(F)CN1C(=O)CCc2cc(N(C(C(=O)NCCc3cccc(F)c3)c3cccnc3)C(=O)c3c[nH]cn3)ccc21	001	BRU-THA-92256091-77			2020-12-15	Hadeer Zidane		Compounds_Made	47.8		1
CVD-0014353		CN1C(=O)CCc2cc(N(C(C(=O)NCCc3cccc(F)c3)c3cccnc3)C(=O)c3c[nH]cn3)ccc21	001	BRU-THA-92256091-78			2020-12-15	Hadeer Zidane		Compounds_Made	> 99.0		1
CVD-0014354		Fc1cccc(CCNC(=O)C(N(C(=O)c2c[nH]cn2)c2cccc(C3COC3)c2)c2cccnc2)c1	001	BRU-THA-92256091-79			2020-12-15	Hadeer Zidane		Compounds_Made	> 99.0		1
CVD-0014355		Fc1cccc(CCNC(=O)C(N(C(=O)c2c[nH]cn2)c2ccc(C3COC3)cc2)c2cccnc2)c1	001	BRU-THA-92256091-80			2020-12-15	Hadeer Zidane		Compounds_Made	22.7		1
CVD-0014361		Fc1cccc(CCNC(=O)C(N(C(=O)c2c[nH]cn2)c2ccc(Cn3cccn3)cc2)c2cccnc2)c1	001	BRU-THA-92256091-86			2020-12-15	Hadeer Zidane		Compounds_Made	35.5		1
CVD-0014367		Fc1cccc(CCNC(=O)C(N(C(=O)c2c[nH]cn2)c2cccc(Oc3cccnn3)c2)c2cccnc2)c1	001	BRU-THA-92256091-92			2020-12-15	Hadeer Zidane		Compounds_Made	> 99.0		1
CVD-0014381		CCN(C(C(=O)NCCc1cccc(F)c1)c1cccnc1)C(=O)c1ccco1	001	KHR-WEI-75c61062-1			2020-11-15	Hadeer Zidane		Compounds_Made	> 99.5		1
CVD-0014382		CN(C(C(=O)NCCc1cccc(F)c1)c1cccnc1)C(=O)c1ccco1	001	KHR-WEI-75c61062-2			2020-11-15	Hadeer Zidane		Compounds_Made	> 99.5		1
CVD-0014383		Fc1ccc2cncc(NC(=O)C3CCOc4ccc(Cl)cc43)c2c1	002	ALP-POS-696356e4-1			2020-12-14	Hadeer Zidane		Compounds_Made	0.767		1
CVD-0014426		COC(=O)/C=C/C(=O)N(C(=O)[C@@H]1CCOc2ccc(Cl)cc21)c1cncc2ccccc12	001	DAR-DIA-5ff57136-9	Z4895126897	H2839390	2021-01-26	Hadeer Zidane		Compounds_Made	0.5		1
CVD-0014463		COc1ccccc1OCCNC(=O)c1cc(=O)ccn1C	001	PET-UNK-752bebd6-1	Z4780165416	H2858532	2021-01-26	Hadeer Zidane		Compounds_Made	> 99.5		1
CVD-0014466		Clc1cccc(N2CCN(C(=O)C3CC(=O)Nc4ccccc43)CC2)c1	001	MAT-POS-450cb4f9-1	Z227999112	H2796707	2020-12-23	Hadeer Zidane		Compounds_Made	20.9		1
CVD-0014468		Clc1ccc(CC(=O)Nc2cncc3ccccc23)cc1Cl	001	MAT-POS-23a8a11a-1	Z4778736893	H2796709	2020-12-14	Hadeer Zidane		Compounds_Made	0.281	0.146	2
CVD-0014469		COc1ccccc1OCCNC(=O)c1cc(=O)cc[nH]1	001	MAT-POS-8fd29122-1	Z4824757166	H2796711	2020-12-14	Hadeer Zidane		Compounds_Made	> 99.5		1
CVD-0014470		Clc1cccc(N2CCN(C(=O)c3cc(=O)cc[nH]3)CC2)c1	001	MAT-POS-8fd29122-2	Z2933360188	H2796708	2020-12-14	Hadeer Zidane		Compounds_Made	> 99.5		1
CVD-0014471		Clc1ccc2c(c1)C1(CCO2)NC(=O)N(c2cncc3ccccc23)C1=O	001	VLA-UCB-29506327-1	Z4780165443	H2787890	2020-12-14	Hadeer Zidane		Compounds_Made	1.32		1
CVD-0014502		Oc1cc(Cl)cc2c1OCCC2C(=O)Nc1cncc2ccccc12	001	ALP-POS-ce760d3f-1	Z4780849421	H2855748	2021-01-11	Hadeer Zidane		Compounds_Made	0.579		1
CVD-0014503		Clc1ccc2c(c1)[C@H](C(=O)Nc1cncc3cnccc13)CCO2	001	BEN-DND-4f474d93-1	Z4767994308	H2761313	2020-12-08	Hadeer Zidane		Compounds_Made	3.1		1
CVD-0014505		[O-][n+]1cc(NC(=O)[C@H]2CCOc3ccc(Cl)cc32)c2ccccc2c1	001	ALP-POS-ce760d3f-4	Z4765710023	H2822981	2021-01-04	Hadeer Zidane	Some compounds gave poor dose response curves and were not uploaded as they will be repeated:_x000D_ CVD-0014914_x000D_ CVD-0014217_x000D_ CVD-0014239_x000D_ CVD-0014915_x000D_ CVD-0014505_x000D_ CVD-0001112_x000D_ CVD-0014916	Compounds_Made	30.9	24.3	2
CVD-0014506		Fc1ccc2cncc(NC(=O)C3=CCOc4ccc(Cl)cc43)c2c1	001	ALP-POS-ce760d3f-5	Z4778754465	H2768949	2020-12-08	Hadeer Zidane		Compounds_Made
CVD-0014507		COc1ccc2cncc(NC(=O)C3=CCOc4ccc(Cl)cc43)c2c1	001	ALP-POS-ce760d3f-6	Z4778754449	H2768944	2020-12-08	Hadeer Zidane		Compounds_Made
CVD-0014508		Clc1ccc(C2CCCN(c3cncc4ccccc34)C2=O)cc1	001	ALP-POS-ce760d3f-8	Z4766982413	H2793150	2020-12-08	Hadeer Zidane		Compounds_Made	78.2		1
CVD-0014509		O[C@@]1(C(=O)Nc2cncc3ccccc23)CCOc2ccc(Cl)cc21	001	EDG-MED-971238d3-1	Z4839375737	H2859871	2021-01-26	Hadeer Zidane		Compounds_Made	0.988		1
CVD-0014512		N[C@@]1(C(=O)Nc2cncc3ccccc23)CCOc2ccc(Cl)cc21	001	EDG-MED-971238d3-4	Z4839375840	H2917150	2021-02-18	Hadeer Zidane		Compounds_Made	47.5		1
CVD-0014513		NC[C@@]1(C(=O)Nc2cncc3ccccc23)CCOc2ccc(Cl)cc21	001	EDG-MED-971238d3-5			2020-12-23	Hadeer Zidane		Compounds_Made	5.02		1
CVD-0014587		Fc1cccc(CCNC(=O)C(N(C2CCN(c3ccccc3F)C2)C(=O)c2cnc[nH]2)c2cccnc2)c1	001	ALP-POS-e980f4ea-26			2020-12-15	Hadeer Zidane		Compounds_Made	> 99.0		1
CVD-0014589		Fc1cccc(CCNC(=O)C(N(C2CCN(c3ccccc3)C2)C(=O)c2cnc[nH]2)c2cccnc2)c1	001	ALP-POS-e980f4ea-31			2020-12-15	Hadeer Zidane		Compounds_Made	> 99.0		1
CVD-0014590		Fc1cccc(CCNC(=O)C(N(C(=O)c2cnc[nH]2)c2ccc(OC3CCOC3)cc2)c2cccnc2)c1	001	ALP-POS-e980f4ea-32			2020-12-15	Hadeer Zidane		Compounds_Made	25.8		1
CVD-0014593		CC(N(C(C(=O)NCCc1cccc(F)c1)c1cccnc1)C(=O)c1cnc[nH]1)c1ccccc1	001	ALP-POS-e980f4ea-54			2020-12-15	Hadeer Zidane		Compounds_Made	> 99.0		1
CVD-0014595		CC(N(C(C(=O)NCCc1cccc(F)c1)c1cccnc1)C(=O)c1cnc[nH]1)c1ccccc1C	001	ALP-POS-e980f4ea-58			2020-12-15	Hadeer Zidane		Compounds_Made	> 99.0		1
CVD-0014596		Fc1cccc(CCNC(=O)C(N(C2CCCC3(CCC3)C2)C(=O)c2cnc[nH]2)c2cccnc2)c1	001	ALP-POS-e980f4ea-61			2020-12-15	Hadeer Zidane		Compounds_Made	> 99.0		1
CVD-0014806		Clc1ccc2c(c1)[C@@H](C(=O)Nc1cncc3ccccc13)CCN2	001	EDJ-MED-92e193ae-2	Z4878375477	H2835820	2021-01-11	Hadeer Zidane		Compounds_Made	> 99.5		1
CVD-0014818		CC(C(N)=O)c1cc(Cl)cc(CC(=O)Nc2cncc3ccccc23)c1	001	MAT-POS-281d2ee9-1	Z4872701242	H2867904	2021-01-26	Hadeer Zidane		Compounds_Made	2.62		1
CVD-0014819		Clc1cc(CC(=O)Nc2cncc3ccccc23)cc(-c2nnn[nH]2)c1	001	MAT-POS-281d2ee9-3	Z4872701244	H2871778	2021-02-02	Hadeer Zidane		Compounds_Made	21.4		1
CVD-0014828		FC(F)(F)c1cccc(Cc2nc3cnccc3c(=O)[nH]2)c1	001	JOH-UNI-61f30276-2	Z1497331470	T4065197	2021-02-02	Hadeer Zidane		Compounds_Made	> 99.5		1
CVD-0014829		FS(F)(F)(F)(F)c1cccc(Cc2nc3cnccc3c(=O)[nH]2)c1	001	JOH-UNI-61f30276-3	Z4911761842	T8728599	2021-02-02	Hadeer Zidane		Compounds_Made	> 99.5		1
CVD-0014838		O=C(N1CCC(C2CCNC2)CC1)c1cccc(CN2CCCC2=O)c1	001	LON-WEI-b2874fec-1	Z2452091739	H0104554	2020-12-14	Hadeer Zidane		Compounds_Made	> 99.5		1
CVD-0014839		Cc1ccc(Nc2ccccc2C(=O)N2CCC(C3CCNC3)CC2)cc1	001	LON-WEI-b2874fec-2	Z2452091905	H0102595	2020-12-14	Hadeer Zidane		Compounds_Made	> 99.5		1
CVD-0014840		CS(=O)(=O)Nc1ccc(Cl)cc1C(=O)N1CCC(C2CCNC2)CC1	001	LON-WEI-b2874fec-3	Z2452093371	H0104556	2020-12-14	Hadeer Zidane		Compounds_Made	> 99.5		1
CVD-0014841		O=C(N1CCC(C2CCNC2)CC1)c1ccc2c(c1)CCC(=O)N2	001	LON-WEI-b2874fec-4	Z2439292805	H0114785	2020-12-14	Hadeer Zidane		Compounds_Made	> 99.5		1
CVD-0014842		CN(C)S(=O)(=O)c1cc(C(=O)N2CCC(C3CCNC3)CC2)cc(C)c1C	001	LON-WEI-b2874fec-5	Z2439293442	H0117825	2020-12-14	Hadeer Zidane		Compounds_Made	> 99.5		1
CVD-0014843		Cc1c(C(=O)N2CCC(C3CCNC3)CC2)cccc1-c1ccccn1	001	LON-WEI-b2874fec-6	Z2439299236	H0117800	2020-12-14	Hadeer Zidane		Compounds_Made	> 99.5		1
CVD-0014844		CCCOc1c(Cl)cc(C(=O)N2CCC(C3CCNC3)CC2)cc1OCC	001	LON-WEI-b2874fec-7	Z2439294073	H0120057	2020-12-14	Hadeer Zidane		Compounds_Made	> 99.5		1
CVD-0014845		CC(C)OCc1cc(C(=O)N2CCC(C3CCNC3)CC2)ccc1F	001	LON-WEI-b2874fec-8	Z2439300068	H0119820	2020-12-14	Hadeer Zidane		Compounds_Made	> 99.5		1
CVD-0014846		O=C(N1CCC(C2CCNC2)CC1)c1cccc(N2CCCNC2=O)c1	001	LON-WEI-b2874fec-9	Z2439299847	H0120080	2020-12-14	Hadeer Zidane		Compounds_Made	> 99.5		1
CVD-0014847		CN1CCN(c2ccc(F)cc2C(=O)N2CCC(C3CCNC3)CC2)CC1	001	LON-WEI-b2874fec-10	Z2439297967	H0120086	2020-12-14	Hadeer Zidane		Compounds_Made	> 99.5		1
CVD-0014848		Cc1cc(C(=O)N2CCC(C3CCNC3)CC2)cc(C)c1OC(F)F	001	LON-WEI-b2874fec-11	Z2439297746	H0120979	2020-12-14	Hadeer Zidane		Compounds_Made	> 99.5		1
CVD-0014849		CS(=O)(=O)c1ccccc1C(=O)N1CCC(C2CCNC2)CC1	001	LON-WEI-b2874fec-12	Z2452091204	H0122335	2020-12-14	Hadeer Zidane		Compounds_Made	> 99.5		1
CVD-0014850		CCc1ccc(S(C)(=O)=O)cc1C(=O)N1CCC(C2CCNC2)CC1	001	LON-WEI-b2874fec-13	Z2439299153	H0120106	2020-12-14	Hadeer Zidane		Compounds_Made	> 99.5		1
CVD-0014851		FC(F)c1nc2cc(C(=O)N3CCC(C4CCNC4)CC3)ccc2[nH]1	001	LON-WEI-b2874fec-14	Z2439297518	H0498560	2020-12-14	Hadeer Zidane		Compounds_Made	> 99.5		1
CVD-0014852		O=C(Nc1ccccc1)[C@H](N1Cc2ccccc2C1=O)c1ccccc1	001	LON-WEI-b2874fec-15	Z2894086884	H0497420	2020-12-14	Hadeer Zidane		Compounds_Made	> 99.5		1
CVD-0014853		Clc1ccc(NC(=O)[C@H](N2Cc3ccccc3C2=O)c2ccccc2)cc1	001	LON-WEI-b2874fec-16	Z2894086883	H0497415	2020-12-14	Hadeer Zidane		Compounds_Made	> 99.5		1
CVD-0014854		Cc1cccc(NC(=O)[C@H](N2Cc3ccccc3C2=O)c2ccccc2)n1	001	LON-WEI-b2874fec-17	Z2893976662	H0498477	2020-12-14	Hadeer Zidane		Compounds_Made	> 99.5		1
CVD-0014855		O=C(Nc1ccncc1)[C@H](N1Cc2ccccc2C1=O)c1ccccc1	001	LON-WEI-b2874fec-18	Z2894086882	H0497414	2020-12-14	Hadeer Zidane		Compounds_Made	> 99.5		1
CVD-0014856		Fc1ccc(NC(=O)[C@H](N2Cc3ccccc3C2=O)c2ccccc2)cc1	001	LON-WEI-b2874fec-19	Z2894086941	H0497402	2020-12-14	Hadeer Zidane		Compounds_Made	> 99.5		1
CVD-0014857		COCCNC(=O)[C@H](N1Cc2ccccc2C1=O)c1ccccc1	001	LON-WEI-b2874fec-20	Z2894086906	H0497409	2020-12-14	Hadeer Zidane		Compounds_Made	> 99.5		1
CVD-0014858		O=C(NCC1=[SH]C=CC1)[C@H](N1Cc2ccccc2C1=O)c1ccccc1	002	LON-WEI-f8a636e2-1			2020-12-14	Hadeer Zidane		Compounds_Made	> 99.5		1
CVD-0014859		O=C(NCCc1ccccc1)[C@H](N1Cc2ccccc2C1=O)c1ccccc1	001	LON-WEI-b2874fec-22	Z2894086940	H0497403	2020-12-14	Hadeer Zidane		Compounds_Made	> 99.5		1
CVD-0014860		O=C(Nc1ccccc1C#N)[C@H](N1Cc2ccccc2C1=O)c1ccccc1	001	LON-WEI-b2874fec-23	Z2894086897	H0497942	2020-12-14	Hadeer Zidane		Compounds_Made	> 99.5		1
CVD-0014861		Fc1cccc(NC(=O)[C@H](N2Cc3ccccc3C2=O)c2ccccc2)c1	001	LON-WEI-b2874fec-24	Z2894086942	H0497405	2020-12-14	Hadeer Zidane		Compounds_Made	> 99.5		1
CVD-0014862		O=C(Nc1cccnc1)[C@H](N1Cc2ccccc2C1=O)c1ccccc1	001	LON-WEI-b2874fec-25	Z2894086885	H0497419	2020-12-14	Hadeer Zidane		Compounds_Made	> 99.5		1
CVD-0014863		CNCC1CCCN(C(=O)[C@H](N2Cc3ccccc3C2=O)c2ccccc2)C1	001	LON-WEI-b2874fec-26	Z3018686122	H1231097	2020-12-14	Hadeer Zidane		Compounds_Made	> 99.5		1
CVD-0014864		CN(C)C(=O)C(CNC(=O)[C@H](N1Cc2ccccc2C1=O)c1ccccc1)c1ccccc1	001	LON-WEI-b2874fec-27	Z4774556171	H2776777	2020-12-14	Hadeer Zidane		Compounds_Made	> 99.5		1
CVD-0014909		NS(=O)(=O)c1[nH]ncc1C(=O)NC[C@@]1(C(=O)Nc2cncc3ccccc23)CCOc2ccc(Cl)cc21	001	EDJ-MED-4c7486ba-8			2021-02-18	Hadeer Zidane		Compounds_Made	1.99		1
CVD-0014910		O[C@@]1(C(=O)NC[C@@]2(C(=O)Nc3cncc4ccccc34)CCOc3ccc(Cl)cc32)CCSC1	001	EDJ-MED-4c7486ba-9			2021-02-18	Hadeer Zidane		Compounds_Made	1.94		1
CVD-0014914		Clc1ccc2c(c1)[C@H](C(=O)Nc1cncc3ccccc13)CO2	001	EDJ-MED-12c115cc-1	Z4878369117	H2831174	2021-01-04	Hadeer Zidane	Some compounds gave poor dose response curves and were not uploaded as they will be repeated:_x000D_ CVD-0014914_x000D_ CVD-0014217_x000D_ CVD-0014239_x000D_ CVD-0014915_x000D_ CVD-0014505_x000D_ CVD-0001112_x000D_ CVD-0014916	Compounds_Made	0.56	0.0974	3
CVD-0014915		Clc1ccc2c(c1)[C@@H](C(=O)Nc1cncc3ccccc13)CO2	001	EDJ-MED-12c115cc-2	Z4878369335	H2831178	2021-01-04	Hadeer Zidane	Some compounds gave poor dose response curves and were not uploaded as they will be repeated:_x000D_ CVD-0014914_x000D_ CVD-0014217_x000D_ CVD-0014239_x000D_ CVD-0014915_x000D_ CVD-0014505_x000D_ CVD-0001112_x000D_ CVD-0014916	Compounds_Made	> 53.4	65.2	2
CVD-0014916		CC(=O)N1CCN(CC(=O)Nc2cnccc2C2CC2)CC1	001	EDJ-MED-3c65e9ce-2	Z4878360700	H2833460	2021-01-04	Hadeer Zidane	Some compounds gave poor dose response curves and were not uploaded as they will be repeated:_x000D_ CVD-0014914_x000D_ CVD-0014217_x000D_ CVD-0014239_x000D_ CVD-0014915_x000D_ CVD-0014505_x000D_ CVD-0001112_x000D_ CVD-0014916	Compounds_Made	> 99.5	0	2
CVD-0014917		CC(=O)N1CCN(CC(=O)Nc2cnccc2-c2ccccc2)CC1	001	EDJ-MED-3c65e9ce-3	Z4878360701	H2833462	2021-01-11	Hadeer Zidane		Compounds_Made	> 99.5		1
CVD-0014918		CC1CCN(CC(=O)Nc2cnccc2C)CC1	001	EDJ-MED-3c65e9ce-4	Z1424817568	H2833361	2021-01-04	Hadeer Zidane	Some compounds gave poor dose response curves and were not uploaded as they will be repeated:_x000D_ CVD-0014914_x000D_ CVD-0014217_x000D_ CVD-0014239_x000D_ CVD-0014915_x000D_ CVD-0014505_x000D_ CVD-0001112_x000D_ CVD-0014916	Compounds_Made	49.2		1
CVD-0014920		CC(C)(C)c1ccc(N(C(C(=O)NCCc2cccc(F)c2)c2cccnc2)C(=O)c2cc(C3(O)COC3)on2)cc1	001	ALP-POS-305f6ec3-1			2020-12-30	Hadeer Zidane		Compounds_Made	26.2		1
CVD-0014921		CC(C)(C)c1ccc(N(C(C(=O)NCCc2cccc(F)c2)c2cccnc2)C(=O)c2c[nH]c(=O)s2)cc1	001	ALP-POS-305f6ec3-2			2020-12-30	Hadeer Zidane		Compounds_Made	29.1		1
CVD-0014922		CC(C)(C)c1ccc(N(C(C(=O)NCCc2cccc(F)c2)c2cccnc2)C(=O)c2scnc2Cl)cc1	001	ALP-POS-305f6ec3-3			2020-12-30	Hadeer Zidane		Compounds_Made	> 99.5		1
CVD-0014923		CC(C)(C)c1ccc(N(C(C(=O)NCCc2cccc(F)c2)c2cccnc2)C(=O)c2cnc(C(C)(C)CF)o2)cc1	001	ALP-POS-305f6ec3-4			2020-12-30	Hadeer Zidane		Compounds_Made	> 99.5		1
CVD-0014924		CC(C)(C)c1ccc(N(C(C(=O)NCCc2cccc(F)c2)c2cccnc2)C(=O)c2nc3c(s2)CCC3)cc1	001	ALP-POS-305f6ec3-5			2020-12-30	Hadeer Zidane		Compounds_Made	> 99.5		1
CVD-0014925		CC(C)(C)c1ccc(N(C(C(=O)NCCc2cccc(F)c2)c2cccnc2)C(=O)c2nc(=O)[nH][nH]2)cc1	001	ALP-POS-305f6ec3-6			2020-12-30	Hadeer Zidane		Compounds_Made	> 99.5		1
CVD-0014926		Cc1nc(C2CC2)oc1C(=O)N(C(C(=O)NCCc1cccc(F)c1)c1cccnc1)c1ccc(C(C)(C)C)cc1	001	ALP-POS-305f6ec3-7			2020-12-30	Hadeer Zidane		Compounds_Made	> 99.5		1
CVD-0014927		Cc1nc(C(=O)N(C(C(=O)NCCc2cccc(F)c2)c2cccnc2)c2ccc(C(C)(C)C)cc2)nn1-c1nnc[nH]1	001	ALP-POS-305f6ec3-8			2020-12-30	Hadeer Zidane		Compounds_Made	> 99.5		1
CVD-0014928		CN1CCn2nc(C(=O)N(C(C(=O)NCCc3cccc(F)c3)c3cccnc3)c3ccc(C(C)(C)C)cc3)cc2S1(=O)=O	001	ALP-POS-305f6ec3-9			2020-12-30	Hadeer Zidane		Compounds_Made	> 99.5		1
CVD-0014930		CC(C)(C)c1ccc(N(C(C(=O)NCCc2cccc(F)c2)c2cccnc2)C(=O)c2cn(CCN3CCOCC3)nn2)cc1	001	ALP-POS-305f6ec3-11			2020-12-30	Hadeer Zidane		Compounds_Made	10.5		1
CVD-0014931		Cn1cnc(C(=O)N(C(C(=O)NCCc2cccc(F)c2)c2cccnc2)c2ccc(C(C)(C)C)cc2)cc1=O	001	ALP-POS-305f6ec3-12			2020-12-30	Hadeer Zidane		Compounds_Made	> 99.5		1
CVD-0014932		Cn1c2nc(C(=O)N(C(C(=O)NCCc3cccc(F)c3)c3cccnc3)c3ccc(C(C)(C)C)cc3)ccc2c(=O)[nH]c1=O	001	ALP-POS-305f6ec3-13			2020-12-30	Hadeer Zidane		Compounds_Made	> 99.5		1
CVD-0014933		CC(C)(C)c1ccc(N(C(C(=O)NCCc2cccc(F)c2)c2cccnc2)C(=O)c2c[nH]nn2)cc1	001	ALP-POS-305f6ec3-14			2020-12-30	Hadeer Zidane		Compounds_Made	1.17		1
CVD-0014934		CCc1nc(-c2nnc[nH]2)sc1C(=O)N(C(C(=O)NCCc1cccc(F)c1)c1cccnc1)c1ccc(C(C)(C)C)cc1	001	ALP-POS-305f6ec3-15			2020-12-30	Hadeer Zidane		Compounds_Made	> 99.5		1
CVD-0014935		CC(O)Cc1c(C(=O)N(C(C(=O)NCCc2cccc(F)c2)c2cccnc2)c2ccc(C(C)(C)C)cc2)[nH][nH]c1=O	001	ALP-POS-305f6ec3-16			2020-12-30	Hadeer Zidane		Compounds_Made	> 99.5		1
CVD-0014936		CC(C)(C)c1ccc(N(C(C(=O)NCCc2cccc(F)c2)c2cccnc2)C(=O)c2nc3cnccc3s2)cc1	001	ALP-POS-305f6ec3-17			2020-12-30	Hadeer Zidane		Compounds_Made	> 99.5		1
CVD-0014937		CC(C)(C)c1ccc(N(C(C(=O)NCCc2cccc(F)c2)c2cccnc2)C(=O)c2cc(=O)c3c(O)cccc3o2)cc1	001	ALP-POS-305f6ec3-18			2020-12-30	Hadeer Zidane		Compounds_Made	> 99.5		1
CVD-0014938		CC(C)(C)c1ccc(N(C(C(=O)NCCc2cccc(F)c2)c2cccnc2)C(=O)c2ocnc2C(F)(F)F)cc1	001	ALP-POS-305f6ec3-19			2020-12-30	Hadeer Zidane		Compounds_Made	> 99.5		1
CVD-0014939		CC(C)(C)c1ccc(N(C(C(=O)NCCc2cccc(F)c2)c2cccnc2)C(=O)c2[nH]c(=O)[nH]c(=O)c2F)cc1	001	ALP-POS-305f6ec3-20			2020-12-30	Hadeer Zidane		Compounds_Made
CVD-0014940		CCOC(=O)Cn1cc(C(=O)N(C(C(=O)NCCc2cccc(F)c2)c2cccnc2)c2ccc(C(C)(C)C)cc2)nn1	001	ALP-POS-305f6ec3-21			2020-12-30	Hadeer Zidane		Compounds_Made	44		1
CVD-0014941		CC(C)(C)c1ccc(N(C(C(=O)NCCc2cccc(F)c2)c2cccnc2)C(=O)c2sc(N3CCOCC3)nc2Cl)cc1	001	ALP-POS-305f6ec3-22			2020-12-30	Hadeer Zidane		Compounds_Made	> 99.5		1
CVD-0014942		COc1cc(C(=O)N(C(C(=O)NCCc2cccc(F)c2)c2cccnc2)c2ccc(C(C)(C)C)cc2)sn1	001	ALP-POS-305f6ec3-23			2020-12-30	Hadeer Zidane		Compounds_Made	> 99.5		1
CVD-0014943		Cn1c(C(=O)N(C(C(=O)NCCc2cccc(F)c2)c2cccnc2)c2ccc(C(C)(C)C)cc2)cc2c1n(C)c(=O)n(C)c2=O	001	ALP-POS-305f6ec3-24			2020-12-30	Hadeer Zidane		Compounds_Made	> 99.5		1
CVD-0014944		Cn1nc2c(c1C(=O)N(C(C(=O)NCCc1cccc(F)c1)c1cccnc1)c1ccc(C(C)(C)C)cc1)CS(=O)(=O)CC2	001	ALP-POS-305f6ec3-25			2020-12-30	Hadeer Zidane		Compounds_Made	> 99.5		1
CVD-0014945		Cn1nc(C(=O)N2CCOCC2)cc1C(=O)N(C(C(=O)NCCc1cccc(F)c1)c1cccnc1)c1ccc(C(C)(C)C)cc1	001	ALP-POS-305f6ec3-26			2020-12-30	Hadeer Zidane		Compounds_Made	92.1		1
CVD-0014946		Cn1nncc1C(=O)N(C(C(=O)NCCc1cccc(F)c1)c1cccnc1)c1ccc(C(C)(C)C)cc1	001	ALP-POS-305f6ec3-27			2020-12-30	Hadeer Zidane		Compounds_Made	> 99.5		1
CVD-0014947		CC(C)(C)c1ccc(N(C(C(=O)NCCc2cccc(F)c2)c2cccnc2)C(=O)c2ccc(=O)[nH]n2)cc1	001	ALP-POS-305f6ec3-28			2020-12-30	Hadeer Zidane		Compounds_Made	> 99.5		1
CVD-0014948		CC(C)(C)c1ccc(N(C(C(=O)NCCc2cccc(F)c2)c2cccnc2)C(=O)c2cnc(C3CCOC3)s2)cc1	001	ALP-POS-305f6ec3-29			2020-12-30	Hadeer Zidane		Compounds_Made	> 99.5		1
CVD-0014949		Cn1cc(-c2cc(C(=O)N(C(C(=O)NCCc3cccc(F)c3)c3cccnc3)c3ccc(C(C)(C)C)cc3)on2)cn1	001	ALP-POS-305f6ec3-30			2020-12-30	Hadeer Zidane		Compounds_Made	> 99.5		1
CVD-0014950		CC(C)(C)c1ccc(N(C(C(=O)NCCc2cccc(F)c2)c2cccnc2)C(=O)c2cc(=O)n3ncnc3[nH]2)cc1	001	ALP-POS-305f6ec3-31			2020-12-30	Hadeer Zidane		Compounds_Made	> 99.5		1
CVD-0014951		Cc1cn2nnc(C(=O)N(C(C(=O)NCCc3cccc(F)c3)c3cccnc3)c3ccc(C(C)(C)C)cc3)c2c(=O)[nH]1	001	ALP-POS-305f6ec3-32			2020-12-30	Hadeer Zidane		Compounds_Made	> 99.5		1
CVD-0014952		CC(C)(C)c1ccc(N(C(C(=O)NCCc2cccc(F)c2)c2cccnc2)C(=O)c2c[nH]c(=O)cn2)cc1	001	ALP-POS-305f6ec3-33			2020-12-30	Hadeer Zidane		Compounds_Made	77.1		1
CVD-0014953		CC(C)(C)c1ccc(N(C(C(=O)NCCc2cccc(F)c2)c2cccnc2)C(=O)c2nc3ncc(CCO)cn3n2)cc1	001	ALP-POS-305f6ec3-34			2020-12-30	Hadeer Zidane		Compounds_Made	> 99.5		1
CVD-0014954		CC(C)(C)c1ccc(N(C(C(=O)NCCc2cccc(F)c2)c2cccnc2)C(=O)c2n[nH]c(=O)[nH]c2=O)cc1	001	ALP-POS-305f6ec3-35			2020-12-30	Hadeer Zidane		Compounds_Made	> 99.5		1
CVD-0014955		COCc1nc(C)c(C(=O)N(C(C(=O)NCCc2cccc(F)c2)c2cccnc2)c2ccc(C(C)(C)C)cc2)s1	001	ALP-POS-305f6ec3-36			2020-12-30	Hadeer Zidane		Compounds_Made	> 99.5		1
CVD-0014956		CC(C)(C)c1ccc(N(C(C(=O)NCCc2cccc(F)c2)c2cccnc2)C(=O)c2cn(C3COCC3=O)nn2)cc1	001	ALP-POS-305f6ec3-37			2020-12-30	Hadeer Zidane		Compounds_Made	19.5		1
CVD-0014957		CC(C)(C)c1ccc(N(C(C(=O)NCCc2cccc(F)c2)c2cccnc2)C(=O)c2cc(CO)[nH]n2)cc1	001	ALP-POS-305f6ec3-38			2020-12-30	Hadeer Zidane		Compounds_Made	18.8		1
CVD-0014958		CC(C)(C)c1ccc(N(C(C(=O)NCCc2cccc(F)c2)c2cccnc2)C(=O)c2cc(=O)[nH]c(=O)[nH]2)cc1	001	ALP-POS-305f6ec3-39			2020-12-30	Hadeer Zidane		Compounds_Made	> 99.5		1
CVD-0014959		CC(C)(C)c1ccc(N(C(C(=O)NCCc2cccc(F)c2)c2cccnc2)C(=O)c2nnc(O)cc2O)cc1	001	ALP-POS-305f6ec3-40			2020-12-30	Hadeer Zidane		Compounds_Made	> 99.5		1
CVD-0014960		CC(C)(C)c1ccc(N(C(C(=O)NCCc2cccc(F)c2)c2cccnc2)C(=O)c2cncs2)cc1	001	ALP-POS-305f6ec3-41			2020-12-30	Hadeer Zidane		Compounds_Made	24.2		1
CVD-0014961		CC(C)(C)c1ccc(N(C(C(=O)NCCc2cccc(F)c2)c2cccnc2)C(=O)c2nnc(S)[nH]c2=O)cc1	001	ALP-POS-305f6ec3-42			2020-12-30	Hadeer Zidane		Compounds_Made	> 99.5		1
CVD-0014962		CO[C@@H]1COC[C@H]1n1cc(C(=O)N(C(C(=O)NCCc2cccc(F)c2)c2cccnc2)c2ccc(C(C)(C)C)cc2)nn1	001	ALP-POS-305f6ec3-43			2020-12-30	Hadeer Zidane		Compounds_Made	> 99.5		1
CVD-0014963		Cc1cnoc1C(=O)N(C(C(=O)NCCc1cccc(F)c1)c1cccnc1)c1ccc(C(C)(C)C)cc1	001	ALP-POS-305f6ec3-44			2020-12-30	Hadeer Zidane		Compounds_Made	> 99.5		1
CVD-0014964		COc1c(C(=O)N(C(C(=O)NCCc2cccc(F)c2)c2cccnc2)c2ccc(C(C)(C)C)cc2)[nH]c(=O)[nH]c1=O	001	ALP-POS-305f6ec3-45			2020-12-30	Hadeer Zidane		Compounds_Made	> 99.5		1
CVD-0014965		Cn1ncc(C(=O)N(C(C(=O)NCCc2cccc(F)c2)c2cccnc2)c2ccc(C(C)(C)C)cc2)n1	001	ALP-POS-305f6ec3-46			2020-12-30	Hadeer Zidane		Compounds_Made	17.6		1
CVD-0014968		CC(C)(C)c1ccc(N(C(C(=O)NCCc2cccc(F)c2)c2cccnc2)C(=O)c2cnco2)cc1	001	ALP-POS-305f6ec3-49			2020-12-30	Hadeer Zidane		Compounds_Made	4.78		1
CVD-0014969		Cn1cc(C(=O)N(C(C(=O)NCCc2cccc(F)c2)c2cccnc2)c2ccc(C(C)(C)C)cc2)ncc1=O	001	ALP-POS-305f6ec3-50			2020-12-30	Hadeer Zidane		Compounds_Made	> 99.5		1
CVD-0014970		CC(C)(C)c1ccc(N(C(C(=O)NCCc2cccc(F)c2)c2cccnc2)C(=O)c2[nH]nc(O)c2CCO)cc1	001	ALP-POS-305f6ec3-51			2020-12-30	Hadeer Zidane		Compounds_Made	> 99.5		1
CVD-0014971		CC(C)(C)c1ccc(N(C(C(=O)NCCc2cccc(F)c2)c2cccnc2)C(=O)c2c[nH]c(=O)[nH]2)cc1	001	ALP-POS-305f6ec3-52			2020-12-30	Hadeer Zidane		Compounds_Made	15.9		1
CVD-0014972		COCCn1nc(C(=O)N(C(C(=O)NCCc2cccc(F)c2)c2cccnc2)c2ccc(C(C)(C)C)cc2)ccc1=O	001	ALP-POS-305f6ec3-53			2020-12-30	Hadeer Zidane		Compounds_Made	> 99.5		1
CVD-0014974		Cn1cnc(C(=O)N(C(C(=O)NCCc2cccc(F)c2)c2cccnc2)c2ccc(C(C)(C)C)cc2)n1	001	ALP-POS-305f6ec3-55			2020-12-30	Hadeer Zidane		Compounds_Made	74.2		1
CVD-0014975		Cn1cc(C(=O)N(C(C(=O)NCCc2cccc(F)c2)c2cccnc2)c2ccc(C(C)(C)C)cc2)n(C)c1=O	001	ALP-POS-305f6ec3-56			2020-12-30	Hadeer Zidane		Compounds_Made	> 99.5		1
CVD-0014976		Cn1c(C(=O)N(C(C(=O)NCCc2cccc(F)c2)c2cccnc2)c2ccc(C(C)(C)C)cc2)c[nH]c1=O	001	ALP-POS-305f6ec3-57			2020-12-30	Hadeer Zidane		Compounds_Made	> 99.5		1
CVD-0014977		CC(C)(C)c1ccc(N(C(C(=O)NCCc2cccc(F)c2)c2cccnc2)C(=O)c2nc(CN3CCOCC3)cs2)cc1	001	ALP-POS-305f6ec3-58			2020-12-30	Hadeer Zidane		Compounds_Made	> 99.5		1
CVD-0014978		CC(C)(C)c1ccc(N(C(C(=O)NCCc2cccc(F)c2)c2cccnc2)C(=O)c2cc(=O)[nH][nH]2)cc1	001	ALP-POS-305f6ec3-59			2020-12-30	Hadeer Zidane		Compounds_Made	39.7		1
CVD-0015011		CN(C)c1ccc(N(Cc2cccc(Cl)c2)C(=O)Cc2cncc3ccccc23)nc1	001	MAT-POS-6c284e65-1	Z4878360707	H2839213	2021-01-11	Hadeer Zidane		Compounds_Made	0.287		1
CVD-0015012		Clc1cc2c(cc1Cl)C(C(=O)Nc1cncc3ccccc13)CCO2	001	ALP-POS-869ac754-1	Z4897373673	H2864466	2021-01-26	Hadeer Zidane		Compounds_Made	0.206	0.0181	2
CVD-0015013		Clc1ccc2c(c1Cl)OCCC2C(=O)Nc1cncc2ccccc12	001	ALP-POS-869ac754-2	Z4897373674	H2864468	2021-01-26	Hadeer Zidane		Compounds_Made	3.31		1
CVD-0015014		OC1(C(=O)Nc2cncc3ccccc23)CC(=O)Nc2ccc(Cl)cc21	001	MAT-POS-c7771779-1	Z4878381017	H2839609	2021-01-11	Hadeer Zidane		Compounds_Made	20.8		1
CVD-0015021		Clc1ccc(C2CCCN(c3cncc4ccccc34)C2=O)cc1Cl	001	ALP-UNI-3735e77e-1	Z4909940770	H2955661	2021-03-01	Hadeer Zidane		Compounds_Made	1.45		1
CVD-0015022		Clc1cc(Cl)c2c(c1)C(C(=O)Nc1cncc3ccccc13)CCO2	001	ALP-UNI-3735e77e-2	Z4897373675	H2870620	2021-01-26	Hadeer Zidane		Compounds_Made	0.265	0.000917	2
CVD-0015024		Clc1cc2c(cc1Cl)C(C(=O)Nc1cncc3ccccc13)CCN2	001	ALP-UNI-3735e77e-4	Z4897373677	H2904531	2021-02-18	Hadeer Zidane		Compounds_Made	0.154		1
CVD-0015025		O=C(Cc1ccccc1)Nc1cncc2ccccc12	001	RAL-THA-2d450e86-1	Z1530723620	H2864069	2021-01-26	Hadeer Zidane		Compounds_Made	14		1
CVD-0015026		Clc1ccc(CC(=O)Nc2cncc3ccccc23)cc1	001	RAL-THA-2d450e86-2	Z1530720358	H2863612	2021-01-26	Hadeer Zidane		Compounds_Made	23.7		1
CVD-0015027		Cc1ccc(CC(=O)Nc2cncc3ccccc23)cc1	001	RAL-THA-2d450e86-3	Z1530720440	H2863606	2021-01-26	Hadeer Zidane		Compounds_Made	58.4		1
CVD-0015028		COc1ccc(CC(=O)Nc2cncc3ccccc23)cc1	001	RAL-THA-2d450e86-4	Z1530713230	H2864063	2021-01-26	Hadeer Zidane		Compounds_Made	72.5		1
CVD-0015029		O=C(Cc1ccc(C#N)cc1)Nc1cncc2ccccc12	001	RAL-THA-2d450e86-5	Z1530719670	H2863885	2021-01-26	Hadeer Zidane		Compounds_Made	> 99.5		1
CVD-0015030		Fc1ccc(CC(=O)Nc2cncc3ccccc23)cc1Cl	001	RAL-THA-2d450e86-6	Z4897371022	H2865973	2021-01-26	Hadeer Zidane		Compounds_Made	0.375	0.0302	2
CVD-0015031		Fc1ccc(CC(=O)Nc2cncc3ccccc23)cc1	001	RAL-THA-2d450e86-7	Z1530713253	H2863608	2021-01-26	Hadeer Zidane		Compounds_Made	4.97		1
CVD-0015032		Cc1ccc(CC(=O)Nc2cncc3ccccc23)cc1Cl	001	RAL-THA-2d450e86-8	Z4897371023	H2864085	2021-01-26	Hadeer Zidane		Compounds_Made	1.09		1
CVD-0015033		Fc1cc(CC(=O)Nc2cncc3ccccc23)ccc1Cl	001	RAL-THA-2d450e86-9	Z1931292079	H2863888	2021-01-26	Hadeer Zidane		Compounds_Made	2.03		1
CVD-0015034		Fc1cccc(CC(=O)Nc2cncc3ccccc23)c1	001	RAL-THA-2d450e86-10	Z1530725841	H2864070	2021-01-26	Hadeer Zidane		Compounds_Made	1.85		1
CVD-0015035		COc1cccc(CC(=O)Nc2cncc3ccccc23)c1	001	RAL-THA-2d450e86-11	Z1530713684	H2865965	2021-02-02	Hadeer Zidane		Compounds_Made	30.5		1
CVD-0015036		O=C(Cc1cccc(C#N)c1)Nc1cncc2ccccc12	001	RAL-THA-2d450e86-12	Z1530723372	H2863611	2021-01-26	Hadeer Zidane		Compounds_Made	1.83		1
CVD-0015037		Cc1cccc(CC(=O)Nc2cncc3ccccc23)c1	001	RAL-THA-2d450e86-13	Z1530724790	H2864074	2021-01-26	Hadeer Zidane		Compounds_Made	4.8		1
CVD-0015038		Fc1cc(Cl)cc(CC(=O)Nc2cncc3ccccc23)c1	001	RAL-THA-2d450e86-14	Z4897371024	H2863890	2021-01-26	Hadeer Zidane		Compounds_Made	0.383	0.0218	2
CVD-0015040		Fc1cc(F)cc(CC(=O)Nc2cncc3ccccc23)c1	001	RAL-THA-2d450e86-16	Z4897371027	H2863614	2021-01-26	Hadeer Zidane		Compounds_Made	0.569		1
CVD-0015041		Clc1cc(CC(=O)Nc2cncc3ccccc23)cc(C#N)c1	001	RAL-THA-2d450e86-17	Z4896259324	H2863733	2021-01-26	Hadeer Zidane		Compounds_Made	0.431	0.000839	2
CVD-0015042		Fc1c(Cl)cccc1CC(=O)Nc1cncc2ccccc12	001	RAL-THA-2d450e86-19	Z2174386430	H2863886	2021-01-26	Hadeer Zidane		Compounds_Made	23.6		1
CVD-0015045		Fc1cccc(CC(=O)Nc2cncc3ccccc23)c1F	001	RAL-THA-2d450e86-23	Z1530714700	H2863604	2021-01-26	Hadeer Zidane		Compounds_Made	13.2		1
CVD-0015046		Fc1ccc(F)c(CC(=O)Nc2cncc3ccccc23)c1	001	RAL-THA-2d450e86-26	Z1530724972	H2864076	2021-01-26	Hadeer Zidane		Compounds_Made	1.71		1
CVD-0015048		Clc1cncc(CC(=O)Nc2cncc3ccccc23)c1	001	RAL-THA-2d450e86-30	Z4897371036	H2862469	2021-01-26	Hadeer Zidane		Compounds_Made	0.998		1
CVD-0015049		FC(F)(F)c1cccc(CC(=O)Nc2cncc3ccccc23)c1	001	RAL-THA-2d450e86-31	Z1530718531	H2865913	2021-01-26	Hadeer Zidane		Compounds_Made	6.94		1
CVD-0015050		FC(F)(F)c1ccc(CC(=O)Nc2cncc3ccccc23)cc1	001	RAL-THA-2d450e86-32	Z1530722223	H2865914	2021-01-26	Hadeer Zidane		Compounds_Made	24.8		1
CVD-0015051		Clc1ccc(CC(=O)Nc2cncc3ccccc23)nc1	001	RAL-THA-2d450e86-33	Z2033493111	H2864060	2021-01-26	Hadeer Zidane		Compounds_Made	12.2		1
CVD-0015052		Clc1cnccc1CC(=O)Nc1cncc2ccccc12	001	RAL-THA-2d450e86-34	Z4897371038	H2865981	2021-01-26	Hadeer Zidane		Compounds_Made	52.6		1
CVD-0015054		Clc1ccccc1CC(=O)Nc1cncc2ccccc12	001	RAL-THA-2d450e86-36	Z1530713701	H2863884	2021-01-26	Hadeer Zidane		Compounds_Made	> 99.5		1
CVD-0015055		Fc1ccccc1CC(=O)Nc1cncc2ccccc12	001	RAL-THA-2d450e86-37	Z1530721970	H2863609	2021-01-26	Hadeer Zidane		Compounds_Made	24.7		1
CVD-0015056		Cc1ccccc1CC(=O)Nc1cncc2ccccc12	001	RAL-THA-2d450e86-38	Z1530717050	H2863605	2021-01-26	Hadeer Zidane		Compounds_Made	29.5		1
CVD-0015057		COc1ccccc1CC(=O)Nc1cncc2ccccc12	001	RAL-THA-2d450e86-39	Z1530724071	H2865968	2021-01-26	Hadeer Zidane		Compounds_Made	35		1
CVD-0015066		Fc1cc2c(cc1Cl)C(C(=O)Nc1cncc3ccccc13)CCO2	001	RAL-THA-05e671eb-10	Z4897373676	H2873913	2021-02-02	Hadeer Zidane		Compounds_Made	0.186	0.0352	2
CVD-0015091		CN(C)C(=O)CC1(C(=O)Nc2cncc3ccccc23)CCOc2ccc(Cl)cc21	001	MAT-POS-5d65ec79-1	Z4886054150	H2865853	2021-01-26	Hadeer Zidane		Compounds_Made	2.92		1
CVD-0015092		CNC(=O)CC1(C(=O)Nc2cncc3ccccc23)CCOc2ccc(Cl)cc21	001	MAT-POS-5d65ec79-2	Z4886054152	H2874878	2021-02-10	Haim Barr		Compounds_Made	3.33		1
CVD-0015093		Fc1cccc(CCNC(=O)C(N(C(=O)c2c[nH]cn2)c2ccc(Cl)cc2)c2cccnc2)c1	001	ALP-POS-1245c3fa-1			2021-01-11	Hadeer Zidane		Compounds_Made	> 99.5		1
CVD-0015095		OC(=O)c1ccncc1NC(=O)Cc1cccc(Cl)c1	001	JOH-UNI-abfda500-4	Z1227700354	T8728585	2021-02-02	Hadeer Zidane		Compounds_Made	> 99.5		1
CVD-0015096		OC(=O)c1ccncc1NC(=O)Cc1cccc(C(F)(F)F)c1	001	JOH-UNI-abfda500-7	Z1227699908	T8728563	2021-02-02	Hadeer Zidane		Compounds_Made	> 99.5		1
CVD-0015097		CC(=O)C(=O)N1CCN(Cc2cccc(Cl)c2)CC1	001	JOH-UNI-23d9e1b1-1	Z4911768742	T4065199	2021-02-02	Hadeer Zidane		Compounds_Made	> 99.5		1
CVD-0015213		NC[C@]1(C(=O)Nc2cncc3ccccc23)CCOc2ccc(Cl)cc21	001	MAT-POS-2bb0cf2b-1			2020-12-23	Hadeer Zidane		Compounds_Made	82.2		1
CVD-0015214		Cn1cnc2cncc(NC(=O)C3CCOc4ccc(Cl)cc43)c12	001	MAT-POS-2bb0cf2b-2	Z4780165432	H2821636	2020-12-23	Hadeer Zidane		Compounds_Made	13		1
CVD-0015216		CCOc1c(Cl)cccc1CC(=O)Nc1cncc2ccccc12	001	MAT-POS-fce787c2-1	Z1840536621	H2864078	2021-01-26	Hadeer Zidane		Compounds_Made	6.96		1
CVD-0015217		Clc1cc(Cl)cc(CC(=O)Nc2cncc3ccccc23)c1	001	MAT-POS-fce787c2-2	Z4897373826	H2865148	2021-02-02	Hadeer Zidane		Compounds_Made	1.37		1
CVD-0015218		CC(C(=O)Nc1cncc2ccccc12)c1ccc(Cl)c(Cl)c1	001	MAT-POS-fce787c2-3	Z4897373827	H2865916	2021-01-26	Hadeer Zidane		Compounds_Made	0.759		1
CVD-0015219		OC(C(=O)Nc1cncc2ccccc12)c1ccc(Cl)c(Cl)c1	001	MAT-POS-fce787c2-4	Z4897373828	1213589398	2021-02-10	Haim Barr		Compounds_Made	2.01		1
CVD-0015220		CNC(C(=O)Nc1cncc2ccccc12)c1ccc(Cl)c(Cl)c1	001	MAT-POS-fce787c2-5	Z4897373829	H2871761	2021-02-02	Hadeer Zidane		Compounds_Made	4.76		1
CVD-0015221		FC(F)(C(=O)Nc1cncc2ccccc12)c1ccc(Cl)c(Cl)c1	001	MAT-POS-fce787c2-6	Z4897373830	H2891407	2021-02-10	Haim Barr		Compounds_Made	1.49		1
CVD-0015223		Clc1ccc(C(C#N)C(=O)Nc2cncc3ccccc23)cc1Cl	001	MAT-POS-fce787c2-8	Z4897373832	H2895888	2021-02-10	Haim Barr		Compounds_Made	0.803		1
CVD-0015226		OCC(C(=O)Nc1cncc2ccccc12)c1ccc(Cl)c(Cl)c1	001	MAT-POS-fce787c2-11	Z4897373835	H2878254	2021-02-10	Haim Barr		Compounds_Made	19.3		1
CVD-0015227		Clc1ccc2c(c1)C(C(=O)N(C(=O)C=C)c1cncc3ccccc13)CCO2	001	MAT-POS-090737b9-1	Z4767481776	H2832066	2021-01-04	Hadeer Zidane	Some compounds gave poor dose response curves and were not uploaded as they will be repeated:_x000D_ CVD-0014914_x000D_ CVD-0014217_x000D_ CVD-0014239_x000D_ CVD-0014915_x000D_ CVD-0014505_x000D_ CVD-0001112_x000D_ CVD-0014916	Compounds_Made	0.328	0.324	3
CVD-0015247		C[C@@]1(C(=O)Nc2cncc3ccccc23)CCNc2cc(Cl)c(Cl)cc21	001	MAT-POS-c74bc7b3-1	Z4900544448	H3069648	2021-04-20	Hadeer Zidane		Compounds_Made	0.607	0.526	2
CVD-0015248		C[C@]1(C(=O)Nc2cncc3ccccc23)CCNc2cc(Cl)c(Cl)cc21	001	MAT-POS-c74bc7b3-2	Z4900544444	H3069919	2021-04-20	Hadeer Zidane		Compounds_Made	97.7		1
CVD-0015251		Clc1ccc2c(c1)C(CC(=O)Nc1nnco1)(C(=O)Nc1cncc3ccccc13)CCO2	001	CHO-MSK-a31cca77-1	Z4898404649	H3090086	2021-05-03	Hadeer Zidane		Compounds_Made	> 99.5		1
CVD-0015257		Clc1ccc2c(c1)C(COCC(=O)Nc1ncc[nH]1)(C(=O)Nc1cncc3ccccc13)CCO2	001	LEE-CAM-7ab9b158-3	Z4898404661	H3081351	2021-04-27	Hadeer Zidane		Compounds_Made	1.99		1
CVD-0015259		COC(C(=O)Nc1cncc2ccccc12)c1ccc(Cl)c(Cl)c1	001	MAT-POS-de59a476-2	Z4898404663	H2871372	2021-02-02	Hadeer Zidane		Compounds_Made	1.08		1
CVD-0015261		COCCOC(C(=O)Nc1cncc2ccccc12)c1ccc(Cl)c(Cl)c1	001	MAT-POS-de59a476-4	Z4898404665	H2891097	2021-02-10	Haim Barr		Compounds_Made	0.872		1
CVD-0015267		CC(C)N1CCOC(C(=O)NC(C)(C(=O)Nc2cncc3ccccc23)c2ccc(Cl)c(Cl)c2)C1	001	MAT-POS-e9e99895-2	Z4898404670	H2967861	2021-03-08	Hadeer Zidane		Compounds_Made	6.12	2.76	2
CVD-0015268		CC(NC(=O)C1CCC(=O)NC1)(C(=O)Nc1cncc2ccccc12)c1ccc(Cl)c(Cl)c1	001	MAT-POS-e9e99895-3	Z4898404673	H2967869	2021-03-15	Hadeer Zidane		Compounds_Made	4.1		1
CVD-0015269		Cn1nc(C(=O)NC(C)(C(=O)Nc2cncc3ccccc23)c2ccc(Cl)c(Cl)c2)cc1C#N	001	MAT-POS-e9e99895-4	Z4898404675	H2967872	2021-03-08	Hadeer Zidane		Compounds_Made	10.8	4.62	2
CVD-0015270		CC(NC(=O)c1cc2n(n1)CCO2)(C(=O)Nc1cncc2ccccc12)c1ccc(Cl)c(Cl)c1	001	MAT-POS-e9e99895-5	Z4898404676	H2967881	2021-03-08	Hadeer Zidane		Compounds_Made	8.71	2.57	2
CVD-0015271		CC(NC(=O)CN1CCN(C2CC2)C1=O)(C(=O)Nc1cncc2ccccc12)c1ccc(Cl)c(Cl)c1	001	MAT-POS-e9e99895-6	Z4898404679	H2967855	2021-03-08	Hadeer Zidane		Compounds_Made	7.58	2.74	2
CVD-0015272		CC(NC(=O)Cc1ccc(-n2cnnn2)cc1)(C(=O)Nc1cncc2ccccc12)c1ccc(Cl)c(Cl)c1	001	MAT-POS-e9e99895-7	Z4898404680	H2967883	2021-03-08	Hadeer Zidane		Compounds_Made	4.86	2.03	2
CVD-0015273		Cc1nc2n(n1)CC(C(=O)NC(C)(C(=O)Nc1cncc3ccccc13)c1ccc(Cl)c(Cl)c1)CC2	001	MAT-POS-e9e99895-8	Z4898404681	H2967889	2021-03-08	Hadeer Zidane		Compounds_Made	5.1	2.35	2
CVD-0015274		CC(NC(=O)COc1ccc(C(N)=O)cc1)(C(=O)Nc1cncc2ccccc12)c1ccc(Cl)c(Cl)c1	001	MAT-POS-e9e99895-9	Z4898404682	H2967892	2021-03-08	Hadeer Zidane		Compounds_Made	12.4	2.7	2
CVD-0015275		CC(NC(=O)CN)(C(=O)Nc1cncc2ccccc12)c1ccc(Cl)c(Cl)c1	001	MAT-POS-e9e99895-10	Z4898404683	H2971898	2021-03-08	Hadeer Zidane		Compounds_Made	4.02	3.09	2
CVD-0015276		COCC(=O)NC(C)(C(=O)Nc1cncc2ccccc12)c1ccc(Cl)c(Cl)c1	001	MAT-POS-e9e99895-11	Z4898404684	H2967897	2021-03-08	Hadeer Zidane		Compounds_Made	9.33	4.27	2
CVD-0015278		CN1CCC(C(=O)NC(C)(C(=O)Nc2cncc3ccccc23)c2ccc(Cl)c(Cl)c2)C1	001	MAT-POS-e9e99895-13	Z4898404686	H2985838	2021-03-15	Hadeer Zidane		Compounds_Made	2.87		1
CVD-0015279		NC(C(=O)Nc1cncc2ccccc12)c1ccc(Cl)c(Cl)c1	001	MAT-POS-1f3f1a6f-1	Z4898404646	H2867012	2021-01-26	Hadeer Zidane		Compounds_Made	3.38		1
CVD-0015280		CN(C)C(C(=O)Nc1cncc2ccccc12)c1ccc(Cl)c(Cl)c1	001	MAT-POS-1f3f1a6f-2	Z4898404687	H2888608	2021-02-10	Haim Barr		Compounds_Made	4.27		1
CVD-0015281		CC(=O)NC(C(=O)Nc1cncc2ccccc12)c1ccc(Cl)c(Cl)c1	001	MAT-POS-1f3f1a6f-3	Z4898404688	H2878469	2021-02-02	Hadeer Zidane		Compounds_Made	4.05		1
CVD-0015282		Clc1ccc(C(NCC2CC2)C(=O)Nc2cncc3ccccc23)cc1Cl	001	MAT-POS-1f3f1a6f-4	Z4898404689	H2888602	2021-02-10	Haim Barr		Compounds_Made	1.75		1
CVD-0015283		Clc1ccc(C2NC(=O)N(c3cncc4ccccc34)C2=O)cc1Cl	001	MAT-POS-1f3f1a6f-5	Z4898404690	H2888611	2021-02-10	Haim Barr		Compounds_Made	8.46		1
CVD-0015284		NC(=O)C12CC(CNC(=O)CC3(C(=O)Nc4cncc5ccccc45)CCOc4ccc(Cl)cc43)(C1)OC2	001	KAD-UNI-80f122c8-1	Z4898404654	H3007778	2021-04-05	Hadeer Zidane		Compounds_Made	9.05		1
CVD-0015285		CC(=O)N1CC2CC1CN2C(=O)CC1(C(=O)Nc2cncc3ccccc23)CCOc2ccc(Cl)cc21	001	KAD-UNI-80f122c8-2	Z4898404655	H2974435	2021-03-15	Hadeer Zidane		Compounds_Made	3.79		1
CVD-0015286		Clc1ccc2c(c1)C(CC(=O)N1CCC3CS(=O)(=O)CC3C1)(C(=O)Nc1cncc3ccccc13)CCO2	001	KAD-UNI-80f122c8-3	Z4898404656	H2996723	2021-03-22	Hadeer Zidane		Compounds_Made	1.67		1
CVD-0015326		Cn1c2c(NC(=O)C3CCOc4ccc(Cl)cc43)cncc2[nH]c1=O	001	EDG-MED-0e5afe9d-1	Z4780165435	H2839606	2021-01-11	Hadeer Zidane		Compounds_Made	20.7		1
CVD-0015327		Clc1ccc2c(c1)C(C(=O)Nc1cncc3[nH]c(=O)[nH]c13)CCO2	001	EDG-MED-0e5afe9d-2	Z4780165427	H2834162	2021-01-11	Hadeer Zidane		Compounds_Made	62.8		1
CVD-0015328		COC1(C(=O)Nc2cncc3ccccc23)CCOc2ccc(Cl)cc21	001	EDG-MED-0e5afe9d-3	Z4878370295	H2849583	2021-01-11	Hadeer Zidane		Compounds_Made	0.186		1
CVD-0015332		Clc1ccc2c(c1)C(C(=O)N(C(=O)C=C)c1cncc3ccccc13)CO2	001	MAT-POS-e69ad64a-2	Z4906876442	H2911874	2021-02-18	Hadeer Zidane		Compounds_Made	0.0416	0.0133	2
CVD-0015334		CC1(C(=O)Nc2cncc3ccccc23)CNc2ccc(Cl)cc21	001	EDJ-MED-2f867453-1	Z4909940769	H3002540	2021-04-05	Hadeer Zidane		Compounds_Made	1.48		1
CVD-0015336		Clc1ccc(CC(=O)Nc2cncc3cnccc23)cc1Cl	001	VLA-UNK-82501c2c-1	Z4909940767	H2883085	2021-02-02	Hadeer Zidane		Compounds_Made	1.85		1
CVD-0015337		Clc1ccc(CC(=O)Nc2cncc3ccncc23)cc1Cl	001	VLA-UNK-82501c2c-2	Z4909940768	H2918105	2021-02-18	Hadeer Zidane		Compounds_Made	1.79		1
CVD-0015339		CO[C@]1(C(=O)Nc2cncc3ccccc23)CCOc2ccc(Cl)cc21	001	EDJ-MED-d08626de-1	Z4906876437	H2879614	2021-02-02	Hadeer Zidane		Compounds_Made	38.5		1
CVD-0015340		CO[C@]1(C(=O)Nc2cncc3ccccc23)CCOc2cc(Cl)c(Cl)cc21	001	EDJ-MED-d08626de-3	Z4920218481	H2937163	2021-02-23	Hadeer Zidane		Compounds_Made	0.307		1
CVD-0015341		CO[C@@]1(C(=O)Nc2cncc3ccccc23)CCOc2cc(Cl)c(Cl)cc21	001	EDJ-MED-d08626de-4	Z4920218312	H2937159	2021-02-23	Hadeer Zidane		Compounds_Made	60.9		1
CVD-0015342		COC1(C(=O)Nc2cncc3ccccc23)CCOc2cc(Cl)c(Cl)cc21	001	EDJ-MED-d08626de-5	Z4909940766	H2901766	2021-02-10	Haim Barr		Compounds_Made	0.545		1
CVD-0015343		CC1(C(=O)Nc2cncc3ccccc23)C(=O)Nc2ccc(Cl)cc21	001	EDJ-MED-9e38fd34-1	Z4909940765	H2982649	2021-03-15	Hadeer Zidane		Compounds_Made	0.609		1
CVD-0015357		Clc1ccc2c(c1)[C@@]1(CCO2)NC(=O)N(c2cncc3ccccc23)C1=O	001	VLA-UNK-cf7facf1-1	Z4906876465	H2877393	2021-02-02	Hadeer Zidane		Compounds_Made	0.692		1
CVD-0015359		Fc1ccc2cncc(NC(=O)[C@H]3CCOc4ccc(Cl)cc43)c2c1	001	EDG-MED-5d232de5-2	Z4906876476	H2877391	2021-02-02	Hadeer Zidane		Compounds_Made	92.1		1
CVD-0015360		CC(=O)N1CC[C@@H](C(=O)Nc2cncc3ccccc23)c2cc(Cl)ccc21	001	EDG-MED-5d232de5-3	Z4906876478	H2879430	2021-02-02	Hadeer Zidane		Compounds_Made	17.2		1
CVD-0015361		CC(=O)N1CC[C@H](C(=O)Nc2cncc3ccccc23)c2cc(Cl)ccc21	001	EDG-MED-5d232de5-4	Z4906876479	H2879429	2021-02-02	Hadeer Zidane		Compounds_Made	0.355		1
CVD-0015362		CN1CC[C@H](C(=O)Nc2cncc3ccccc23)c2cc(Cl)ccc21	001	EDG-MED-5d232de5-5	Z4906876485	H2887734	2021-02-10	Haim Barr		Compounds_Made	0.246		1
CVD-0015363		CN1CC[C@@H](C(=O)Nc2cncc3ccccc23)c2cc(Cl)ccc21	001	EDG-MED-5d232de5-6	Z4906876482	H2887735	2021-02-10	Haim Barr		Compounds_Made	54.4		1
CVD-0015364		Clc1cccc([C@H]2CCN(c3cncc4ccccc34)C2=O)c1	001	EDG-MED-5d232de5-7	Z4906876488	H2959978	2021-03-22	Hadeer Zidane		Compounds_Made	2.96		1
CVD-0015365		Clc1cccc([C@@H]2CCN(c3cncc4ccccc34)C2=O)c1	001	EDG-MED-5d232de5-8	Z4906876486	H2959977	2021-03-22	Hadeer Zidane		Compounds_Made	39.5		1
CVD-0015367		Clc1ccc2c(c1)[C@](CC(=O)N1CCN(C3CCOC3)CC1)(C(=O)Nc1cncc3ccccc13)CCO2	001	ALP-POS-2da19ca7-2	Z4909940762	H2933409	2021-03-01	Hadeer Zidane		Compounds_Made	46.5		1
CVD-0015375		CN1C(=O)CC(O)(C(=O)Nc2cncc3ccccc23)c2cc(Cl)ccc21	001	MAT-POS-f9802937-2	Z4909940774	H2880858	2021-02-02	Hadeer Zidane		Compounds_Made	20.7		1
CVD-0015376		CN(C)C(=O)C[C@]1(C(=O)Nc2cncc3ccccc23)CCOc2ccc(Cl)cc21	001	MAT-POS-f9802937-3	Z4909940775	H2884511	2021-02-10	Haim Barr		Compounds_Made	1.3		1
CVD-0015377		CN(C)C(=O)C[C@@]1(C(=O)Nc2cncc3ccccc23)CCOc2ccc(Cl)cc21	001	MAT-POS-f9802937-4	Z4909940776	H2884510	2021-02-10	Haim Barr		Compounds_Made	20.5		1
CVD-0015378		CNC(=O)C[C@]1(C(=O)Nc2cncc3ccccc23)CCOc2ccc(Cl)cc21	001	MAT-POS-f9802937-5	Z4909940777	H2905524	2021-02-18	Hadeer Zidane		Compounds_Made	1.81		1
CVD-0015379		CNC(=O)C[C@@]1(C(=O)Nc2cncc3ccccc23)CCOc2ccc(Cl)cc21	001	MAT-POS-f9802937-6	Z4909940778	H2905525	2021-02-18	Hadeer Zidane		Compounds_Made	49.6		1
CVD-0015382		Clc1cc2c(cc1Cl)[C@@H](C(=O)Nc1cncc3ccccc13)CCN2	001	MAT-POS-f9802937-9	Z4909940781	H2933414	2021-03-01	Hadeer Zidane		Compounds_Made	> 99.5		1
CVD-0015383		Clc1cc(Cl)c2c(c1)C(C(=O)Nc1cncc3ccccc13)CC(=O)N2	001	MAT-POS-f39f51fd-1	Z4893319302	H2853161	2021-01-18	Hadeer Zidane		Compounds_Made	3.11	0.926	2
CVD-0015384		CC1CN(S(C)(=O)=O)CCC1NC(=O)CC1(C(=O)Nc2cncc3ccccc23)CCOc2ccc(Cl)cc21	001	ALP-POS-5bb456a5-1	Z4909940782	H3007783	2021-04-05	Hadeer Zidane		Compounds_Made	2.79		1
CVD-0015386		Cn1nnnc1C1=CCN(C(=O)CC2(C(=O)Nc3cncc4ccccc34)CCOc3ccc(Cl)cc32)CC1	001	ALP-POS-5bb456a5-3	Z4909940784	H2984093	2021-03-15	Hadeer Zidane		Compounds_Made	9.18		1
CVD-0015390		Clc1ccc2c(c1)C(CC(=O)N1CCN(C3CCOC3)CC1)(C(=O)Nc1cncc3ccccc13)CCO2	001	ALP-POS-5bb456a5-7	Z4909940788	H2906547	2021-02-18	Hadeer Zidane		Compounds_Made	6.68		1
CVD-0015391		Clc1ccc2c(c1)[C@@](CC(=O)N1CCN(C3CCOC3)CC1)(C(=O)Nc1cncc3ccccc13)CCO2	001	ALP-POS-5bb456a5-8	Z4909940789	H2933410	2021-03-01	Hadeer Zidane		Compounds_Made	1.99		1
CVD-0015437		CN1C(=O)CCc2cc(N(C(C(=O)NCCc3cccc(F)c3)c3cccnc3)C(=O)c3cocn3)ccc21	001	ALP-POS-ced8ea4d-1			2021-02-02	Hadeer Zidane		Compounds_Made	63.5		1
CVD-0015438		Fc1cccc(CCNC(=O)C(N(C2CC3CCCC3C2)C(=O)c2cocn2)c2cccnc2)c1	001	ALP-POS-ced8ea4d-2			2021-02-02	Hadeer Zidane		Compounds_Made	> 99.5		1
CVD-0015439		Fc1ccc2c(c1)CCC2N(C(C(=O)NCCc1cccc(F)c1)c1cccnc1)C(=O)c1cocn1	001	ALP-POS-ced8ea4d-3			2021-02-02	Hadeer Zidane		Compounds_Made	> 99.5		1
CVD-0015440		Fc1cccc(CCNC(=O)C(N(C2COc3ccccc3C2)C(=O)c2cocn2)c2cccnc2)c1	001	ALP-POS-ced8ea4d-4			2021-02-02	Hadeer Zidane		Compounds_Made	> 99.5		1
CVD-0015441		CC(C)S(=O)(=O)c1ccc(N(C(C(=O)NCCc2cccc(F)c2)c2cccnc2)C(=O)c2cocn2)cc1	001	ALP-POS-ced8ea4d-5			2021-02-02	Hadeer Zidane		Compounds_Made	66.1		1
CVD-0015442		COC1CC2(C1)CC(N(C(C(=O)NCCc1cccc(F)c1)c1cccnc1)C(=O)c1cocn1)C2	001	ALP-POS-ced8ea4d-6			2021-02-02	Hadeer Zidane		Compounds_Made	> 99.5		1
CVD-0015443		Fc1cccc(CCNC(=O)C(N(Cc2cccnc2)C(=O)c2cocn2)c2cccnc2)c1	001	ALP-POS-ced8ea4d-7			2021-02-02	Hadeer Zidane		Compounds_Made
CVD-0015444		Cn1ncc2cc(N(C(C(=O)NCCc3cccc(F)c3)c3cccnc3)C(=O)c3cocn3)ccc12	001	ALP-POS-ced8ea4d-8			2021-02-02	Hadeer Zidane		Compounds_Made	48		1
CVD-0015445		CS(=O)(=O)c1ccc(N(C(C(=O)NCCc2cccc(F)c2)c2cccnc2)C(=O)c2cocn2)cc1	001	ALP-POS-ced8ea4d-9			2021-02-02	Hadeer Zidane		Compounds_Made	75.9		1
CVD-0015446		Cn1cnc2cc(N(C(C(=O)NCCc3cccc(F)c3)c3cccnc3)C(=O)c3cocn3)ccc12	001	ALP-POS-ced8ea4d-10			2021-02-02	Hadeer Zidane		Compounds_Made	> 99.5		1
CVD-0015447		CS(=O)(=O)Cc1ccc(N(C(C(=O)NCCc2cccc(F)c2)c2cccnc2)C(=O)c2cocn2)cc1	001	ALP-POS-ced8ea4d-11			2021-02-02	Hadeer Zidane		Compounds_Made	27.7		1
CVD-0015448		CC(C)Oc1ccc(N(C(C(=O)NCCc2cccc(F)c2)c2cccnc2)C(=O)c2cocn2)cc1	001	ALP-POS-ced8ea4d-12			2021-02-02	Hadeer Zidane		Compounds_Made	0.609		1
CVD-0015449		Fc1cccc(CCNC(=O)C(N(C2CCCCC2)C(=O)c2cocn2)c2cccnc2)c1	001	ALP-POS-ced8ea4d-13			2021-02-02	Hadeer Zidane		Compounds_Made	> 99.5		1
CVD-0015450		Fc1cccc(CCNC(=O)C(N(C2CCCOC2)C(=O)c2cocn2)c2cccnc2)c1	001	ALP-POS-ced8ea4d-14			2021-02-02	Hadeer Zidane		Compounds_Made	> 99.5		1
CVD-0015452		Fc1cccc(CCNC(=O)C(N(C(=O)c2cocn2)c2ccc(Cn3cccn3)cc2)c2cccnc2)c1	001	ALP-POS-ced8ea4d-16			2021-02-02	Hadeer Zidane		Compounds_Made	8.34		1
CVD-0015453		Fc1cccc(CCNC(=O)C(N(C(=O)c2cocn2)c2ccc(S(=O)(=O)C3CCCC3)cc2)c2cccnc2)c1	001	ALP-POS-ced8ea4d-17			2021-02-02	Hadeer Zidane		Compounds_Made	> 99.5		1
CVD-0015454		Fc1cccc(CCNC(=O)C(N(C(=O)c2cocn2)c2ccc3nc(C(F)(F)F)[nH]c3c2)c2cccnc2)c1	001	ALP-POS-ced8ea4d-18			2021-02-02	Hadeer Zidane		Compounds_Made	77.6		1
CVD-0015455		COc1ccc(N(C(C(=O)NCCc2cccc(F)c2)c2cccnc2)C(=O)c2cocn2)cc1	001	ALP-POS-ced8ea4d-19			2021-02-02	Hadeer Zidane		Compounds_Made	22.2		1
CVD-0015456		Cn1ccc2cc(N(C(C(=O)NCCc3cccc(F)c3)c3cccnc3)C(=O)c3cocn3)ccc12	001	ALP-POS-ced8ea4d-20			2021-02-02	Hadeer Zidane		Compounds_Made	23.8		1
CVD-0015457		Cc1nc2ccc(N(C(C(=O)NCCc3cccc(F)c3)c3cccnc3)C(=O)c3cocn3)cc2o1	001	ALP-POS-ced8ea4d-21			2021-02-02	Hadeer Zidane		Compounds_Made	> 99.5		1
CVD-0015458		Fc1cccc(CCNC(=O)C(N(C2CCCCCC2)C(=O)c2cocn2)c2cccnc2)c1	001	ALP-POS-ced8ea4d-22			2021-02-02	Hadeer Zidane		Compounds_Made	> 99.5		1
CVD-0015459		Fc1cccc(CCNC(=O)C(N(C2CCc3ccccc32)C(=O)c2cocn2)c2cccnc2)c1	001	ALP-POS-ced8ea4d-23			2021-02-02	Hadeer Zidane		Compounds_Made	> 99.5		1
CVD-0015460		Fc1cccc(CCNC(=O)C(N(C(=O)c2cocn2)c2ccc3ncsc3c2)c2cccnc2)c1	001	ALP-POS-ced8ea4d-24			2021-02-02	Hadeer Zidane		Compounds_Made	60.5		1
CVD-0015461		Fc1cccc(CCNC(=O)C(N(C(=O)c2cocn2)c2ccc3c(c2)CCCS3(=O)=O)c2cccnc2)c1	001	ALP-POS-ced8ea4d-25			2021-02-02	Hadeer Zidane		Compounds_Made	> 99.5		1
CVD-0015462		Fc1cccc(CCNC(=O)C(N(C2CCN(c3ccccc3F)C2)C(=O)c2cocn2)c2cccnc2)c1	001	ALP-POS-ced8ea4d-26			2021-02-02	Hadeer Zidane		Compounds_Made	> 99.5		1
CVD-0015463		Cc1ccc(N(C(C(=O)NCCc2cccc(F)c2)c2cccnc2)C(=O)c2cocn2)cc1	001	ALP-POS-ced8ea4d-27			2021-02-02	Hadeer Zidane		Compounds_Made	50.2		1
CVD-0015464		Fc1cccc(CCNC(=O)C(N(C(=O)c2cocn2)c2ccccc2)c2cccnc2)c1	001	ALP-POS-ced8ea4d-28			2021-02-02	Hadeer Zidane		Compounds_Made	89.2		1
CVD-0015465		Fc1cccc(CCNC(=O)C(N(C2Cc3ccccc32)C(=O)c2cocn2)c2cccnc2)c1	001	ALP-POS-ced8ea4d-29			2021-02-02	Hadeer Zidane		Compounds_Made	> 99.5		1
CVD-0015466		FC(F)CN1C(=O)CCc2cc(N(C(C(=O)NCCc3cccc(F)c3)c3cccnc3)C(=O)c3cocn3)ccc21	001	ALP-POS-ced8ea4d-30			2021-02-02	Hadeer Zidane		Compounds_Made	24.5		1
CVD-0015467		Fc1cccc(CCNC(=O)C(N(C2CCN(c3ccccc3)C2)C(=O)c2cocn2)c2cccnc2)c1	001	ALP-POS-ced8ea4d-31			2021-02-02	Hadeer Zidane		Compounds_Made	> 99.5		1
CVD-0015468		Fc1cccc(CCNC(=O)C(N(C(=O)c2cocn2)c2ccc(OC3CCOC3)cc2)c2cccnc2)c1	001	ALP-POS-ced8ea4d-32			2021-02-02	Hadeer Zidane		Compounds_Made	6.32		1
CVD-0015469		Fc1ccc2c(c1)OCC2N(C(C(=O)NCCc1cccc(F)c1)c1cccnc1)C(=O)c1cocn1	001	ALP-POS-ced8ea4d-33			2021-02-02	Hadeer Zidane		Compounds_Made	> 99.5		1
CVD-0015470		COCc1csc(N(C(C(=O)NCCc2cccc(F)c2)c2cccnc2)C(=O)c2cocn2)n1	001	ALP-POS-ced8ea4d-34			2021-02-02	Hadeer Zidane		Compounds_Made	> 99.5		1
CVD-0015471		Fc1cccc(CCNC(=O)C(N(C(=O)c2cocn2)c2cn(Cc3ccccc3)cn2)c2cccnc2)c1	001	ALP-POS-ced8ea4d-35			2021-02-02	Hadeer Zidane		Compounds_Made	27.3		1
CVD-0015472		Fc1cccc(CCNC(=O)C(N(C(=O)c2cocn2)c2ccc3scnc3c2)c2cccnc2)c1	001	ALP-POS-ced8ea4d-36			2021-02-02	Hadeer Zidane		Compounds_Made	84		1
CVD-0015473		Fc1cccc(CCNC(=O)C(N(C(=O)c2cocn2)c2ccc(C(F)(F)F)nc2)c2cccnc2)c1	001	ALP-POS-ced8ea4d-37			2021-02-02	Hadeer Zidane		Compounds_Made	36.4		1
CVD-0015476		COc1ccccc1CN(C(C(=O)NCCc1cccc(F)c1)c1cccnc1)C(=O)c1cocn1	001	ALP-POS-ced8ea4d-40			2021-02-02	Hadeer Zidane		Compounds_Made	> 99.5		1
CVD-0015477		Cc1ccccc1CN(C(C(=O)NCCc1cccc(F)c1)c1cccnc1)C(=O)c1cocn1	001	ALP-POS-ced8ea4d-41			2021-02-02	Hadeer Zidane		Compounds_Made	> 99.5		1
CVD-0015481		CN1CCCC(N(C(C(=O)NCCc2cccc(F)c2)c2cccnc2)C(=O)c2cocn2)C1	001	ALP-POS-ced8ea4d-45			2021-02-02	Hadeer Zidane		Compounds_Made	> 99.5		1
CVD-0015483		Fc1cccc(CCNC(=O)C(N(C(=O)c2cocn2)c2ccc3c(c2)CCOC3)c2cccnc2)c1	001	ALP-POS-ced8ea4d-47			2021-02-02	Hadeer Zidane		Compounds_Made	> 99.5		1
CVD-0015484		COc1cc(C)ccc1CN(C(C(=O)NCCc1cccc(F)c1)c1cccnc1)C(=O)c1cocn1	001	ALP-POS-ced8ea4d-48			2021-02-02	Hadeer Zidane		Compounds_Made	> 99.5		1
CVD-0015485		CCOc1ccc(N(C(C(=O)NCCc2cccc(F)c2)c2cccnc2)C(=O)c2cocn2)cn1	001	ALP-POS-ced8ea4d-49			2021-02-02	Hadeer Zidane		Compounds_Made	> 99.5		1
CVD-0015486		COc1cc(N(C(C(=O)NCCc2cccc(F)c2)c2cccnc2)C(=O)c2cocn2)ccc1S(=O)(=O)N(C)C	001	ALP-POS-ced8ea4d-50			2021-02-02	Hadeer Zidane		Compounds_Made	> 99.5		1
CVD-0015491		Fc1cccc(CCNC(=O)C(N([C@H]2C[C@H](Oc3ccccc3)C2)C(=O)c2cocn2)c2cccnc2)c1	001	ALP-POS-ced8ea4d-55			2021-02-02	Hadeer Zidane		Compounds_Made	> 99.5		1
CVD-0015492		Fc1cccc(CCNC(=O)C(N(C2CCC3(CCO3)CC2)C(=O)c2cocn2)c2cccnc2)c1	001	ALP-POS-ced8ea4d-56			2021-02-02	Hadeer Zidane		Compounds_Made	> 99.5		1
CVD-0015493		Fc1cccc(CCNC(=O)C(N(C2COC3(CCCC3)C2)C(=O)c2cocn2)c2cccnc2)c1	001	ALP-POS-ced8ea4d-57			2021-02-02	Hadeer Zidane		Compounds_Made	> 99.5		1
CVD-0015494		CC(N(C(C(=O)NCCc1cccc(F)c1)c1cccnc1)C(=O)c1cocn1)c1ccccc1C	001	ALP-POS-ced8ea4d-58			2021-02-02	Hadeer Zidane		Compounds_Made	> 99.5		1
CVD-0015496		Fc1cccc(CCNC(=O)C(N(C2CCC3OCCC3C2)C(=O)c2cocn2)c2cccnc2)c1	001	ALP-POS-ced8ea4d-60			2021-02-02	Hadeer Zidane		Compounds_Made	> 99.5		1
CVD-0015499		Fc1cccc(CCNC(=O)C(N(C(=O)c2cocn2)c2cnc(C3CCC3)nc2)c2cccnc2)c1	001	ALP-POS-ced8ea4d-63			2021-02-02	Hadeer Zidane		Compounds_Made	69.1		1
CVD-0015503		CCOc1ccc(N(C(C(=O)NCCc2cccc(F)c2)c2cccnc2)C(=O)c2cocn2)cc1	001	ALP-POS-ced8ea4d-67			2021-02-02	Hadeer Zidane		Compounds_Made	15.5		1
CVD-0015596		Clc1ccc2c(c1)C(CC(=O)N1CCCCC1c1nc[nH]n1)(C(=O)Nc1cncc3ccccc13)CCO2	001	EDG-MED-ba1ac7b9-9	Z4914836752	H2974439	2021-03-15	Hadeer Zidane		Compounds_Made	0.437		1
CVD-0015597		Clc1ccc2c(c1)C(CC(=O)N1CCCCC1c1cc[nH]n1)(C(=O)Nc1cncc3ccccc13)CCO2	001	EDG-MED-ba1ac7b9-10	Z4914836754	H2980432	2021-03-22	Hadeer Zidane		Compounds_Made	0.616		1
CVD-0015598		Clc1ccc2c(c1)C(CC(=O)N1CCCCC1c1cn[nH]c1)(C(=O)Nc1cncc3ccccc13)CCO2	001	EDG-MED-ba1ac7b9-11	Z4914836757	H2963273	2021-03-08	Hadeer Zidane		Compounds_Made	0.524	0.191	3
CVD-0015599		Clc1ccc2c(c1)C(CC(=O)N1CCCC1c1nnn[nH]1)(C(=O)Nc1cncc3ccccc13)CCO2	001	EDG-MED-ba1ac7b9-12	Z4914836759	H2974443	2021-03-22	Hadeer Zidane		Compounds_Made	7.98		1
CVD-0015600		CN1C[C@@H]2C[C@H]1CN2C(=O)CC1(C(=O)Nc2cncc3ccccc23)CCOc2ccc(Cl)cc21	001	EDG-MED-ba1ac7b9-13	Z4914836762	H2963269	2021-03-15	Hadeer Zidane		Compounds_Made	6.39		1
CVD-0015602		CC1CN(C)CCN1C(=O)CC1(C(=O)Nc2cncc3ccccc23)CCOc2ccc(Cl)cc21	001	EDG-MED-ba1ac7b9-15	Z4914836769	H2963277	2021-03-08	Hadeer Zidane		Compounds_Made	6.36	2.13	2
CVD-0015603		Cn1cncc1CN(C1CC1)C(=O)CC1(C(=O)Nc2cncc3ccccc23)CCOc2ccc(Cl)cc21	001	EDG-MED-ba1ac7b9-16	Z4914836771	H2974437	2021-03-15	Hadeer Zidane		Compounds_Made	6.1		1
CVD-0015604		Cn1ccnc1CN(C1CC1)C(=O)CC1(C(=O)Nc2cncc3ccccc23)CCOc2ccc(Cl)cc21	001	EDG-MED-ba1ac7b9-17	Z4914836774	H3021851	2021-04-05	Hadeer Zidane		Compounds_Made	5.05		1
CVD-0015605		CC1Cn2nccc2CN1C(=O)CC1(C(=O)Nc2cncc3ccccc23)CCOc2ccc(Cl)cc21	001	EDG-MED-ba1ac7b9-18	Z4914836776	H2963265	2021-03-08	Hadeer Zidane		Compounds_Made	2.21	0.911	2
CVD-0015606		CC1N(C(=O)CC2(C(=O)Nc3cncc4ccccc34)CCOc3ccc(Cl)cc32)CCn2cnnc21	001	EDG-MED-ba1ac7b9-19	Z4914836777	H3021855	2021-04-05	Hadeer Zidane		Compounds_Made	2.52		1
CVD-0015607		FC(F)CC1COCCN1C(=O)CC1(C(=O)Nc2cncc3ccccc23)CCOc2ccc(Cl)cc21	001	EDG-MED-ba1ac7b9-20	Z4914836780	H2963271	2021-03-08	Hadeer Zidane		Compounds_Made	10.1	3.48	2
CVD-0015608		Clc1ccc2c(c1)C(CC(=O)N1CCCC1Cn1ccnc1)(C(=O)Nc1cncc3ccccc13)CCO2	001	EDG-MED-ba1ac7b9-21	Z4914836781	H2980421	2021-03-22	Hadeer Zidane		Compounds_Made	0.62		1
CVD-0015609		NC(=O)C1Cc2[nH]cnc2CN1C(=O)CC1(C(=O)Nc2cncc3ccccc23)CCOc2ccc(Cl)cc21	001	EDG-MED-ba1ac7b9-22	Z4914836784	H3007776	2021-04-05	Hadeer Zidane		Compounds_Made	9.28		1
CVD-0015610		FC(F)CN1C[C@@H]2C[C@H]1CN2C(=O)CC1(C(=O)Nc2cncc3ccccc23)CCOc2ccc(Cl)cc21	001	EDG-MED-ba1ac7b9-23	Z4914836786	H2974441	2021-03-15	Hadeer Zidane		Compounds_Made	3.78		1
CVD-0015612		CC1CN(C(=O)CC2(C(=O)Nc3cncc4ccccc34)CCOc3ccc(Cl)cc32)CCN1CCO	001	EDG-MED-ba1ac7b9-25	Z4914836789	H3021841	2021-04-11	Hadeer Zidane		Compounds_Made	> 99.5		1
CVD-0015614		CC1CN(CCO)CCN1C(=O)CC1(C(=O)Nc2cncc3ccccc23)CCOc2ccc(Cl)cc21	001	EDG-MED-ba1ac7b9-27	Z4914836793	H3021845	2021-04-11	Hadeer Zidane		Compounds_Made	14.5		1
CVD-0015615		CN(CCO)C1CCN(C(=O)CC2(C(=O)Nc3cncc4ccccc34)CCOc3ccc(Cl)cc32)CC1	001	EDG-MED-ba1ac7b9-28			2021-04-11	Hadeer Zidane		Compounds_Made	37.6		1
CVD-0015661		O[C@]1(C(=O)Nc2cncc3ccccc23)CCOc2ccc(Cl)cc21	001	MAT-POS-9db1e783-1	Z4839375773	H2859872	2021-01-26	Hadeer Zidane		Compounds_Made	> 99.5		1
CVD-0015662		OCC1(C(=O)Nc2cncc3ccccc23)CCOc2ccc(Cl)cc21	001	MAT-POS-9db1e783-2	Z4881057181	H2858815	2021-01-26	Hadeer Zidane		Compounds_Made	1.09		1
CVD-0015663		COC(=O)/C=C/C(=O)N(C(=O)[C@H]1CCOc2ccc(Cl)cc21)c1cncc2ccccc12	001	MAT-POS-9db1e783-3	Z4895126884	H2839389	2021-01-26	Hadeer Zidane		Compounds_Made	4.36		1
CVD-0015664		Cn1c(=O)ccn(CC(=O)NC(C(=O)Nc2cncc3ccccc23)c2cccc(Cl)c2)c1=O	001	EDJ-MED-ee07cf00-1	Z4912983632	H2928337	2021-02-23	Hadeer Zidane		Compounds_Made	11.3		1
CVD-0015666		Cn1ncc2c1ncn(CC(=O)NC(C(=O)Nc1cncc3ccccc13)c1cccc(Cl)c1)c2=O	001	EDJ-MED-ee07cf00-3	Z4912983636	H2928344	2021-02-23	Hadeer Zidane		Compounds_Made	23.8		1
CVD-0015667		CC(NC(=O)C1CCC1)C(=O)NC(C(=O)Nc1cncc2ccccc12)c1cccc(Cl)c1	001	EDJ-MED-ee07cf00-4	Z4912983639	H2949015	2021-03-01	Hadeer Zidane		Compounds_Made	4.81		1
CVD-0015668		Clc1cccc(C(NC(=O)CNC(=O)c2ccc(C#N)cc2)C(=O)Nc2cncc3ccccc23)c1	001	EDJ-MED-ee07cf00-5	Z4912983644	H2949016	2021-03-01	Hadeer Zidane		Compounds_Made	18.7		1
CVD-0015669		Cn1cc(C2=NOC(C(=O)NC(C(=O)Nc3cncc4ccccc34)c3cccc(Cl)c3)C2)cn1	001	EDJ-MED-ee07cf00-6	Z4912983647	H2949018	2021-03-01	Hadeer Zidane		Compounds_Made	7.19		1
CVD-0015671		Clc1cccc(C(NC(=O)Cn2cc(C#N)c(=O)[nH]c2=O)C(=O)Nc2cncc3ccccc23)c1	001	EDJ-MED-ee07cf00-8	Z4912983650	H2928347	2021-02-23	Hadeer Zidane		Compounds_Made	21.2		1
CVD-0015672		Clc1cccc(C(NC(=O)Cn2nnc(-c3ccccc3)n2)C(=O)Nc2cncc3ccccc23)c1	001	EDJ-MED-ee07cf00-9	Z4912983652	H2928997	2021-02-23	Hadeer Zidane		Compounds_Made	18.3		1
CVD-0015673		FC(F)(F)c1ncn(CC(=O)NC(C(=O)Nc2cncc3ccccc23)c2cccc(Cl)c2)n1	001	EDJ-MED-ee07cf00-10	Z4912983654	H2949024	2021-03-01	Hadeer Zidane		Compounds_Made	13.6		1
CVD-0015675		NC(=O)c1ccc(OCC(=O)NC(C(=O)Nc2cncc3ccccc23)c2cccc(Cl)c2)cc1	001	EDJ-MED-ee07cf00-12	Z4912983657	H2949248	2021-03-01	Hadeer Zidane		Compounds_Made	3.03		1
CVD-0015677		Clc1cccc(C(NC(=O)Cn2nc3n(c(=O)c2=O)CCC3)C(=O)Nc2cncc3ccccc23)c1	001	EDJ-MED-ee07cf00-14	Z4912983661	H2949025	2021-03-01	Hadeer Zidane		Compounds_Made	2.76		1
CVD-0015678		Clc1cccc(C(NC(=O)Cc2ccc(-n3cnnn3)cc2)C(=O)Nc2cncc3ccccc23)c1	001	EDJ-MED-ee07cf00-15	Z4912983663	H2949026	2021-03-01	Hadeer Zidane		Compounds_Made	10.3		1
CVD-0015679		Clc1cccc(C(NC(=O)Cn2cc(Cl)c(=O)[nH]c2=O)C(=O)Nc2cncc3ccccc23)c1	001	EDJ-MED-ee07cf00-16	Z4912983668	H2946226	2021-03-01	Hadeer Zidane		Compounds_Made	9.33		1
CVD-0015680		Clc1cccc(C(NC(=O)Cn2ncn3nccc3c2=O)C(=O)Nc2cncc3ccccc23)c1	001	EDJ-MED-ee07cf00-17	Z4912983671	H2949012	2021-03-01	Hadeer Zidane		Compounds_Made	19.5		1
CVD-0015681		Clc1cccc(C(NC(=O)CN2CCN(C3CC3)C2=O)C(=O)Nc2cncc3ccccc23)c1	001	EDJ-MED-ee07cf00-18	Z4912983672	H2949028	2021-03-01	Hadeer Zidane		Compounds_Made	2.35		1
CVD-0015682		COCCCNCC1(C(=O)Nc2cncc3ccccc23)CCOc2ccc(Cl)cc21	001	EDJ-MED-8c98ee63-1	Z4913000229	H2917679	2021-02-23	Hadeer Zidane		Compounds_Made	11.4		1
CVD-0015683		Cn1ccc(CNCC2(C(=O)Nc3cncc4ccccc34)CCOc3ccc(Cl)cc32)n1	001	EDJ-MED-8c98ee63-2	Z4919384407	H2906549	2021-02-18	Hadeer Zidane		Compounds_Made	0.803		1
CVD-0015714		COCCCNC(=O)C(N(C(=O)c1cocn1)c1ccc(C(C)(C)C)cc1)c1cccnc1	001	ALP-POS-88a7a97e-3			2021-02-10	Haim Barr		Compounds_Made	8.79		1
CVD-0015715		CC(C)(C)c1ccc(N(C(C(=O)NCc2cccnc2)c2cccnc2)C(=O)c2cocn2)cc1	001	ALP-POS-88a7a97e-4			2021-02-10	Haim Barr		Compounds_Made	25.3		1
CVD-0015716		COC(=O)C(C)NC(=O)C(N(C(=O)c1cocn1)c1ccc(C(C)(C)C)cc1)c1cccnc1	001	ALP-POS-88a7a97e-5			2021-02-10	Haim Barr		Compounds_Made	7.18		1
CVD-0015717		COC(=O)[C@@H]1CC[C@H](NC(=O)C(N(C(=O)c2cocn2)c2ccc(C(C)(C)C)cc2)c2cccnc2)C1	001	ALP-POS-88a7a97e-6			2021-02-10	Haim Barr		Compounds_Made	2.38		1
CVD-0015719		CC(C)(C)c1ccc(N(C(C(=O)NCc2ccncc2)c2cccnc2)C(=O)c2cocn2)cc1	001	ALP-POS-88a7a97e-8			2021-02-10	Haim Barr		Compounds_Made	> 99.5		1
CVD-0015720		CC(C)(C)c1ccc(N(C(C(=O)NC2CCOCC2)c2cccnc2)C(=O)c2cocn2)cc1	001	ALP-POS-88a7a97e-9			2021-02-10	Haim Barr		Compounds_Made	3.9		1
CVD-0015721		CN(C)C(=O)CNC(=O)C(N(C(=O)c1cocn1)c1ccc(C(C)(C)C)cc1)c1cccnc1	001	ALP-POS-88a7a97e-10			2021-02-10	Haim Barr		Compounds_Made	29.2		1
CVD-0015724		CC(C)(C)OC(=O)NCCCNC(=O)C(N(C(=O)c1cocn1)c1ccc(C(C)(C)C)cc1)c1cccnc1	001	ALP-POS-88a7a97e-13			2021-02-10	Haim Barr		Compounds_Made	3.39		1
CVD-0015726		COC(=O)C1CC(NC(=O)C(N(C(=O)c2cocn2)c2ccc(C(C)(C)C)cc2)c2cccnc2)C1	001	ALP-POS-88a7a97e-15			2021-02-10	Haim Barr		Compounds_Made	3.99		1
CVD-0015727		CSCCNC(=O)C(N(C(=O)c1cocn1)c1ccc(C(C)(C)C)cc1)c1cccnc1	001	ALP-POS-88a7a97e-16			2021-02-10	Haim Barr		Compounds_Made	2.45		1
CVD-0015728		CCOC(=O)CCNC(=O)C(N(C(=O)c1cocn1)c1ccc(C(C)(C)C)cc1)c1cccnc1	001	ALP-POS-88a7a97e-17			2021-02-10	Haim Barr		Compounds_Made	2.8		1
CVD-0015730		CC(C)(C)OC(=O)NCCNC(=O)C(N(C(=O)c1cocn1)c1ccc(C(C)(C)C)cc1)c1cccnc1	001	ALP-POS-88a7a97e-19			2021-02-10	Haim Barr		Compounds_Made	6.26		1
CVD-0015731		CC(C)(C)c1ccc(N(C(C(=O)NCC(=O)Nc2cccc([N+]([O-])=O)c2)c2cccnc2)C(=O)c2cocn2)cc1	001	ALP-POS-88a7a97e-20			2021-02-10	Haim Barr		Compounds_Made	14.4		1
CVD-0015734		COC(=O)[C@@H]1C[C@@H](NC(=O)C(N(C(=O)c2cocn2)c2ccc(C(C)(C)C)cc2)c2cccnc2)CN1C(=O)OC(C)(C)C	001	ALP-POS-88a7a97e-23			2021-02-10	Haim Barr		Compounds_Made	6.82		1
CVD-0015735		COC(=O)[C@H]1C[C@H](NC(=O)C(N(C(=O)c2cocn2)c2ccc(C(C)(C)C)cc2)c2cccnc2)CN1C(=O)OC(C)(C)C	001	ALP-POS-88a7a97e-24			2021-02-10	Haim Barr		Compounds_Made	0.837		1
CVD-0015736		CC(C)(C)OC(=O)N1CCC(NC(=O)C(N(C(=O)c2cocn2)c2ccc(C(C)(C)C)cc2)c2cccnc2)C1	001	ALP-POS-88a7a97e-25			2021-02-10	Haim Barr		Compounds_Made	3.65		1
CVD-0015737		CC(C)(C)c1ccc(N(C(C(=O)NCC2CCOC2)c2cccnc2)C(=O)c2cocn2)cc1	001	ALP-POS-88a7a97e-26			2021-02-10	Haim Barr		Compounds_Made	5.42		1
CVD-0015738		CC(C)(C)c1ccc(N(C(C(=O)NCC2CCCO2)c2cccnc2)C(=O)c2cocn2)cc1	001	ALP-POS-88a7a97e-27			2021-02-10	Haim Barr		Compounds_Made	5.15		1
CVD-0015740		COC(CNC(=O)C(N(C(=O)c1cocn1)c1ccc(C(C)(C)C)cc1)c1cccnc1)OC	001	ALP-POS-88a7a97e-29			2021-02-10	Haim Barr		Compounds_Made	7.91		1
CVD-0015741		CC(C)(C)c1ccc(N(C(C(=O)NC2CCOC2)c2cccnc2)C(=O)c2cocn2)cc1	001	ALP-POS-88a7a97e-30			2021-02-10	Haim Barr		Compounds_Made	2.77		1
CVD-0015742		COCCNC(=O)C(N(C(=O)c1cocn1)c1ccc(C(C)(C)C)cc1)c1cccnc1	001	ALP-POS-88a7a97e-31			2021-02-10	Haim Barr		Compounds_Made	8.46		1
CVD-0015743		CCOC(=O)CNC(=O)C(N(C(=O)c1cocn1)c1ccc(C(C)(C)C)cc1)c1cccnc1	001	ALP-POS-88a7a97e-32			2021-02-10	Haim Barr		Compounds_Made	9.53		1
CVD-0015744		COC(=O)CNC(=O)C(N(C(=O)c1cocn1)c1ccc(C(C)(C)C)cc1)c1cccnc1	001	ALP-POS-88a7a97e-33			2021-02-10	Haim Barr		Compounds_Made	10.8		1
CVD-0015745		CC(C)(C)c1ccc(N(C(C(=O)NC2COC2)c2cccnc2)C(=O)c2cocn2)cc1	001	ALP-POS-88a7a97e-34			2021-02-10	Haim Barr		Compounds_Made	4.07		1
CVD-0015747		COC(=O)C1(NC(=O)C(N(C(=O)c2cocn2)c2ccc(C(C)(C)C)cc2)c2cccnc2)CCCC1	001	ALP-POS-88a7a97e-36			2021-02-10	Haim Barr		Compounds_Made	5.26		1
CVD-0015748		COC(=O)[C@H]1C[C@@H](NC(=O)C(N(C(=O)c2cocn2)c2ccc(C(C)(C)C)cc2)c2cccnc2)CN1C(=O)OC(C)(C)C	001	ALP-POS-88a7a97e-37			2021-02-10	Haim Barr		Compounds_Made	5.32		1
CVD-0015749		CC(C)(C)OC(=O)CNC(=O)C(N(C(=O)c1cocn1)c1ccc(C(C)(C)C)cc1)c1cccnc1	001	ALP-POS-88a7a97e-38			2021-02-10	Haim Barr		Compounds_Made	8.18		1
CVD-0015750		CC(C)(C)c1ccc(N(C(C(=O)NC2CC(F)(F)C2)c2cccnc2)C(=O)c2cocn2)cc1	001	ALP-POS-88a7a97e-39			2021-02-10	Haim Barr		Compounds_Made	2.35		1
CVD-0015751		COC(=O)[C@@H]1C[C@H](NC(=O)C(N(C(=O)c2cocn2)c2ccc(C(C)(C)C)cc2)c2cccnc2)CN1C(=O)OC(C)(C)C	001	ALP-POS-88a7a97e-40			2021-02-10	Haim Barr		Compounds_Made	2.66		1
CVD-0015752		COc1ccc(NC(=O)C(N(C(=O)c2cocn2)c2ccc(C(C)(C)C)cc2)c2cccnc2)cn1	001	ALP-POS-88a7a97e-41			2021-02-10	Haim Barr		Compounds_Made	5.37		1
CVD-0015753		Cc1ccc(S(=O)(=O)CNC(=O)C(N(C(=O)c2cocn2)c2ccc(C(C)(C)C)cc2)c2cccnc2)cc1	001	ALP-POS-88a7a97e-42			2021-02-10	Haim Barr		Compounds_Made	62.9		1
CVD-0015754		CC(C)(C)OC(=O)N1CC(NC(=O)C(N(C(=O)c2cocn2)c2ccc(C(C)(C)C)cc2)c2cccnc2)C1	001	ALP-POS-88a7a97e-43			2021-02-10	Haim Barr		Compounds_Made	6.91		1
CVD-0015755		CC(C)(C)c1ccc(N(C(C(=O)NCC(=O)OCc2ccccc2)c2cccnc2)C(=O)c2cocn2)cc1	001	ALP-POS-88a7a97e-44			2021-02-10	Haim Barr		Compounds_Made	9.92		1
CVD-0015757		CSCCCNC(=O)C(N(C(=O)c1cocn1)c1ccc(C(C)(C)C)cc1)c1cccnc1	001	ALP-POS-88a7a97e-46			2021-02-10	Haim Barr		Compounds_Made	3.85		1
CVD-0015758		CC(C)(C)c1ccc(N(C(C(=O)NCCN2CCOCC2)c2cccnc2)C(=O)c2cocn2)cc1	001	ALP-POS-88a7a97e-47			2021-02-10	Haim Barr		Compounds_Made	82.5		1
CVD-0015759		CCOC(=O)CCCNC(=O)C(N(C(=O)c1cocn1)c1ccc(C(C)(C)C)cc1)c1cccnc1	001	ALP-POS-88a7a97e-48			2021-02-10	Haim Barr		Compounds_Made	6.24		1
CVD-0015760		CCOC(=O)c1ncoc1CNC(=O)C(N(C(=O)c1cocn1)c1ccc(C(C)(C)C)cc1)c1cccnc1	001	ALP-POS-88a7a97e-49			2021-02-10	Haim Barr		Compounds_Made	5.88		1
CVD-0015765		OCCN1CCCC2C1CCN2C(=O)CC1(C(=O)Nc2cncc3ccccc23)CCOc2ccc(Cl)cc21	001	ALP-UNI-8e43a71e-2	Z4914834995	H3007792	2021-04-05	Hadeer Zidane		Compounds_Made	4.66		1
CVD-0015767		Clc1ccc2c(c1)C(CC(=O)N1CCN(CCC#N)CC1)(C(=O)Nc1cncc3ccccc13)CCO2	001	ALP-UNI-8e43a71e-7	Z4914835001	H2976141	2021-03-15	Hadeer Zidane		Compounds_Made	21.3		1
CVD-0015768		OCCCN1CCN(C(=O)CC2(C(=O)Nc3cncc4ccccc34)CCOc3ccc(Cl)cc32)CC1	001	ALP-UNI-8e43a71e-8	Z4914835005	H2936583	2021-02-23	Hadeer Zidane		Compounds_Made	9.98		1
CVD-0015769		OCC(F)(F)CN1CCN(C(=O)CC2(C(=O)Nc3cncc4ccccc34)CCOc3ccc(Cl)cc32)CC1	001	ALP-UNI-8e43a71e-10	Z4914835008	H2927995	2021-02-23	Hadeer Zidane		Compounds_Made	7.28		1
CVD-0015775		NS(=O)(=O)c1ccc(CNC(=O)CC2(C(=O)Nc3cncc4ccccc34)CCOc3ccc(Cl)cc32)cc1	001	ALP-UNI-8e43a71e-16	Z4914835022	H3021848	2021-04-11	Hadeer Zidane		Compounds_Made	3.72		1
CVD-0015847		Clc1cc(C#N)c2c(c1)C(C(=O)Nc1cncc3ccccc13)CCN2	001	ALP-POS-fe871b40-2	Z4917828875	H3000265	2021-03-22	Hadeer Zidane		Compounds_Made	0.242		1
CVD-0015853		COC1(C(=O)Nc2cncc3ccccc23)CCOc2cc(F)c(Cl)cc21	001	ALP-POS-fe871b40-11	Z4917828873	H2950009	2021-03-08	Hadeer Zidane		Compounds_Made	0.415	0.177	3
CVD-0015859		COCC1(C(=O)Nc2cncc3ccccc23)CCOc2cc(Cl)c(Cl)cc21	001	EDJ-MED-37aac4bd-2	Z4917828870	H2935788	2021-02-23	Hadeer Zidane		Compounds_Made	4.04		1
CVD-0015861		COC1(C(=O)Nc2cncc3ccccc23)CCOc2c(F)cc(F)cc21	001	EDJ-MED-37aac4bd-4	Z4917828869	H2944398	2021-03-01	Hadeer Zidane		Compounds_Made	0.373	0.21	2
CVD-0015869		Clc1ccc2c(c1)C(CNC(=O)Cn1ccnc1)(C(=O)Nc1cncc3ccccc13)CCO2	001	EDG-MED-70ae9412-1	Z4878379147	H2882987	2021-02-02	Hadeer Zidane		Compounds_Made	2.88		1
CVD-0015870		CN(C)CC(=O)NCC1(C(=O)Nc2cncc3ccccc23)CCOc2ccc(Cl)cc21	001	EDG-MED-70ae9412-2	Z4878372329	H2882985	2021-02-02	Hadeer Zidane		Compounds_Made	5		1
CVD-0015874		Clc1ccc2c(c1)C(C(=O)Nc1cncc3ccccc13)NCC2	001	MAT-POS-fb82b63d-1	Z4925948213	H2990724	2021-03-22	Hadeer Zidane		Compounds_Made	1.13		1
CVD-0015876		CN1CCc2ccc(Cl)cc2C1C(=O)Nc1cncc2ccccc12	001	MAT-POS-fb82b63d-3	Z4925948214	H2994002	2021-03-22	Hadeer Zidane		Compounds_Made	3		1
CVD-0015878		ClC1=CC(Br)=CC(CC(=O)NC2=C3C=CC=CC3=CN=C2)=C1	001	PCM-0222157			2021-01-26	Hadeer Zidane		Compounds_Virtual	> 9.95		1
CVD-0015879		ClC1=CC(NC2=CC=CC=C2)=CC(CC(=O)NC2=C3C=CC=CC3=CN=C2)=C1	001	PCM-0222156			2021-01-26	Hadeer Zidane		Compounds_Virtual	> 9.95		1
CVD-0015880		OC1=CC(CC(=O)NC2=C3C=CC=CC3=CN=C2)=CC(Cl)=C1	001	PCM-0222155			2021-01-26	Hadeer Zidane		Compounds_Virtual	9.89		1
CVD-0015881		ClC1=CC(N2CCCCC2)=CC(CC(=O)NC2=C3C=CC=CC3=CN=C2)=C1	001	PCM-0222154			2021-01-26	Hadeer Zidane		Compounds_Virtual	> 9.95		1
CVD-0015882		OB(O)C1=CC(CC(=O)NC2=C3C=CC=CC3=CN=C2)=CC(Cl)=C1	001	PCM-0222153			2021-01-26	Hadeer Zidane		Compounds_Virtual	4.74		1
CVD-0015883		[O-][N+](=O)C1=CC=C(NC2=CC(CC(=O)NC3=CN=CC4=CC=CC=C34)=CC(Cl)=C2)C2=CC=CC=C12	001	PCM-0222152			2021-01-26	Hadeer Zidane		Compounds_Virtual	2.14		1
CVD-0015884		ClC1=CC(CC(=O)NC2=CN=CC3=CC=CC=C23)=CC(NC2=CC=C(Br)C3=CC=CC=C23)=C1	001	PCM-0222151			2021-01-26	Hadeer Zidane		Compounds_Virtual	1.98		1
CVD-0015885		FC1=CC(Br)=C(NC2=CC(Cl)=CC(CC(=O)NC3=CN=CC4=CC=CC=C34)=C2)N=C1	001	PCM-0222150			2021-01-26	Hadeer Zidane		Compounds_Virtual	1.84		1
CVD-0015886		ClC1=CC(CC(=O)NC2=CN=CC3=CC=CC=C23)=CC(NC2=C(Cl)C=CC(C#N)=C2)=C1	001	PCM-0222149			2021-01-26	Hadeer Zidane		Compounds_Virtual	1.99		1
CVD-0015887		COC1=C(Br)C=CC(NC2=CC(Cl)=CC(CC(=O)NC3=CN=CC4=CC=CC=C34)=C2)=C1	001	PCM-0222148			2021-01-26	Hadeer Zidane		Compounds_Virtual	1.89		1
CVD-0015888		FC1=C(I)C=CC(NC2=CC(Cl)=CC(CC(=O)NC3=CN=CC4=CC=CC=C34)=C2)=C1	001	PCM-0222146			2021-01-26	Hadeer Zidane		Compounds_Virtual	2.04		1
CVD-0015889		ClC1=CC(CC(=O)NC2=CN=CC3=CC=CC=C23)=CC(NC2=C(I)C=NC=C2)=C1	001	PCM-0222145			2021-01-26	Hadeer Zidane		Compounds_Virtual	1.68		1
CVD-0015890		FC(F)(F)C1=CC(Br)=CC(NC2=CC(Cl)=CC(CC(=O)NC3=CN=CC4=CC=CC=C34)=C2)=C1	001	PCM-0222144			2021-01-26	Hadeer Zidane		Compounds_Virtual	1.87		1
CVD-0015891		CC1=C(Br)C=CC(NC2=CC(Cl)=CC(CC(=O)NC3=CN=CC4=CC=CC=C34)=C2)=N1	001	PCM-0222143			2021-01-26	Hadeer Zidane		Compounds_Virtual	2.07		1
CVD-0015892		ClC1=CC(CC(=O)NC2=CN=CC3=CC=CC=C23)=CC(NC2=CN=C(Br)C=N2)=C1	001	PCM-0222142			2021-01-26	Hadeer Zidane		Compounds_Virtual	2.07		1
CVD-0015893		FC1=CC=CC(CN2CCN(C3=CC(CC(=O)NC4=CN=CC5=CC=CC=C45)=CC(Cl)=C3)CC2)=C1	001	PCM-0222141			2021-01-26	Hadeer Zidane		Compounds_Virtual	3.28		1
CVD-0015894		FC1=C(Cl)C(CNC2=CC(Cl)=CC(CC(=O)NC3=CN=CC4=CC=CC=C34)=C2)=CC=C1	001	PCM-0222140			2021-01-26	Hadeer Zidane		Compounds_Virtual	2.22		1
CVD-0015895		FC1=CC(I)=C(NC2=CC(Cl)=CC(CC(=O)NC3=CN=CC4=CC=CC=C34)=C2)C=C1	001	PCM-0222139			2021-01-26	Hadeer Zidane		Compounds_Virtual	1.76		1
CVD-0015896		FC1=C(NC2=CC(Cl)=CC(CC(=O)NC3=CN=CC4=CC=CC=C34)=C2)C=CC(I)=C1	001	PCM-0222138			2021-01-26	Hadeer Zidane		Compounds_Virtual	2.24		1
CVD-0015897		FC1=C(Br)C=C(NC2=CC(Cl)=CC(CC(=O)NC3=CN=CC4=CC=CC=C34)=C2)C=C1	001	PCM-0222137			2021-01-26	Hadeer Zidane		Compounds_Virtual	1.97		1
CVD-0015898		COC1=CC(NC2=CC(CC(=O)NC3=CN=CC4=CC=CC=C34)=CC(Cl)=C2)=NC(OC)=N1	001	PCM-0222136			2021-01-26	Hadeer Zidane		Compounds_Virtual	2.21		1
CVD-0015899		CC1=C(NC2=CC(Cl)=CC(CC(=O)NC3=CN=CC4=CC=CC=C34)=C2)C=CC(Br)=N1	001	PCM-0222135			2021-01-26	Hadeer Zidane		Compounds_Virtual	2.82		1
CVD-0015900		CC1=CC(NC2=CC(CC(=O)NC3=CN=CC4=CC=CC=C34)=CC(Cl)=C2)=C([N+]([O-])=O)C=C1	001	PCM-0222134			2021-01-26	Hadeer Zidane		Compounds_Virtual	2.26		1
CVD-0015901		ClC1=CC(CC(=O)NC2=CN=CC3=CC=CC=C23)=CC(NC2=CC=C3C=C(Br)C=CC3=C2)=C1	001	PCM-0222133			2021-01-26	Hadeer Zidane		Compounds_Virtual	2.1		1
CVD-0015902		ClC1=CC(CC(=O)NC2=CN=CC3=CC=CC=C23)=CC(NC2=NC(Cl)=NC(Cl)=C2)=C1	001	PCM-0222132			2021-01-26	Hadeer Zidane		Compounds_Virtual	1.83		1
CVD-0015903		FC1=CC(Br)=CC(F)=C1NC1=CC(Cl)=CC(CC(=O)NC2=CN=CC3=CC=CC=C23)=C1	001	PCM-0222131			2021-01-26	Hadeer Zidane		Compounds_Virtual	1.54		1
CVD-0015904		[O-][N+](=O)C1=CN=CC(Br)=C1NC1=CC(Cl)=CC(CC(=O)NC2=CN=CC3=CC=CC=C23)=C1	001	PCM-0222130			2021-01-26	Hadeer Zidane		Compounds_Virtual	1.83		1
CVD-0015905		FC(F)(F)C1=NN=C2CN(C3=CC(CC(=O)NC4=CN=CC5=CC=CC=C45)=CC(Cl)=C3)CCN12	001	PCM-0222129			2021-01-26	Hadeer Zidane		Compounds_Virtual	2.01		1
CVD-0015906		ClC1=CC(CC(=O)NC2=CN=CC3=CC=CC=C23)=CC(NC2=C(Br)C=NC=C2)=C1	001	PCM-0222128			2021-01-26	Hadeer Zidane		Compounds_Virtual	2.18		1
CVD-0015907		CS(=O)(=O)C1=CC(NC2=CC(CC(=O)NC3=CN=CC4=CC=CC=C34)=CC(Cl)=C2)=C(O)C=C1	001	PCM-0222127			2021-01-26	Hadeer Zidane		Compounds_Virtual	7.61		1
CVD-0015908		FC(F)(F)C1=C(Br)C=NC(NC2=CC(Cl)=CC(CC(=O)NC3=CN=CC4=CC=CC=C34)=C2)=N1	001	PCM-0222126			2021-01-26	Hadeer Zidane		Compounds_Virtual	1.84		1
CVD-0015909		COC1=CC=C(C2=NN(C3=CC(CC(=O)NC4=CN=CC5=CC=CC=C45)=CC(Cl)=C3)C(N)=C2)C=C1	001	PCM-0222125			2021-01-26	Hadeer Zidane		Compounds_Virtual	2.71		1
CVD-0015910		COC1=C(Cl)C=C(Cl)C(NC2=CC(Cl)=CC(CC(=O)NC3=CN=CC4=CC=CC=C34)=C2)=C1	001	PCM-0222124			2021-01-26	Hadeer Zidane		Compounds_Virtual	6.8		1
CVD-0015911		ClC1=CC(CC(=O)NC2=CN=CC3=CC=CC=C23)=CC(NC2=NC=C(I)C=C2)=C1	001	PCM-0222123			2021-01-26	Hadeer Zidane		Compounds_Virtual	2.21		1
CVD-0015912		CCOC1=C(CNC2=CC(CC(=O)NC3=CN=CC4=CC=CC=C34)=CC(Cl)=C2)C=CC=C1	001	PCM-0222120			2021-01-26	Hadeer Zidane		Compounds_Virtual	2.07		1
CVD-0015913		FC1=CC=C(NC2=CC(Cl)=CC(CC(=O)NC3=CN=CC4=CC=CC=C34)=C2)C(Br)=C1F	001	PCM-0222119			2021-01-26	Hadeer Zidane		Compounds_Virtual	1.94		1
CVD-0015914		FC1=C(Cl)C(Cl)=CC=C1NC1=CC(Cl)=CC(CC(=O)NC2=CN=CC3=CC=CC=C23)=C1	001	PCM-0222118			2021-01-26	Hadeer Zidane		Compounds_Virtual	2.26		1
CVD-0015915		FC1=CC(C(F)(F)F)=C(NC2=CC(CC(=O)NC3=CN=CC4=CC=CC=C34)=CC(Cl)=C2)C=C1	001	PCM-0222117			2021-01-26	Hadeer Zidane		Compounds_Virtual	1.56		1
CVD-0015916		CC1=CC=C2C=CC=C(NC3=CC(CC(=O)NC4=CN=CC5=CC=CC=C45)=CC(Cl)=C3)C2=N1	001	PCM-0222116			2021-01-26	Hadeer Zidane		Compounds_Virtual	4.93		1
CVD-0015917		CC1=C(Br)C=CC=C1NC1=CC(Cl)=CC(CC(=O)NC2=CN=CC3=CC=CC=C23)=C1	001	PCM-0222115			2021-01-26	Hadeer Zidane		Compounds_Virtual	2.13		1
CVD-0015918		COC1=C(OC)C=C2C(NC3=CC(Cl)=CC(CC(=O)NC4=CN=CC5=CC=CC=C45)=C3)=NC(Cl)=NC2=C1	001	PCM-0222114			2021-01-26	Hadeer Zidane		Compounds_Virtual	2.36		1
CVD-0015919		CC1=CC2=C(C=C1)N(C1=CC(CC(=O)NC3=CN=CC4=CC=CC=C34)=CC(Cl)=C1)C=C2CCN	001	PCM-0222113			2021-01-26	Hadeer Zidane		Compounds_Virtual	1.63		1
CVD-0015920		CC1=NC=C(CO)C(CNC2=CC(CC(=O)NC3=CN=CC4=CC=CC=C34)=CC(Cl)=C2)=C1O	001	PCM-0222112			2021-01-26	Hadeer Zidane		Compounds_Virtual	9.11		1
CVD-0015921		ClC1=CC(NCC2=CC=C(C3=CC=CC=C3)C=C2)=CC(CC(=O)NC2=CN=CC3=CC=CC=C23)=C1	001	PCM-0222111			2021-01-26	Hadeer Zidane		Compounds_Virtual	1.53		1
CVD-0015922		FC1=C(Cl)C=C(CNC2=CC(Cl)=CC(CC(=O)NC3=CN=CC4=CC=CC=C34)=C2)C=C1	001	PCM-0222109			2021-01-26	Hadeer Zidane		Compounds_Virtual	2.49		1
CVD-0015923		CCCOC1=CC=C(NC2=CC(CC(=O)NC3=CN=CC4=CC=CC=C34)=CC(Cl)=C2)C=C1	001	PCM-0222108			2021-01-26	Hadeer Zidane		Compounds_Virtual	2.92		1
CVD-0015924		COC1=NC=C(Br)C=C1NC1=CC(Cl)=CC(CC(=O)NC2=CN=CC3=CC=CC=C23)=C1	001	PCM-0222107			2021-01-26	Hadeer Zidane		Compounds_Virtual	0.681		1
CVD-0015925		FC(F)(F)C1=CC=CC(NC2=CC(CC(=O)NC3=CN=CC4=CC=CC=C34)=CC(Cl)=C2)=N1	001	PCM-0222106			2021-01-26	Hadeer Zidane		Compounds_Virtual	2.13		1
CVD-0015926		CCS(=O)(=O)N1CCN(C2=CC(CC(=O)NC3=CN=CC4=CC=CC=C34)=CC(Cl)=C2)CC1	001	PCM-0222105			2021-01-26	Hadeer Zidane		Compounds_Virtual	1.51	0.228	2
CVD-0015927		ClC1=CC(CC(=O)NC2=CN=CC3=CC=CC=C23)=CC(NCC2=CC=CC(Br)=C2)=C1	001	PCM-0222104			2021-01-26	Hadeer Zidane		Compounds_Virtual	1.48		1
CVD-0015928		ClC1=CC(NCC2=CC=C(OC3=CC=CC=C3)C=C2)=CC(CC(=O)NC2=CN=CC3=CC=CC=C23)=C1	001	PCM-0222103			2021-01-26	Hadeer Zidane		Compounds_Virtual	5.82		1
CVD-0015929		ClC1=CC(CC(=O)NC2=CN=CC3=CC=CC=C23)=CC(NC2=CC(Cl)=C(OCC3=NC=CC=C3)C=C2)=C1	001	PCM-0222102			2021-01-26	Hadeer Zidane		Compounds_Virtual	2.09		1
CVD-0015930		CC1=CN(C2=CC(C(F)(F)F)=CC(NC3=CC(CC(=O)NC4=CN=CC5=CC=CC=C45)=CC(Cl)=C3)=C2)C=N1	001	PCM-0222100			2021-01-26	Hadeer Zidane		Compounds_Virtual	2.53		1
CVD-0015931		COC1=CC(NC2=CC(Cl)=CC(CC(=O)NC3=CN=CC4=CC=CC=C34)=C2)=C(Cl)C=C1	001	PCM-0222099			2021-01-26	Hadeer Zidane		Compounds_Virtual	1.7		1
CVD-0015932		[O-][N+](=O)C1=CC=CC(Cl)=C1NC1=CC(Cl)=CC(CC(=O)NC2=CN=CC3=CC=CC=C23)=C1	001	PCM-0222098			2021-01-26	Hadeer Zidane		Compounds_Virtual	2.37		1
CVD-0015933		FC(F)(F)C1=C(CCNC2=CC(CC(=O)NC3=CN=CC4=CC=CC=C34)=CC(Cl)=C2)C=CC=C1	001	PCM-0222096			2021-01-26	Hadeer Zidane		Compounds_Virtual	2.97		1
CVD-0015934		ClC1=CC(CC(=O)NC2=CN=CC3=CC=CC=C23)=CC(NC2=CN=C(Br)C=C2)=C1	001	PCM-0222095			2021-01-26	Hadeer Zidane		Compounds_Virtual	1.94		1
CVD-0015935		COC1=C(Cl)C=CC=C1NC1=CC(Cl)=CC(CC(=O)NC2=CN=CC3=CC=CC=C23)=C1	001	PCM-0222094			2021-01-26	Hadeer Zidane		Compounds_Virtual	1.68		1
CVD-0015936		[O-][N+](=O)C1=C(Br)C=CC(NC2=CC(Cl)=CC(CC(=O)NC3=CN=CC4=CC=CC=C34)=C2)=C1	001	PCM-0222093			2021-01-26	Hadeer Zidane		Compounds_Virtual	2.06		1
CVD-0015937		ClC1=CC(NC2=CC(N3CCOCC3)=CC=C2)=CC(CC(=O)NC2=CN=CC3=CC=CC=C23)=C1	001	PCM-0222092			2021-01-26	Hadeer Zidane		Compounds_Virtual	2.44		1
CVD-0015938		[O-][N+](=O)C1=CC=C(CNC2=CC(CC(=O)NC3=CN=CC4=CC=CC=C34)=CC(Cl)=C2)C=C1	001	PCM-0222091			2021-01-26	Hadeer Zidane		Compounds_Virtual	1.82		1
CVD-0015939		FC1=CC(CNC2=CC(Cl)=CC(CC(=O)NC3=CN=CC4=CC=CC=C34)=C2)=C(Br)C=C1	001	PCM-0222090			2021-01-26	Hadeer Zidane		Compounds_Virtual	1.88		1
CVD-0015940		CN(CC1=CC=CC2=CC=CC=C12)C1=CC(CC(=O)NC2=CN=CC3=CC=CC=C23)=CC(Cl)=C1	001	PCM-0222088			2021-01-26	Hadeer Zidane		Compounds_Virtual	5.26	4.99	2
CVD-0015941		FC1=C(NC2=CC(Cl)=CC(CC(=O)NC3=CN=CC4=CC=CC=C34)=C2)C=C(Br)C=C1	001	PCM-0222087			2021-01-26	Hadeer Zidane		Compounds_Virtual	1.9		1
CVD-0015942		OC1=CC([N+]([O-])=O)=C(NC2=CC(CC(=O)NC3=CN=CC4=CC=CC=C34)=CC(Cl)=C2)C=C1	001	PCM-0222086			2021-01-26	Hadeer Zidane		Compounds_Virtual	5.33		1
CVD-0015943		ClC1=CC(CC(=O)NC2=CN=CC3=CC=CC=C23)=CC(NC2=CC=CC(Br)=N2)=C1	001	PCM-0222085			2021-01-26	Hadeer Zidane		Compounds_Virtual	1.92		1
CVD-0015944		ClC1=CC(NC2=CC3=C(SC=N3)C=C2)=CC(CC(=O)NC2=CN=CC3=CC=CC=C23)=C1	001	PCM-0222084			2021-01-26	Hadeer Zidane		Compounds_Virtual	2.22		1
CVD-0015945		COC1=CC=CC(CCNC2=CC(CC(=O)NC3=CN=CC4=CC=CC=C34)=CC(Cl)=C2)=C1	001	PCM-0222083			2021-01-26	Hadeer Zidane		Compounds_Virtual	3.16		1
CVD-0015946		[O-][N+](=O)C1=CC=CC(N2CCN(C3=CC(CC(=O)NC4=CN=CC5=CC=CC=C45)=CC(Cl)=C3)CC2)=C1	001	PCM-0222082			2021-01-26	Hadeer Zidane		Compounds_Virtual	2.87		1
CVD-0015947		COC1=C(NC2=CC(Cl)=CC(CC(=O)NC3=CN=CC4=CC=CC=C34)=C2)N=CC(Br)=N1	001	PCM-0222081			2021-01-26	Hadeer Zidane		Compounds_Virtual	2.05		1
CVD-0015948		FC(F)(F)SC1=CC=C(NC2=CC(CC(=O)NC3=CN=CC4=CC=CC=C34)=CC(Cl)=C2)C=C1	001	PCM-0222080			2021-01-26	Hadeer Zidane		Compounds_Virtual	1.84		1
CVD-0015949		OC1=C(NC2=CC(Cl)=CC(CC(=O)NC3=CN=CC4=CC=CC=C34)=C2)C=CC(Br)=C1	001	PCM-0222079			2021-01-26	Hadeer Zidane		Compounds_Virtual	3.89		1
CVD-0015950		CN(C1CCN(C(=O)OC(C)(C)C)CC1)C1=CC(CC(=O)NC2=CN=CC3=CC=CC=C23)=CC(Cl)=C1	001	PCM-0222078			2021-01-26	Hadeer Zidane		Compounds_Virtual	2.5		1
CVD-0015951		FC1=CC=C(NC2=CC(Cl)=CC(CC(=O)NC3=CN=CC4=CC=CC=C34)=C2)C(Br)=N1	001	PCM-0222077			2021-01-26	Hadeer Zidane		Compounds_Virtual	1.86		1
CVD-0015952		ClC1=CC(CC(=O)NC2=CN=CC3=CC=CC=C23)=CC(N2CCN(C3=NC=C(Br)C=C3)CC2)=C1	001	PCM-0222076			2021-01-26	Hadeer Zidane		Compounds_Virtual	3.17		1
CVD-0015953		FC1=NC(F)=C(Cl)C(NC2=CC(Cl)=CC(CC(=O)NC3=CN=CC4=CC=CC=C34)=C2)=C1Cl	001	PCM-0222075			2021-01-26	Hadeer Zidane		Compounds_Virtual	2.16		1
CVD-0015954		CN1CCN(C2CCN(C3=CC(CC(=O)NC4=CN=CC5=CC=CC=C45)=CC(Cl)=C3)CC2)CC1	001	PCM-0222074			2021-01-26	Hadeer Zidane		Compounds_Virtual	4.56		1
CVD-0015955		CN(CC1=CC([N+]([O-])=O)=CC=C1)C1=CC(CC(=O)NC2=CN=CC3=CC=CC=C23)=CC(Cl)=C1	001	PCM-0222073			2021-01-26	Hadeer Zidane		Compounds_Virtual	1.53		1
CVD-0015956		COC1=C(O)C=CC(CNC2=CC(CC(=O)NC3=CN=CC4=CC=CC=C34)=CC(Cl)=C2)=C1	001	PCM-0222072			2021-01-26	Hadeer Zidane		Compounds_Virtual	1.88		1
CVD-0015957		FC1=CC(Br)=C(NC2=CC(Cl)=CC(CC(=O)NC3=CN=CC4=CC=CC=C34)=C2)C=C1	001	PCM-0222071			2021-01-26	Hadeer Zidane		Compounds_Virtual	2.04		1
CVD-0015958		ClC1=CC(CC(=O)NC2=CN=CC3=CC=CC=C23)=CC(NC2=CC=C(OC3=C(Cl)C=CC=C3)C=C2)=C1	001	PCM-0222070			2021-01-26	Hadeer Zidane		Compounds_Virtual	2.49		1
CVD-0015959		ClC1=CC(CC(=O)NC2=CN=CC3=CC=CC=C23)=CC(NCC2=C(Br)C=CC=C2)=C1	001	PCM-0222069			2021-01-26	Hadeer Zidane		Compounds_Virtual	3.5		1
CVD-0015960		COC1=CC(OC)=CC(CNC2=CC(CC(=O)NC3=CN=CC4=CC=CC=C34)=CC(Cl)=C2)=C1	001	PCM-0222068			2021-01-26	Hadeer Zidane		Compounds_Virtual	2.87		1
CVD-0015961		COC1=CC=CC(CNC2=CC(CC(=O)NC3=CN=CC4=CC=CC=C34)=CC(Cl)=C2)=C1OC	001	PCM-0222067			2021-01-26	Hadeer Zidane		Compounds_Virtual	2.48		1
CVD-0015962		ClC1=CC(CC(=O)NC2=CN=CC3=CC=CC=C23)=CC(NCC2=CC=C(Br)C=C2)=C1	001	PCM-0222066			2021-01-26	Hadeer Zidane		Compounds_Virtual	> 50.5	69.3	2
CVD-0015963		CC1=CC(C)=C(CN)C(=O)N1C1=CC(CC(=O)NC2=CN=CC3=CC=CC=C23)=CC(Cl)=C1	001	PCM-0222065			2021-01-26	Hadeer Zidane		Compounds_Virtual	2.41		1
CVD-0015964		FC(F)(F)C1=CC=C(CN2CCN(C3=CC(CC(=O)NC4=CN=CC5=CC=CC=C45)=CC(Cl)=C3)CC2)C=C1	001	PCM-0222064			2021-01-26	Hadeer Zidane		Compounds_Virtual	4.28		1
CVD-0015965		FC(F)(F)C1=CC=C(CCNC2=CC(CC(=O)NC3=CN=CC4=CC=CC=C34)=CC(Cl)=C2)C=C1	001	PCM-0222063			2021-01-26	Hadeer Zidane		Compounds_Virtual	5.57		1
CVD-0015966		COC1=CC(OC)=C(CNC2=CC(CC(=O)NC3=CN=CC4=CC=CC=C34)=CC(Cl)=C2)C=C1	001	PCM-0222062			2021-01-26	Hadeer Zidane		Compounds_Virtual	3.37		1
CVD-0015967		ClC1=CC(N2CCN(C3=NC=CC=N3)CC2)=CC(CC(=O)NC2=CN=CC3=CC=CC=C23)=C1	001	PCM-0222061			2021-01-26	Hadeer Zidane		Compounds_Virtual	2.52		1
CVD-0015968		ClC1=CC(NC2=CC3=C(OCCO3)C=C2)=CC(CC(=O)NC2=CN=CC3=CC=CC=C23)=C1	001	PCM-0222060			2021-01-26	Hadeer Zidane		Compounds_Virtual	2.12		1
CVD-0015969		ClC1=CC(N2CCC(OC3=CC=CC=C3)CC2)=CC(CC(=O)NC2=CN=CC3=CC=CC=C23)=C1	001	PCM-0222059			2021-01-26	Hadeer Zidane		Compounds_Virtual	1.73		1
CVD-0015970		COC1=C(N2CCN(C3=CC(CC(=O)NC4=CN=CC5=CC=CC=C45)=CC(Cl)=C3)CC2)C=CC=C1	001	PCM-0222058			2021-01-26	Hadeer Zidane		Compounds_Virtual	2.98		1
CVD-0015971		CCOC1=CC=C(CNC2=CC(CC(=O)NC3=CN=CC4=CC=CC=C34)=CC(Cl)=C2)C=C1	001	PCM-0222057			2021-01-26	Hadeer Zidane		Compounds_Virtual	3.41		1
CVD-0015972		ClC1=CC(CC(=O)NC2=CN=CC3=CC=CC=C23)=CC(NCC2=C(Cl)C=CC=C2Cl)=C1	001	PCM-0222056			2021-01-26	Hadeer Zidane		Compounds_Virtual	2.71		1
CVD-0015973		CC1=CC(Br)=CC(C)=C1NC1=CC(Cl)=CC(CC(=O)NC2=CN=CC3=CC=CC=C23)=C1	001	PCM-0222055			2021-01-26	Hadeer Zidane		Compounds_Virtual	1.71		1
CVD-0015974		OC1=C(NC2=CC(CC(=O)NC3=CN=CC4=CC=CC=C34)=CC(Cl)=C2)C=CC2=CC=CC=C12	001	PCM-0222054			2021-01-26	Hadeer Zidane		Compounds_Virtual	4.1		1
CVD-0015975		[O-][N+](=O)C1=CC=C(N2N=CC(C#N)=C2NC2=CC(CC(=O)NC3=CN=CC4=CC=CC=C34)=CC(Cl)=C2)C=C1	001	PCM-0222053			2021-01-26	Hadeer Zidane		Compounds_Virtual	1.84		1
CVD-0015976		FC(F)(F)C1=NN=C(NC2=CC(CC(=O)NC3=CN=CC4=CC=CC=C34)=CC(Cl)=C2)S1	001	PCM-0222052			2021-01-26	Hadeer Zidane		Compounds_Virtual	2.44		1
CVD-0015977		FC(F)(F)C1=C(Cl)C=CC(CNC2=CC(Cl)=CC(CC(=O)NC3=CN=CC4=CC=CC=C34)=C2)=C1	001	PCM-0222051			2021-01-26	Hadeer Zidane		Compounds_Virtual	2.98		1
CVD-0015978		NC(=O)C1=CC(NC2=CC(Cl)=CC(CC(=O)NC3=CN=CC4=CC=CC=C34)=C2)=C(Cl)C=C1	001	PCM-0222050			2021-01-26	Hadeer Zidane		Compounds_Virtual	1.79		1
CVD-0015979		OCCN1C=NC2=C1N=CN=C2NC1=CC(CC(=O)NC2=CN=CC3=CC=CC=C23)=CC(Cl)=C1	001	PCM-0222049			2021-01-26	Hadeer Zidane		Compounds_Virtual	1.82		1
CVD-0015980		ClC1=CC(N2CCN(C(=O)C3CC3)CC2)=CC(CC(=O)NC2=CN=CC3=CC=CC=C23)=C1	001	PCM-0222048			2021-01-26	Hadeer Zidane		Compounds_Virtual	2.01		1
CVD-0015981		ClC1=CC(NC2=CC=C(N3CCOCC3=O)C=C2)=CC(CC(=O)NC2=CN=CC3=CC=CC=C23)=C1	001	PCM-0222047			2021-01-26	Hadeer Zidane		Compounds_Virtual	1.99		1
CVD-0015982		CC1=C(Br)C=C(NC2=CC(Cl)=CC(CC(=O)NC3=CN=CC4=CC=CC=C34)=C2)C=C1	001	PCM-0222046			2021-01-26	Hadeer Zidane		Compounds_Virtual	2.07		1
CVD-0015983		ClC1=CC2=C(SC(NC3=CC(CC(=O)NC4=CN=CC5=CC=CC=C45)=CC(Cl)=C3)=N2)C=C1	001	PCM-0222045			2021-01-26	Hadeer Zidane		Compounds_Virtual	2.04		1
CVD-0015984		FC(F)(F)OC1=CC=CC(NC2=CC(CC(=O)NC3=CN=CC4=CC=CC=C34)=CC(Cl)=C2)=C1	001	PCM-0222044			2021-01-26	Hadeer Zidane		Compounds_Virtual	1.93		1
CVD-0015985		ClC1=CC(NC2=CC=C(N3C=CN=C3)C=C2)=CC(CC(=O)NC2=CN=CC3=CC=CC=C23)=C1	001	PCM-0222043			2021-01-26	Hadeer Zidane		Compounds_Virtual	2.46		1
CVD-0015986		ClC1=CC(NC2=CC=C(N3C=CC=N3)C=C2)=CC(CC(=O)NC2=CN=CC3=CC=CC=C23)=C1	001	PCM-0222042			2021-01-26	Hadeer Zidane		Compounds_Virtual	2.12		1
CVD-0015987		ClC1=CC(CNC2=CC(Cl)=CC(CC(=O)NC3=CN=CC4=CC=CC=C34)=C2)=CC(Cl)=C1	001	PCM-0222041			2021-01-26	Hadeer Zidane		Compounds_Virtual	1.72		1
CVD-0015988		FC(F)(F)COC1=C(NC2=CC(CC(=O)NC3=CN=CC4=CC=CC=C34)=CC(Cl)=C2)C=CC=C1	001	PCM-0222040			2021-01-26	Hadeer Zidane		Compounds_Virtual	1.96		1
CVD-0015989		CC(=O)NC1=CC(C(F)(F)F)=C(NC2=CC(CC(=O)NC3=CN=CC4=CC=CC=C34)=CC(Cl)=C2)C=C1	001	PCM-0222039			2021-01-26	Hadeer Zidane		Compounds_Virtual	2.09		1
CVD-0015990		ClC1=CC(N2C(C3CCNCC3)=NC3=C2C=CC=C3)=CC(CC(=O)NC2=CN=CC3=CC=CC=C23)=C1	001	PCM-0222038			2021-01-26	Hadeer Zidane		Compounds_Virtual	2.24		1
CVD-0015991		CC(C)C1=NC(CN(C)C2=CC(CC(=O)NC3=CN=CC4=CC=CC=C34)=CC(Cl)=C2)=CS1	001	PCM-0222037			2021-01-26	Hadeer Zidane		Compounds_Virtual	2.63		1
CVD-0015992		FC(F)(F)OC1=CC=C(CNC2=CC(CC(=O)NC3=CN=CC4=CC=CC=C34)=CC(Cl)=C2)C=C1	001	PCM-0222036			2021-01-26	Hadeer Zidane		Compounds_Virtual	5.52		1
CVD-0015993		CSC1=NC=C(C#N)C(NC2=CC(CC(=O)NC3=CN=CC4=CC=CC=C34)=CC(Cl)=C2)=N1	001	PCM-0222035			2021-01-26	Hadeer Zidane		Compounds_Virtual	1.84		1
CVD-0015994		FC(F)(F)C1CCN(C2=CC(CC(=O)NC3=CN=CC4=CC=CC=C34)=CC(Cl)=C2)CC1	001	PCM-0222034			2021-01-26	Hadeer Zidane		Compounds_Virtual	1.43		1
CVD-0015995		CC1=NN(C2=CC(Cl)=CC(CC(=O)NC3=CN=CC4=CC=CC=C34)=C2)C(N)=C1Br	001	PCM-0222033			2021-01-26	Hadeer Zidane		Compounds_Virtual	1.72		1
CVD-0015996		CC(C)(C)C1=CSC(NC2=CC(CC(=O)NC3=CN=CC4=CC=CC=C34)=CC(Cl)=C2)=N1	001	PCM-0222032			2021-01-26	Hadeer Zidane		Compounds_Virtual	2.09		1
CVD-0015997		ClC1=CC(NC2=NC=CC=C2OCC2=CC=CC=C2)=CC(CC(=O)NC2=CN=CC3=CC=CC=C23)=C1	001	PCM-0222031			2021-01-26	Hadeer Zidane		Compounds_Virtual	2		1
CVD-0015998		ClC1=CC(N(C2CCNCC2)C(=O)C2=CC=CC=C2)=CC(CC(=O)NC2=CN=CC3=CC=CC=C23)=C1	001	PCM-0222030			2021-01-26	Hadeer Zidane		Compounds_Virtual	2.14		1
CVD-0015999		ClC1=CC(CC(=O)NC2=CN=CC3=CC=CC=C23)=CC(NC2=CC=CC(Cl)=C2C#N)=C1	001	PCM-0222029			2021-01-26	Hadeer Zidane		Compounds_Virtual	1.93		1
CVD-0016000		ClC1=CC(N2CCN(CCC3=CC=CC=C3)CC2)=CC(CC(=O)NC2=CN=CC3=CC=CC=C23)=C1	001	PCM-0222028			2021-01-26	Hadeer Zidane		Compounds_Virtual	5.02		1
CVD-0016001		CN1CCN(C2=C(F)C=C(NC3=CC(CC(=O)NC4=CN=CC5=CC=CC=C45)=CC(Cl)=C3)C=C2)CC1	001	PCM-0222027			2021-01-26	Hadeer Zidane		Compounds_Virtual	2.8		1
CVD-0016002		ClC1=CC(N2CCN(C3=NSC4=C3C=CC=C4)CC2)=CC(CC(=O)NC2=CN=CC3=CC=CC=C23)=C1	001	PCM-0222026			2021-01-26	Hadeer Zidane		Compounds_Virtual	3.34		1
CVD-0016003		CC1=NC=CN1C1=CC=C(NC2=CC(CC(=O)NC3=CN=CC4=CC=CC=C34)=CC(Cl)=C2)C=C1	001	PCM-0222025			2021-01-26	Hadeer Zidane		Compounds_Virtual	2.48		1
CVD-0016004		ClC1=CC(CC(=O)NC2=CN=CC3=CC=CC=C23)=CC(NC2=NNC3=C2C=C(Br)C=C3)=C1	001	PCM-0222023			2021-01-26	Hadeer Zidane		Compounds_Virtual	1.83		1
CVD-0016005		FC(F)(F)OC1=C(NC2=CC(CC(=O)NC3=CN=CC4=CC=CC=C34)=CC(Cl)=C2)C=C(Cl)C=C1	001	PCM-0222022			2021-01-26	Hadeer Zidane		Compounds_Virtual	2.12		1
CVD-0016006		ClC1=CC(NC2=CC=C(C3=NC=CC=C3)C=C2)=CC(CC(=O)NC2=CN=CC3=CC=CC=C23)=C1	001	PCM-0222021			2021-01-26	Hadeer Zidane		Compounds_Virtual	1.67		1
CVD-0016007		FC1=CC(NC2=CC(CC(=O)NC3=CN=CC4=CC=CC=C34)=CC(Cl)=C2)=C(F)C=C1C#N	001	PCM-0222020			2021-01-26	Hadeer Zidane		Compounds_Virtual	2.12		1
CVD-0016008		NC1=NC2=C(N=CN2)C(=O)N1C1=CC(CC(=O)NC2=CN=CC3=CC=CC=C23)=CC(Cl)=C1	001	PCM-0222019			2021-01-26	Hadeer Zidane		Compounds_Virtual	1.86		1
CVD-0016009		CC1=CN=C(NC2=CC(CC(=O)NC3=CN=CC4=CC=CC=C34)=CC(Cl)=C2)C([N+]([O-])=O)=C1	001	PCM-0222018			2021-01-26	Hadeer Zidane		Compounds_Virtual	1.86		1
CVD-0016010		OC12CC3CC(C1)CC(NC1=CC(CC(=O)NC4=CN=CC5=CC=CC=C45)=CC(Cl)=C1)(C3)C2	001	PCM-0222017			2021-01-26	Hadeer Zidane		Compounds_Virtual	2.87		1
CVD-0016011		COC1=CC([N+]([O-])=O)=C(NC2=CC(CC(=O)NC3=CN=CC4=CC=CC=C34)=CC(Cl)=C2)C=C1	001	PCM-0222016			2021-01-26	Hadeer Zidane		Compounds_Virtual	2.12		1
CVD-0016012		ClC1=CC(NC2=CC(C3=CC=CC=C3)=CC=C2)=CC(CC(=O)NC2=CN=CC3=CC=CC=C23)=C1	001	PCM-0222015			2021-01-26	Hadeer Zidane		Compounds_Virtual	5.85		1
CVD-0016013		COC1=C(N)C=C(N(C(C)=O)C2=CC(CC(=O)NC3=CN=CC4=CC=CC=C34)=CC(Cl)=C2)C=C1	001	PCM-0222013			2021-01-26	Hadeer Zidane		Compounds_Virtual	2.71		1
CVD-0016014		FC1=CC(F)=C(F)C(NC2=CC(CC(=O)NC3=CN=CC4=CC=CC=C34)=CC(Cl)=C2)=C1F	001	PCM-0222012			2021-01-26	Hadeer Zidane		Compounds_Virtual	2.03		1
CVD-0016015		ClC1=CN=C(Br)C(NC2=CC(Cl)=CC(CC(=O)NC3=CN=CC4=CC=CC=C34)=C2)=C1	001	PCM-0222011			2021-01-26	Hadeer Zidane		Compounds_Virtual	1.99		1
CVD-0016016		CN(CC1=C(NC2=CC(CC(=O)NC3=CN=CC4=CC=CC=C34)=CC(Cl)=C2)C=CC=C1)C1CCCCC1	001	PCM-0222010			2021-01-26	Hadeer Zidane		Compounds_Virtual	2.22		1
CVD-0016017		FC(F)(F)C1=C(Br)C=CC(NC2=CC(Cl)=CC(CC(=O)NC3=CN=CC4=CC=CC=C34)=C2)=C1	001	PCM-0222009			2021-01-26	Hadeer Zidane		Compounds_Virtual	2.31		1
CVD-0016018		ClC1=CC(CC(=O)NC2=CN=CC3=CC=CC=C23)=CC(NC2=C(Br)C3=NC=CN=C3C=C2)=C1	001	PCM-0222008			2021-01-26	Hadeer Zidane		Compounds_Virtual	1.97		1
CVD-0016019		COC1=CC(Cl)=C(C)C=C1NC1=CC(Cl)=CC(CC(=O)NC2=CN=CC3=CC=CC=C23)=C1	001	PCM-0222007			2021-01-26	Hadeer Zidane		Compounds_Virtual	1.58		1
CVD-0016020		CC1=CC(NC2=CC(Cl)=CC(CC(=O)NC3=CN=CC4=CC=CC=C34)=C2)=C(Cl)C=C1F	001	PCM-0222006			2021-01-26	Hadeer Zidane		Compounds_Virtual	2.15		1
CVD-0016021		ClC1=CC(NC2=C(CC3=CC=CC=C3)C=CC=C2)=CC(CC(=O)NC2=CN=CC3=CC=CC=C23)=C1	001	PCM-0222005			2021-01-26	Hadeer Zidane		Compounds_Virtual	1.97		1
CVD-0016022		COC1=C(NC2=CC(CC(=O)NC3=CN=CC4=CC=CC=C34)=CC(Cl)=C2)C=C2OC3=C(C=CC=C3)C2=C1	001	PCM-0222004			2021-01-26	Hadeer Zidane		Compounds_Virtual	1.87		1
CVD-0016023		ClC1=CC(CC(=O)NC2=CN=CC3=CC=CC=C23)=CC(NC2=CC=CC(I)=C2)=C1	001	PCM-0222003			2021-01-26	Hadeer Zidane		Compounds_Virtual	2.22		1
CVD-0016024		ClC1=CC(Cl)=C(CCNC2=CC(Cl)=CC(CC(=O)NC3=CN=CC4=CC=CC=C34)=C2)C=C1	001	PCM-0222001			2021-01-26	Hadeer Zidane		Compounds_Virtual	3.91		1
CVD-0016025		FC(F)(F)C1=CC=C(NC2=CC(CC(=O)NC3=CN=CC4=CC=CC=C34)=CC(Cl)=C2)C=C1	001	PCM-0222000			2021-01-26	Hadeer Zidane		Compounds_Virtual	2.06		1
CVD-0016026		CC1=CC(Br)=C(NC2=CC(Cl)=CC(CC(=O)NC3=CN=CC4=CC=CC=C34)=C2)C=C1	001	PCM-0221999			2021-01-26	Hadeer Zidane		Compounds_Virtual	1.9		1
CVD-0016027		COC1=CC(OC)=CC(NC2=CC(CC(=O)NC3=CN=CC4=CC=CC=C34)=CC(Cl)=C2)=C1	001	PCM-0221998			2021-01-26	Hadeer Zidane		Compounds_Virtual	1.96		1
CVD-0016028		ClC1=CC(NC2=C(C3=CC=CC=C3)C=CC=C2)=CC(CC(=O)NC2=CN=CC3=CC=CC=C23)=C1	001	PCM-0221997			2021-01-26	Hadeer Zidane		Compounds_Virtual	1.86		1
CVD-0016029		ClC1=CC(NC2=C(SC3=CC=CC=C3)C=CC=C2)=CC(CC(=O)NC2=CN=CC3=CC=CC=C23)=C1	001	PCM-0221996			2021-01-26	Hadeer Zidane		Compounds_Virtual	2.47		1
CVD-0016030		ClC1=CC(NC2CCN(CC3=CC=CC=C3)CC2)=CC(CC(=O)NC2=CN=CC3=CC=CC=C23)=C1	001	PCM-0221995			2021-01-26	Hadeer Zidane		Compounds_Virtual	5.93		1
CVD-0016031		CCN1C2=C(C=CC=C2)C2=C1C=CC(NC1=CC(CC(=O)NC3=CN=CC4=CC=CC=C34)=CC(Cl)=C1)=C2	001	PCM-0221994			2021-01-26	Hadeer Zidane		Compounds_Virtual	2.73		1
CVD-0016032		ClC1=CC(N2CCN(C(=O)C3=CC=CO3)CC2)=CC(CC(=O)NC2=CN=CC3=CC=CC=C23)=C1	001	PCM-0221993			2021-01-26	Hadeer Zidane		Compounds_Virtual	0.72	0.471	2
CVD-0016033		ClC1=CC(N2CCC(CC3=CC=CC=C3)CC2)=CC(CC(=O)NC2=CN=CC3=CC=CC=C23)=C1	001	PCM-0221992			2021-01-26	Hadeer Zidane		Compounds_Virtual	3.35		1
CVD-0016034		ClC1=CC(CC(=O)NC2=CN=CC3=CC=CC=C23)=CC(NC2=C3NC=NC3=NC(Cl)=N2)=C1	001	PCM-0221991			2021-01-26	Hadeer Zidane		Compounds_Virtual	2.37		1
CVD-0016035		CC(C)C1=CC=CC(C(C)C)=C1NC1=CC(CC(=O)NC2=CN=CC3=CC=CC=C23)=CC(Cl)=C1	001	PCM-0221990			2021-01-26	Hadeer Zidane		Compounds_Virtual	1.82		1
CVD-0016036		ClC1=CC(CC(=O)NC2=CN=CC3=CC=CC=C23)=CC(NC2=CC(Cl)=C(Br)C=N2)=C1	001	PCM-0221989			2021-01-26	Hadeer Zidane		Compounds_Virtual	1.97		1
CVD-0016037		FC(F)(F)C1=CC(Cl)=C(NC2=CC(Cl)=CC(CC(=O)NC3=CN=CC4=CC=CC=C34)=C2)N=C1	001	PCM-0221988			2021-01-26	Hadeer Zidane		Compounds_Virtual	1.7		1
CVD-0016038		ClC1=CC(CC(=O)NC2=CN=CC3=CC=CC=C23)=CC(NC2=C(I)C=CC=C2)=C1	001	PCM-0221987			2021-01-26	Hadeer Zidane		Compounds_Virtual	2.17		1
CVD-0016039		ClC1=CC(CC(=O)NC2=CN=CC3=CC=CC=C23)=CC(NC2=CC=CC(Br)=C2)=C1	001	PCM-0221986			2021-01-26	Hadeer Zidane		Compounds_Virtual	2.07		1
CVD-0016040		ClC1=CC(NCC2=CC3=C(OCO3)C=C2)=CC(CC(=O)NC2=CN=CC3=CC=CC=C23)=C1	001	PCM-0221985			2021-01-26	Hadeer Zidane		Compounds_Virtual	2.52		1
CVD-0016041		CC1=C(N2CCN(C3=CC(CC(=O)NC4=CN=CC5=CC=CC=C45)=CC(Cl)=C3)CC2)C=C(Cl)C=C1	001	PCM-0221984			2021-01-26	Hadeer Zidane		Compounds_Virtual	3.37		1
CVD-0016042		ClC1=CC(CC(=O)NC2=CN=CC3=CC=CC=C23)=CC(NC2=C(Br)C=C(Cl)C=C2Cl)=C1	001	PCM-0221983			2021-01-26	Hadeer Zidane		Compounds_Virtual	1.63		1
CVD-0016043		ClC1=CC(CC(=O)NC2=CN=CC3=CC=CC=C23)=CC(NCC2=CC=C(I)C=C2)=C1	001	PCM-0221982			2021-01-26	Hadeer Zidane		Compounds_Virtual	4.37		1
CVD-0016044		FC(F)(F)C1=CC(NC2=CC(Cl)=CC(CC(=O)NC3=CN=CC4=CC=CC=C34)=C2)=C(Cl)C=C1	001	PCM-0221981			2021-01-26	Hadeer Zidane		Compounds_Virtual	1.61		1
CVD-0016045		ClC1=CC(NC2=C(C#N)C=NN2C2=NC=CC=C2)=CC(CC(=O)NC2=CN=CC3=CC=CC=C23)=C1	001	PCM-0221980			2021-01-26	Hadeer Zidane		Compounds_Virtual	1.72		1
CVD-0016046		CC(C)(C)C1=CC(NC2=CC(CC(=O)NC3=CN=CC4=CC=CC=C34)=CC(Cl)=C2)=C(O)C=C1	001	PCM-0221979			2021-01-26	Hadeer Zidane		Compounds_Virtual	6.5		1
CVD-0016047		ClC1=CC(CC(=O)NC2=CN=CC3=CC=CC=C23)=CC(NC2=CC=C(I)C=C2)=C1	001	PCM-0221978			2021-01-26	Hadeer Zidane		Compounds_Virtual	1.84		1
CVD-0016048		[O-][N+](=O)C1=CC(Cl)=C(NC2=CC(Cl)=CC(CC(=O)NC3=CN=CC4=CC=CC=C34)=C2)C=C1	001	PCM-0221977			2021-01-26	Hadeer Zidane		Compounds_Virtual	2.18		1
CVD-0016049		CN(C(=O)C1=C(N)C=CC=C1)C1=CC(CC(=O)NC2=CN=CC3=CC=CC=C23)=CC(Cl)=C1	001	PCM-0221976			2021-01-26	Hadeer Zidane		Compounds_Virtual	1.94		1
CVD-0016050		CC1=CC2=C(C=C1)N=C(NC1=CC(CC(=O)NC3=CN=CC4=CC=CC=C34)=CC(Cl)=C1)S2	001	PCM-0221975			2021-01-26	Hadeer Zidane		Compounds_Virtual	11.7	15.9	2
CVD-0016051		COC1=CC2=C(CN(C3=CC(CC(=O)NC4=CN=CC5=CC=CC=C45)=CC(Cl)=C3)CC2)C=C1OC	001	PCM-0221974			2021-01-26	Hadeer Zidane		Compounds_Virtual	1.65		1
CVD-0016052		FC(F)(F)C1=CC(NC2=CC(CC(=O)NC3=CN=CC4=CC=CC=C34)=CC(Cl)=C2)=C(N2CCCC2)C=C1	001	PCM-0221973			2021-01-26	Hadeer Zidane		Compounds_Virtual	3.51		1
CVD-0016053		ClC1=CC(N2CCC(C3=CC=CC=C3)=CC2)=CC(CC(=O)NC2=CN=CC3=CC=CC=C23)=C1	001	PCM-0221972			2021-01-26	Hadeer Zidane		Compounds_Virtual	1.66		1
CVD-0016054		CC1=C(NC2=CC(Cl)=CC(CC(=O)NC3=CN=CC4=CC=CC=C34)=C2)C=CC(I)=C1	001	PCM-0221970			2021-01-26	Hadeer Zidane		Compounds_Virtual	2.45		1
CVD-0016055		CC1=C(I)C=C(NC2=CC(Cl)=CC(CC(=O)NC3=CN=CC4=CC=CC=C34)=C2)C=C1	001	PCM-0221969			2021-01-26	Hadeer Zidane		Compounds_Virtual	2.07		1
CVD-0016056		CC(=O)N(C1=CC=C(N)C=C1)C1=CC(CC(=O)NC2=CN=CC3=CC=CC=C23)=CC(Cl)=C1	001	PCM-0221968			2021-01-26	Hadeer Zidane		Compounds_Virtual	2.32		1
CVD-0016057		ClC1=CC(CC(=O)NC2=CN=CC3=CC=CC=C23)=CC(NC2=CC(Cl)=C(Cl)C=C2)=C1	001	PCM-0221967			2021-01-26	Hadeer Zidane		Compounds_Virtual	2.28		1
CVD-0016058		ClC1=CC(CC(=O)NC2=CN=CC3=CC=CC=C23)=CC(NC2=CN=C(Br)C(Cl)=N2)=C1	001	PCM-0221966			2021-01-26	Hadeer Zidane		Compounds_Virtual	1.94		1
CVD-0016059		FC(F)(F)OC1=CC(Cl)=C(NC2=CC(Cl)=CC(CC(=O)NC3=CN=CC4=CC=CC=C34)=C2)C=C1	001	PCM-0221965			2021-01-26	Hadeer Zidane		Compounds_Virtual	1.9		1
CVD-0016060		[O-][N+](=O)C1=CC(C(F)(F)F)=C(NC2=CC(CC(=O)NC3=CN=CC4=CC=CC=C34)=CC(Cl)=C2)C=C1	001	PCM-0221964			2021-01-26	Hadeer Zidane		Compounds_Virtual	2.01		1
CVD-0016061		ClC1=CC(CC(=O)NC2=CN=CC3=CC=CC=C23)=CC(NC2=C(Cl)C=NC=C2Cl)=C1	001	PCM-0221963			2021-01-26	Hadeer Zidane		Compounds_Virtual	2.04		1
CVD-0016062		FC1=C(NC2=CC(CC(=O)NC3=CN=CC4=CC=CC=C34)=CC(Cl)=C2)C=CC=C1C(F)(F)F	001	PCM-0221962			2021-01-26	Hadeer Zidane		Compounds_Virtual	1.84		1
CVD-0016063		ClC1=CC(N(C2CCCCC2)C2CCCCC2)=CC(CC(=O)NC2=CN=CC3=CC=CC=C23)=C1	001	PCM-0221961			2021-01-26	Hadeer Zidane		Compounds_Virtual	2.3		1
CVD-0016064		CCCC1=NN(C)C(C(=O)NC2=CC(CC(=O)NC3=CN=CC4=CC=CC=C34)=CC(Cl)=C2)=C1N	001	PCM-0221960			2021-01-26	Hadeer Zidane		Compounds_Virtual	7.35		1
CVD-0016065		OC1=CC=C(N2CCN(C3=CC(CC(=O)NC4=CN=CC5=CC=CC=C45)=CC(Cl)=C3)CC2)C=C1	001	PCM-0221958			2021-01-26	Hadeer Zidane		Compounds_Virtual	2.19		1
CVD-0016066		CCN(CC1=CC=C(F)C=C1)C1=CC(CC(=O)NC2=CN=CC3=CC=CC=C23)=CC(Cl)=C1	001	PCM-0221957			2021-01-26	Hadeer Zidane		Compounds_Virtual	> 50.5	69.4	2
CVD-0016067		ClC1=CC(CC(=O)NC2=CN=CC3=CC=CC=C23)=CC(NC2=NNC=C2Br)=C1	001	PCM-0221956			2021-01-26	Hadeer Zidane		Compounds_Virtual	5.04		1
CVD-0016068		ClC1=CC(NC2=CC=C(C3=CC=CC=C3)C=C2)=CC(CC(=O)NC2=CN=CC3=CC=CC=C23)=C1	001	PCM-0221955			2021-01-26	Hadeer Zidane		Compounds_Virtual	2.06		1
CVD-0016069		CN1N(C2=CC=CC=C2)C(=O)C(NC2=CC(CC(=O)NC3=CN=CC4=CC=CC=C34)=CC(Cl)=C2)=C1C	001	PCM-0221954			2021-01-26	Hadeer Zidane		Compounds_Virtual	3.41		1
CVD-0016070		[O-][N+](=O)C1=C(NC2=CC(CC(=O)NC3=CN=CC4=CC=CC=C34)=CC(Cl)=C2)C=CC(C(F)(F)F)=C1	001	PCM-0221952			2021-01-26	Hadeer Zidane		Compounds_Virtual	2.24		1
CVD-0016071		NC1=CC=CC2=C1C(=O)N(C1=CC(CC(=O)NC3=CN=CC4=CC=CC=C34)=CC(Cl)=C1)NC2=O	001	PCM-0221951			2021-01-26	Hadeer Zidane		Compounds_Virtual	5.92		1
CVD-0016072		ClC1=CC(NC2=C(OC3=CC=CC=C3)C=CC=C2)=CC(CC(=O)NC2=CN=CC3=CC=CC=C23)=C1	001	PCM-0221950			2021-01-26	Hadeer Zidane		Compounds_Virtual	2.19		1
CVD-0016073		ClC1=CC(NC2=CC=C(OCC3=CC=CC=C3)C=C2)=CC(CC(=O)NC2=CN=CC3=CC=CC=C23)=C1	001	PCM-0221949			2021-01-26	Hadeer Zidane		Compounds_Virtual	8.23		1
CVD-0016074		NC1=C(C2=NC3=C(C=CC=C3)N2C2=CC(CC(=O)NC3=CN=CC4=CC=CC=C34)=CC(Cl)=C2)C=CC=C1	001	PCM-0221948			2021-01-26	Hadeer Zidane		Compounds_Virtual	5.09		1
CVD-0016075		CC(C)(C)N(CC1=CC=CC=C1)C1=CC(CC(=O)NC2=CN=CC3=CC=CC=C23)=CC(Cl)=C1	001	PCM-0221947			2021-01-26	Hadeer Zidane		Compounds_Virtual	1.91		1
CVD-0016076		FC1=CC(CNC2=CC(CC(=O)NC3=CN=CC4=CC=CC=C34)=CC(Cl)=C2)=CC(F)=C1F	001	PCM-0221946			2021-01-26	Hadeer Zidane		Compounds_Virtual	3.4		1
CVD-0016077		CC1=C(NC2=CC(CC(=O)NC3=CN=CC4=CC=CC=C34)=CC(Cl)=C2)C2=CC=CC=C2C=C1	001	PCM-0221944			2021-01-26	Hadeer Zidane		Compounds_Virtual	2.52		1
CVD-0016078		ClC1=CC(CC(=O)NC2=CN=CC3=CC=CC=C23)=CC(NC2=NC3=C(Cl)C=CC=C3S2)=C1	001	PCM-0221943			2021-01-26	Hadeer Zidane		Compounds_Virtual	2.11		1
CVD-0016079		ClC1=CC(NC(C2=CC=CC=C2)C2=CC=CC=C2)=CC(CC(=O)NC2=CN=CC3=CC=CC=C23)=C1	001	PCM-0221942			2021-01-26	Hadeer Zidane		Compounds_Virtual	3.36		1
CVD-0016080		CN(C(C1=CC=CC=C1)C1=CC=CC=C1)C1=CC(CC(=O)NC2=CN=CC3=CC=CC=C23)=CC(Cl)=C1	001	PCM-0221941			2021-01-26	Hadeer Zidane		Compounds_Virtual	2.34		1
CVD-0016081		FC1=C(CNC2=CC(Cl)=CC(CC(=O)NC3=CN=CC4=CC=CC=C34)=C2)C=CC(Br)=C1	001	PCM-0221940			2021-01-26	Hadeer Zidane		Compounds_Virtual	3.49		1
CVD-0016082		FC1(F)OC2=C(O1)C=C(NC1=CC(CC(=O)NC3=CN=CC4=CC=CC=C34)=CC(Cl)=C1)C=C2	001	PCM-0221939			2021-01-26	Hadeer Zidane		Compounds_Virtual	2.07		1
CVD-0016083		CC1=C(I)C=NC(NC2=CC(Cl)=CC(CC(=O)NC3=CN=CC4=CC=CC=C34)=C2)=C1	001	PCM-0221938			2021-01-26	Hadeer Zidane		Compounds_Virtual	2.35		1
CVD-0016084		ClC1=CC(CC(=O)NC2=CN=CC3=CC=CC=C23)=CC(NCCC2=CC(Cl)=C(Cl)C=C2)=C1	001	PCM-0221937			2021-01-26	Hadeer Zidane		Compounds_Virtual	5.41		1
CVD-0016085		CC1=CC(Br)=C(NC2=CC(Cl)=CC(CC(=O)NC3=CN=CC4=CC=CC=C34)=C2)C([N+]([O-])=O)=C1	001	PCM-0221935			2021-01-26	Hadeer Zidane		Compounds_Virtual	1.94		1
CVD-0016086		CC1=C(Br)C=NC(NC2=CC(Cl)=CC(CC(=O)NC3=CN=CC4=CC=CC=C34)=C2)=C1[N+]([O-])=O	001	PCM-0221934			2021-01-26	Hadeer Zidane		Compounds_Virtual	2.17		1
CVD-0016087		ClC1=CC(CC(=O)NC2=CN=CC3=CC=CC=C23)=CC(NC2=C(Cl)C(Cl)=C(Br)C=C2)=C1	001	PCM-0221933			2021-01-26	Hadeer Zidane		Compounds_Virtual	2.41		1
CVD-0016088		FC1=C(Cl)C=C(NC2=CC(Cl)=CC(CC(=O)NC3=CN=CC4=CC=CC=C34)=C2)C=C1Cl	001	PCM-0221932			2021-01-26	Hadeer Zidane		Compounds_Virtual	1.85		1
CVD-0016089		CC1=CC(NC2=CC(Cl)=CC(CC(=O)NC3=CN=CC4=CC=CC=C34)=C2)=CN=C1Br	001	PCM-0221931			2021-01-26	Hadeer Zidane		Compounds_Virtual	1.95		1
CVD-0016090		ClC1=CC(NCC(C2=CC=CC=C2)C2=CC=CC=C2)=CC(CC(=O)NC2=CN=CC3=CC=CC=C23)=C1	001	PCM-0221930			2021-01-26	Hadeer Zidane		Compounds_Virtual	5.82		1
CVD-0016091		CC1=CC(F)=CC(Br)=C1NC1=CC(Cl)=CC(CC(=O)NC2=CN=CC3=CC=CC=C23)=C1	001	PCM-0221929			2021-01-26	Hadeer Zidane		Compounds_Virtual	2		1
CVD-0016092		ClC1=CC(CC(=O)NC2=CN=CC3=CC=CC=C23)=CC(NC2=C(Cl)N=C(Br)C=N2)=C1	001	PCM-0221928			2021-01-26	Hadeer Zidane		Compounds_Virtual	1.71		1
CVD-0016093		ClC1=CC(C#N)=C(NC2=CC(CC(=O)NC3=CN=CC4=CC=CC=C34)=CC(Cl)=C2)C=C1	001	PCM-0221927			2021-01-26	Hadeer Zidane		Compounds_Virtual	2.23		1
CVD-0016094		CC1=NC(Cl)=C(NC2=CC(Cl)=CC(CC(=O)NC3=CN=CC4=CC=CC=C34)=C2)C(Cl)=N1	001	PCM-0221926			2021-01-26	Hadeer Zidane		Compounds_Virtual	1.64		1
CVD-0016095		FC1=CC(F)=C(Cl)C=C1NC1=CC(Cl)=CC(CC(=O)NC2=CN=CC3=CC=CC=C23)=C1	001	PCM-0221925			2021-01-26	Hadeer Zidane		Compounds_Virtual	1.74		1
CVD-0016096		COC1=C(Br)C=C(NC2=CC(Cl)=CC(CC(=O)NC3=CN=CC4=CC=CC=C34)=C2)C=N1	001	PCM-0221924			2021-01-26	Hadeer Zidane		Compounds_Virtual	1.74		1
CVD-0016097		ClC1=CC(CC(=O)NC2=CN=CC3=CC=CC=C23)=CC(NC2=C(Cl)C(Cl)=NC=N2)=C1	001	PCM-0221923			2021-01-26	Hadeer Zidane		Compounds_Virtual	2.06		1
CVD-0016098		OC1=CC(Br)=CN=C1NC1=CC(Cl)=CC(CC(=O)NC2=CN=CC3=CC=CC=C23)=C1	001	PCM-0221922			2021-01-26	Hadeer Zidane		Compounds_Virtual	3.23		1
CVD-0016099		OC1(C2=CC=C(Cl)C=C2)CCN(C2=CC(CC(=O)NC3=CN=CC4=CC=CC=C34)=CC(Cl)=C2)CC1	001	PCM-0221921			2021-01-26	Hadeer Zidane		Compounds_Virtual	5.21		1
CVD-0016100		ClC1=CC(CC(=O)NC2=CN=CC3=CC=CC=C23)=CC(NC2=C(Cl)C=C(C#N)C=C2Cl)=C1	001	PCM-0221920			2021-01-26	Hadeer Zidane		Compounds_Virtual	1.79		1
CVD-0016101		ClC1=CC(NCCCN2CCS(=O)(=O)CC2)=CC(CC(=O)NC2=CN=CC3=CC=CC=C23)=C1	001	PCM-0221919			2021-01-26	Hadeer Zidane		Compounds_Virtual	1.92		1
CVD-0016102		CC1=CC(Br)=CC(NC2=CC(Cl)=CC(CC(=O)NC3=CN=CC4=CC=CC=C34)=C2)=C1	001	PCM-0221918			2021-01-26	Hadeer Zidane		Compounds_Virtual	1.96		1
CVD-0016103		OC1=C(Cl)C=C(Cl)C=C1NC1=CC(Cl)=CC(CC(=O)NC2=CN=CC3=CC=CC=C23)=C1	001	PCM-0221917			2021-01-26	Hadeer Zidane		Compounds_Virtual	9.19		1
CVD-0016104		COC1=C(C(F)(F)F)C=C(NC2=CC(CC(=O)NC3=CN=CC4=CC=CC=C34)=CC(Cl)=C2)C=C1	001	PCM-0221916			2021-01-26	Hadeer Zidane		Compounds_Virtual	1.89		1
CVD-0016105		OC1=C([N+]([O-])=O)C=C(Cl)C=C1NC1=CC(Cl)=CC(CC(=O)NC2=CN=CC3=CC=CC=C23)=C1	001	PCM-0221915			2021-01-26	Hadeer Zidane		Compounds_Virtual	4.69		1
CVD-0016106		CN(C)C(=O)CN1CCN(C2=CC(CC(=O)NC3=CN=CC4=CC=CC=C34)=CC(Cl)=C2)CC1	001	PCM-0221914			2021-01-26	Hadeer Zidane		Compounds_Virtual	2.85		1
CVD-0016107		OC1=C(Cl)C=C(NC2=CC(Cl)=CC(CC(=O)NC3=CN=CC4=CC=CC=C34)=C2)C=C1Cl	001	PCM-0221913			2021-01-26	Hadeer Zidane		Compounds_Virtual	6.9		1
CVD-0016108		CC12CC3CC(C)(C1)CC(NC1=CC(CC(=O)NC4=CN=CC5=CC=CC=C45)=CC(Cl)=C1)(C3)C2	001	PCM-0221912			2021-01-26	Hadeer Zidane		Compounds_Virtual	1.58		1
CVD-0016109		CC1=CC=CC(C)=C1N(C(=O)CN1CCNCC1)C1=CC(CC(=O)NC2=CN=CC3=CC=CC=C23)=CC(Cl)=C1	001	PCM-0221911			2021-01-26	Hadeer Zidane		Compounds_Virtual	2.74		1
CVD-0016110		COC1=C(NC2=CC(Cl)=CC(CC(=O)NC3=CN=CC4=CC=CC=C34)=C2)C=CC(Br)=C1	001	PCM-0221910			2021-01-26	Hadeer Zidane		Compounds_Virtual	1.39		1
CVD-0016111		ClC1=CC(N2CCC3=C(C2)NC2=C3C=CC=C2)=CC(CC(=O)NC2=CN=CC3=CC=CC=C23)=C1	001	PCM-0221909			2021-01-26	Hadeer Zidane		Compounds_Virtual	2.02		1
CVD-0016112		CN1CCN(C2=C(NC3=CC(CC(=O)NC4=CN=CC5=CC=CC=C45)=CC(Cl)=C3)C=CC=C2)CC1	001	PCM-0221908			2021-01-26	Hadeer Zidane		Compounds_Virtual	2.09		1
CVD-0016113		CC(C)(C)OC(=O)N(C1CNC1)C1=CC(CC(=O)NC2=CN=CC3=CC=CC=C23)=CC(Cl)=C1	001	PCM-0221907			2021-01-26	Hadeer Zidane		Compounds_Virtual	2.03		1
CVD-0016114		CCN1CCN(C2=CC=C(NC3=CC(CC(=O)NC4=CN=CC5=CC=CC=C45)=CC(Cl)=C3)C=C2)CC1	001	PCM-0221906			2021-01-26	Hadeer Zidane		Compounds_Virtual	4.3		1
CVD-0016115		FC(F)(F)C1=CC=CN=C1NC1=CC(CC(=O)NC2=CN=CC3=CC=CC=C23)=CC(Cl)=C1	001	PCM-0221905			2021-01-26	Hadeer Zidane		Compounds_Virtual	1.94		1
CVD-0016116		ClC1=CC=C(OC2=CC=C(NC3=CC(CC(=O)NC4=CN=CC5=CC=CC=C45)=CC(Cl)=C3)C=C2)C=C1	001	PCM-0221904			2021-01-26	Hadeer Zidane		Compounds_Virtual	2.44		1
CVD-0016117		FC(F)(F)C1=CN=C(NC2=CC(CC(=O)NC3=CN=CC4=CC=CC=C34)=CC(Cl)=C2)C=C1	001	PCM-0221903			2021-01-26	Hadeer Zidane		Compounds_Virtual	2.59	1.94	2
CVD-0016118		ClC1=CC(N2CCN(C(=O)OCC3=CC=CC=C3)CC2)=CC(CC(=O)NC2=CN=CC3=CC=CC=C23)=C1	001	PCM-0221902			2021-01-26	Hadeer Zidane		Compounds_Virtual	2.23		1
CVD-0016119		CC1=C(Br)C=C(F)C(NC2=CC(Cl)=CC(CC(=O)NC3=CN=CC4=CC=CC=C34)=C2)=C1	001	PCM-0221901			2021-01-26	Hadeer Zidane		Compounds_Virtual	2.05		1
CVD-0016120		[O-][N+](=O)C1=C(NC2=CC(CC(=O)NC3=CN=CC4=CC=CC=C34)=CC(Cl)=C2)C=CC=C1F	001	PCM-0221900			2021-01-26	Hadeer Zidane		Compounds_Virtual	1.99		1
CVD-0016121		FC1=CC(Br)=C(NC2=CC(Cl)=CC(CC(=O)NC3=CN=CC4=CC=CC=C34)=C2)C=C1F	001	PCM-0221899			2021-01-26	Hadeer Zidane		Compounds_Virtual	2.16		1
CVD-0016122		ClC1=CC(CC(=O)NC2=CN=CC3=CC=CC=C23)=CC(NC2=CC(Br)=C(Cl)N=C2)=C1	001	PCM-0221897			2021-01-26	Hadeer Zidane		Compounds_Virtual	3.08		1
CVD-0016123		ClC1=CC(NC2=NN=C(C3=CC=NC=C3)S2)=CC(CC(=O)NC2=CN=CC3=CC=CC=C23)=C1	001	PCM-0221896			2021-01-26	Hadeer Zidane		Compounds_Virtual	2.19		1
CVD-0016124		ClC1=CC(CC(=O)NC2=CN=CC3=CC=CC=C23)=CC(NC2=CC(Br)=C(C#N)C=C2)=C1	001	PCM-0221895			2021-01-26	Hadeer Zidane		Compounds_Virtual	2.16		1
CVD-0016125		OC1=C(N2CCN(C3=CC(CC(=O)NC4=CN=CC5=CC=CC=C45)=CC(Cl)=C3)CC2)C=CC=C1	001	PCM-0221894			2021-01-26	Hadeer Zidane		Compounds_Virtual	1.85		1
CVD-0016126		CCC1=C(NC2=CC(Cl)=CC(CC(=O)NC3=CN=CC4=CC=CC=C34)=C2)C=CC(Br)=C1	001	PCM-0221893			2021-01-26	Hadeer Zidane		Compounds_Virtual	3.15		1
CVD-0016127		FC1=CC(Cl)=C(NC2=CC(Cl)=CC(CC(=O)NC3=CN=CC4=CC=CC=C34)=C2)C(F)=C1	001	PCM-0221892			2021-01-26	Hadeer Zidane		Compounds_Virtual	2.06		1
CVD-0016128		ClC1=CC(CC(=O)NC2=CN=CC3=CC=CC=C23)=CC(NC2=CC=CN=C2Br)=C1	001	PCM-0221891			2021-01-26	Hadeer Zidane		Compounds_Virtual	2.08		1
CVD-0016129		CCC1=C(NC2=CC(CC(=O)NC3=CN=CC4=CC=CC=C34)=CC(Cl)=C2)C=C([N+]([O-])=O)C=C1	001	PCM-0221890			2021-01-26	Hadeer Zidane		Compounds_Virtual	1.71		1
CVD-0016130		CC(C)SC1=C(NC2=CC(CC(=O)NC3=CN=CC4=CC=CC=C34)=CC(Cl)=C2)C=CC=C1	001	PCM-0221888			2021-01-26	Hadeer Zidane		Compounds_Virtual	2.01		1
CVD-0016131		ClC1=CC(CC(=O)NC2=CN=CC3=CC=CC=C23)=CC(NC2=C(Br)C=C(Cl)N=N2)=C1	001	PCM-0221887			2021-01-26	Hadeer Zidane		Compounds_Virtual	1.81		1
CVD-0016132		FC(F)(F)C1=CC(NC2=CC(CC(=O)NC3=CN=CC4=CC=CC=C34)=CC(Cl)=C2)=NC=C1	001	PCM-0221886			2021-01-26	Hadeer Zidane		Compounds_Virtual	1.84		1
CVD-0016133		FC1=CC(NC2=CC(Cl)=CC(CC(=O)NC3=CN=CC4=CC=CC=C34)=C2)=CC(F)=C1Br	001	PCM-0221885			2021-01-26	Hadeer Zidane		Compounds_Virtual	2.05		1
CVD-0016134		ClC1=CC(NC2=CC(Cl)=CC(CC(=O)NC3=CN=CC4=CC=CC=C34)=C2)=C(Br)C=C1	001	PCM-0221884			2021-01-26	Hadeer Zidane		Compounds_Virtual	2.1		1
CVD-0016135		ClC1=CC(CC(=O)NC2=CN=CC3=CC=CC=C23)=CC(NC2=CC=CC(Cl)=C2Br)=C1	001	PCM-0221883			2021-01-26	Hadeer Zidane		Compounds_Virtual	1.94		1
CVD-0016136		ClC1=CC(CC(=O)NC2=CN=CC3=CC=CC=C23)=CC(NC2=CC(Br)=CN=C2)=C1	001	PCM-0221882			2021-01-26	Hadeer Zidane		Compounds_Virtual	2.16		1
CVD-0016137		ClC1=CC(CC(=O)NC2=CN=CC3=CC=CC=C23)=CC(NC2=CC=C(Cl)N=C2Cl)=C1	001	PCM-0221880			2021-01-26	Hadeer Zidane		Compounds_Virtual	2.31		1
CVD-0016138		ClC1=CC(CC(=O)NC2=CN=CC3=CC=CC=C23)=CC(NC2=C(I)C=C(C#N)C=C2)=C1	001	PCM-0221879			2021-01-26	Hadeer Zidane		Compounds_Virtual	1.62		1
CVD-0016139		COC1=CC(Cl)=NC(NC2=CC(Cl)=CC(CC(=O)NC3=CN=CC4=CC=CC=C34)=C2)=N1	001	PCM-0221878			2021-01-26	Hadeer Zidane		Compounds_Virtual	0.504		1
CVD-0016140		CC1=CC(Br)=C(Cl)C=C1NC1=CC(Cl)=CC(CC(=O)NC2=CN=CC3=CC=CC=C23)=C1	001	PCM-0221877			2021-01-26	Hadeer Zidane		Compounds_Virtual	2.02		1
CVD-0016141		[O-][N+](=O)C1=CC(F)=CC(F)=C1NC1=CC(CC(=O)NC2=CN=CC3=CC=CC=C23)=CC(Cl)=C1	001	PCM-0221876			2021-01-26	Hadeer Zidane		Compounds_Virtual	2.04		1
CVD-0016142		OC1=CC=C2C=CC=C(NC3=CC(CC(=O)NC4=CN=CC5=CC=CC=C45)=CC(Cl)=C3)C2=C1	001	PCM-0221875			2021-01-26	Hadeer Zidane		Compounds_Virtual	3.2		1
CVD-0016143		ClC1=CC(CC(=O)NC2=CN=CC3=CC=CC=C23)=CC(NC2=CC(Br)=NC=C2)=C1	001	PCM-0221873			2021-01-26	Hadeer Zidane		Compounds_Virtual	2.74		1
CVD-0016144		CC1=CC(NC2=CC(Cl)=CC(CC(=O)NC3=CN=CC4=CC=CC=C34)=C2)=CC(C)=C1Br	001	PCM-0221872			2021-01-26	Hadeer Zidane		Compounds_Virtual	2.14		1
CVD-0016145		FC1=CC=CC(Br)=C1NC1=CC(Cl)=CC(CC(=O)NC2=CN=CC3=CC=CC=C23)=C1	001	PCM-0221871			2021-01-26	Hadeer Zidane		Compounds_Virtual	3.39		1
CVD-0016146		CC1=C(C2=CC=C(Cl)C=C2)N=C(NC2=CC(CC(=O)NC3=CN=CC4=CC=CC=C34)=CC(Cl)=C2)S1	001	PCM-0221869			2021-01-26	Hadeer Zidane		Compounds_Virtual	2.82		1
CVD-0016147		[O-][N+](=O)C1=C(N2CCN(C3=CC(CC(=O)NC4=CN=CC5=CC=CC=C45)=CC(Cl)=C3)CC2)C=CC=C1	001	PCM-0221868			2021-01-26	Hadeer Zidane		Compounds_Virtual	4.01		1
CVD-0016148		CN(CC1=CC=C(Cl)C=C1)C1=CC(CC(=O)NC2=CN=CC3=CC=CC=C23)=CC(Cl)=C1	001	PCM-0221867			2021-01-26	Hadeer Zidane		Compounds_Virtual	2.42		1
CVD-0016149		CN(CC1=C(Br)C=CC=C1)C1=CC(Cl)=CC(CC(=O)NC2=CN=CC3=CC=CC=C23)=C1	001	PCM-0221866			2021-01-26	Hadeer Zidane		Compounds_Virtual	2.11		1
CVD-0016150		CC1=CC(=O)OC2=C1C=CC(NC1=CC(CC(=O)NC3=CN=CC4=CC=CC=C34)=CC(Cl)=C1)=C2	001	PCM-0221864			2021-01-26	Hadeer Zidane		Compounds_Virtual	2.12		1
CVD-0016151		CC(C)(C)C1=NN(C2=CC=CC=C2)C(NC2=CC(CC(=O)NC3=CN=CC4=CC=CC=C34)=CC(Cl)=C2)=C1	001	PCM-0221863			2021-01-26	Hadeer Zidane		Compounds_Virtual	2.04		1
CVD-0016152		NC1=CC2=C(C=C1)C(=O)N(C1=CC(CC(=O)NC3=CN=CC4=CC=CC=C34)=CC(Cl)=C1)C2=O	001	PCM-0221862			2021-01-26	Hadeer Zidane		Compounds_Virtual	1.86		1
CVD-0016153		CN1C(=O)C2=C(C=C(NC3=CC(CC(=O)NC4=CN=CC5=CC=CC=C45)=CC(Cl)=C3)C=C2)C1=O	001	PCM-0221861			2021-01-26	Hadeer Zidane		Compounds_Virtual	1.66		1
CVD-0016154		FC(F)OC1=CC=C(NC2=CC(CC(=O)NC3=CN=CC4=CC=CC=C34)=CC(Cl)=C2)C=C1	001	PCM-0221860			2021-01-26	Hadeer Zidane		Compounds_Virtual	1.9		1
CVD-0016155		NC(=O)C1=C(NC2=CC(CC(=O)NC3=CN=CC4=CC=CC=C34)=CC(Cl)=C2)SC2=C1CCCC2	001	PCM-0221859			2021-01-26	Hadeer Zidane		Compounds_Virtual	2.43		1
CVD-0016156		ClC1=CC(CC(=O)NC2=CN=CC3=CC=CC=C23)=CC(NC2=NC(C3=CC(Cl)=C(Cl)C=C3)=CS2)=C1	001	PCM-0221858			2021-01-26	Hadeer Zidane		Compounds_Virtual	2.46		1
CVD-0016157		CCN(CC)S(=O)(=O)C1=CC=C(NC2=CC(CC(=O)NC3=CN=CC4=CC=CC=C34)=CC(Cl)=C2)C=C1	001	PCM-0221857			2021-01-26	Hadeer Zidane		Compounds_Virtual	2.15		1
CVD-0016158		O[C@H]([C@H](NC1=CC(Cl)=CC(CC(=O)NC2=CN=CC3=C2C=CC=C3)=C1)C1=CC=CC=C1)C1=CC=CC=C1	001	PCM-0222147			2021-01-26	Hadeer Zidane		Compounds_Virtual	2.24		1
CVD-0016159		OC[C@@H](CC1=CC=CC=C1)NC1=CC(Cl)=CC(CC(=O)NC2=CN=CC3=C2C=CC=C3)=C1	001	PCM-0222122			2021-01-26	Hadeer Zidane		Compounds_Virtual	2.5		1
CVD-0016160		ClC1=CC(CC(=O)NC2=CN=CC3=C2C=CC=C3)=CC(N2CCC3=C(C=CC=C3)[C@H]2C2=CC=CC=C2)=C1	001	PCM-0222121			2021-01-26	Hadeer Zidane		Compounds_Virtual	2.78		1
CVD-0016161		OC[C@H]1O[C@@H](N2C=CC(NC3=CC(Cl)=CC(CC(=O)NC4=CN=CC5=C4C=CC=C5)=C3)=NC2=O)C[C@@H]1O	001	PCM-0222110			2021-01-26	Hadeer Zidane		Compounds_Virtual	1.84		1
CVD-0016162		OC[C@H]1OC(O)[C@H](NC2=CC(Cl)=CC(CC(=O)NC3=CN=CC4=C3C=CC=C4)=C2)[C@@H](O)[C@@H]1O	001	PCM-0222101			2021-01-26	Hadeer Zidane		Compounds_Virtual	2.92		1
CVD-0016163		CC[C@]1(C2=CC=C(NC3=CC(CC(=O)NC4=CN=CC5=C4C=CC=C5)=CC(Cl)=C3)C=C2)CCC(=O)NC1=O	001	PCM-0222097			2021-01-26	Hadeer Zidane		Compounds_Virtual	1.91		1
CVD-0016164		CN([C@@H]1CCN(CC2=CC=CC=C2)C1)C1=CC(CC(=O)NC2=CN=CC3=C2C=CC=C3)=CC(Cl)=C1	001	PCM-0222089			2021-01-26	Hadeer Zidane		Compounds_Virtual	2.04		1
CVD-0016165		C[C@H](Nc1cc(Cl)cc(CC(=O)Nc2cncc3ccccc23)c1)c1ccc([N+]([O-])=O)cc1	001	PCM-0222024			2021-01-26	Hadeer Zidane		Compounds_Virtual	1.45		1
CVD-0016166		C[C@H](Nc1cc(Cl)cc(CC(=O)Nc2cncc3ccccc23)c1)c1cccc2ccccc12	001	PCM-0222014			2021-01-26	Hadeer Zidane		Compounds_Virtual	3.53		1
CVD-0016167		CCOC(=O)[C@H]1CCCN(c2cc(Cl)cc(CC(=O)Nc3cncc4ccccc34)c2)C1	001	PCM-0222002			2021-01-26	Hadeer Zidane		Compounds_Virtual	2.43		1
CVD-0016168		CC(C)(C)OC(=O)[C@H]1CCCN1c1cc(Cl)cc(CC(=O)Nc2cncc3ccccc23)c1	001	PCM-0221971			2021-01-26	Hadeer Zidane		Compounds_Virtual	2.52		1
CVD-0016169		O[C@@H](CNc1cc(Cl)cc(CC(=O)Nc2cncc3ccccc23)c1)c1ccc(O)cc1	001	PCM-0221959			2021-01-26	Hadeer Zidane		Compounds_Virtual	1.64		1
CVD-0016170		N[C@@H](Cc1ccc(O)cc1)C(=O)Nc1cc(Cl)cc(CC(=O)Nc2cncc3ccccc23)c1	001	PCM-0221953			2021-01-26	Hadeer Zidane		Compounds_Virtual	2.51		1
CVD-0016171		C[C@H]1CN(c2cc(Cl)cc(CC(=O)Nc3cncc4ccccc34)c2)CCN1C(=O)OC(C)(C)C	001	PCM-0221945			2021-01-26	Hadeer Zidane		Compounds_Virtual	2.61		1
CVD-0016172		CN1CCN(c2cc(Cl)cc(CC(=O)Nc3cncc4ccccc34)c2)[C@H](c2ccccc2)C1	001	PCM-0221936			2021-01-26	Hadeer Zidane		Compounds_Virtual	1.81		1
CVD-0016173		COc1ccc([C@H](C)Nc2cc(Cl)cc(CC(=O)Nc3cncc4ccccc34)c2)cc1	001	PCM-0221898			2021-01-26	Hadeer Zidane		Compounds_Virtual	4.73		1
CVD-0016174		C[C@H]1CN(C(=O)OC(C)(C)C)CCN1c1cc(Cl)cc(CC(=O)Nc2cncc3ccccc23)c1	001	PCM-0221889			2021-01-26	Hadeer Zidane		Compounds_Virtual	2.19		1
CVD-0016175		Clc1cc(CC(=O)Nc2cncc3ccccc23)cc(N2CCN(C(=O)[C@@H]3COc4ccccc4O3)CC2)c1	001	PCM-0221881			2021-01-26	Hadeer Zidane		Compounds_Virtual	2.74		1
CVD-0016176		C[C@H](Nc1cc(Cl)cc(CC(=O)Nc2cncc3ccccc23)c1)c1ccc(Br)cc1	001	PCM-0221874			2021-01-26	Hadeer Zidane		Compounds_Virtual	3.77		1
CVD-0016177		CN([C@H]1CCN(c2cc(Cl)cc(CC(=O)Nc3cncc4ccccc34)c2)C1)C(=O)OC(C)(C)C	001	PCM-0221870			2021-01-26	Hadeer Zidane		Compounds_Virtual	4.21		1
CVD-0016178		Clc1cc(CC(=O)Nc2cncc3ccccc23)cc(NC[C@H](N2CCOCC2)c2cccnc2)c1	001	PCM-0221865			2021-01-26	Hadeer Zidane		Compounds_Virtual	2.58		1
CVD-0016250		COC(OC)C(=O)N1CCN(Cc2cccc(Cl)c2)CC1	001	JOH-UNI-0e1753c1-1	Z2795978293	T4065200	2021-03-08	Hadeer Zidane		Compounds_Made	94.1	0.265	2
CVD-0016251		Clc1cccc(CN2CCN(C(=O)C=O)CC2)c1	001	JOH-UNI-0e1753c1-2	Z4931382495	T4065204	2021-03-08	Hadeer Zidane		Compounds_Made	53.1	4.97	2
CVD-0016252		CC(C)C[C@H]1CN(C(=O)C(C)=O)CCN1Cc1cccc(Cl)c1	001	JOH-UNI-0e1753c1-4	Z4931382414	T4065201	2021-03-08	Hadeer Zidane		Compounds_Made	> 99.5	0	2
CVD-0016253		CC(C)C[C@H]1CN(C(=O)CCl)CCN1Cc1cccc(Cl)c1	001	JOH-UNI-0e1753c1-5	Z4931382422	T4065202	2021-03-08	Hadeer Zidane		Compounds_Made	0.7	0.0837	2
CVD-0016254		Clc1ccc2c(c1)C(C(=O)Nc1cncc3ccccc13)CCS2	001	MAT-POS-78e1d523-1	Z4919285335	T8730505	2021-03-08	Hadeer Zidane		Compounds_Made	0.213	0.0666	3
CVD-0016255		CNC(=O)C1(CC(=O)Nc2cncc3ccccc23)CCOc2ccc(Cl)cc21	001	MAT-POS-78e1d523-2	Z4919285336	H2921738	2021-02-18	Hadeer Zidane		Compounds_Made	30.7		1
CVD-0016274		Cc1ccncc1C(N(C(=O)c1cocn1)c1ccc(C(C)(C)C)cc1)C(=O)NCCc1cccc(F)c1	001	ALP-POS-d0876c20-1			2021-02-18	Hadeer Zidane		Compounds_Made	0.653		1
CVD-0016275		Cc1cc(O)c(C(N(C(=O)c2cocn2)c2ccc(C(C)(C)C)cc2)C(=O)NCCc2cccc(F)c2)c(=O)[nH]1	001	ALP-POS-d0876c20-2			2021-02-18	Hadeer Zidane		Compounds_Made	> 99.5		1
CVD-0016276		Cn1cc(C(N(C(=O)c2cocn2)c2ccc(C(C)(C)C)cc2)C(=O)NCCc2cccc(F)c2)ccc1=O	001	ALP-POS-d0876c20-3			2021-02-18	Hadeer Zidane		Compounds_Made	> 99.5		1
CVD-0016277		COc1nc2ncc(C(N(C(=O)c3cocn3)c3ccc(C(C)(C)C)cc3)C(=O)NCCc3cccc(F)c3)cn2n1	001	ALP-POS-d0876c20-4			2021-02-18	Hadeer Zidane		Compounds_Made	33.4		1
CVD-0016278		CC(C)(C)c1ccc(N(C(C(=O)NCCc2cccc(F)c2)c2ccnnc2)C(=O)c2cocn2)cc1	001	ALP-POS-d0876c20-5			2021-02-18	Hadeer Zidane		Compounds_Made	2.05		1
CVD-0016279		Cn1c(N2CCOCC2)c(C(N(C(=O)c2cocn2)c2ccc(C(C)(C)C)cc2)C(=O)NCCc2cccc(F)c2)c(=O)n(C)c1=O	001	ALP-POS-d0876c20-6			2021-02-18	Hadeer Zidane		Compounds_Made
CVD-0016280		CC(C)(C)c1ccc(N(C(C(=O)NCCc2cccc(F)c2)c2ccc[nH]c2=O)C(=O)c2cocn2)cc1	001	ALP-POS-d0876c20-7			2021-02-18	Hadeer Zidane		Compounds_Made	> 99.5		1
CVD-0016281		CC(C)(C)c1ccc(N(C(C(=O)NCCc2cccc(F)c2)c2cc3c([nH]c2=O)CCOC3)C(=O)c2cocn2)cc1	001	ALP-POS-d0876c20-8			2021-02-18	Hadeer Zidane		Compounds_Made
CVD-0016282		CC(C)(C)c1ccc(N(C(C(=O)NCCc2cccc(F)c2)c2c[nH]c(=O)[nH]c2=O)C(=O)c2cocn2)cc1	001	ALP-POS-d0876c20-9			2021-02-18	Hadeer Zidane		Compounds_Made
CVD-0016283		CN(C)c1cnc(C(N(C(=O)c2cocn2)c2ccc(C(C)(C)C)cc2)C(=O)NCCc2cccc(F)c2)cn1	001	ALP-POS-d0876c20-10			2021-02-18	Hadeer Zidane		Compounds_Made
CVD-0016284		Cn1cccc(C(N(C(=O)c2cocn2)c2ccc(C(C)(C)C)cc2)C(=O)NCCc2cccc(F)c2)c1=O	001	ALP-POS-d0876c20-11			2021-02-18	Hadeer Zidane		Compounds_Made	> 99.5		1
CVD-0016285		CC(C)(C)c1ccc(N(C(C(=O)NCCc2cccc(F)c2)c2cnc(N3CCOCC3)nc2)C(=O)c2cocn2)cc1	001	ALP-POS-d0876c20-12			2021-02-18	Hadeer Zidane		Compounds_Made	> 99.5		1
CVD-0016286		CN(CCO)c1ccc(C(N(C(=O)c2cocn2)c2ccc(C(C)(C)C)cc2)C(=O)NCCc2cccc(F)c2)cn1	001	ALP-POS-d0876c20-13			2021-02-18	Hadeer Zidane		Compounds_Made
CVD-0016287		CN(C)c1ncc(C(N(C(=O)c2cocn2)c2ccc(C(C)(C)C)cc2)C(=O)NCCc2cccc(F)c2)cn1	001	ALP-POS-d0876c20-14			2021-02-18	Hadeer Zidane		Compounds_Made	> 99.5		1
CVD-0016288		COc1nccnc1C(N(C(=O)c1cocn1)c1ccc(C(C)(C)C)cc1)C(=O)NCCc1cccc(F)c1	001	ALP-POS-d0876c20-15			2021-02-18	Hadeer Zidane		Compounds_Made	94.9		1
CVD-0016289		COc1ncnc(OC)c1C(N(C(=O)c1cocn1)c1ccc(C(C)(C)C)cc1)C(=O)NCCc1cccc(F)c1	001	ALP-POS-d0876c20-16			2021-02-18	Hadeer Zidane		Compounds_Made
CVD-0016290		CC(C)(C)c1ccc(N(C(C(=O)NCCc2cccc(F)c2)c2cncnc2)C(=O)c2cocn2)cc1	001	ALP-POS-d0876c20-17			2021-02-18	Hadeer Zidane		Compounds_Made	2.92		1
CVD-0016292		COc1ncncc1C(N(C(=O)c1cocn1)c1ccc(C(C)(C)C)cc1)C(=O)NCCc1cccc(F)c1	001	ALP-POS-d0876c20-19			2021-02-18	Hadeer Zidane		Compounds_Made	8.43		1
CVD-0016293		Cn1cc(C(N(C(=O)c2cocn2)c2ccc(C(C)(C)C)cc2)C(=O)NCCc2cccc(F)c2)c(=O)n(C)c1=O	001	ALP-POS-d0876c20-20			2021-02-18	Hadeer Zidane		Compounds_Made
CVD-0016294		CC(C)(C)c1ccc(N(C(C(=O)NCCc2cccc(F)c2)c2cnccn2)C(=O)c2cocn2)cc1	001	ALP-POS-d0876c20-21			2021-02-18	Hadeer Zidane		Compounds_Made	1.21		1
CVD-0016295		CC(C)(C)c1ccc(N(C(C(=O)NCCc2cccc(F)c2)c2c(N3CCOCC3)nc3ccccn3c2=O)C(=O)c2cocn2)cc1	001	ALP-POS-d0876c20-22			2021-02-18	Hadeer Zidane		Compounds_Made	> 99.5		1
CVD-0016297		CN1CCN(c2ncc(C(N(C(=O)c3cocn3)c3ccc(C(C)(C)C)cc3)C(=O)NCCc3cccc(F)c3)cn2)CC1	001	ALP-POS-d0876c20-24			2021-02-18	Hadeer Zidane		Compounds_Made	> 99.5		1
CVD-0016321		N[C@]1(C(=O)Nc2cncc3ccccc23)CCOc2ccc(Cl)cc21	001	MAT-POS-3b97339c-2	Z4917302750	H2911272	2021-02-18	Hadeer Zidane		Compounds_Made	0.473		1
CVD-0016332		CC(C)(C)c1ccc(N(C(C(=O)N2CCOCC2)c2cccnc2)C(=O)c2ccco2)cc1	001	ALP-POS-0c0a3b93-1			2021-02-18	Hadeer Zidane		Compounds_Made	41		1
CVD-0016333		CCOC(=O)C1OC1C(=O)N(CCC(N)=O)NC(=O)[C@@H](CC(C)C)NC(=O)[C@@H](NC(=O)CCCC#C)C(C)(C)C	001	STE-KUL-d79e3d6a-1			2021-04-27	Hadeer Zidane		Compounds_Made	0.265	0.0507	3
CVD-0016334		COC(=O)/C=C/C(=O)N(CCC(N)=O)NC(=O)[C@@H](CC(C)C)NC(=O)[C@@H](NC(=O)CCCC#C)C(C)(C)C	001	STE-KUL-d79e3d6a-2			2021-04-27	Hadeer Zidane		Compounds_Made	0.0555	0.0163	2
CVD-0016335		CC(C)C[C@@H](NC(=O)[C@@H](NC(=O)CCCC#C)C(C)(C)C)C(=O)NN(CCC(N)=O)C(=O)CCl	001	STE-KUL-d79e3d6a-3			2021-04-27	Hadeer Zidane		Compounds_Made	0.0208		1
CVD-0016336		CC[C@H](NC(=O)CCCC#C)C(=O)N[C@H](C(=O)N[C@@H](CC(C)C)C(=O)N[C@@H](CCC(N)=O)C(=O)COC(=O)c1c(C)cccc1C)C(C)(C)C	001	STE-KUL-d79e3d6a-4			2021-04-27	Hadeer Zidane		Compounds_Made	29.1	35.1	2
CVD-0016337		CC[C@H](NC(=O)CCCC#C)C(=O)N[C@H](C(=O)N[C@@H](CC(C)C)C(=O)N[C@@H](CCC(=O)N(C)C)C(=O)COC(=O)c1c(C)cccc1C)C(C)(C)C	001	STE-KUL-d79e3d6a-5			2021-04-27	Hadeer Zidane		Compounds_Made	5.8	0.0467	2
CVD-0016338		COc1cccc2[nH]c(C(=O)N[C@@H](CC(C)C)C(=O)N[C@@H](C[C@@H]3CCNC3=O)C(=O)COP(O)(O)=O)cc12	001	PF-07304814			2021-02-23	Hadeer Zidane		Compounds_Made	0.305	0.162	3
CVD-0016346		CC(C)(C)c1ccc(N([C@@H](C(=O)NCCc2cccc(F)c2)c2cccnc2)C(=O)C=C)cc1	001	LON-POS-586a7c45-1	Z4908673280	H2877500	2021-02-23	Hadeer Zidane		Compounds_Made	86.4		1
CVD-0016352		CCc1cc(Cl)cc(CC(=O)Nc2cncc3ccccc23)c1	001	PET-UNK-bb7ffe78-1	Z4943083681	H2996399	2021-03-22	Hadeer Zidane		Compounds_Made	1.8		1
CVD-0016353		FC(F)(F)Oc1cc(Cl)cc(CC(=O)Nc2cncc3ccccc23)c1	001	PET-UNK-bb7ffe78-2	Z4943083685	H3057287	2021-04-20	Hadeer Zidane		Compounds_Made	1.55		1
CVD-0016354		CCCc1cc(Cl)cc(CC(=O)Nc2cncc3ccccc23)c1	001	PET-UNK-bb7ffe78-3	Z4943083686	H2994008	2021-03-22	Hadeer Zidane		Compounds_Made	2.65		1
CVD-0016372		FC(F)(F)CCOc1cc(Cl)cc2c1OCCC2C(=O)Nc1cncc2ccccc12	001	DAR-DIA-0587064e-10	Z4949565732	H3035395	2021-04-11	Hadeer Zidane		Compounds_Made	3.14		1
CVD-0016374		CCCOc1cc(Cl)cc2c1OCCC2C(=O)Nc1cncc2ccccc12	001	DAR-DIA-0587064e-12	Z4949565734	H3035402	2021-04-11	Hadeer Zidane		Compounds_Made	5.63		1
CVD-0016377		Clc1cc(OCC2CC2)c2c(c1)C(C(=O)Nc1cncc3ccccc13)CCO2	001	DAR-DIA-0587064e-15	Z4949565731	H3035398	2021-04-11	Hadeer Zidane		Compounds_Made	> 2.49		1
CVD-0016381		Clc1cc(OCc2ccccc2)c2c(c1)C(C(=O)Nc1cncc3ccccc13)CCO2	001	DAR-DIA-0587064e-19	Z4949565733	H3013712	2021-04-05	Hadeer Zidane		Compounds_Made	36.5		1
CVD-0016432		CS(=O)(=O)CC1(C(=O)Nc2cncc3ccccc23)CCOc2ccc(Cl)cc21	001	RAL-THA-e002e396-1	Z4943083698	H3149344	2021-05-30	Hadeer Zidane		Compounds_Made	15.6		1
CVD-0016445		Cc1nc2n(n1)CC(C(=O)NC(C(=O)Nc1cncc3ccccc13)c1cccc(Cl)c1)CC2	001	MAT-POS-a13804f0-1	Z4912999091	H2949029	2021-03-01	Hadeer Zidane		Compounds_Made	4.98		1
CVD-0016446		Fc1cc2c(cc1Cl)[C@@H](C(=O)Nc1cncc3ccccc13)CCO2	001	MAT-POS-a13804f0-2	Z4926799017	H2958954	2021-03-01	Hadeer Zidane		Compounds_Made	> 99.5		1
CVD-0016448		Clc1cccc(C(NC(=O)[C@@H]2CC[C@H](C(=O)N3CCCC3)O2)C(=O)Nc2cncc3ccccc23)c1	001	MAT-POS-a13804f0-4	Z5033003044	H3140834	2021-03-01	Hadeer Zidane		Compounds_Made	0.462	0.14	2
CVD-0016452		CO[C@@]1(C(=O)Nc2cncc3ccc(F)cc23)CCOc2ccc(Cl)cc21	001	EDJ-MED-611d11e7-4	Z4943083650	H3049840	2021-04-20	Hadeer Zidane		Compounds_Made	0.164	0.095	4
CVD-0016453		Fc1ccc2cncc(NC(=O)[C@@H]3CCNc4cc(Cl)c(Cl)cc43)c2c1	001	EDJ-MED-611d11e7-5	Z4943083651	H3051800	2021-04-20	Hadeer Zidane		Compounds_Made	12.1		1
CVD-0016454		Fc1ccc2cncc(NC(=O)[C@@H]3CCOc4cc(F)c(Cl)cc43)c2c1	001	EDJ-MED-611d11e7-6	Z4943083652	H3048258	2021-04-20	Hadeer Zidane		Compounds_Made	5.77		1
CVD-0016455		COc1ccc2cncc(NC(=O)[C@]3(OC)CCOc4ccc(Cl)cc43)c2c1	001	EDJ-MED-611d11e7-7	Z4943083653	H3055087	2021-05-10	Hadeer Zidane		Compounds_Made	0.0743	0.0122	3
CVD-0016456		COc1ccc2cncc(NC(=O)[C@@H]3CCNc4cc(Cl)c(Cl)cc43)c2c1	001	EDJ-MED-611d11e7-8	Z4943083655	H3051902	2021-04-20	Hadeer Zidane		Compounds_Made	27.2		1
CVD-0016460		Fc1cc2c(cc1Cl)[C@H](C(=O)Nc1cncc3ccncc13)CCO2	001	EDJ-MED-611d11e7-12	Z4943083661	H3050736	2021-04-20	Hadeer Zidane		Compounds_Made	0.623	0.319	2
CVD-0016461		Clc1ccc2c(c1)C1(CCO2)OC(=O)N(c2cncc3ccccc23)C1=O	001	MAT-POS-90505e2b-1	Z4943083695	H3013174	2021-04-05	Hadeer Zidane		Compounds_Made	> 99.5		1
CVD-0016466		CC(=O)N1CC(C(=O)Nc2cncc3ccccc23)c2cc(Cl)ccc2C1	001	MAT-POS-dd3ad2b5-2	Z4943083702	H2999572	2021-03-22	Hadeer Zidane		Compounds_Made	0.383		1
CVD-0016467		NC(=O)N1CC(C(=O)Nc2cncc3ccccc23)c2cc(Cl)ccc2C1	001	MAT-POS-dd3ad2b5-3	Z4943083706	H3006814	2021-04-05	Hadeer Zidane		Compounds_Made	0.25		1
CVD-0016475		Clc1cccc2c1COCC2C(=O)Nc1cncc2ccccc12	001	ALP-UNI-c3ef0aba-1			2021-03-15	Hadeer Zidane		Compounds_Made	7.02		1
CVD-0016476		CC(C)(C)c1ccc(N(C(C(=O)NCCc2cccc(F)c2)c2cccnc2)C(=O)CCC#N)cc1	001	ALP-UNI-c3ef0aba-3			2021-03-15	Hadeer Zidane		Compounds_Made	3.8		1
CVD-0016477		Clc1cccc(C(NC(=O)COCC(=O)N2CCCC2)C(=O)Nc2cncc3ccccc23)c1	001	EDJ-MED-cf4b0d25-1	Z4949474112	H3045359	2021-04-11	Hadeer Zidane		Compounds_Made	7.41	1.51	2
CVD-0016478		Clc1cccc(C(NC[C@@H]2CC[C@H](C(=O)N3CCCC3)O2)C(=O)Nc2cncc3ccccc23)c1	001	EDJ-MED-cf4b0d25-2	Z4949474116	H3116614	2021-05-19	Haim Barr		Compounds_Made	2.77		1
CVD-0016479		Clc1cccc(C(NC(=O)[C@@H]2CCCO2)C(=O)Nc2cncc3ccccc23)c1	001	EDJ-MED-cf4b0d25-3	Z4949474115	H3006810	2021-04-05	Hadeer Zidane		Compounds_Made	2.29		1
CVD-0016480		CC(=O)NC(C(=O)Nc1cncc2ccccc12)c1cccc(Cl)c1	001	EDJ-MED-cf4b0d25-4	Z4919009683	H3011869	2021-04-05	Hadeer Zidane		Compounds_Made	9.13		1
CVD-0016481		CN(C)C(=O)COCC(=O)NC(C(=O)Nc1cncc2ccccc12)c1cccc(Cl)c1	001	EDJ-MED-cf4b0d25-5	Z4949474109	H3057282	2021-04-27	Hadeer Zidane		Compounds_Made	5.41		1
CVD-0016483		Clc1cc2c(cc1Cl)C(C(=O)Nc1cncc3c1CCCC3)CCN2	001	ALP-UNI-8d415491-2	Z4949474110	H3020603	2021-04-05	Hadeer Zidane		Compounds_Made	0.239	0.0082	2
CVD-0016484		Clc1cc2c(cc1Cl)C(C(=O)Nc1cncc3cnccc13)CCN2	001	ALP-UNI-8d415491-3	Z4949474113	H3018048	2021-04-05	Hadeer Zidane		Compounds_Made	1.04		1
CVD-0016485		Clc1cc2c(cc1Cl)C(C(=O)Nc1cncc3ccncc13)CCN2	001	ALP-UNI-8d415491-4	Z4949474114	H3018034	2021-04-05	Hadeer Zidane		Compounds_Made	0.521		1
CVD-0016487		Fc1ccc2cncc(NC(=O)C3CCNc4cc(Cl)c(Cl)cc43)c2c1	001	ALP-UNI-8d415491-6	Z4943083742	H3002537	2021-04-05	Hadeer Zidane		Compounds_Made	0.25	0.0375	2
CVD-0016490		Clc1ccc2c(c1)OCCC2(CNc1c[nH]c(=O)[nH]c1=O)C(=O)Nc1cncc2ccccc12	001	ALP-POS-a0a4abd7-1	Z4950528898	H3099354	2021-05-03	Hadeer Zidane		Compounds_Made	5.36		1
CVD-0016500		Clc1ccc2c(c1)OCCC2C(=O)N(Cc1c[nH]c(=O)[nH]c1=O)c1cncc2ccccc12	001	ALP-POS-6d96567b-2	Z5064391861	H3177909	2021-06-13	Hadeer Zidane		Compounds_Made	7.14		1
CVD-0016503		FC(F)(F)CN1CCOCC1C(=O)NCC1(C(=O)Nc2cncc3ccccc23)CCOc2ccc(Cl)cc21	001	MAT-POS-932d1078-1	Z4915990736	H2898642	2021-03-08	Hadeer Zidane		Compounds_Made	22.1	7.09	2
CVD-0016504		CO[C@]1(C(=O)Nc2cncc3ccccc23)CCOc2c(F)cc(F)cc21	001	MAT-POS-932d1078-2	Z4930326912	H2974088	2021-03-08	Hadeer Zidane		Compounds_Made	35.3	12.6	2
CVD-0016506		COC[C@]1(C(=O)Nc2cncc3ccccc23)CCOc2cc(Cl)c(Cl)cc21	001	MAT-POS-932d1078-4	Z4930326915	H2975319	2021-03-08	Hadeer Zidane		Compounds_Made	3.37	1.4	2
CVD-0016507		COC[C@@]1(C(=O)Nc2cncc3ccccc23)CCOc2cc(Cl)c(Cl)cc21	001	MAT-POS-932d1078-5	Z4930326914	H2975318	2021-03-08	Hadeer Zidane		Compounds_Made	17.5	6.29	2
CVD-0016508		CCC(CC)COC(=O)[C@H](C)NP(=O)(OC[C@H]1O[C@@](C#N)(c2ccc3c(N)ncnn23)[C@H](O)[C@@H]1O)Oc1ccccc1	001	MAT-POS-932d1078-6	Z3214348172	*R2516105*	2021-03-08	Hadeer Zidane		Compounds_Made	> 99.5	0	2
CVD-0016509		CC(C)C(=O)OC[C@H]1O[C@@H](n2cc/c(=N/O)[nH]c2=O)[C@H](O)[C@@H]1O	001	MAT-POS-932d1078-7	Z4473821789	*R2516106*	2021-03-08	Hadeer Zidane		Compounds_Made	> 99.5	0	2
CVD-0016511		CC(C)(C)c1ccc(N(C(C(=O)NCCc2cccc(F)c2)c2cccnc2)C(=O)c2ccns2)cc1	001	ALP-POS-95f71980-2			2021-04-22	Hadeer Zidane		Compounds_Made	51.1		1
CVD-0016512		Cc1cnnn1-c1ccc(N(C(C(=O)NCCc2cccc(F)c2)c2cccnc2)C(=O)c2cocn2)cc1	001	ALP-POS-95f71980-3			2021-04-22	Hadeer Zidane		Compounds_Made	28.4		1
CVD-0016513		CC(C)(C)c1ccc(N(C(C(=O)NCCc2cccc(F)c2)c2cccnc2)C(=O)c2ccon2)cc1	001	ALP-POS-95f71980-4			2021-04-22	Hadeer Zidane		Compounds_Made	4.26		1
CVD-0016515		CC(C)(C)c1ccc(N(C(C(=O)NCCc2cccc(F)c2)c2cccnc2)C(=O)c2ccc(O)c(=O)o2)cc1	001	ALP-POS-95f71980-6			2021-04-22	Hadeer Zidane		Compounds_Made	76.5		1
CVD-0016519		Fc1cccc(CCNC(=O)C(N(C(=O)c2cocn2)c2ccc(N3CCCC3=O)cc2)c2cccnc2)c1	001	ALP-POS-95f71980-10			2021-04-22	Hadeer Zidane		Compounds_Made	76.6		1
CVD-0016520		CC(C)(C)c1ccc(N(C(C(=O)NCCc2cccc(F)c2)c2cccnc2)C(=O)c2coc(CS(C)(=O)=O)n2)cc1	001	ALP-POS-95f71980-11			2021-04-22	Hadeer Zidane		Compounds_Made	39.2		1
CVD-0016523		CC(C)(C)c1cnc(N(C(C(=O)NCCc2cccc(F)c2)c2cccnc2)C(=O)c2cocn2)o1	001	ALP-POS-95f71980-14			2021-04-22	Hadeer Zidane		Compounds_Made	32.4		1
CVD-0016524		CN1CCCN(c2ccc(N(C(C(=O)NCCc3cccc(F)c3)c3cccnc3)C(=O)c3cocn3)cc2)C1=O	001	ALP-POS-95f71980-15			2021-04-22	Hadeer Zidane		Compounds_Made	61		1
CVD-0016525		CC(C)(C)c1cc(N(C(C(=O)NCCc2cccc(F)c2)c2cccnc2)C(=O)c2cocn2)no1	001	ALP-POS-95f71980-16			2021-04-22	Hadeer Zidane		Compounds_Made	51.2		1
CVD-0016527		CC(C)(C)c1ccc(N(C(C(=O)NCCc2cccc(F)c2)c2cccnc2)C(=O)c2cc(O)cc(=O)o2)cc1	001	ALP-POS-95f71980-18			2021-04-22	Hadeer Zidane		Compounds_Made	> 99.5		1
CVD-0016528		CC(C)(C)c1ccc(N(C(C(=O)NCCc2cccc(F)c2)c2cccnc2)C(=O)c2ccnc(N3CCOCC3)n2)cc1	001	ALP-POS-95f71980-19			2021-04-22	Hadeer Zidane		Compounds_Made	> 99.5		1
CVD-0016530		CC(C)(C)c1ccc(N(C(C(=O)NCCc2cccc(F)c2)c2cccnc2)C(=O)c2ccno2)cc1	001	ALP-POS-95f71980-21			2021-04-22	Hadeer Zidane		Compounds_Made	1.11		1
CVD-0016531		CC(C)(C)c1ccc(N(C(C(=O)NCCc2cccc(F)c2)c2cccnc2)C(=O)c2nnn[nH]2)cc1	001	ALP-POS-95f71980-22			2021-04-22	Hadeer Zidane		Compounds_Made	> 99.5		1
CVD-0016532		CC(C)(C)c1ccc(N(C(C(=O)NCCc2cccc(F)c2)c2cccnc2)C(=O)c2cscn2)cc1	001	ALP-POS-95f71980-23			2021-04-22	Hadeer Zidane		Compounds_Made	1.1	0.29	2
CVD-0016533		CC(C)(C)c1ccc(N(C(C(=O)NCCc2cccc(F)c2)c2cccnc2)C(=O)c2cnsn2)cc1	001	ALP-POS-95f71980-24			2021-04-22	Hadeer Zidane		Compounds_Made	13.2		1
CVD-0016534		CC(C)(C)c1ccc(N(C(C(=O)NCCc2cccc(F)c2)c2cccnc2)C(=O)c2cnon2)cc1	001	ALP-POS-95f71980-25			2021-04-22	Hadeer Zidane		Compounds_Made	8.41		1
CVD-0016535		Fc1cccc(CCNC(=O)C(N(C(=O)c2cocn2)c2cnn(-c3ccccc3)c2)c2cccnc2)c1	001	ALP-POS-95f71980-26			2021-04-22	Hadeer Zidane		Compounds_Made	2.95		1
CVD-0016536		Fc1cccc(CCNC(=O)C(N(C(=O)c2cocn2)c2ccc(C3CC(=O)NC(=O)C3)cc2)c2cccnc2)c1	001	ALP-POS-95f71980-27			2021-04-22	Hadeer Zidane		Compounds_Made	53.8		1
CVD-0016537		Fc1cccc(CCNC(=O)C(N(C(=O)c2cocn2)c2ccc(N3CCCS3(=O)=O)cc2)c2cccnc2)c1	001	ALP-POS-95f71980-28			2021-04-22	Hadeer Zidane		Compounds_Made	27.8		1
CVD-0016542		Cc1nnn(-c2ccc(N(C(C(=O)NCCc3cccc(F)c3)c3cccnc3)C(=O)c3cocn3)cc2)n1	001	ALP-POS-95f71980-33			2021-04-22	Hadeer Zidane		Compounds_Made	33.2		1
CVD-0016543		Fc1cccc(CCNC(=O)C(N(C(=O)c2cocn2)c2ccc(C3CCC(=O)N3)cc2)c2cccnc2)c1	001	ALP-POS-95f71980-34			2021-04-22	Hadeer Zidane		Compounds_Made	> 99.5		1
CVD-0016544		Fc1cccc(CCNC(=O)C(N(C(=O)c2cocn2)c2ccc(-n3cc[nH]c3=O)cc2)c2cccnc2)c1	001	ALP-POS-95f71980-35			2021-04-22	Hadeer Zidane		Compounds_Made	45.1		1
CVD-0016545		CC(C)(c1ccc(N(C(C(=O)NCCc2cccc(F)c2)c2cccnc2)C(=O)c2cocn2)cc1)S(C)(=O)=O	001	ALP-POS-95f71980-36			2021-04-22	Hadeer Zidane		Compounds_Made	67.8		1
CVD-0016546		CC(C)(O)c1cccc(N(C(C(=O)NCCc2cccc(F)c2)c2cccnc2)C(=O)c2cocn2)c1	001	ALP-POS-95f71980-37			2021-04-22	Hadeer Zidane		Compounds_Made	> 99.5		1
CVD-0016547		Fc1cccc(CCNC(=O)C(N(C(=O)c2cocn2)c2ccc(-c3nnc4n3CCC4)cc2)c2cccnc2)c1	001	ALP-POS-95f71980-38			2021-04-22	Hadeer Zidane		Compounds_Made	> 99.5		1
CVD-0016551		CC(C)(C)c1ccc(N(C(C(=O)NCCc2nnn[nH]2)c2cccnc2)C(=O)c2cocn2)cc1	001	ALP-POS-42f3de95-1			2021-04-20	Hadeer Zidane		Compounds_Made	> 99.5		1
CVD-0016552		CC(C)(C)c1ccc(N(C(C(=O)NCCc2c[nH]cn2)c2cccnc2)C(=O)c2cocn2)cc1	001	ALP-POS-42f3de95-2			2021-04-20	Hadeer Zidane		Compounds_Made	14.5		1
CVD-0016553		CC(C)(C)c1ccc(N(C(C(=O)N2CCC(c3cccc(F)c3)CC2)c2cccnc2)C(=O)c2cocn2)cc1	001	ALP-POS-42f3de95-3			2021-04-20	Hadeer Zidane		Compounds_Made	9.46		1
CVD-0016554		Clc1cccc(CC(=O)Nc2noc3ncccc23)c1	001	JIN-POS-6dc588a4-2	Z4951847499	H3099338	2021-05-10	Hadeer Zidane		Compounds_Made	> 99.5		1
CVD-0016555		COc1ccncc1NC(=O)Cc1cccc(Cl)c1	001	JIN-POS-6dc588a4-3	Z1079752314	H3014127	2021-04-05	Hadeer Zidane		Compounds_Made	21.6		1
CVD-0016556		Clc1cccc(CC(=O)Nc2c[nH]c3ccccc23)c1	001	JIN-POS-6dc588a4-5	Z4951865294	H3014464	2021-04-05	Hadeer Zidane		Compounds_Made	> 99.5		1
CVD-0016557		CC(C)(C)Oc1ccncc1NC(=O)Cc1cccc(Cl)c1	001	JIN-POS-6dc588a4-6	Z1501018719	H3022399	2021-04-05	Hadeer Zidane		Compounds_Made	22.9		1
CVD-0016558		Clc1cccc(CC(=O)Nc2ncnc3ccccc23)c1	001	JIN-POS-6dc588a4-7	Z1264676905	H3046492	2021-04-11	Hadeer Zidane		Compounds_Made	> 99.5		1
CVD-0016559		Clc1cccc(CC(=O)Nc2noc3ccccc23)c1	001	JIN-POS-6dc588a4-8	Z1978124319	H3014462	2021-04-05	Hadeer Zidane		Compounds_Made	> 99.5		1
CVD-0016561		Clc1cccc(CC(=O)Nc2cncc3nccnc23)c1	001	JIN-POS-6dc588a4-10	Z4951847501	H3014133	2021-04-05	Hadeer Zidane		Compounds_Made	76		1
CVD-0016562		Fc1ccc2c(NC(=O)Cc3cccc(Cl)c3)cncc2c1	001	JIN-POS-6dc588a4-11	Z4951847502	H3029526	2021-04-05	Hadeer Zidane		Compounds_Made	1.47		1
CVD-0016570		Clc1cccc(CC(=O)Nc2cncc3c2NCCC3)c1	001	JIN-POS-6dc588a4-20	Z4951847508	H3111100	2021-05-24	Hadeer Zidane		Compounds_Made	38		1
CVD-0016571		Oc1cnc2ccccc2c1NC(=O)Cc1cccc(Cl)c1	001	JIN-POS-6dc588a4-21	Z4951847509	H3092154	2021-05-03	Hadeer Zidane		Compounds_Made	8.44		1
CVD-0016572		Clc1cccc(CC(=O)Nc2cncc3sccc23)c1	001	JIN-POS-6dc588a4-22	Z4951847510	H3020599	2021-04-05	Hadeer Zidane		Compounds_Made	0.425		1
CVD-0016573		COc1ncc(NC(=O)Cc2cccc(Cl)c2)c2ccccc12	001	JIN-POS-6dc588a4-23	Z4951847511	H3034419	2021-04-11	Hadeer Zidane		Compounds_Made	> 99.5		1
CVD-0016575		Cc1ccc2cncc(NC(=O)Cc3cccc(Cl)c3)c2c1	001	RUB-POS-1325a9ea-4	Z4951847515	H3029523	2021-04-05	Hadeer Zidane		Compounds_Made	0.537		1
CVD-0016576		Cc1cccc2c(NC(=O)Cc3cccc(Cl)c3)cncc12	001	RUB-POS-1325a9ea-5	Z4951847516	H3024035	2021-04-11	Hadeer Zidane		Compounds_Made	> 99.5		1
CVD-0016578		Clc1cccc(CC(=O)NC2C(=O)NCc3ccccc32)c1	001	RUB-POS-1325a9ea-7	Z4951847518	H3014137	2021-04-05	Hadeer Zidane		Compounds_Made	> 99.5		1
CVD-0016583		Clc1cccc(CC(=O)Nc2cncc3[nH]ncc23)c1	001	RUB-POS-1325a9ea-13	Z4951847524	H3103494	2021-05-10	Hadeer Zidane		Compounds_Made	21.8		1
CVD-0016589		Clc1cccc(CC(=O)NC2COCc3ccccc32)c1	001	RUB-POS-1325a9ea-20	Z4951847531	H3013886	2021-04-05	Hadeer Zidane		Compounds_Made	69		1
CVD-0016590		Clc1cccc(CC(=O)NC2CS(=O)(=O)Cc3ccccc32)c1	001	RUB-POS-1325a9ea-21	Z4951847532	H3014141	2021-04-05	Hadeer Zidane		Compounds_Made	> 99.5		1
CVD-0016591		Clc1cccc(CC(=O)NC2=NC(=O)c3ccccc32)c1	001	RUB-POS-1325a9ea-22	Z4951847533	H3073471	2021-05-03	Hadeer Zidane		Compounds_Made	> 99.5		1
CVD-0016592		CC1(C)Nc2ccccc2C1NC(=O)Cc1cccc(Cl)c1	001	RUB-POS-1325a9ea-24	Z4951847534	H3014463	2021-04-05	Hadeer Zidane		Compounds_Made	> 99.5		1
CVD-0016593		Clc1cc(OCc2ccccn2)c2c(c1)C(C(=O)Nc1cncc3ccccc13)CCO2	001	MAT-POS-5369c344-5	Z4949565735	H3035405	2021-04-11	Hadeer Zidane		Compounds_Made	6.43		1
CVD-0016594		Clc1cc(OCc2cccnc2)c2c(c1)C(C(=O)Nc1cncc3ccccc13)CCO2	001	MAT-POS-5369c344-6	Z4949565736	H3035401	2021-04-11	Hadeer Zidane		Compounds_Made	24.9		1
CVD-0016595		Clc1cc(OCc2ccncc2)c2c(c1)C(C(=O)Nc1cncc3ccccc13)CCO2	001	MAT-POS-5369c344-7	Z4949565737	H3021824	2021-04-05	Hadeer Zidane		Compounds_Made	3.45		1
CVD-0016620		Clc1ccc2c(c1)[C@@H](C(=O)Nc1cncc3ccccc13)CNC2	001	MAT-POS-3ccb8ef6-2	Z4943052518	H2978001	2021-03-15	Hadeer Zidane		Compounds_Made	33		1
CVD-0016655		CC(C)(C)c1ccc(N(C(C(=O)NCCc2cccc(F)c2)c2cc(=O)[nH]c3ccccc23)C(=O)c2cocn2)cc1	002	ALP-POS-d9b6304e-1			2021-05-10	Hadeer Zidane		Compounds_Made	1.16		1
CVD-0016666		OC(=O)CC1(C(=O)Nc2cncc3ccccc23)CCOc2ccc(Cl)cc21	001	RAL-THA-58fba2bc-1	Z4968185832	*R2556458*	2021-04-20	Hadeer Zidane		Compounds_Made	31.4		1
CVD-0016691		CO[C@@]1(C(=O)Nc2cncc3ccccc23)CCOc2cc(F)c(Cl)cc21	001	MAT-POS-993cdc78-2	Z4930326917	H3000880	2021-03-22	Hadeer Zidane		Compounds_Made	69.3		1
CVD-0016771		O=S(=O)(N1CCOCC1)c1cc2c(cc1OCc1ccccc1)OCO2	001	ROD-UFR-93b30032-1	Z5030691904	T4065210	2021-05-24	Hadeer Zidane		Compounds_Made	> 99.5		1
CVD-0016772		O=S(=O)(Nc1cc2c(cc1OCc1ccccc1)OCO2)c1ccccc1	001	ROD-UFR-74bef589-1	Z5030691938	T4065211	2021-05-24	Hadeer Zidane		Compounds_Made	> 99.5		1
CVD-0016773		O=S(=O)(Nc1ccccc1)c1cc2c(cc1OCc1ccccc1)OCO2	001	ROD-UFR-86d8d6a3-1	Z5030692302	T4065212	2021-05-24	Hadeer Zidane		Compounds_Made	72.8		1
CVD-0016774		CNS(=O)(=O)c1cc2c(cc1OCc1ccccc1)OCO2	001	ROD-UFR-d767f115-1	Z5030694772	T4065213	2021-05-24	Hadeer Zidane		Compounds_Made	> 99.5		1
CVD-0016775		Cc1cc2c(cc1S(=O)(=O)N1CCN(c3ccccc3)CC1)OCO2	001	ROD-UFR-9b69e111-1	Z1957466048	T4065214	2021-05-24	Hadeer Zidane		Compounds_Made	> 99.5		1
CVD-0016776		CCCc1cc2c(cc1S(=O)(=O)N1CCN(c3ccccc3OC)CC1)OCO2	001	ROD-UFR-d5063330-1	Z5030695317	T4065215	2021-05-24	Hadeer Zidane		Compounds_Made	> 99.5		1
CVD-0016777		CCCc1cc2c(cc1S(=O)(=O)N1CCN(c3cccc(Cl)c3Cl)CC1)OCO2	001	ROD-UFR-0ea09143-1	Z5030695417	T4065216	2021-05-24	Hadeer Zidane		Compounds_Made	> 99.5		1
CVD-0016778		CCCc1cc2c(cc1S(=O)(=O)N1CCN(c3ncccn3)CC1)OCO2	001	ROD-UFR-7c6582a7-1	Z5030695730	T4065217	2021-05-24	Hadeer Zidane		Compounds_Made	> 99.5		1
CVD-0016779		OC(=O)CCc1cc2c(cc1S(=O)(=O)N1CCN(c3ccccc3)CC1)OCO2	001	ROD-UFR-87309d29-1	Z5030695825	T4065218	2021-05-24	Hadeer Zidane		Compounds_Made	> 99.5		1
CVD-0016780		CNC(=O)COCC1(C(=O)Nc2cncc3ccccc23)CCOc2ccc(Cl)cc21	001	ALP-POS-9c80c481-1	Z4935964668	H3015958	2021-04-05	Hadeer Zidane		Compounds_Made	1.82		1
CVD-0016800		CNCC1(C(=O)Nc2cncc3ccccc23)CCOc2ccc(Cl)cc21	001	MAT-POS-45b13633-2	Z4973373685	H3105634	2021-05-10	Hadeer Zidane		Compounds_Made	10.5		1
CVD-0016801		CN(C)CC1(C(=O)Nc2cncc3ccccc23)CCOc2ccc(Cl)cc21	001	MAT-POS-45b13633-3	Z4973373667	H3105630	2021-05-10	Hadeer Zidane		Compounds_Made	11.5		1
CVD-0016844		COC(=O)N1CC(C(=O)Nc2cncc3ccccc23)c2cc(Cl)ccc2C1	002	RAL-THA-6e4c80cf-1			2021-04-27	Hadeer Zidane		Compounds_Made	0.224		1
CVD-0016845		CCOC(=O)N1CC(C(=O)Nc2cncc3ccccc23)c2cc(Cl)ccc2C1	001	RAL-THA-6e4c80cf-2	Z4973449277	H3089901	2021-05-03	Hadeer Zidane		Compounds_Made	0.236		1
CVD-0016872		COc1ccc2cncc(NC(=O)C3CCOc4cc(F)c(Cl)cc43)c2c1	001	MAT-POS-96f51285-3	Z4943083738	H3005127	2021-04-05	Hadeer Zidane		Compounds_Made	0.107	0.00944	2
CVD-0016873		CS(=O)(=O)c1ccc2cncc(NC(=O)C3CCOc4cc(F)c(Cl)cc43)c2c1	001	MAT-POS-96f51285-4	Z4943083743	H3005121	2021-04-05	Hadeer Zidane		Compounds_Made	1.58	0.434	2
CVD-0016874		Fc1ccc2cncc(NC(=O)C3CCOc4cc(F)c(Cl)cc43)c2c1	001	MAT-POS-96f51285-5	Z4943083741	H3005103	2021-04-05	Hadeer Zidane		Compounds_Made	0.314		1
CVD-0016875		COc1ccc2cncc(NC(=O)C3CCNc4cc(Cl)c(Cl)cc43)c2c1	001	MAT-POS-96f51285-6	Z4943083739	H3011872	2021-04-05	Hadeer Zidane		Compounds_Made	0.131	0.000103	2
CVD-0016876		CS(=O)(=O)NCC1(C(=O)Nc2cncc3ccccc23)CCOc2ccc(Cl)cc21	001	MAT-POS-e6dd326d-4	Z4973373661	H3090013	2021-05-03	Hadeer Zidane		Compounds_Made	3.87		1
CVD-0016877		CN(C)S(=O)(=O)NCC1(C(=O)Nc2cncc3ccccc23)CCOc2ccc(Cl)cc21	001	MAT-POS-e6dd326d-5	Z4973373657	H3099330	2021-05-10	Hadeer Zidane		Compounds_Made	2.73		1
CVD-0016878		COC(=O)NCC1(C(=O)Nc2cncc3ccccc23)CCOc2ccc(Cl)cc21	001	MAT-POS-e6dd326d-6	Z5010851086	H3089903	2021-05-10	Hadeer Zidane		Compounds_Made	0.573		1
CVD-0016880		Clc1ccc2c(c1)C(CNC(=O)C=C)(C(=O)Nc1cncc3ccccc13)CCO2	001	MAT-POS-e6dd326d-8	Z4973373647	H3089905	2021-05-03	Hadeer Zidane		Compounds_Made	0.871		1
CVD-0016881		CC(=O)NCC1(C(=O)Nc2cncc3ccccc23)CCOc2ccc(Cl)cc21	001	MAT-POS-e6dd326d-9	Z4973373641	H3090011	2021-05-03	Hadeer Zidane		Compounds_Made	3.34		1
CVD-0016885		CN(C)C(=O)CNCC1(C(=O)Nc2cncc3ccccc23)CCOc2ccc(Cl)cc21	001	MAT-POS-e6dd326d-13	Z4973373638	H3089891	2021-05-10	Hadeer Zidane		Compounds_Made	0.603		1
CVD-0016899		COCCS(=O)(=O)N1CC(C(=O)Nc2cncc3ccccc23)c2cc(Cl)ccc2C1	001	MAT-POS-4223bc15-4	Z4973388879	H3086569	2021-05-03	Hadeer Zidane		Compounds_Made	0.213	0.00261	2
CVD-0016901		CCS(=O)(=O)N1CC(C(=O)Nc2cncc3ccccc23)c2cc(Cl)ccc2C1	001	MAT-POS-4223bc15-6	Z4973388893	H3090685	2021-05-03	Hadeer Zidane		Compounds_Made	0.213	0.0401	2
CVD-0016902		Clc1ccc2c(c1)C(C(=O)Nc1cncc3ccccc13)CN(S(=O)(=O)C1COC1)C2	001	MAT-POS-4223bc15-7	Z4973388896	H3116763	2021-05-19	Haim Barr		Compounds_Made	0.246		1
CVD-0016903		Clc1ccc2c(c1)C(C(=O)Nc1cncc3ccccc13)CN(S(=O)(=O)C1CCOC1)C2	001	MAT-POS-4223bc15-8	Z4973388905	H3102347	2021-05-10	Hadeer Zidane		Compounds_Made	0.152		1
CVD-0016910		Clc1ccc2c(c1)C(C(=O)Nc1cncc3ccccc13)CN(S(=O)(=O)C1CNC1)C2	001	MAT-POS-4223bc15-15	Z5047758289	H3158096	2021-06-09	Hadeer Zidane		Compounds_Made	0.274		1
CVD-0016911		OCC1CCCN1S(=O)(=O)N1CC(C(=O)Nc2cncc3ccccc23)c2cc(Cl)ccc2C1	001	MAT-POS-4223bc15-16	Z4973388946	H3116758	2021-05-24	Hadeer Zidane		Compounds_Made	1.14		1
CVD-0016912		Clc1ccc2c(c1)C(C(=O)Nc1cncc3ccccc13)CN(C(=O)C1CC1)C2	001	MAT-POS-4223bc15-17	Z4973449287	H3089887	2021-05-03	Hadeer Zidane		Compounds_Made	0.487		1
CVD-0016914		OC(=O)CN1CC(C(=O)Nc2cncc3ccccc23)c2cc(Cl)ccc2C1	001	MAT-POS-4223bc15-21	Z5010851090	H3099346	2021-05-10	Hadeer Zidane		Compounds_Made	8.43		1
CVD-0016915		COC(=O)CN1CC(C(=O)Nc2cncc3ccccc23)c2cc(Cl)ccc2C1	001	MAT-POS-4223bc15-22	Z4973449336	H3089899	2021-05-03	Hadeer Zidane		Compounds_Made	1.55		1
CVD-0016916		CNC(=O)CN1CC(C(=O)Nc2cncc3ccccc23)c2cc(Cl)ccc2C1	001	MAT-POS-4223bc15-23	Z4973449334	H3089893	2021-05-03	Hadeer Zidane		Compounds_Made	0.0906	0.0223	3
CVD-0016917		CN(C)C(=O)CN1CC(C(=O)Nc2cncc3ccccc23)c2cc(Cl)ccc2C1	001	MAT-POS-4223bc15-24	Z4973449331	H3089895	2021-05-03	Hadeer Zidane		Compounds_Made	0.896		1
CVD-0016918		NC(=O)CN1CC(C(=O)Nc2cncc3ccccc23)c2cc(Cl)ccc2C1	001	MAT-POS-4223bc15-25	Z4973449329	H3089885	2021-05-03	Hadeer Zidane		Compounds_Made	0.119	0.0107	3
CVD-0016919		FC(F)(F)CN1CC(C(=O)Nc2cncc3ccccc23)c2cc(Cl)ccc2C1	001	MAT-POS-4223bc15-26	Z4973449328	H3177868	2021-06-13	Hadeer Zidane		Compounds_Made	3.41		1
CVD-0016921		COCCN1CC(C(=O)Nc2cncc3ccccc23)c2cc(Cl)ccc2C1	001	MAT-POS-4223bc15-28	Z4973449305	H3099348	2021-05-10	Hadeer Zidane		Compounds_Made	2.26		1
CVD-0016924		Cn1ncc(S(=O)(=O)N2CC(C(=O)Nc3cncc4ccccc34)c3cc(Cl)ccc3C2)n1	001	MAT-POS-4223bc15-31	Z4973388958	H3082785	2021-05-03	Hadeer Zidane		Compounds_Made	0.268		1
CVD-0016929		Clc1ccc2c(c1)C(C(=O)Nc1cncc3ccccc13)CN(C(=O)c1cnco1)C2	001	MAT-POS-4223bc15-36	Z4973398712	H3089879	2021-05-03	Hadeer Zidane		Compounds_Made	1.07		1
CVD-0016930		Cn1nncc1C(=O)N1CC(C(=O)Nc2cncc3ccccc23)c2cc(Cl)ccc2C1	001	MAT-POS-4223bc15-37	Z4973398704	H3089873	2021-05-03	Hadeer Zidane		Compounds_Made	0.397		1
CVD-0016931		Clc1ccc2c(c1)C(C(=O)Nc1cncc3ccccc13)CN(C(=O)c1ncco1)C2	001	MAT-POS-4223bc15-38	Z4973398696	H3089875	2021-05-03	Hadeer Zidane		Compounds_Made	0.918		1
CVD-0016932		Cc1nocc1C(=O)N1CC(C(=O)Nc2cncc3ccccc23)c2cc(Cl)ccc2C1	001	MAT-POS-4223bc15-39	Z4973398691	H3089877	2021-05-03	Hadeer Zidane		Compounds_Made	0.168		1
CVD-0016933		Cn1nccc1C(=O)N1CC(C(=O)Nc2cncc3ccccc23)c2cc(Cl)ccc2C1	001	MAT-POS-4223bc15-40	Z4973398677	H3089883	2021-05-03	Hadeer Zidane		Compounds_Made	0.156	0.0145	2
CVD-0016934		Cn1cncc1C(=O)N1CC(C(=O)Nc2cncc3ccccc23)c2cc(Cl)ccc2C1	001	MAT-POS-4223bc15-41	Z4973398672	H3089881	2021-05-03	Hadeer Zidane		Compounds_Made	0.224		1
CVD-0016991		Fc1cc2c(cc1Cl)C(C(=O)Nc1cncc3ccncc13)CCO2	001	MAT-POS-a5ef2d74-1	Z4943083733	H3021835	2021-04-05	Hadeer Zidane		Compounds_Made	1.1		1
CVD-0016992		COC1(C(=O)Nc2cncc3ccc(F)cc23)CCOc2ccc(Cl)cc21	001	MAT-POS-a5ef2d74-2	Z4943083744	H3014846	2021-04-05	Hadeer Zidane		Compounds_Made	0.246		1
CVD-0016993		COC1(C(=O)Nc2cncc3ccncc23)CCOc2ccc(Cl)cc21	001	MAT-POS-a5ef2d74-3	Z4943083736	H3021825	2021-04-05	Hadeer Zidane		Compounds_Made	0.832		1
CVD-0017025		COC1(c2cccc(Cl)c2)CCN(c2cncc3ccccc23)C1=O	001	ALP-UNI-dbb9503d-1	Z4992038943	H3114310	2021-05-19	Haim Barr		Compounds_Made	0.467		1
CVD-0017026		COC1(c2cccc(Cl)c2)CCCN(c2cncc3ccccc23)C1=O	001	ALP-UNI-dbb9503d-2	Z4991901953	H3164564	2021-06-09	Hadeer Zidane		Compounds_Made	2.08		1
CVD-0017032		Clc1ccc2c(c1)C1(C(=O)Nc3cncc4ccccc34)CCC2O1	001	RAL-THA-eb6cb89c-2	Z4992038949	H3122635	2021-05-24	Hadeer Zidane		Compounds_Made	11.1		1
CVD-0017066		CS(=O)(=O)N1CC(C(=O)Nc2cncc3ccccc23)c2cc(Cl)c(F)cc2C1	001	MAT-POS-64942dd0-3	Z4992038954	H3190945	2021-06-13	Hadeer Zidane		Compounds_Made	0.258		1
CVD-0017074		CN(C)C(=O)COCC1(C(=O)Nc2cncc3ccccc23)CCOc2ccc(Cl)cc21	001	MAT-POS-fc9ede84-1	Z4935964676	H3028741	2021-04-11	Hadeer Zidane		Compounds_Made	0.652		1
CVD-0017139		Clc1ccc2c(c1)[C@]1(CCO2)OC(=O)N(c2cncc3ccccc23)C1=O	001	MAT-POS-ec6d90b7-1	Z4987839355	H3055524	2021-04-20	Hadeer Zidane		Compounds_Made	80.9		1
CVD-0017140		Clc1ccc2c(c1)[C@@]1(CCO2)OC(=O)N(c2cncc3ccccc23)C1=O	001	MAT-POS-ec6d90b7-2	Z4987839356	H3055525	2021-04-20	Hadeer Zidane		Compounds_Made	> 99.5		1
CVD-0017141		Fc1cc2c(cc1Cl)[C@@H](C(=O)Nc1cncc3ccncc13)CCO2	001	MAT-POS-ec6d90b7-3	Z4987839352	H3050735	2021-04-20	Hadeer Zidane		Compounds_Made	> 99.5		1
CVD-0017142		CO[C@]1(C(=O)Nc2cncc3ccc(F)cc23)CCOc2ccc(Cl)cc21	001	MAT-POS-ec6d90b7-4	Z4987839350	H3049841	2021-04-20	Hadeer Zidane		Compounds_Made	23.3		1
CVD-0017143		Fc1ccc2cncc(NC(=O)[C@H]3CCNc4cc(Cl)c(Cl)cc43)c2c1	001	MAT-POS-ec6d90b7-5	Z4987422261	H3051799	2021-04-20	Hadeer Zidane		Compounds_Made	0.167	0.0642	4
CVD-0017145		Fc1ccc2cncc(NC(=O)[C@H]3CCOc4cc(F)c(Cl)cc43)c2c1	001	MAT-POS-ec6d90b7-7	Z4987839346	H3048257	2021-04-20	Hadeer Zidane		Compounds_Made	0.254	0.122	3
CVD-0017193		COC1(C(=O)Nc2cncc3ccc(NS(C)(=O)=O)cc23)CCOc2ccc(Cl)cc21	001	EDG-MED-10fcb19e-1	Z5012901942	H3178554	2021-06-13	Hadeer Zidane		Compounds_Made	0.145		1
CVD-0017195		CNS(=O)(=O)c1ccc2cncc(NC(=O)C3(OC)CCOc4ccc(Cl)cc43)c2c1	001	EDG-MED-10fcb19e-3	Z5012901947	H3209813	2021-06-30	Hadeer Zidane		Compounds_Made	0.594		1
CVD-0017208		CN(CCO)c1ccc(CNCC2(C(=O)Nc3cncc4ccccc34)CCOc3ccc(Cl)cc32)cn1	001	MAT-POS-5f1400cf-2	Z4984330284	H3072537	2021-04-27	Hadeer Zidane		Compounds_Made	4.36		1
CVD-0017209		Cn1cc(N2CCC(CNCC3(C(=O)Nc4cncc5ccccc45)CCOc4ccc(Cl)cc43)C2)cn1	001	MAT-POS-5f1400cf-1	Z4984330293	H3072690	2021-04-27	Hadeer Zidane		Compounds_Made	5.37		1
CVD-0017215		CS(=O)(=O)c1ccc2c(NC(=O)C3CCS(=O)(=O)c4ccc(Cl)cc43)cncc2c1	001	EDJ-MED-93390d0c-2	Z5012901941	H3190944	2021-06-13	Hadeer Zidane		Compounds_Made	0.744		1
CVD-0017231		Cc1cc2c(NC(=O)C3CCOc4ccc(Cl)cc43)cncc2s1	002	MAT-POS-14f31916-1			2021-05-24	Hadeer Zidane		Compounds_Made	0.228		1
CVD-0017252		CC(C)(C)OC(=O)NC(CCO)CNCC1(C(=O)Nc2cncc3ccccc23)CCOc2ccc(Cl)cc21	001	MAT-POS-61f37a1a-1	Z4984330302	H3089909	2021-05-03	Hadeer Zidane		Compounds_Made	2.17		1
CVD-0017253		O[C@@H]1CCC[C@H]1S(=O)(=O)N1CC(C(=O)Nc2cncc3ccccc23)c2cc(Cl)ccc2C1	001	MAT-POS-61f37a1a-2	Z4989682614	H3090686	2021-05-03	Hadeer Zidane		Compounds_Made	0.137	0.012	2
CVD-0017254		Clc1ccc2c(c1)C(CNCCN1C(=O)c3ccccc3C1=O)(C(=O)Nc1cncc3ccccc13)CCO2	001	MAT-POS-61f37a1a-3	Z4984330291	H3089937	2021-05-03	Hadeer Zidane		Compounds_Made	14.3		1
CVD-0017255		Cn1nnc(CNC(=O)OC(C)(C)C)c1CNCC1(C(=O)Nc2cncc3ccccc23)CCOc2ccc(Cl)cc21	001	MAT-POS-61f37a1a-4	Z4984330308	H3089932	2021-05-03	Hadeer Zidane		Compounds_Made	3.49		1
CVD-0017256		Cn1cc(CN2CC(C(=O)Nc3cncc4ccc(F)cc34)c3cc(Cl)ccc3C2)nn1	001	MAT-POS-61f37a1a-5	Z4987831245	H3099334	2021-05-03	Hadeer Zidane		Compounds_Made	0.914		1
CVD-0017257		COc1cc(CNCC2(C(=O)Nc3cncc4ccccc34)CCOc3ccc(Cl)cc32)cc(OC)c1OCC(N)=O	001	MAT-POS-61f37a1a-6	Z4984330297	H3089919	2021-05-03	Hadeer Zidane		Compounds_Made	12.1		1
CVD-0017258		Clc1ccc2c(c1)C(CNCc1cn(CC3CCOC3)nn1)(C(=O)Nc1cncc3ccccc13)CCO2	001	MAT-POS-61f37a1a-7	Z4984330289	H3089921	2021-05-03	Hadeer Zidane		Compounds_Made	5.98		1
CVD-0017259		Cc1nn(C)c(N2CCOCC2)c1CNCC1(C(=O)Nc2cncc3ccccc23)CCOc2ccc(Cl)cc21	001	MAT-POS-61f37a1a-8	Z4984330296	H3089946	2021-05-03	Hadeer Zidane		Compounds_Made	9.57		1
CVD-0017260		Clc1ccc2c(c1)C(CNCc1cnc(N3CCOCC3)nc1)(C(=O)Nc1cncc3ccccc13)CCO2	001	MAT-POS-61f37a1a-9	Z4984330295	H3089943	2021-05-03	Hadeer Zidane		Compounds_Made	14.3		1
CVD-0017261		COC(=O)c1cnc(Cn2ccc(CNCC3(C(=O)Nc4cncc5ccccc45)CCOc4ccc(Cl)cc43)n2)cn1	001	MAT-POS-61f37a1a-10	Z4984330298	H3089917	2021-05-03	Hadeer Zidane		Compounds_Made	3.09		1
CVD-0017262		COC(=O)CCc1nocc1CNCC1(C(=O)Nc2cncc3ccccc23)CCOc2ccc(Cl)cc21	001	MAT-POS-61f37a1a-11	Z4984330282	H3095670	2021-05-03	Hadeer Zidane		Compounds_Made	2.51		1
CVD-0017263		Clc1ccc2c(c1)C(C(=O)Nc1cncc3ccccc13)CN(CC#N)C2	001	MAT-POS-61f37a1a-12	Z4987827473	H3090101	2021-05-03	Hadeer Zidane		Compounds_Made	0.335		1
CVD-0017264		Cc1nc(CN2CC(C(=O)Nc3cncc4ccc(F)cc34)c3cc(Cl)ccc3C2)c[nH]1	001	MAT-POS-61f37a1a-13	Z4987831253	H3089889	2021-05-03	Hadeer Zidane		Compounds_Made	0.307		1
CVD-0017265		Fc1ccc2cncc(N3C(=O)NC4(COc5ccc(Cl)cc54)C3=O)c2c1	001	MAT-POS-61f37a1a-14	Z4972043481	H3084986	2021-05-03	Hadeer Zidane		Compounds_Made	1.38		1
CVD-0017266		Cn1c(CNCC2(C(=O)Nc3cncc4ccccc34)CCOc3ccc(Cl)cc32)nc2n(C)c(=O)[nH]c(=O)c12	001	MAT-POS-61f37a1a-15	Z4984330299	H3089926	2021-05-03	Hadeer Zidane		Compounds_Made	> 99.5		1
CVD-0017275		CNc1cncc(NC(=O)C2CCOc3ccc(Cl)cc32)c1C	001	MAT-POS-afb6844f-1	Z5018905116	H3154635	2021-05-30	Hadeer Zidane		Compounds_Made	32.3		1
CVD-0017276		CN(C)c1cncc(NC(=O)C2CCOc3ccc(Cl)cc32)c1C	001	MAT-POS-afb6844f-2	Z5018905119	H3197825	2021-06-20	Hadeer Zidane		Compounds_Made	> 99.5		1
CVD-0017280		COCC1=CSC(CNC(=O)C2=C(Cl)C=C(Cl)C=N2)=C1	001	JAR-KUA-41bd5a3d-1			2021-05-10	Hadeer Zidane		Compounds_Made	> 99.5		1
CVD-0017281		NS(=O)(=O)C1=CC(CN2CCN(C(C3=CC=CC=C3)C3=CC=CC=C3)CC2)=CO1	001	JAR-KUA-41bd5a3d-2			2021-05-10	Hadeer Zidane		Compounds_Made	> 99.5		1
CVD-0017282		CC1=NC(C)=C(S(=O)(=O)NCC2CCCC3CC23)S1	001	JAR-KUA-41bd5a3d-3			2021-05-10	Hadeer Zidane		Compounds_Made	> 99.5		1
CVD-0017283		CC1=C(S(N)(=O)=O)SC(N2CCN(S(=O)(=O)C3=CC=CC=C3)CC2)=N1	001	JAR-KUA-41bd5a3d-4			2021-05-10	Hadeer Zidane		Compounds_Made	> 99.5		1
CVD-0017284		CC(N1CCN(C2=NC(C)=C(C)N=N2)CC1)C1=CC(Cl)=CC=C1	001	JAR-KUA-41bd5a3d-5			2021-05-10	Hadeer Zidane		Compounds_Made
CVD-0017285		CC1=CSC2=NC=C(C(=O)N3C4CCC3C3=C4C=CC=C3)C(=O)N12	001	JAR-KUA-41bd5a3d-6			2021-05-10	Hadeer Zidane		Compounds_Made	> 99.5		1
CVD-0017286		CCS(=O)(=O)C1=C(CNC(C2CC2)C2=CC(F)=CC=C2)C=CC=C1Cl	001	JAR-KUA-41bd5a3d-7			2021-05-10	Hadeer Zidane		Compounds_Made	> 99.5		1
CVD-0017287		COCC1=CSC(C2=NN=C(C3=C(C)N=C(C4=CC=CC=C4)S3)O2)=C1	001	JAR-KUA-41bd5a3d-8			2021-05-10	Hadeer Zidane		Compounds_Made	> 99.5		1
CVD-0017288		CC1=CC=C(S(=O)(=O)NCC(=O)N2CCC(NS(N)(=O)=O)CC2)C=C1	001	JAR-KUA-41bd5a3d-9			2021-05-10	Hadeer Zidane		Compounds_Made	> 99.5		1
CVD-0017289		CCS(=O)(=O)C1=CC(CNS(=O)(=O)C2=CC=CS2)=CC(Cl)=C1	001	JAR-KUA-41bd5a3d-10			2021-05-10	Hadeer Zidane		Compounds_Made	> 99.5		1
CVD-0017290		CC1=CC=C(S(=O)(=O)NCCNC(=O)N2CCN(S(=O)(=O)N3CCCC3)CC2)C=C1	001	JAR-KUA-41bd5a3d-11			2021-05-10	Hadeer Zidane		Compounds_Made	> 99.5		1
CVD-0017291		COCC1=C(CNS(=O)(=O)C2=C(C)SC(C)=C2C)C=CC=C1	001	JAR-KUA-41bd5a3d-12			2021-05-10	Hadeer Zidane		Compounds_Made	> 99.5		1
CVD-0017292		CN(C)S(=O)(=O)N1CCN(C(=O)C2NC3=C(C=CC=C3)S(=O)(=O)N2)CC1	001	JAR-KUA-41bd5a3d-13			2021-05-10	Hadeer Zidane		Compounds_Made	> 99.5		1
CVD-0017293		CCS(=O)(=O)C1=CC=C(CNS(=O)(=O)C2=CN=C(C3=CC=CC=C3)S2)S1	001	JAR-KUA-41bd5a3d-14			2021-05-10	Hadeer Zidane		Compounds_Made	> 99.5		1
CVD-0017294		CC1=CSC2=NC(C)=C(CN3CCN(CC4=CSC=C4)CC3)N12	001	JAR-KUA-41bd5a3d-15			2021-05-10	Hadeer Zidane		Compounds_Made	> 99.5		1
CVD-0017295		NS(=O)(=O)NCCNS(=O)(=O)C1=C([N+]([O-])=O)C=CC=C1	001	JAR-KUA-41bd5a3d-16			2021-05-10	Hadeer Zidane		Compounds_Made	> 99.5		1
CVD-0017296		COC1=CC(C2=NC(C3=C(C)N=C4SC=CN34)=NO2)=CC(OC)=C1	001	JAR-KUA-41bd5a3d-17			2021-05-10	Hadeer Zidane		Compounds_Made	> 99.5		1
CVD-0017297		NS(=O)(=O)C1CN(CCNS(=O)(=O)C2=CC=CC=C2)C2=C(C1)C=CC=C2	001	JAR-KUA-41bd5a3d-18			2021-05-10	Hadeer Zidane		Compounds_Made	> 99.5		1
CVD-0017298		CCN(CC)S(=O)(=O)C1=CC=C(S(=O)(=O)N2CCN(S(N)(=O)=O)CC2)C=C1	001	JAR-KUA-41bd5a3d-19			2021-05-10	Hadeer Zidane		Compounds_Made	> 99.5		1
CVD-0017335		Clc1ccc2c(c1)C(C(=O)Nc1cncc3ccccc13)CN(Cc1ncn[nH]1)C2	001	EDJ-MED-fa7708b3-2	Z5018905161	H3157787	2021-06-09	Hadeer Zidane		Compounds_Made	0.784		1
CVD-0017353		Clc1ccc2c(c1)C(C(=O)Nc1cncc3ccccc13)CN(S(=O)(=O)N1CCOCC1)C2	001	EDJ-MED-1981ceba-1	Z5018905129	H3157797	2021-06-09	Hadeer Zidane		Compounds_Made	0.138		1
CVD-0017390		CN(C)S(=O)(=O)N1CC(C(=O)Nc2cnccc2C(F)(F)F)c2cc(Cl)ccc2C1	001	EDJ-MED-ee742daa-4	Z5032732284	H3175423	2021-06-13	Hadeer Zidane		Compounds_Made	28.8		1
CVD-0017391		CC(C)(C)c1ccc(N(C(C(=O)NCCc2cccc(F)c2)c2cc(=O)[nH]c3ccccc23)C(=O)c2ccco2)cc1	001	ALP-POS-a2344586-1			2021-05-10	Hadeer Zidane		Compounds_Made	2.28		1
CVD-0017392		CC(C)(C)c1ccc(N(C(C(=O)NCCc2cccc(F)c2)c2cc(=O)[nH]c3ccccc23)C(=O)c2c[nH]cn2)cc1	001	ALP-POS-a2344586-3			2021-05-10	Hadeer Zidane		Compounds_Made	1.31		1
CVD-0017396		COc1ccc2cncc(NC(=O)[C@@]3(OC)CCOc4ccc(Cl)cc43)c2c1	001	MAT-POS-24589f88-1	Z4987418805	H3055088	2021-05-10	Hadeer Zidane		Compounds_Made	4.18		1
CVD-0017397		CS(=O)(=O)N1C[C@H](C(=O)Nc2cncc3ccccc23)c2cc(Cl)ccc2C1	001	MAT-POS-24589f88-2	Z4988873021	H3053628	2021-05-10	Hadeer Zidane		Compounds_Made	12.3		1
CVD-0017398		CS(=O)(=O)N1C[C@@H](C(=O)Nc2cncc3ccccc23)c2cc(Cl)ccc2C1	001	MAT-POS-24589f88-3	Z4988872945	H3053627	2021-05-10	Hadeer Zidane		Compounds_Made	0.141		1
CVD-0017399		Clc1ccc2c(c1)C(CNCc1cn(CC3CCCO3)nn1)(C(=O)Nc1cncc3ccccc13)CCO2	001	MAT-POS-24589f88-4	Z4984330285	H3101522	2021-05-10	Hadeer Zidane		Compounds_Made	8.54		1
CVD-0017400		Cc1nc(CN2CC(C(=O)Nc3cncc4ccc(F)cc34)c3cc(Cl)ccc3C2)cs1	001	MAT-POS-24589f88-5	Z5009825383	H3099336	2021-05-10	Hadeer Zidane		Compounds_Made	1.12		1
CVD-0017401		Clc1ccc2c(c1)C(CNCc1c(N3CCOCC3)nc3ccccn3c1=O)(C(=O)Nc1cncc3ccccc13)CCO2	001	MAT-POS-24589f88-6	Z4984330304	H3101521	2021-05-10	Hadeer Zidane		Compounds_Made	12.5		1
CVD-0017402		CNC(=O)COc1ccc(CNCC2(C(=O)Nc3cncc4ccccc34)CCOc3ccc(Cl)cc32)cc1OC	001	MAT-POS-24589f88-7	Z4984330307	H3110172	2021-05-10	Hadeer Zidane		Compounds_Made	11.8		1
CVD-0017403		NC(=O)c1ccn(-c2ccc(CNCC3(C(=O)Nc4cncc5ccccc45)CCOc4ccc(Cl)cc43)cn2)n1	001	MAT-POS-24589f88-8	Z4984330306	H3101518	2021-05-10	Hadeer Zidane		Compounds_Made	6.4		1
CVD-0017404		NS(=O)(=O)c1ccc(CNCC2(C(=O)Nc3cncc4ccccc34)CCOc3ccc(Cl)cc32)cc1F	001	MAT-POS-24589f88-9	Z4984330286	H3099368	2021-05-10	Hadeer Zidane		Compounds_Made	1.94		1
CVD-0017405		Cn1cc(CNCC2(C(=O)Nc3cncc4ccccc34)CCOc3ccc(Cl)cc32)n2ncc(C#N)c12	001	MAT-POS-24589f88-10	Z4984330292	H3089914	2021-05-10	Hadeer Zidane		Compounds_Made	12.1		1
CVD-0017406		Clc1ccc2c(c1)C(NC(=O)C1CCC(C(=O)N3CCCC3)O1)(C(=O)Nc1cncc3ccccc13)CCO2	001	MAT-POS-24589f88-11	Z4990943472	H3082446	2021-05-10	Hadeer Zidane		Compounds_Made	2.81		1
CVD-0017407		NS(=O)(=O)c1ccc(CNCC2(C(=O)Nc3cncc4ccccc34)CCOc3ccc(Cl)cc32)cc1	001	MAT-POS-24589f88-12	Z4984330287	H3089935	2021-05-10	Hadeer Zidane		Compounds_Made	2.43		1
CVD-0017408		CNS(=O)(=O)c1cc(CNCC2(C(=O)Nc3cncc4ccccc34)CCOc3ccc(Cl)cc32)ccc1F	001	MAT-POS-24589f88-13	Z4984330290	H3089911	2021-05-10	Hadeer Zidane		Compounds_Made	1.73		1
CVD-0017409		CN1CCN(c2cncc3ccccc23)C(=O)C1c1cccc(Cl)c1	001	MAT-POS-24589f88-14	Z4991928871	H3104752	2021-05-10	Hadeer Zidane		Compounds_Made	2.21		1
CVD-0017410		Clc1ccc2c(c1)C(CNCc1ccc(N3CCNC(=O)C3)cc1)(C(=O)Nc1cncc3ccccc13)CCO2	001	MAT-POS-24589f88-15	Z4984330310	H3110170	2021-05-10	Hadeer Zidane		Compounds_Made	8.55		1
CVD-0017411		Cn1ccc(CN2CC(C(=O)Nc3cncc4ccc(F)cc34)c3cc(Cl)ccc3C2)n1	001	MAT-POS-24589f88-16	Z4987831236	H3099332	2021-05-10	Hadeer Zidane		Compounds_Made	1.35		1
CVD-0017491		Clc1cccc(CC(=O)Nc2cncc3cnoc23)c1	001	PET-UNK-b1ef24dc-1	Z5032732281	H3184225	2021-06-13	Hadeer Zidane		Compounds_Made	23.9		1
CVD-0017559		Fc1ccc(S(=O)(=O)N2CCCN(C(=O)CCl)CC2)cc1	001	BEN-DND-03406596-8	Z1562120838	T4065226	2021-05-30	Hadeer Zidane		Compounds_Made	44		1
CVD-0017599		CC(CC(=O)OCC1=CC=CC=C1)NC(=O)C1=CC(N2N=CC(C#N)=C2N)=CC=C1	001	UNK-CYC-68f84b31−6			2021-05-30	Hadeer Zidane		Compounds_Made
CVD-0017615		CCC(C)C(C)C(=O)NC1(C2CCCN2C(=O)C2=COC(C#N)=C2)CC1	001	UNK-CYC-68f84b31−22			2021-05-30	Hadeer Zidane		Compounds_Made
CVD-0017631		FC1=CC=CC(F)=C1N1C=CC(CS(=O)(=O)C2=CC(C(F)(F)F)=C(C#N)C=C2)=N1	001	UNK-CYC-68f84b31−38			2021-05-30	Hadeer Zidane		Compounds_Made
CVD-0017647		NC1=C(C#N)C=NN1C1=CC(C(=O)NNC(=O)NCC(F)(F)F)=CC=C1	001	UNK-CYC-68f84b31−54			2021-05-30	Hadeer Zidane		Compounds_Made
CVD-0017660		CC(N1C=NC(C#N)=N1)C(=O)OC1CCCN(CC2=CC(C(F)(F)F)=CC=C2)C1=O	001	UNK-CYC-68f84b31−67			2021-05-30	Hadeer Zidane		Compounds_Made	9.33	1.25	2
CVD-0017663		FC(F)(F)C1=CC=NN1C1=CC(C(=O)NNC(=O)OCC2=CC=CC=C2)=CC=C1	001	UNK-CYC-68f84b31−70			2021-05-30	Hadeer Zidane		Compounds_Made	> 99.5		1
CVD-0017679		OC1CCCC1C(=O)NC[C@@H]1C[C@H](F)CN1C(=O)C1=CC=C(C#N)N1	001	UNK-CYC-68f84b31−86			2021-05-30	Hadeer Zidane		Compounds_Made	> 99.5		1
CVD-0017745		COC(=O)[C@H]1CC[C@@H](CNC(C(=O)Nc2cncc3ccccc23)c2cccc(Cl)c2)O1	001	MAT-POS-d8472c4f-2	Z5012003588	H3135217	2021-05-30	Hadeer Zidane		Compounds_Made	1.72		1
CVD-0017746		Clc1cc2nccc(C(=O)Nc3cncc4ccccc34)c2cc1Cl	001	MAT-POS-d8472c4f-4	Z5037765019	H3141041	2021-06-09	Hadeer Zidane		Compounds_Made	28.1		1
CVD-0017801		Clc1ccc2c(c1)C1CCC2(C(=O)Nc2cncc3ccccc23)O1	001	MAT-POS-a3f7f96a-1	Z5012902036	H3124533	2021-05-24	Hadeer Zidane		Compounds_Made	2.39		1
CVD-0017802		Cc1ccnc(O)c1NC(=O)C1CCOc2ccc(Cl)cc21	001	MAT-POS-a3f7f96a-2	Z4220069402	H3135222	2021-05-24	Hadeer Zidane		Compounds_Made
CVD-0017803		COC(=O)c1cc(/C=c2\s/c(=C(/C#N)C(=O)NC(C)C)n(-c3ccc(OC)c(F)c3)c2=O)oc1C	001	MAT-POS-a3f7f96a-3			2021-05-24	Hadeer Zidane		Compounds_Made	> 99.5		1
CVD-0017804		CC(C(=O)NS(=O)(=O)c1cnn(-c2cccc(C(F)(F)F)c2)c1)n1cnc(C#N)n1	001	MAT-POS-a3f7f96a-4			2021-05-24	Hadeer Zidane		Compounds_Made	> 99.5		1
CVD-0017805		COC(=O)c1cc(/C=c2\sc(=C(C#N)C#N)n(-c3cccc(C(F)(F)F)c3)c2=O)oc1C	001	MAT-POS-a3f7f96a-5			2021-05-24	Hadeer Zidane		Compounds_Made	> 99.5		1
CVD-0017806		CC1(n2cc(CNCC3(C(=O)Nc4cncc5ccccc45)CCOc4ccc(Cl)cc43)cn2)CCS(=O)(=O)C1	001	MAT-POS-a3f7f96a-6	Z5025712416	H3121043	2021-05-24	Hadeer Zidane		Compounds_Made	24.4		1
CVD-0017807		Clc1ccc2c(c1)C(CNCc1cnn(C3CCS(=O)(=O)C3)c1)(C(=O)Nc1cncc3ccccc13)CCO2	001	MAT-POS-a3f7f96a-7	Z5025712346	H3121040	2021-05-24	Hadeer Zidane		Compounds_Made	11.7		1
CVD-0017808		Clc1ccc2c(c1)C(CNCc1cnc3c(c1)NC(=O)CO3)(C(=O)Nc1cncc3ccccc13)CCO2	001	MAT-POS-a3f7f96a-8	Z5025712344	H3121042	2021-05-24	Hadeer Zidane		Compounds_Made	9.47		1
CVD-0017809		COc1ccc(CNCC2(C(=O)Nc3cncc4ccccc34)CCOc3ccc(Cl)cc32)cc1OCC(N)=O	001	MAT-POS-a3f7f96a-9	Z5025712400	H3121039	2021-05-24	Hadeer Zidane		Compounds_Made	11.5		1
CVD-0017830		Cc1cc(O)ncc1NC(=O)C1CCOc2ccc(Cl)cc21	001	MAT-POS-8293a91a-1	Z1675810506	H3138779	2021-05-30	Hadeer Zidane		Compounds_Made	> 99.5		1
CVD-0017831		Clc1cccc(C(NC(=O)[C@H]2CC[C@H](C(=O)N3CCCC3)O2)C(=O)Nc2cncc3ccccc23)c1	001	MAT-POS-8293a91a-2	Z5033003046	H3140832	2021-05-30	Hadeer Zidane		Compounds_Made	2.38		1
CVD-0017832		FC(F)(F)c1ccc2cncc(NC(=O)C3CCOc4ccc(Cl)cc43)c2c1	001	MAT-POS-8293a91a-3	Z5021905586	H3138782	2021-05-30	Hadeer Zidane		Compounds_Made	> 99.5		1
CVD-0017835		Clc1cccc(C(NC(=O)[C@@H]2CC[C@@H](C(=O)N3CCCC3)O2)C(=O)Nc2cncc3ccccc23)c1	001	MAT-POS-8293a91a-6	Z5033003045	H3140831	2021-05-30	Hadeer Zidane		Compounds_Made	4.48		1
CVD-0017836		Clc1cccc(C(NC(=O)[C@H]2CC[C@@H](C(=O)N3CCCC3)O2)C(=O)Nc2cncc3ccccc23)c1	001	MAT-POS-8293a91a-7	Z5033003047	H3140833	2021-05-30	Hadeer Zidane		Compounds_Made	19.4		1
CVD-0017949		Clc1ccc2c(c1)C(C(=O)Nc1cnc3ccccn13)CNC2=O	001	EDJ-MED-827e7cb4-7	Z5060771472	H3205026	2021-06-20	Hadeer Zidane		Compounds_Made	5.93		1
CVD-0017956		Clc1cccc(CC(=O)N2CC(=O)Cc3ccccc32)c1	001	ROB-CAM-6936528f-1	Z5060771465	H3213896	2021-06-30	Hadeer Zidane		Compounds_Made	> 99.5		1
CVD-0017960		Cn1ncc(NC(=O)C2CCOc3ccc(Cl)cc32)c1C(F)F	001	MAT-POS-a2421bb6-4	Z1675865497	H3199328	2021-06-20	Hadeer Zidane		Compounds_Made	> 99.5		1
CVD-0017961		Clc1ccc2c(c1)C(C(=O)Nc1cnc3ccccn13)CCO2	001	MAT-POS-51833a24-1	Z5060771466	H3199332	2021-06-20	Hadeer Zidane		Compounds_Made	3.26		1
CVD-0017975		Cc1ccnc(N)c1NC(=O)C1CCOc2ccc(Cl)cc21	001	MAT-POS-b5c94171-1	Z5021905553	H3136535	2021-06-09	Hadeer Zidane		Compounds_Made	69.5		1
CVD-0018040		Cc1cc(NC(=O)C2CCOc3ccc(Cl)cc32)ncc1N	001	TAT-ENA-0e28ea53-1	Z5081569215	H3184999	2021-06-20	Hadeer Zidane		Compounds_Made	> 99.5		1
CVD-0018064		Cc1ccnc(NC(=O)C2CCOc3ccc(Cl)cc32)c1N	001	MAT-POS-500f4700-1	Z5051603391	H3136535	2021-06-13	Hadeer Zidane		Compounds_Made	71.6		1
CVD-0018065		Clc1cc2c(cc1Cl)C(C(=O)Nc1cnc3ccccn13)CCN2	001	MAT-POS-500f4700-2	Z5032732286	H3172521	2021-06-13	Hadeer Zidane		Compounds_Made	1.98		1
CVD-0018189		CC1=C(NC(=O)C2CCOC3=C2C=C(Cl)C=C3)C=NC(N)=C1	001	MAT-POS-1f3c8e6f-1	Z5021905573	H3184998	2021-06-20	Hadeer Zidane		Compounds_Made	> 99.5		1
CVD-0018238		O[C@@]1(c2cccc(Cl)c2)CCN(c2cncc3ccccc23)C1=O	001	MAT-POS-8695a11f-1	Z5068830347	H3215677	2021-06-30	Hadeer Zidane		Compounds_Made	90.7		1
CVD-0018239		Clc1ccc2c(c1)C(C(=O)Nc1cncc3ccc(CN4CCNCC4)cc13)CCO2	001	MAT-POS-8695a11f-2	Z5012901990	H3218253	2021-06-30	Hadeer Zidane		Compounds_Made	0.756		1
[truncated: 139 more columns]

## Sheet: Eurofins_panel
Molecule Name	Structure	SMILES	Batch Name	Canonical PostEra ID	Catalog number	Batch ID	ProteaseAssay_Fluorescence_Dose-Response_Weizmann: Run Date	ProteaseAssay_Fluorescence_Dose-Response_Weizmann: IC50 (µM)	ProteaseAssay_Fluorescence_Dose-Response_Weizmann: Avg IC50 (uM)	ProteaseAssay_Fluorescence_Dose-Response_Weizmann: Avg IC50 (uM) Standard Deviation (±)	ProteaseAssay_Fluorescence_Dose-Response_Weizmann: Avg IC50 (uM) Count	ProteaseAssay_Fluorescence_Dose-Response_Weizmann: Avg pIC50	ProteaseAssay_Fluorescence_Dose-Response_Weizmann: LE avg IC50	ProteaseAssay_Fluorescence_Dose-Response_Weizmann: LLE	ProteaseAssay_Fluorescence_Dose-Response_Weizmann: Dose-response Plot	ADME_InVitro_EurofinsPanel_Novartis: Enzyme Name	ADME_InVitro_EurofinsPanel_Novartis: % Inhibition (uM)
CVD-0018692		Clc1ccc2c(c1)[C@H](C(=O)Nc1cncc3ccccc13)CN(S(=O)(=O)CC1(C#N)CC1)C2	001	MAT-POS-e194df51-1	Z5129808241	H3294977	2021-08-17	0.0368	0.0368		1	7.4	0.315	5.01		PSP (Eurofins): hr Al2a (Binding) (AC50)	30
CVD-0018692		Clc1ccc2c(c1)[C@H](C(=O)Nc1cncc3ccccc13)CN(S(=O)(=O)CC1(C#N)CC1)C2	001	MAT-POS-e194df51-1	Z5129808241	H3294977	2021-08-09	< 0.0500	0.0368		1	7.4	0.315	5.01		PSP (Eurofins): r Bzd (Binding) (AC50)	30
CVD-0018692		Clc1ccc2c(c1)[C@H](C(=O)Nc1cncc3ccccc13)CN(S(=O)(=O)CC1(C#N)CC1)C2	001	MAT-POS-e194df51-1	Z5129808241	H3294977			0.0368		1	7.4	0.315	5.01		PSP (Eurofins): hr D1 (Binding) (AC50)	30
CVD-0018692		Clc1ccc2c(c1)[C@H](C(=O)Nc1cncc3ccccc13)CN(S(=O)(=O)CC1(C#N)CC1)C2	001	MAT-POS-e194df51-1	Z5129808241	H3294977			0.0368		1	7.4	0.315	5.01		PSP (Eurofins): hr D3 (Binding) (AC50)	30
CVD-0018692		Clc1ccc2c(c1)[C@H](C(=O)Nc1cncc3ccccc13)CN(S(=O)(=O)CC1(C#N)CC1)C2	001	MAT-POS-e194df51-1	Z5129808241	H3294977			0.0368		1	7.4	0.315	5.01		PSP (Eurofins): hr DAT (Binding) (AC50)	30
CVD-0018692		Clc1ccc2c(c1)[C@H](C(=O)Nc1cncc3ccccc13)CN(S(=O)(=O)CC1(C#N)CC1)C2	001	MAT-POS-e194df51-1	Z5129808241	H3294977			0.0368		1	7.4	0.315	5.01		PSP (Eurofins): hr M1 (Binding) (AC50)	30
CVD-0018692		Clc1ccc2c(c1)[C@H](C(=O)Nc1cncc3ccccc13)CN(S(=O)(=O)CC1(C#N)CC1)C2	001	MAT-POS-e194df51-1	Z5129808241	H3294977			0.0368		1	7.4	0.315	5.01		PSP (Eurofins): hr M2 (Binding) (AC50)	30
CVD-0018692		Clc1ccc2c(c1)[C@H](C(=O)Nc1cncc3ccccc13)CN(S(=O)(=O)CC1(C#N)CC1)C2	001	MAT-POS-e194df51-1	Z5129808241	H3294977			0.0368		1	7.4	0.315	5.01		PSP (Eurofins): hr DOP (Binding) (AC50)	30
CVD-0018692		Clc1ccc2c(c1)[C@H](C(=O)Nc1cncc3ccccc13)CN(S(=O)(=O)CC1(C#N)CC1)C2	001	MAT-POS-e194df51-1	Z5129808241	H3294977			0.0368		1	7.4	0.315	5.01		PSP (Eurofins): hr MOP (Binding) (AC50)	30
CVD-0018692		Clc1ccc2c(c1)[C@H](C(=O)Nc1cncc3ccccc13)CN(S(=O)(=O)CC1(C#N)CC1)C2	001	MAT-POS-e194df51-1	Z5129808241	H3294977			0.0368		1	7.4	0.315	5.01		PSP (Eurofins): hr 5HT1A (Binding) (AC50)	30
CVD-0018692		Clc1ccc2c(c1)[C@H](C(=O)Nc1cncc3ccccc13)CN(S(=O)(=O)CC1(C#N)CC1)C2	001	MAT-POS-e194df51-1	Z5129808241	H3294977			0.0368		1	7.4	0.315	5.01		PSP (Eurofins): hr MAO (Antagonism) (AC50)	30
CVD-0018692		Clc1ccc2c(c1)[C@H](C(=O)Nc1cncc3ccccc13)CN(S(=O)(=O)CC1(C#N)CC1)C2	001	MAT-POS-e194df51-1	Z5129808241	H3294977			0.0368		1	7.4	0.315	5.01		PSP (Eurofins): hr NET (Binding) (AC50)	30
CVD-0018692		Clc1ccc2c(c1)[C@H](C(=O)Nc1cncc3ccccc13)CN(S(=O)(=O)CC1(C#N)CC1)C2	001	MAT-POS-e194df51-1	Z5129808241	H3294977			0.0368		1	7.4	0.315	5.01		PSP (Eurofins): hr ACES (Antagonism) (AC50)	30
CVD-0018692		Clc1ccc2c(c1)[C@H](C(=O)Nc1cncc3ccccc13)CN(S(=O)(=O)CC1(C#N)CC1)C2	001	MAT-POS-e194df51-1	Z5129808241	H3294977			0.0368		1	7.4	0.315	5.01		PSP (Eurofins): hr 5HTT (Binding) (AC50)	30
CVD-0018692		Clc1ccc2c(c1)[C@H](C(=O)Nc1cncc3ccccc13)CN(S(=O)(=O)CC1(C#N)CC1)C2	001	MAT-POS-e194df51-1	Z5129808241	H3294977			0.0368		1	7.4	0.315	5.01		PSP (Eurofins) - hr Ad1 (Binding) (AC50)	30
CVD-0018692		Clc1ccc2c(c1)[C@H](C(=O)Nc1cncc3ccccc13)CN(S(=O)(=O)CC1(C#N)CC1)C2	001	MAT-POS-e194df51-1	Z5129808241	H3294977			0.0368		1	7.4	0.315	5.01		PSP (Eurofins): hr AR (Binding) (AC50)	30
CVD-0018692		Clc1ccc2c(c1)[C@H](C(=O)Nc1cncc3ccccc13)CN(S(=O)(=O)CC1(C#N)CC1)C2	001	MAT-POS-e194df51-1	Z5129808241	H3294977			0.0368		1	7.4	0.315	5.01		PSP (Eurofins): hr H3 (Binding) (AC50)	30
CVD-0018692		Clc1ccc2c(c1)[C@H](C(=O)Nc1cncc3ccccc13)CN(S(=O)(=O)CC1(C#N)CC1)C2	001	MAT-POS-e194df51-1	Z5129808241	H3294977			0.0368		1	7.4	0.315	5.01		PSP (Eurofins): hr TP (Agonism) (AC50)	30
CVD-0018692		Clc1ccc2c(c1)[C@H](C(=O)Nc1cncc3ccccc13)CN(S(=O)(=O)CC1(C#N)CC1)C2	001	MAT-POS-e194df51-1	Z5129808241	H3294977			0.0368		1	7.4	0.315	5.01		PSP (Eurofins): hr TP (Antagonism) (AC50)	30
CVD-0018692		Clc1ccc2c(c1)[C@H](C(=O)Nc1cncc3ccccc13)CN(S(=O)(=O)CC1(C#N)CC1)C2	001	MAT-POS-e194df51-1	Z5129808241	H3294977			0.0368		1	7.4	0.315	5.01		PSP (Eurofins): hr Al1a - (Binding) (AC50)	30
CVD-0018692		Clc1ccc2c(c1)[C@H](C(=O)Nc1cncc3ccccc13)CN(S(=O)(=O)CC1(C#N)CC1)C2	001	MAT-POS-e194df51-1	Z5129808241	H3294977			0.0368		1	7.4	0.315	5.01		PSP (Eurofins): hr PR (Binding) (AC50)	30
CVD-0018692		Clc1ccc2c(c1)[C@H](C(=O)Nc1cncc3ccccc13)CN(S(=O)(=O)CC1(C#N)CC1)C2	001	MAT-POS-e194df51-1	Z5129808241	H3294977			0.0368		1	7.4	0.315	5.01		PSP (Eurofins): hr 5HT2B (Agonism) (AC50)	30
CVD-0018692		Clc1ccc2c(c1)[C@H](C(=O)Nc1cncc3ccccc13)CN(S(=O)(=O)CC1(C#N)CC1)C2	001	MAT-POS-e194df51-1	Z5129808241	H3294977			0.0368		1	7.4	0.315	5.01		PSP (Eurofins): h Thrombin (Antagonism) (AC50)	30
CVD-0018692		Clc1ccc2c(c1)[C@H](C(=O)Nc1cncc3ccccc13)CN(S(=O)(=O)CC1(C#N)CC1)C2	001	MAT-POS-e194df51-1	Z5129808241	H3294977			0.0368		1	7.4	0.315	5.01		PSP (Eurofins): hr PDE3A (Antagonism) (AC50)	30
CVD-0018692		Clc1ccc2c(c1)[C@H](C(=O)Nc1cncc3ccccc13)CN(S(=O)(=O)CC1(C#N)CC1)C2	001	MAT-POS-e194df51-1	Z5129808241	H3294977			0.0368		1	7.4	0.315	5.01		PSP (Eurofins): hr PDE4D2 (Antagonism) (AC50)	30
CVD-0018692		Clc1ccc2c(c1)[C@H](C(=O)Nc1cncc3ccccc13)CN(S(=O)(=O)CC1(C#N)CC1)C2	001	MAT-POS-e194df51-1	Z5129808241	H3294977			0.0368		1	7.4	0.315	5.01		PSP (Eurofins): hr ERalpha (Binding) (AC50)	30
CVD-0018692		Clc1ccc2c(c1)[C@H](C(=O)Nc1cncc3ccccc13)CN(S(=O)(=O)CC1(C#N)CC1)C2	001	MAT-POS-e194df51-1	Z5129808241	H3294977			0.0368		1	7.4	0.315	5.01		PSP (Eurofins): hr COX1 (Antagonism) (AC50)	30
CVD-0018692		Clc1ccc2c(c1)[C@H](C(=O)Nc1cncc3ccccc13)CN(S(=O)(=O)CC1(C#N)CC1)C2	001	MAT-POS-e194df51-1	Z5129808241	H3294977			0.0368		1	7.4	0.315	5.01		PSP (Eurofins): hr COX2 (Antagonism) (AC50)	30
CVD-0018692		Clc1ccc2c(c1)[C@H](C(=O)Nc1cncc3ccccc13)CN(S(=O)(=O)CC1(C#N)CC1)C2	001	MAT-POS-e194df51-1	Z5129808241	H3294977			0.0368		1	7.4	0.315	5.01		PSP (Eurofins): HEK Native Antagonism (AC50)	30
CVD-0018692		Clc1ccc2c(c1)[C@H](C(=O)Nc1cncc3ccccc13)CN(S(=O)(=O)CC1(C#N)CC1)C2	001	MAT-POS-e194df51-1	Z5129808241	H3294977			0.0368		1	7.4	0.315	5.01		PSP (Eurofins): hr Al2a (Binding) (AC50)	30
CVD-0018692		Clc1ccc2c(c1)[C@H](C(=O)Nc1cncc3ccccc13)CN(S(=O)(=O)CC1(C#N)CC1)C2	001	MAT-POS-e194df51-1	Z5129808241	H3294977			0.0368		1	7.4	0.315	5.01		PSP (Eurofins): r Bzd (Binding) (AC50)	30
CVD-0018692		Clc1ccc2c(c1)[C@H](C(=O)Nc1cncc3ccccc13)CN(S(=O)(=O)CC1(C#N)CC1)C2	001	MAT-POS-e194df51-1	Z5129808241	H3294977			0.0368		1	7.4	0.315	5.01		PSP (Eurofins): hr D1 (Binding) (AC50)	30
CVD-0018692		Clc1ccc2c(c1)[C@H](C(=O)Nc1cncc3ccccc13)CN(S(=O)(=O)CC1(C#N)CC1)C2	001	MAT-POS-e194df51-1	Z5129808241	H3294977			0.0368		1	7.4	0.315	5.01		PSP (Eurofins): hr D3 (Binding) (AC50)	30
CVD-0018692		Clc1ccc2c(c1)[C@H](C(=O)Nc1cncc3ccccc13)CN(S(=O)(=O)CC1(C#N)CC1)C2	001	MAT-POS-e194df51-1	Z5129808241	H3294977			0.0368		1	7.4	0.315	5.01		PSP (Eurofins): hr DAT (Binding) (AC50)	30
CVD-0018692		Clc1ccc2c(c1)[C@H](C(=O)Nc1cncc3ccccc13)CN(S(=O)(=O)CC1(C#N)CC1)C2	001	MAT-POS-e194df51-1	Z5129808241	H3294977			0.0368		1	7.4	0.315	5.01		PSP (Eurofins): hr M1 (Binding) (AC50)	30
CVD-0018692		Clc1ccc2c(c1)[C@H](C(=O)Nc1cncc3ccccc13)CN(S(=O)(=O)CC1(C#N)CC1)C2	001	MAT-POS-e194df51-1	Z5129808241	H3294977			0.0368		1	7.4	0.315	5.01		PSP (Eurofins): hr M2 (Binding) (AC50)	30
CVD-0018692		Clc1ccc2c(c1)[C@H](C(=O)Nc1cncc3ccccc13)CN(S(=O)(=O)CC1(C#N)CC1)C2	001	MAT-POS-e194df51-1	Z5129808241	H3294977			0.0368		1	7.4	0.315	5.01		PSP (Eurofins): hr DOP (Binding) (AC50)	30
CVD-0018692		Clc1ccc2c(c1)[C@H](C(=O)Nc1cncc3ccccc13)CN(S(=O)(=O)CC1(C#N)CC1)C2	001	MAT-POS-e194df51-1	Z5129808241	H3294977			0.0368		1	7.4	0.315	5.01		PSP (Eurofins): hr MOP (Binding) (AC50)	30
CVD-0018692		Clc1ccc2c(c1)[C@H](C(=O)Nc1cncc3ccccc13)CN(S(=O)(=O)CC1(C#N)CC1)C2	001	MAT-POS-e194df51-1	Z5129808241	H3294977			0.0368		1	7.4	0.315	5.01		PSP (Eurofins): hr 5HT1A (Binding) (AC50)	30
CVD-0018692		Clc1ccc2c(c1)[C@H](C(=O)Nc1cncc3ccccc13)CN(S(=O)(=O)CC1(C#N)CC1)C2	001	MAT-POS-e194df51-1	Z5129808241	H3294977			0.0368		1	7.4	0.315	5.01		PSP (Eurofins): hr MAO (Antagonism) (AC50)	30
CVD-0018692		Clc1ccc2c(c1)[C@H](C(=O)Nc1cncc3ccccc13)CN(S(=O)(=O)CC1(C#N)CC1)C2	001	MAT-POS-e194df51-1	Z5129808241	H3294977			0.0368		1	7.4	0.315	5.01		PSP (Eurofins): hr NET (Binding) (AC50)	30
CVD-0018692		Clc1ccc2c(c1)[C@H](C(=O)Nc1cncc3ccccc13)CN(S(=O)(=O)CC1(C#N)CC1)C2	001	MAT-POS-e194df51-1	Z5129808241	H3294977			0.0368		1	7.4	0.315	5.01		PSP (Eurofins): hr ACES (Antagonism) (AC50)	30
CVD-0018692		Clc1ccc2c(c1)[C@H](C(=O)Nc1cncc3ccccc13)CN(S(=O)(=O)CC1(C#N)CC1)C2	001	MAT-POS-e194df51-1	Z5129808241	H3294977			0.0368		1	7.4	0.315	5.01		PSP (Eurofins): hr 5HTT (Binding) (AC50)	30
CVD-0018692		Clc1ccc2c(c1)[C@H](C(=O)Nc1cncc3ccccc13)CN(S(=O)(=O)CC1(C#N)CC1)C2	001	MAT-POS-e194df51-1	Z5129808241	H3294977			0.0368		1	7.4	0.315	5.01		PSP (Eurofins) - hr Ad1 (Binding) (AC50)	30
CVD-0018692		Clc1ccc2c(c1)[C@H](C(=O)Nc1cncc3ccccc13)CN(S(=O)(=O)CC1(C#N)CC1)C2	001	MAT-POS-e194df51-1	Z5129808241	H3294977			0.0368		1	7.4	0.315	5.01		PSP (Eurofins): hr AR (Binding) (AC50)	30
CVD-0018692		Clc1ccc2c(c1)[C@H](C(=O)Nc1cncc3ccccc13)CN(S(=O)(=O)CC1(C#N)CC1)C2	001	MAT-POS-e194df51-1	Z5129808241	H3294977			0.0368		1	7.4	0.315	5.01		PSP (Eurofins): hr H3 (Binding) (AC50)	30
CVD-0018692		Clc1ccc2c(c1)[C@H](C(=O)Nc1cncc3ccccc13)CN(S(=O)(=O)CC1(C#N)CC1)C2	001	MAT-POS-e194df51-1	Z5129808241	H3294977			0.0368		1	7.4	0.315	5.01		PSP (Eurofins): hr TP (Agonism) (AC50)	30
CVD-0018692		Clc1ccc2c(c1)[C@H](C(=O)Nc1cncc3ccccc13)CN(S(=O)(=O)CC1(C#N)CC1)C2	001	MAT-POS-e194df51-1	Z5129808241	H3294977			0.0368		1	7.4	0.315	5.01		PSP (Eurofins): hr TP (Antagonism) (AC50)	30
CVD-0018692		Clc1ccc2c(c1)[C@H](C(=O)Nc1cncc3ccccc13)CN(S(=O)(=O)CC1(C#N)CC1)C2	001	MAT-POS-e194df51-1	Z5129808241	H3294977			0.0368		1	7.4	0.315	5.01		PSP (Eurofins): hr Al1a - (Binding) (AC50)	30
CVD-0018692		Clc1ccc2c(c1)[C@H](C(=O)Nc1cncc3ccccc13)CN(S(=O)(=O)CC1(C#N)CC1)C2	001	MAT-POS-e194df51-1	Z5129808241	H3294977			0.0368		1	7.4	0.315	5.01		PSP (Eurofins): hr PR (Binding) (AC50)	30
CVD-0018692		Clc1ccc2c(c1)[C@H](C(=O)Nc1cncc3ccccc13)CN(S(=O)(=O)CC1(C#N)CC1)C2	001	MAT-POS-e194df51-1	Z5129808241	H3294977			0.0368		1	7.4	0.315	5.01		PSP (Eurofins): hr 5HT2B (Agonism) (AC50)	30
CVD-0018692		Clc1ccc2c(c1)[C@H](C(=O)Nc1cncc3ccccc13)CN(S(=O)(=O)CC1(C#N)CC1)C2	001	MAT-POS-e194df51-1	Z5129808241	H3294977			0.0368		1	7.4	0.315	5.01		PSP (Eurofins): h Thrombin (Antagonism) (AC50)	30
CVD-0018692		Clc1ccc2c(c1)[C@H](C(=O)Nc1cncc3ccccc13)CN(S(=O)(=O)CC1(C#N)CC1)C2	001	MAT-POS-e194df51-1	Z5129808241	H3294977			0.0368		1	7.4	0.315	5.01		PSP (Eurofins): hr PDE3A (Antagonism) (AC50)	30
CVD-0018692		Clc1ccc2c(c1)[C@H](C(=O)Nc1cncc3ccccc13)CN(S(=O)(=O)CC1(C#N)CC1)C2	001	MAT-POS-e194df51-1	Z5129808241	H3294977			0.0368		1	7.4	0.315	5.01		PSP (Eurofins): hr PDE4D2 (Antagonism) (AC50)	30
CVD-0018692		Clc1ccc2c(c1)[C@H](C(=O)Nc1cncc3ccccc13)CN(S(=O)(=O)CC1(C#N)CC1)C2	001	MAT-POS-e194df51-1	Z5129808241	H3294977			0.0368		1	7.4	0.315	5.01		PSP (Eurofins): hr ERalpha (Binding) (AC50)	30
CVD-0018692		Clc1ccc2c(c1)[C@H](C(=O)Nc1cncc3ccccc13)CN(S(=O)(=O)CC1(C#N)CC1)C2	001	MAT-POS-e194df51-1	Z5129808241	H3294977			0.0368		1	7.4	0.315	5.01		PSP (Eurofins): hr COX1 (Antagonism) (AC50)	30
CVD-0018692		Clc1ccc2c(c1)[C@H](C(=O)Nc1cncc3ccccc13)CN(S(=O)(=O)CC1(C#N)CC1)C2	001	MAT-POS-e194df51-1	Z5129808241	H3294977			0.0368		1	7.4	0.315	5.01		PSP (Eurofins): hr COX2 (Antagonism) (AC50)	30
CVD-0018692		Clc1ccc2c(c1)[C@H](C(=O)Nc1cncc3ccccc13)CN(S(=O)(=O)CC1(C#N)CC1)C2	001	MAT-POS-e194df51-1	Z5129808241	H3294977			0.0368		1	7.4	0.315	5.01		PSP (Eurofins): HEK Native Antagonism (AC50)	30
CVD-0016909		Clc1ccc2c(c1)C(C(=O)Nc1cncc3ccccc13)CN(S(=O)(=O)CC1CNC1)C2	001	MAT-POS-4223bc15-14	Z5047758739	H3158098	2021-06-09	0.135	0.135		1	6.9	0.301	5.33		PSP (Eurofins): hr Al2a (Binding) (AC50)	30
CVD-0016909		Clc1ccc2c(c1)C(C(=O)Nc1cncc3ccccc13)CN(S(=O)(=O)CC1CNC1)C2	001	MAT-POS-4223bc15-14	Z5047758739	H3158098			0.135		1	6.9	0.301	5.33		PSP (Eurofins): r Bzd (Binding) (AC50)	30
CVD-0016909		Clc1ccc2c(c1)C(C(=O)Nc1cncc3ccccc13)CN(S(=O)(=O)CC1CNC1)C2	001	MAT-POS-4223bc15-14	Z5047758739	H3158098			0.135		1	6.9	0.301	5.33		PSP (Eurofins): hr D1 (Binding) (AC50)	30
CVD-0016909		Clc1ccc2c(c1)C(C(=O)Nc1cncc3ccccc13)CN(S(=O)(=O)CC1CNC1)C2	001	MAT-POS-4223bc15-14	Z5047758739	H3158098			0.135		1	6.9	0.301	5.33		PSP (Eurofins): hr D3 (Binding) (AC50)	10
CVD-0016909		Clc1ccc2c(c1)C(C(=O)Nc1cncc3ccccc13)CN(S(=O)(=O)CC1CNC1)C2	001	MAT-POS-4223bc15-14	Z5047758739	H3158098			0.135		1	6.9	0.301	5.33		PSP (Eurofins): hr DAT (Binding) (AC50)	30
CVD-0016909		Clc1ccc2c(c1)C(C(=O)Nc1cncc3ccccc13)CN(S(=O)(=O)CC1CNC1)C2	001	MAT-POS-4223bc15-14	Z5047758739	H3158098			0.135		1	6.9	0.301	5.33		PSP (Eurofins): hr M1 (Binding) (AC50)	30
CVD-0016909		Clc1ccc2c(c1)C(C(=O)Nc1cncc3ccccc13)CN(S(=O)(=O)CC1CNC1)C2	001	MAT-POS-4223bc15-14	Z5047758739	H3158098			0.135		1	6.9	0.301	5.33		PSP (Eurofins): hr M2 (Binding) (AC50)	30
CVD-0016909		Clc1ccc2c(c1)C(C(=O)Nc1cncc3ccccc13)CN(S(=O)(=O)CC1CNC1)C2	001	MAT-POS-4223bc15-14	Z5047758739	H3158098			0.135		1	6.9	0.301	5.33		PSP (Eurofins): hr DOP (Binding) (AC50)	30
CVD-0016909		Clc1ccc2c(c1)C(C(=O)Nc1cncc3ccccc13)CN(S(=O)(=O)CC1CNC1)C2	001	MAT-POS-4223bc15-14	Z5047758739	H3158098			0.135		1	6.9	0.301	5.33		PSP (Eurofins): hr MOP (Binding) (AC50)	30
CVD-0016909		Clc1ccc2c(c1)C(C(=O)Nc1cncc3ccccc13)CN(S(=O)(=O)CC1CNC1)C2	001	MAT-POS-4223bc15-14	Z5047758739	H3158098			0.135		1	6.9	0.301	5.33		PSP (Eurofins): hr 5HT1A (Binding) (AC50)	30
CVD-0016909		Clc1ccc2c(c1)C(C(=O)Nc1cncc3ccccc13)CN(S(=O)(=O)CC1CNC1)C2	001	MAT-POS-4223bc15-14	Z5047758739	H3158098			0.135		1	6.9	0.301	5.33		PSP (Eurofins): hr MAO (Antagonism) (AC50)	30
CVD-0016909		Clc1ccc2c(c1)C(C(=O)Nc1cncc3ccccc13)CN(S(=O)(=O)CC1CNC1)C2	001	MAT-POS-4223bc15-14	Z5047758739	H3158098			0.135		1	6.9	0.301	5.33		PSP (Eurofins): hr NET (Binding) (AC50)	30
CVD-0016909		Clc1ccc2c(c1)C(C(=O)Nc1cncc3ccccc13)CN(S(=O)(=O)CC1CNC1)C2	001	MAT-POS-4223bc15-14	Z5047758739	H3158098			0.135		1	6.9	0.301	5.33		PSP (Eurofins): hr ACES (Antagonism) (AC50)	30
CVD-0016909		Clc1ccc2c(c1)C(C(=O)Nc1cncc3ccccc13)CN(S(=O)(=O)CC1CNC1)C2	001	MAT-POS-4223bc15-14	Z5047758739	H3158098			0.135		1	6.9	0.301	5.33		PSP (Eurofins): hr 5HTT (Binding) (AC50)	30
CVD-0016909		Clc1ccc2c(c1)C(C(=O)Nc1cncc3ccccc13)CN(S(=O)(=O)CC1CNC1)C2	001	MAT-POS-4223bc15-14	Z5047758739	H3158098			0.135		1	6.9	0.301	5.33		PSP (Eurofins) - hr Ad1 (Binding) (AC50)	30
CVD-0016909		Clc1ccc2c(c1)C(C(=O)Nc1cncc3ccccc13)CN(S(=O)(=O)CC1CNC1)C2	001	MAT-POS-4223bc15-14	Z5047758739	H3158098			0.135		1	6.9	0.301	5.33		PSP (Eurofins): hr AR (Binding) (AC50)	30
CVD-0016909		Clc1ccc2c(c1)C(C(=O)Nc1cncc3ccccc13)CN(S(=O)(=O)CC1CNC1)C2	001	MAT-POS-4223bc15-14	Z5047758739	H3158098			0.135		1	6.9	0.301	5.33		PSP (Eurofins): hr H3 (Binding) (AC50)	30
CVD-0016909		Clc1ccc2c(c1)C(C(=O)Nc1cncc3ccccc13)CN(S(=O)(=O)CC1CNC1)C2	001	MAT-POS-4223bc15-14	Z5047758739	H3158098			0.135		1	6.9	0.301	5.33		PSP (Eurofins): hr TP (Agonism) (AC50)	30
CVD-0016909		Clc1ccc2c(c1)C(C(=O)Nc1cncc3ccccc13)CN(S(=O)(=O)CC1CNC1)C2	001	MAT-POS-4223bc15-14	Z5047758739	H3158098			0.135		1	6.9	0.301	5.33		PSP (Eurofins): hr TP (Antagonism) (AC50)	30
CVD-0016909		Clc1ccc2c(c1)C(C(=O)Nc1cncc3ccccc13)CN(S(=O)(=O)CC1CNC1)C2	001	MAT-POS-4223bc15-14	Z5047758739	H3158098			0.135		1	6.9	0.301	5.33		PSP (Eurofins): hr Al1a - (Binding) (AC50)	30
CVD-0016909		Clc1ccc2c(c1)C(C(=O)Nc1cncc3ccccc13)CN(S(=O)(=O)CC1CNC1)C2	001	MAT-POS-4223bc15-14	Z5047758739	H3158098			0.135		1	6.9	0.301	5.33		PSP (Eurofins): hr PR (Binding) (AC50)	30
CVD-0016909		Clc1ccc2c(c1)C(C(=O)Nc1cncc3ccccc13)CN(S(=O)(=O)CC1CNC1)C2	001	MAT-POS-4223bc15-14	Z5047758739	H3158098			0.135		1	6.9	0.301	5.33		PSP (Eurofins): hr 5HT2B (Agonism) (AC50)	30
CVD-0016909		Clc1ccc2c(c1)C(C(=O)Nc1cncc3ccccc13)CN(S(=O)(=O)CC1CNC1)C2	001	MAT-POS-4223bc15-14	Z5047758739	H3158098			0.135		1	6.9	0.301	5.33		PSP (Eurofins): h Thrombin (Antagonism) (AC50)	30
CVD-0016909		Clc1ccc2c(c1)C(C(=O)Nc1cncc3ccccc13)CN(S(=O)(=O)CC1CNC1)C2	001	MAT-POS-4223bc15-14	Z5047758739	H3158098			0.135		1	6.9	0.301	5.33		PSP (Eurofins): hr PDE3A (Antagonism) (AC50)	30
CVD-0016909		Clc1ccc2c(c1)C(C(=O)Nc1cncc3ccccc13)CN(S(=O)(=O)CC1CNC1)C2	001	MAT-POS-4223bc15-14	Z5047758739	H3158098			0.135		1	6.9	0.301	5.33		PSP (Eurofins): hr PDE4D2 (Antagonism) (AC50)	30
CVD-0016909		Clc1ccc2c(c1)C(C(=O)Nc1cncc3ccccc13)CN(S(=O)(=O)CC1CNC1)C2	001	MAT-POS-4223bc15-14	Z5047758739	H3158098			0.135		1	6.9	0.301	5.33		PSP (Eurofins): hr ERalpha (Binding) (AC50)	20.4
CVD-0016909		Clc1ccc2c(c1)C(C(=O)Nc1cncc3ccccc13)CN(S(=O)(=O)CC1CNC1)C2	001	MAT-POS-4223bc15-14	Z5047758739	H3158098			0.135		1	6.9	0.301	5.33		PSP (Eurofins): hr COX1 (Antagonism) (AC50)	30
CVD-0016909		Clc1ccc2c(c1)C(C(=O)Nc1cncc3ccccc13)CN(S(=O)(=O)CC1CNC1)C2	001	MAT-POS-4223bc15-14	Z5047758739	H3158098			0.135		1	6.9	0.301	5.33		PSP (Eurofins): hr COX2 (Antagonism) (AC50)	30
CVD-0016909		Clc1ccc2c(c1)C(C(=O)Nc1cncc3ccccc13)CN(S(=O)(=O)CC1CNC1)C2	001	MAT-POS-4223bc15-14	Z5047758739	H3158098			0.135		1	6.9	0.301	5.33		PSP (Eurofins): HEK Native Antagonism (AC50)	30
CVD-0013214		Clc1ccc2c(c1)C1(CCO2)CCN(c2cncc3ccccc23)C1=O	001	ALP-POS-477dc5b7-4	Z5207980861	H3421719			0.666		1	6.2	0.333	2.9		PSP (Eurofins): hr Al2a (Binding) (AC50)	30
CVD-0013214		Clc1ccc2c(c1)C1(CCO2)CCN(c2cncc3ccccc23)C1=O	001	ALP-POS-477dc5b7-4	Z5207980861	H3421719			0.666		1	6.2	0.333	2.9		PSP (Eurofins): r Bzd (Binding) (AC50)	30
CVD-0013214		Clc1ccc2c(c1)C1(CCO2)CCN(c2cncc3ccccc23)C1=O	001	ALP-POS-477dc5b7-4	Z5207980861	H3421719			0.666		1	6.2	0.333	2.9		PSP (Eurofins): hr D1 (Binding) (AC50)	30
CVD-0013214		Clc1ccc2c(c1)C1(CCO2)CCN(c2cncc3ccccc23)C1=O	001	ALP-POS-477dc5b7-4	Z5207980861	H3421719			0.666		1	6.2	0.333	2.9		PSP (Eurofins): hr D3 (Binding) (AC50)	7.3
CVD-0013214		Clc1ccc2c(c1)C1(CCO2)CCN(c2cncc3ccccc23)C1=O	001	ALP-POS-477dc5b7-4	Z5207980861	H3421719			0.666		1	6.2	0.333	2.9		PSP (Eurofins): hr DAT (Binding) (AC50)	30
CVD-0013214		Clc1ccc2c(c1)C1(CCO2)CCN(c2cncc3ccccc23)C1=O	001	ALP-POS-477dc5b7-4	Z5207980861	H3421719			0.666		1	6.2	0.333	2.9		PSP (Eurofins): hr M1 (Binding) (AC50)	30
CVD-0013214		Clc1ccc2c(c1)C1(CCO2)CCN(c2cncc3ccccc23)C1=O	001	ALP-POS-477dc5b7-4	Z5207980861	H3421719			0.666		1	6.2	0.333	2.9		PSP (Eurofins): hr M2 (Binding) (AC50)	24.5
CVD-0013214		Clc1ccc2c(c1)C1(CCO2)CCN(c2cncc3ccccc23)C1=O	001	ALP-POS-477dc5b7-4	Z5207980861	H3421719			0.666		1	6.2	0.333	2.9		PSP (Eurofins): hr DOP (Binding) (AC50)	13.5
CVD-0013214		Clc1ccc2c(c1)C1(CCO2)CCN(c2cncc3ccccc23)C1=O	001	ALP-POS-477dc5b7-4	Z5207980861	H3421719			0.666		1	6.2	0.333	2.9		PSP (Eurofins): hr MOP (Binding) (AC50)	23.2
CVD-0013214		Clc1ccc2c(c1)C1(CCO2)CCN(c2cncc3ccccc23)C1=O	001	ALP-POS-477dc5b7-4	Z5207980861	H3421719			0.666		1	6.2	0.333	2.9		PSP (Eurofins): hr 5HT1A (Binding) (AC50)	30
CVD-0013214		Clc1ccc2c(c1)C1(CCO2)CCN(c2cncc3ccccc23)C1=O	001	ALP-POS-477dc5b7-4	Z5207980861	H3421719			0.666		1	6.2	0.333	2.9		PSP (Eurofins): hr MAO (Antagonism) (AC50)	30
CVD-0013214		Clc1ccc2c(c1)C1(CCO2)CCN(c2cncc3ccccc23)C1=O	001	ALP-POS-477dc5b7-4	Z5207980861	H3421719			0.666		1	6.2	0.333	2.9		PSP (Eurofins): hr NET (Binding) (AC50)	30
CVD-0013214		Clc1ccc2c(c1)C1(CCO2)CCN(c2cncc3ccccc23)C1=O	001	ALP-POS-477dc5b7-4	Z5207980861	H3421719			0.666		1	6.2	0.333	2.9		PSP (Eurofins): hr ACES (Antagonism) (AC50)	30
CVD-0013214		Clc1ccc2c(c1)C1(CCO2)CCN(c2cncc3ccccc23)C1=O	001	ALP-POS-477dc5b7-4	Z5207980861	H3421719			0.666		1	6.2	0.333	2.9		PSP (Eurofins): hr 5HTT (Binding) (AC50)	30
CVD-0013214		Clc1ccc2c(c1)C1(CCO2)CCN(c2cncc3ccccc23)C1=O	001	ALP-POS-477dc5b7-4	Z5207980861	H3421719			0.666		1	6.2	0.333	2.9		PSP (Eurofins) - hr Ad1 (Binding) (AC50)	30
CVD-0013214		Clc1ccc2c(c1)C1(CCO2)CCN(c2cncc3ccccc23)C1=O	001	ALP-POS-477dc5b7-4	Z5207980861	H3421719			0.666		1	6.2	0.333	2.9		PSP (Eurofins): hr AR (Binding) (AC50)	18.4
CVD-0013214		Clc1ccc2c(c1)C1(CCO2)CCN(c2cncc3ccccc23)C1=O	001	ALP-POS-477dc5b7-4	Z5207980861	H3421719			0.666		1	6.2	0.333	2.9		PSP (Eurofins): hr H3 (Binding) (AC50)	30
CVD-0013214		Clc1ccc2c(c1)C1(CCO2)CCN(c2cncc3ccccc23)C1=O	001	ALP-POS-477dc5b7-4	Z5207980861	H3421719			0.666		1	6.2	0.333	2.9		PSP (Eurofins): hr TP (Agonism) (AC50)	30
CVD-0013214		Clc1ccc2c(c1)C1(CCO2)CCN(c2cncc3ccccc23)C1=O	001	ALP-POS-477dc5b7-4	Z5207980861	H3421719			0.666		1	6.2	0.333	2.9		PSP (Eurofins): hr TP (Antagonism) (AC50)	10
CVD-0013214		Clc1ccc2c(c1)C1(CCO2)CCN(c2cncc3ccccc23)C1=O	001	ALP-POS-477dc5b7-4	Z5207980861	H3421719			0.666		1	6.2	0.333	2.9		PSP (Eurofins): hr Al1a - (Binding) (AC50)	30
CVD-0013214		Clc1ccc2c(c1)C1(CCO2)CCN(c2cncc3ccccc23)C1=O	001	ALP-POS-477dc5b7-4	Z5207980861	H3421719			0.666		1	6.2	0.333	2.9		PSP (Eurofins): hr PR (Binding) (AC50)	30
CVD-0013214		Clc1ccc2c(c1)C1(CCO2)CCN(c2cncc3ccccc23)C1=O	001	ALP-POS-477dc5b7-4	Z5207980861	H3421719			0.666		1	6.2	0.333	2.9		PSP (Eurofins): hr 5HT2B (Agonism) (AC50)	30
CVD-0013214		Clc1ccc2c(c1)C1(CCO2)CCN(c2cncc3ccccc23)C1=O	001	ALP-POS-477dc5b7-4	Z5207980861	H3421719			0.666		1	6.2	0.333	2.9		PSP (Eurofins): h Thrombin (Antagonism) (AC50)	30
CVD-0013214		Clc1ccc2c(c1)C1(CCO2)CCN(c2cncc3ccccc23)C1=O	001	ALP-POS-477dc5b7-4	Z5207980861	H3421719			0.666		1	6.2	0.333	2.9		PSP (Eurofins): hr PDE3A (Antagonism) (AC50)	30
CVD-0013214		Clc1ccc2c(c1)C1(CCO2)CCN(c2cncc3ccccc23)C1=O	001	ALP-POS-477dc5b7-4	Z5207980861	H3421719			0.666		1	6.2	0.333	2.9		PSP (Eurofins): hr PDE4D2 (Antagonism) (AC50)	30
CVD-0013214		Clc1ccc2c(c1)C1(CCO2)CCN(c2cncc3ccccc23)C1=O	001	ALP-POS-477dc5b7-4	Z5207980861	H3421719			0.666		1	6.2	0.333	2.9		PSP (Eurofins): hr ERalpha (Binding) (AC50)	30
CVD-0013214		Clc1ccc2c(c1)C1(CCO2)CCN(c2cncc3ccccc23)C1=O	001	ALP-POS-477dc5b7-4	Z5207980861	H3421719			0.666		1	6.2	0.333	2.9		PSP (Eurofins): hr COX1 (Antagonism) (AC50)	30
CVD-0013214		Clc1ccc2c(c1)C1(CCO2)CCN(c2cncc3ccccc23)C1=O	001	ALP-POS-477dc5b7-4	Z5207980861	H3421719			0.666		1	6.2	0.333	2.9		PSP (Eurofins): hr COX2 (Antagonism) (AC50)	30
CVD-0013214		Clc1ccc2c(c1)C1(CCO2)CCN(c2cncc3ccccc23)C1=O	001	ALP-POS-477dc5b7-4	Z5207980861	H3421719			0.666		1	6.2	0.333	2.9		PSP (Eurofins): HEK Native Antagonism (AC50)	30
CVD-0013214		Clc1ccc2c(c1)C1(CCO2)CCN(c2cncc3ccccc23)C1=O	002	ALP-POS-477dc5b7-4			2021-10-04	0.666	0.666		1	6.2	0.333	2.9

## Sheet: Eurofins_data
Molecule Name
CVD-0018692		PSP (Eurofins): hr Al2a (Binding) (AC50)	30
CVD-0018692		PSP (Eurofins): r Bzd (Binding) (AC50)	30
CVD-0018692		PSP (Eurofins): hr D1 (Binding) (AC50)	30
CVD-0018692		PSP (Eurofins): hr D3 (Binding) (AC50)	30
CVD-0018692		PSP (Eurofins): hr DAT (Binding) (AC50)	30
CVD-0018692		PSP (Eurofins): hr M1 (Binding) (AC50)	30
CVD-0018692		PSP (Eurofins): hr M2 (Binding) (AC50)	30
CVD-0018692		PSP (Eurofins): hr DOP (Binding) (AC50)	30
CVD-0018692		PSP (Eurofins): hr MOP (Binding) (AC50)	30
CVD-0018692		PSP (Eurofins): hr 5HT1A (Binding) (AC50)	30
CVD-0018692		PSP (Eurofins): hr MAO (Antagonism) (AC50)	30
CVD-0018692		PSP (Eurofins): hr NET (Binding) (AC50)	30
CVD-0018692		PSP (Eurofins): hr ACES (Antagonism) (AC50)	30
CVD-0018692		PSP (Eurofins): hr 5HTT (Binding) (AC50)	30
CVD-0018692		PSP (Eurofins) - hr Ad1 (Binding) (AC50)	30
CVD-0018692		PSP (Eurofins): hr AR (Binding) (AC50)	30
CVD-0018692		PSP (Eurofins): hr H3 (Binding) (AC50)	30
CVD-0018692		PSP (Eurofins): hr TP (Agonism) (AC50)	30
CVD-0018692		PSP (Eurofins): hr TP (Antagonism) (AC50)	30
CVD-0018692		PSP (Eurofins): hr Al1a - (Binding) (AC50)	30
CVD-0018692		PSP (Eurofins): hr PR (Binding) (AC50)	30
CVD-0018692		PSP (Eurofins): hr 5HT2B (Agonism) (AC50)	30
CVD-0018692		PSP (Eurofins): h Thrombin (Antagonism) (AC50)	30
CVD-0018692		PSP (Eurofins): hr PDE3A (Antagonism) (AC50)	30
CVD-0018692		PSP (Eurofins): hr PDE4D2 (Antagonism) (AC50)	30
CVD-0018692		PSP (Eurofins): hr ERalpha (Binding) (AC50)	30
CVD-0018692		PSP (Eurofins): hr COX1 (Antagonism) (AC50)	30
CVD-0018692		PSP (Eurofins): hr COX2 (Antagonism) (AC50)	30
CVD-0018692		PSP (Eurofins): HEK Native Antagonism (AC50)	30
CVD-0018692		PSP (Eurofins): hr Al2a (Binding) (AC50)	30
CVD-0018692		PSP (Eurofins): r Bzd (Binding) (AC50)	30
CVD-0018692		PSP (Eurofins): hr D1 (Binding) (AC50)	30
CVD-0018692		PSP (Eurofins): hr D3 (Binding) (AC50)	30
CVD-0018692		PSP (Eurofins): hr DAT (Binding) (AC50)	30
CVD-0018692		PSP (Eurofins): hr M1 (Binding) (AC50)	30
CVD-0018692		PSP (Eurofins): hr M2 (Binding) (AC50)	30
CVD-0018692		PSP (Eurofins): hr DOP (Binding) (AC50)	30
CVD-0018692		PSP (Eurofins): hr MOP (Binding) (AC50)	30
CVD-0018692		PSP (Eurofins): hr 5HT1A (Binding) (AC50)	30
CVD-0018692		PSP (Eurofins): hr MAO (Antagonism) (AC50)	30
CVD-0018692		PSP (Eurofins): hr NET (Binding) (AC50)	30
CVD-0018692		PSP (Eurofins): hr ACES (Antagonism) (AC50)	30
CVD-0018692		PSP (Eurofins): hr 5HTT (Binding) (AC50)	30
CVD-0018692		PSP (Eurofins) - hr Ad1 (Binding) (AC50)	30
CVD-0018692		PSP (Eurofins): hr AR (Binding) (AC50)	30
CVD-0018692		PSP (Eurofins): hr H3 (Binding) (AC50)	30
CVD-0018692		PSP (Eurofins): hr TP (Agonism) (AC50)	30
CVD-0018692		PSP (Eurofins): hr TP (Antagonism) (AC50)	30
CVD-0018692		PSP (Eurofins): hr Al1a - (Binding) (AC50)	30
CVD-0018692		PSP (Eurofins): hr PR (Binding) (AC50)	30
CVD-0018692		PSP (Eurofins): hr 5HT2B (Agonism) (AC50)	30
CVD-0018692		PSP (Eurofins): h Thrombin (Antagonism) (AC50)	30
CVD-0018692		PSP (Eurofins): hr PDE3A (Antagonism) (AC50)	30
CVD-0018692		PSP (Eurofins): hr PDE4D2 (Antagonism) (AC50)	30
CVD-0018692		PSP (Eurofins): hr ERalpha (Binding) (AC50)	30
CVD-0018692		PSP (Eurofins): hr COX1 (Antagonism) (AC50)	30
CVD-0018692		PSP (Eurofins): hr COX2 (Antagonism) (AC50)	30
CVD-0018692		PSP (Eurofins): HEK Native Antagonism (AC50)	30
CVD-0016909		PSP (Eurofins): hr Al2a (Binding) (AC50)	30
CVD-0016909		PSP (Eurofins): r Bzd (Binding) (AC50)	30
CVD-0016909		PSP (Eurofins): hr D1 (Binding) (AC50)	30
CVD-0016909		PSP (Eurofins): hr D3 (Binding) (AC50)	10
CVD-0016909		PSP (Eurofins): hr DAT (Binding) (AC50)	30
CVD-0016909		PSP (Eurofins): hr M1 (Binding) (AC50)	30
CVD-0016909		PSP (Eurofins): hr M2 (Binding) (AC50)	30
CVD-0016909		PSP (Eurofins): hr DOP (Binding) (AC50)	30
CVD-0016909		PSP (Eurofins): hr MOP (Binding) (AC50)	30
CVD-0016909		PSP (Eurofins): hr 5HT1A (Binding) (AC50)	30
CVD-0016909		PSP (Eurofins): hr MAO (Antagonism) (AC50)	30
CVD-0016909		PSP (Eurofins): hr NET (Binding) (AC50)	30
CVD-0016909		PSP (Eurofins): hr ACES (Antagonism) (AC50)	30
CVD-0016909		PSP (Eurofins): hr 5HTT (Binding) (AC50)	30
CVD-0016909		PSP (Eurofins) - hr Ad1 (Binding) (AC50)	30
CVD-0016909		PSP (Eurofins): hr AR (Binding) (AC50)	30
CVD-0016909		PSP (Eurofins): hr H3 (Binding) (AC50)	30
CVD-0016909		PSP (Eurofins): hr TP (Agonism) (AC50)	30
CVD-0016909		PSP (Eurofins): hr TP (Antagonism) (AC50)	30
CVD-0016909		PSP (Eurofins): hr Al1a - (Binding) (AC50)	30
CVD-0016909		PSP (Eurofins): hr PR (Binding) (AC50)	30
CVD-0016909		PSP (Eurofins): hr 5HT2B (Agonism) (AC50)	30
CVD-0016909		PSP (Eurofins): h Thrombin (Antagonism) (AC50)	30
CVD-0016909		PSP (Eurofins): hr PDE3A (Antagonism) (AC50)	30
CVD-0016909		PSP (Eurofins): hr PDE4D2 (Antagonism) (AC50)	30
CVD-0016909		PSP (Eurofins): hr ERalpha (Binding) (AC50)	20.4
CVD-0016909		PSP (Eurofins): hr COX1 (Antagonism) (AC50)	30
CVD-0016909		PSP (Eurofins): hr COX2 (Antagonism) (AC50)	30
CVD-0016909		PSP (Eurofins): HEK Native Antagonism (AC50)	30
CVD-0013214		PSP (Eurofins): hr Al2a (Binding) (AC50)	30
CVD-0013214		PSP (Eurofins): r Bzd (Binding) (AC50)	30
CVD-0013214		PSP (Eurofins): hr D1 (Binding) (AC50)	30
CVD-0013214		PSP (Eurofins): hr D3 (Binding) (AC50)	7.3
CVD-0013214		PSP (Eurofins): hr DAT (Binding) (AC50)	30
CVD-0013214		PSP (Eurofins): hr M1 (Binding) (AC50)	30
CVD-0013214		PSP (Eurofins): hr M2 (Binding) (AC50)	24.5
CVD-0013214		PSP (Eurofins): hr DOP (Binding) (AC50)	13.5
CVD-0013214		PSP (Eurofins): hr MOP (Binding) (AC50)	23.2
CVD-0013214		PSP (Eurofins): hr 5HT1A (Binding) (AC50)	30
CVD-0013214		PSP (Eurofins): hr MAO (Antagonism) (AC50)	30
CVD-0013214		PSP (Eurofins): hr NET (Binding) (AC50)	30
CVD-0013214		PSP (Eurofins): hr ACES (Antagonism) (AC50)	30
CVD-0013214		PSP (Eurofins): hr 5HTT (Binding) (AC50)	30
CVD-0013214		PSP (Eurofins) - hr Ad1 (Binding) (AC50)	30
CVD-0013214		PSP (Eurofins): hr AR (Binding) (AC50)	18.4
CVD-0013214		PSP (Eurofins): hr H3 (Binding) (AC50)	30
CVD-0013214		PSP (Eurofins): hr TP (Agonism) (AC50)	30
CVD-0013214		PSP (Eurofins): hr TP (Antagonism) (AC50)	10
CVD-0013214		PSP (Eurofins): hr Al1a - (Binding) (AC50)	30
CVD-0013214		PSP (Eurofins): hr PR (Binding) (AC50)	30
CVD-0013214		PSP (Eurofins): hr 5HT2B (Agonism) (AC50)	30
CVD-0013214		PSP (Eurofins): h Thrombin (Antagonism) (AC50)	30
CVD-0013214		PSP (Eurofins): hr PDE3A (Antagonism) (AC50)	30
CVD-0013214		PSP (Eurofins): hr PDE4D2 (Antagonism) (AC50)	30
CVD-0013214		PSP (Eurofins): hr ERalpha (Binding) (AC50)	30
CVD-0013214		PSP (Eurofins): hr COX1 (Antagonism) (AC50)	30
CVD-0013214		PSP (Eurofins): hr COX2 (Antagonism) (AC50)	30
CVD-0013214		PSP (Eurofins): HEK Native Antagonism (AC50)	30
CVD-0013214

## Sheet: cyp_data
Molecule Name	Structure	SMILES	Batch Name	Canonical PostEra ID	Catalog number	Batch ID	ProteaseAssay_Fluorescence_Dose-Response_Weizmann: Run Date	ProteaseAssay_Fluorescence_Dose-Response_Weizmann: IC50 (µM)	ProteaseAssay_Fluorescence_Dose-Response_Weizmann: Avg IC50 (uM)	ProteaseAssay_Fluorescence_Dose-Response_Weizmann: Avg IC50 (uM) Standard Deviation (±)	ProteaseAssay_Fluorescence_Dose-Response_Weizmann: Avg IC50 (uM) Count	ProteaseAssay_Fluorescence_Dose-Response_Weizmann: Avg pIC50	ProteaseAssay_Fluorescence_Dose-Response_Weizmann: LE avg IC50	ProteaseAssay_Fluorescence_Dose-Response_Weizmann: LLE	ProteaseAssay_Fluorescence_Dose-Response_Weizmann: Dose-response Plot	CYP450_enzymatic_All: CYP1A2 IC50 (μM)	CYP450_enzymatic_All: CYP2C9 IC50 (μM)	CYP450_enzymatic_All: CYP2C19 IC50 (μM)	CYP450_enzymatic_All: CYP2D6 IC50 (μM)	CYP450_enzymatic_All: CYP3A4 IC50 (μM)	CYP450_enzymatic_All: CYP3A4 TDI k obs (min-1)	CYP450_enzymatic_All: CYP3A4 TDI t 1/2 (min)	CYP450_enzymatic_All: CYP3A4 TDI reversible	CYP450_enzymatic_All: CYP3A PXR induction specie	CYP450_enzymatic_All: CYP3A PXR induction fold	CYP450_enzymatic_All: CYP3A PXR induction dose @ max	CYP450_enzymatic_All: CYP3A Induction EC50 (uM)	CYP450_enzymatic_All: CYP3A PXR Induction Risk	CYP450_enzymatic_All: Location
CVD-0010619		Clc1cccc(CC(=O)Nc2nncc3ccccc23)c1	001	EDJ-MED-50fe53e8-1	Z4609618497	H2579759	2020-09-08	21.7	21.7		1	4.7	0.311	1.63			> 100			22.4									Enamine
CVD-0010620		Clc1cccc(CC(=O)Nc2cnnc3ccccc23)c1	001	EDJ-MED-50fe53e8-2	Z4616788943	T4065159	2020-08-31	> 99.5	> 99.5		1	< 4.0	< 0.267	< 1.17			3.45			2.7									Enamine
CVD-0013192		Clc1ccc2c(c1)[C@H](C(=O)Nc1cncc3ccccc13)CCO2	001	MAT-POS-b3e365b9-1	Z4643752419	H2627347, H2773395	2021-01-04	0.255	0.209	0.0601	3	6.7	0.39	3.35			7.95			2.88									Enamine
CVD-0014233		CS(=O)(=O)c1ccc2cncc(NC(=O)C3CCOc4ccc(Cl)cc43)c2c1	001	BEN-DND-c852c98b-5	Z4765682192	H2858816	2021-01-26	0.964	0.964		1	6	0.301	3.84			5.18			4.85									Enamine
CVD-0014503		Clc1ccc2c(c1)[C@H](C(=O)Nc1cncc3cnccc13)CCO2	001	BEN-DND-4f474d93-1	Z4767994308	H2761313	2020-12-08	3.1	3.1		1	5.5	0.321	3.39			1.26			5.23									Enamine
CVD-0014504		Clc1ccc2c(c1)[C@@H](C(=O)Nc1cncc3ccncc13)CCO2	001	ALP-POS-ce760d3f-3	Z4905034161	H2858743	2021-02-02	0.991	0.991		1	6	0.35	3.89			> 100			67.7									Enamine
CVD-0014805		Clc1ccc2c(c1)[C@H](C(=O)Nc1cncc3ccccc13)CCN2	001	EDJ-MED-92e193ae-1	Z4878375901	H2835821	2021-01-11	0.23	0.23		1	6.6	0.387	3.67		11.3	1.46	> 33.3	> 100	11.9									Enamine
CVD-0015358		Fc1ccc2cncc(NC(=O)[C@@H]3CCOc4ccc(Cl)cc43)c2c1	001	EDG-MED-5d232de5-1	Z4906876471	H2877390	2021-02-10	0.321	0.322	0.00187	2	6.5	0.364	3.02			> 100			< 0.0457									Enamine
CVD-0015380		COc1ccc2cncc(NC(=O)C3CCOc4ccc(Cl)cc43)c2c1	001	MAT-POS-f9802937-7	Z4860890017	H2849587	2021-02-10	0.207	0.227	0.0285	2	6.6	0.358	3.47			21.9			0.422									Enamine
CVD-0016906		CC1CCN(S(=O)(=O)N2CC(C(=O)Nc3cncc4ccccc34)c3cc(Cl)ccc3C2)C1	001	MAT-POS-4223bc15-11	Z4973388925	H3086624	2021-05-10	0.0523	0.0613	0.0168	3	7.2	0.306	4.59			20.7		7.9	3.3	0.012	28	< 10.0		12.4	57.8	3.2	Moderate Risk	Novartis
CVD-0016909		Clc1ccc2c(c1)C(C(=O)Nc1cncc3ccccc13)CN(S(=O)(=O)CC1CNC1)C2	001	MAT-POS-4223bc15-14	Z5047758739	H3158098	2021-06-09	0.135	0.135		1	6.9	0.301	5.33			0.6		25	15	0.004	28	< 10.0		2.1	5.4		Non-Inducer	Novartis
CVD-0017355		COC1CN(S(=O)(=O)N2CC(C(=O)Nc3cncc4ccccc34)c3cc(Cl)ccc3C2)C1	001	EDJ-MED-1981ceba-3	Z5018905140	H3157793	2021-06-09	0.0594	0.07	0.0149	2	7.2	0.304	5.46			23		20	4.3	0.054	12.8	< 10.0		8.4	37.6	4.2	Low Risk	Novartis
CVD-0017356		Clc1ccc2c(c1)C(C(=O)Nc1cncc3ccccc13)CN(S(=O)(=O)N1CC(C#N)C1)C2	001	EDJ-MED-1981ceba-4	Z5018905145	H3157791	2021-06-09	0.0507	0.0643	0.0192	2	7.2	0.305	5.78			23.1		17.7	4.7	0.016	28	< 10.0		5.4	22.3		Non-Inducer	Novartis
CVD-0017360		Clc1ccc2c(c1)C(C(=O)Nc1cncc3ccccc13)CN(S(=O)(=O)CC1(C#N)CC1)C2	001	MAT-POS-dc2604c4-1	Z5018905169	H3157799	2021-06-09	< 0.0500	< 0.0664	0.0231	2	> 7.2	> 0.305	> 4.75			25		0.6	12.4	0.013	28	< 10.0		9	39.2	4.1	Low Risk	Novartis
CVD-0018692			001	MAT-POS-e194df51-1	Z5129808241	H3294977	2021-08-17		0.0368	0.0368	1	7.4	0.315	5.01			25		9.4	10.3	0.006	28	< 10.0		5.7	31.5	3	Low Risk	Novartis
CVD-0018692			001	MAT-POS-e194df51-1	Z5129808241	H3294977	2021-08-09		< 0.0500	0.0368	1	7.4	0.315	5.01			25		9.4	10.3	0.006	28	< 10.0		5.7	31.5	3	Low Risk	Novartis

## Sheet: protease_panel
Molecule Name	Structure	CDD Number	Batch Name	Batch Molecule-Batch ID	Canonical PostEra ID	Catalog number	Batch ID	Selectivity_ProteasePanel_Nanosyn: Enzyme tested	Selectivity_ProteasePanel_Nanosyn: Compound concentration (μM)	Selectivity_ProteasePanel_Nanosyn: Inhibition (%)	MAT-POS-b3e365b9-1	MAT-POS-f2460aef-1	EDJ-MED-00c1612e-1	ALP-POS-3b848b35-2	ADA-UCB-6c2cb422-1	ERI-UCB-ce40166b-17	ALP-POS-c59291d4-2	EDJ-MED-6af13d92-3
CVD-0013192			001	CVD-0013192-001		Z4643752419	H2627347, H2773395		100	ACE	6	5	20	6	-1	3	7	2
CVD-0013192			001	CVD-0013192-001	MAT-POS-b3e365b9-1	Z4643752419	H2627347, H2773395		100	ACE2	2	2	0	5	2	5	3	1
CVD-0013192			001	CVD-0013192-001	MAT-POS-b3e365b9-1	Z4643752419	H2627347, H2773395		100	ADAM10	11	11	14	-6	-7	7	-9	-9
CVD-0013192			001	CVD-0013192-001	MAT-POS-b3e365b9-1	Z4643752419	H2627347, H2773395		100	BACE-1	2	8	-2	4	4	-1	4	4
CVD-0013192			001	CVD-0013192-001	MAT-POS-b3e365b9-1	Z4643752419	H2627347, H2773395		100	Calpain-1	-2	-8	2	19	12	4	-5	-3
CVD-0013192			001	CVD-0013192-001	MAT-POS-b3e365b9-1	Z4643752419	H2627347, H2773395		100	Caspase-1	-2	0	2	34	12	9	2	6
CVD-0013192			001	CVD-0013192-001	MAT-POS-b3e365b9-1	Z4643752419	H2627347, H2773395		100	Caspase-2	2	-2	0	41	8	-1	1	2
CVD-0013192			001	CVD-0013192-001	MAT-POS-b3e365b9-1	Z4643752419	H2627347, H2773395		100	Caspase-3	6	-1	3	89	22	0	2	3
CVD-0013192			001	CVD-0013192-001	MAT-POS-b3e365b9-1	Z4643752419	H2627347, H2773395		100	Caspase-4	11	8	8	39	1	17	-23	-3
CVD-0013192			001	CVD-0013192-001	MAT-POS-b3e365b9-1	Z4643752419	H2627347, H2773395		100	Caspase-5	7	5	7	35	2	14	-5	-1
CVD-0013192			001	CVD-0013192-001	MAT-POS-b3e365b9-1	Z4643752419	H2627347, H2773395		100	Caspase-6	5	4	29	45	5	3	-3	-3
CVD-0013192			001	CVD-0013192-001	MAT-POS-b3e365b9-1	Z4643752419	H2627347, H2773395		100	Caspase-7	0	11	11	42	4	6	8	4
CVD-0013192			001	CVD-0013192-001	MAT-POS-b3e365b9-1	Z4643752419	H2627347, H2773395		100	Caspase-8	3	-1	8	46	6	1	2	-1
CVD-0013192			001	CVD-0013192-001	MAT-POS-b3e365b9-1	Z4643752419	H2627347, H2773395		100	Caspase-9	5	5	7	25	5	8	4	-4
CVD-0013192			001	CVD-0013192-001	MAT-POS-b3e365b9-1	Z4643752419	H2627347, H2773395		100	Cathepsin-B	-5	-1	-1	72	-1	2	8	4
CVD-0013192			001	CVD-0013192-001	MAT-POS-b3e365b9-1	Z4643752419	H2627347, H2773395		100	Cathepsin-D	0	24	1	24	-13	7	11	4
CVD-0013192			001	CVD-0013192-001	MAT-POS-b3e365b9-1	Z4643752419	H2627347, H2773395		100	Cathepsin-K	2	0	3	6	2	1	1	2
CVD-0013192			001	CVD-0013192-001	MAT-POS-b3e365b9-1	Z4643752419	H2627347, H2773395		100	Cathepsin-L	0	4	2	1	-1	3	3	2
CVD-0013192			001	CVD-0013192-001	MAT-POS-b3e365b9-1	Z4643752419	H2627347, H2773395		100	Cathepsin-S	-4	6	-4	20	3	8	5	6
CVD-0013192			001	CVD-0013192-001	MAT-POS-b3e365b9-1	Z4643752419	H2627347, H2773395		100	DPP3	-10	-5	-55	-80	-36	-101	-16	-8
CVD-0013192			001	CVD-0013192-001	MAT-POS-b3e365b9-1	Z4643752419	H2627347, H2773395		100	DPP4	-22	-16	-22	3	11	-9	8	5
CVD-0013192			001	CVD-0013192-001	MAT-POS-b3e365b9-1	Z4643752419	H2627347, H2773395		100	DPP8	-33	6	-37	20	16	-28	23	-32
CVD-0013192			001	CVD-0013192-001	MAT-POS-b3e365b9-1	Z4643752419	H2627347, H2773395		100	DPP9	-13	-8	-18	7	8	-6	5	5
CVD-0013192			001	CVD-0013192-001	MAT-POS-b3e365b9-1	Z4643752419	H2627347, H2773395		100	Factor VII	0	1	2	2	0	1	0	4
CVD-0013192			001	CVD-0013192-001	MAT-POS-b3e365b9-1	Z4643752419	H2627347, H2773395		100	Factor-Xa	-12	-13	-8	-4	0	-4	4	-1
CVD-0013192			001	CVD-0013192-001	MAT-POS-b3e365b9-1	Z4643752419	H2627347, H2773395		100	FAP	-7	2	-1	6	-1	-7	27	6
CVD-0013192			001	CVD-0013192-001	MAT-POS-b3e365b9-1	Z4643752419	H2627347, H2773395		100	Furin	-6	-9	-9	13	11	-3	3	9
CVD-0013192			001	CVD-0013192-001	MAT-POS-b3e365b9-1	Z4643752419	H2627347, H2773395		100	Granzyme-A	-12	-14	-2	8	4	-11	6	3
CVD-0013192			001	CVD-0013192-001	MAT-POS-b3e365b9-1	Z4643752419	H2627347, H2773395		100	Granzyme-B	-3	-7	-7	-1	-2	-5	1	-6
CVD-0013192			001	CVD-0013192-001	MAT-POS-b3e365b9-1	Z4643752419	H2627347, H2773395		100	Granzyme-K	11	7	-2	-10	-9	8	-8	-8
CVD-0013192			001	CVD-0013192-001	MAT-POS-b3e365b9-1	Z4643752419	H2627347, H2773395		100	HTRA2	4	5	4	18	10	4	2	5
CVD-0013192			001	CVD-0013192-001	MAT-POS-b3e365b9-1	Z4643752419	H2627347, H2773395		100	IDE	2	-14	-9	6	-1	0	-23	-6
CVD-0013192			001	CVD-0013192-001	MAT-POS-b3e365b9-1	Z4643752419	H2627347, H2773395		100	Kallikrein11	36	29	25	28	24	21	31	39
CVD-0013192			001	CVD-0013192-001	MAT-POS-b3e365b9-1	Z4643752419	H2627347, H2773395		100	Kallikrein13	1	-1	1	3	-1	1	-1	3
CVD-0013192			001	CVD-0013192-001	MAT-POS-b3e365b9-1	Z4643752419	H2627347, H2773395		100	Kallikrein5	12	8	8	5	-4	12	-10	-8
CVD-0013192			001	CVD-0013192-001	MAT-POS-b3e365b9-1	Z4643752419	H2627347, H2773395		100	Kallikrein7	7	7	15	4	1	5	7	3
CVD-0013192			001	CVD-0013192-001	MAT-POS-b3e365b9-1	Z4643752419	H2627347, H2773395		100	Matriptase	-3	-4	-1	0	-4	-1	-3	2
CVD-0013192			001	CVD-0013192-001	MAT-POS-b3e365b9-1	Z4643752419	H2627347, H2773395		100	MMP1	-11	-8	-12	4	6	-6	5	5
CVD-0013192			001	CVD-0013192-001	MAT-POS-b3e365b9-1	Z4643752419	H2627347, H2773395		100	MMP12	-10	-19	-13	-8	-8	-6	-10	-18
CVD-0013192			001	CVD-0013192-001	MAT-POS-b3e365b9-1	Z4643752419	H2627347, H2773395		100	MMP13	-28	-32	-14	-11	-19	-25	0	-7
CVD-0013192			001	CVD-0013192-001	MAT-POS-b3e365b9-1	Z4643752419	H2627347, H2773395		100	MMP14	-2	-9	-2	-2	-3	-4	-7	-9
CVD-0013192			001	CVD-0013192-001	MAT-POS-b3e365b9-1	Z4643752419	H2627347, H2773395		100	MMP2	-8	-11	-6	0	7	-6	-3	5
CVD-0013192			001	CVD-0013192-001	MAT-POS-b3e365b9-1	Z4643752419	H2627347, H2773395		100	MMP3	0	-4	-3	6	1	-3	2	1
CVD-0013192			001	CVD-0013192-001	MAT-POS-b3e365b9-1	Z4643752419	H2627347, H2773395		100	MMP7	8	10	18	-18	-10	4	-8	-13
CVD-0013192			001	CVD-0013192-001	MAT-POS-b3e365b9-1	Z4643752419	H2627347, H2773395		100	MMP8	-10	1	-37	-37	8	-1	12	11
CVD-0013192			001	CVD-0013192-001	MAT-POS-b3e365b9-1	Z4643752419	H2627347, H2773395		100	MMP9	5	6	10	15	0	18	-2	10
CVD-0013192			001	CVD-0013192-001	MAT-POS-b3e365b9-1	Z4643752419	H2627347, H2773395		100	Neprilysin	4	6	11	6	2	6	2	1
CVD-0013192			001	CVD-0013192-001	MAT-POS-b3e365b9-1	Z4643752419	H2627347, H2773395		100	Plasma-Kallikrein	3	2	8	-4	-3	7	-2	-3
CVD-0013192			001	CVD-0013192-001	MAT-POS-b3e365b9-1	Z4643752419	H2627347, H2773395		100	Plasmin	-8	-4	-9	-27	0	-6	-2	-1
CVD-0013192			001	CVD-0013192-001	MAT-POS-b3e365b9-1	Z4643752419	H2627347, H2773395		100	Prolyl Oligopeptidase	-15	-1	4	20	6	13	48	11
CVD-0013192			001	CVD-0013192-001	MAT-POS-b3e365b9-1	Z4643752419	H2627347, H2773395		100	PSMB10	5	-3	-4	-5	11	0	6	5
CVD-0013192			001	CVD-0013192-001	MAT-POS-b3e365b9-1	Z4643752419	H2627347, H2773395		100	PSMB5	3	77	63	27	5	-3	26	5
CVD-0013192			001	CVD-0013192-001	MAT-POS-b3e365b9-1	Z4643752419	H2627347, H2773395		100	PSMB6	6	102	100	53	16	5	40	23
CVD-0013192			001	CVD-0013192-001	MAT-POS-b3e365b9-1	Z4643752419	H2627347, H2773395		100	PSMB7	10	88	91	38	4	-7	46	17
CVD-0013192			001	CVD-0013192-001	MAT-POS-b3e365b9-1	Z4643752419	H2627347, H2773395		100	PSMB8	-7	75	50	34	-1	-42	35	-1
CVD-0013192			001	CVD-0013192-001	MAT-POS-b3e365b9-1	Z4643752419	H2627347, H2773395		100	PSMB9	37	109	114	83	37	43	56	39
CVD-0013192			001	CVD-0013192-001	MAT-POS-b3e365b9-1	Z4643752419	H2627347, H2773395		100	Spinesin	3	-3	0	4	1	1	0	3
[truncated: 431 more rows]
