# Supplementary material for: Open Science Discovery of Potent Non-Covalent SARS-CoV-2 Main Protease Inhibitors
Source: Science. Author manuscript; Available in PMC 2024 Apr 17. (PMC7615835; doi:10.1126/science.abo7201)
Supplement: Data S6 [file EMS194244-supplement-Data_S6.xlsx]

## Sheet: CDD Export 1
Molecule Name	Structure	SMILES	Batch Name	Canonical PostEra ID	Catalog number	Batch ID	AntiviralCellular_A549_CoV2_B.1.1.7_CPE_Leuven: IC50 (μM)	AntiviralCellular_A549_CoV2_B.1.1.7_CPE_Leuven: IC90 (μM)	AntiviralCellular_A549_CoV2_B.1.1.7_CPE_Leuven: Avg IC50 (μM)	AntiviralCellular_A549_CoV2_B.1.1.7_CPE_Leuven: Avg IC50 (μM) Standard Deviation (±)	AntiviralCellular_A549_CoV2_B.1.1.7_CPE_Leuven: Avg IC50 (μM) Count	AntiviralCellular_A549_CoV2_B.1.1.7_CPE_Leuven: Avg IC90 (uM)	AntiviralCellular_A549_CoV2_B.1.1.7_CPE_Leuven: Avg IC90 (uM) Standard Deviation (±)	AntiviralCellular_A549_CoV2_B.1.1.7_CPE_Leuven: Avg IC90 (uM) Count	AntiviralCellular_A549_CoV2_B.1.1.7_CPE_Leuven: Dose-response Plot	AntiviralCellular_Calu3_FFU_Oxford_Zitzmann: IC50 (μM)	AntiviralCellular_Calu3_FFU_Oxford_Zitzmann: IC90 (μM)	AntiviralCellular_Calu3_FFU_Oxford_Zitzmann: Avg IC50 (μM)	AntiviralCellular_Calu3_FFU_Oxford_Zitzmann: Avg IC50 (μM) Standard Deviation (±)	AntiviralCellular_Calu3_FFU_Oxford_Zitzmann: Avg IC50 (μM) Count	AntiviralCellular_Calu3_FFU_Oxford_Zitzmann: Avg IC90 (uM)	AntiviralCellular_Calu3_FFU_Oxford_Zitzmann: Avg IC90 (uM) Standard Deviation (±)	AntiviralCellular_Calu3_FFU_Oxford_Zitzmann: Avg IC90 (uM) Count	AntiviralCellular_Calu3_FFU_Oxford_Zitzmann: Dose-response Plot	AntiviralCellular_HelaACE2_IF_MountSinai: IC50 (μM)	AntiviralCellular_HelaACE2_IF_MountSinai: IC90 (μM)	AntiviralCellular_HelaACE2_IF_MountSinai: Graph MountSinai File URL	AntiviralCellular_HelaACE2_IF_MountSinai: Graph MountSinai	AntiviralCellular_HelaACE2_IF_MountSinai: Graph MountSinai File Name	AntiviralCellular_HelaACE2_SARS CoV2_??_Takeda: EC50 (μM)	AntiviralCellular_HelaACE2_SARS CoV2_??_Takeda: EC90 (μM)	AntiviralCellular_HelaACE2_SARS CoV2_??_Takeda: Avg IC50 (uM)	AntiviralCellular_HelaACE2_SARS CoV2_??_Takeda: Avg IC50 (uM) Standard Deviation (±)	AntiviralCellular_HelaACE2_SARS CoV2_??_Takeda: Avg IC50 (uM) Count	AntiviralCellular_HelaACE2_SARS CoV2_??_Takeda: Avg IC90 (uM)	AntiviralCellular_HelaACE2_SARS CoV2_??_Takeda: Avg IC90 (uM) Standard Deviation (±)	AntiviralCellular_HelaACE2_SARS CoV2_??_Takeda: Avg IC90 (uM) Count	AntiviralCellular_HelaACE2_SARS CoV2_??_Takeda: Dose-response Plot	AntiviralCellular_Vero6_CoV2_WT_CPE_IIBR: IC50 (μM)	AntiviralCellular_Vero6_CoV2_WT_CPE_IIBR: IC90 (μM)	AntiviralCellular_Vero6_CoV2_WT_CPE_IIBR: Avg IC50 (μM)	AntiviralCellular_Vero6_CoV2_WT_CPE_IIBR: Avg IC50 (μM) Standard Deviation (±)	AntiviralCellular_Vero6_CoV2_WT_CPE_IIBR: Avg IC50 (μM) Count	AntiviralCellular_Vero6_CoV2_WT_CPE_IIBR: Avg IC90 (uM)	AntiviralCellular_Vero6_CoV2_WT_CPE_IIBR: Avg IC90 (uM) Standard Deviation (±)	AntiviralCellular_Vero6_CoV2_WT_CPE_IIBR: Avg IC90 (uM) Count	AntiviralCellular_Vero6_CoV2_WT_CPE_IIBR: Dose-response Plot	Cytotoxicity_A549 and MDA-MB_Weizmann: CC50 (µM) [Cell line: A549]	Cytotoxicity_A549 and MDA-MB_Weizmann: CC50 (µM) [Cell line: MDA-MB-435]
CVD-0008041		CSC1=C(C#N)C2(CCCCC2)C(C#N)=C(NC(=O)CCl)N1	001	TAT-ENA-80bfd3e5-7	Z90664458	T4017953																																	> 10.0	< 0.0781	> 10.0		1	< 0.0781		1
CVD-0008041		CSC1=C(C#N)C2(CCCCC2)C(C#N)=C(NC(=O)CCl)N1	002	TAT-ENA-80bfd3e5-7																																					> 10.0		1	< 0.0781		1		(CC50 could not be calculated)	> 10.0
CVD-0008035		CN(C)S(=O)(=O)c1cccc(c1)C(=O)Nc1c(nc2sccn12)-c1ccccc1	001	TAT-ENA-80bfd3e5-1	Z88617059	T6266115										(IC50 could not be calculated)	(IC90 could not be calculated)																						> 10.0	> 10.0	> 10.0		1	> 10.0		1		(CC50 could not be calculated)	(CC50 could not be calculated)
CVD-0008035		CN(C)S(=O)(=O)c1cccc(c1)C(=O)Nc1c(nc2sccn12)-c1ccccc1	001	TAT-ENA-80bfd3e5-1	Z88617059	T6266115										(IC50 could not be calculated)	(IC90 could not be calculated)																								> 10.0		1	> 10.0		1
CVD-0005883		Brc1ccc(CN2C(=O)C(=O)c3cccc(Br)c23)cc1	001	LOR-NEU-c8f11034-2	Z85304748	H1444909										(IC50 could not be calculated)	(IC90 could not be calculated)
CVD-0013270		COc1ccccc1OCCNC(=O)c1cncc2ccccc12	001	MAR-UCB-f313ec4d-2	Z735046506																																											(CC50 could not be calculated)	(CC50 could not be calculated)
CVD-0014251		Clc1cccc(c1)N1CCN(CC1)C(=O)c1cncc2ccccc12	001	MAT-POS-54c4bf04-3	Z734687642	H2764130																																	(IC50 could not be calculated because value was manually overridden)	< 0.0800				< 0.0800		1		3
CVD-0014251		Clc1cccc(c1)N1CCN(CC1)C(=O)c1cncc2ccccc12	001	MAT-POS-54c4bf04-3	Z734687642	H2764130																																						< 0.0800		1		3.01	0.852
CVD-0013273		O=C(N1CCN(CC1)c1ccccc1)c1cncc2ccccc12	001	MAR-UCB-f313ec4d-6	Z734622964	H2653442																																										(CC50 could not be calculated)	> 10.0
CVD-0002707		COc1ccccc1OCCNC(=O)c1cc(=O)[nH]c2ccccc12	001	MAT-POS-916a2c5a-2	Z57980660	*R1752129*										50.7	88.6	50.7		1	88.6		1																									(CC50 could not be calculated)
CVD-0002707		COc1ccccc1OCCNC(=O)c1cc(=O)[nH]c2ccccc12	001	MAT-POS-916a2c5a-2	Z57980660	*R1752129*										(IC50 could not be calculated)	(IC90 could not be calculated)	50.7		1	88.6		1
CVD-0005886		Brc1ccc(CN2C(=O)C(=O)c3ccccc23)cc1	001	LOR-NEU-c8f11034-5	Z57823200	T7106617										18.4	41	18.4		1	41		1
CVD-0005886		Brc1ccc(CN2C(=O)C(=O)c3ccccc23)cc1	001	LOR-NEU-c8f11034-5	Z57823200	T7106617										(IC50 could not be calculated)	(IC90 could not be calculated)	18.4		1	41		1
CVD-0013138		Cc1ccccc1NC(=O)CC1SC(=O)N(C1=O)c1ccccc1	001	LON-WEI-4d77710c-75	Z57179924	*R2375914*																																										(CC50 could not be calculated)
CVD-0013138		Cc1ccccc1NC(=O)CC1SC(=O)N(C1=O)c1ccccc1	001	LON-WEI-4d77710c-75	Z57179924	*R2375914*																																										(CC50 could not be calculated)	5.9
CVD-0005047		COc1ccc(cc1)N1CCN(CC1)C(=O)c1cc(=O)[nH]c2ccccc12	001	BEN-DND-7e92b6ca-11	Z57013003	T5271060																																										(CC50 could not be calculated)	(CC50 could not be calculated)
CVD-0002708		Cc1cc(C)c(C)c(c1C)S(=O)(=O)N1CCN(CC1)C(=O)c1cc(=O)[nH]c2ccccc12	001	MAT-POS-916a2c5a-3	Z56962551	T5217654																																										(CC50 could not be calculated)
CVD-0002706		COc1ccc(cc1OC)C1CC(=NN1C(=O)CCl)c1cccs1	001	MAT-POS-916a2c5a-1	Z56955922	T5180115
CVD-0005046		O=C(N1CCN(Cc2ccccc2)CC1)c1cc(=O)[nH]c2ccccc12	001	BEN-DND-7e92b6ca-10	Z56952818	T5304493																																										(CC50 could not be calculated)	(CC50 could not be calculated)
CVD-0013258		FC(F)(F)c1cccc(c1)N1CCN(CC1)C(=O)c1cc(=O)[nH]c2ccccc12	001	ERI-UCB-a0b0dbcb-4	Z56927911	T0518-2019																																										> 10.0	(CC50 could not be calculated)
CVD-0008038		Cc1c(C(=O)CCl)c2ccccn2c1C(=O)c1ccc(F)cc1	001	TAT-ENA-80bfd3e5-4	Z56921112	T5131044																																	> 10.0	< 0.0781	> 10.0		1	< 0.0781		1
CVD-0008038		Cc1c(C(=O)CCl)c2ccccn2c1C(=O)c1ccc(F)cc1	002	TAT-ENA-80bfd3e5-4																																					> 10.0		1	< 0.0781		1		1.67	0.946
CVD-0013137		CCOC(=O)c1ccc(NC(=O)CC2SC(=O)N(C2=O)c2ccccc2)cc1	001	LON-WEI-4d77710c-74	Z56854710	*R2375916*																																										(CC50 could not be calculated)
CVD-0013137		CCOC(=O)c1ccc(NC(=O)CC2SC(=O)N(C2=O)c2ccccc2)cc1	001	LON-WEI-4d77710c-74	Z56854710	*R2375916*																																										(CC50 could not be calculated)	6.75
CVD-0007439		CCOC(=O)c1nc(ncc1Cl)S(C)(=O)=O	001	LON-WEI-ff7b210a-5	Z56771528	T5018387																																										3.41
CVD-0019753		CNC(=O)CN1C[C@H](C(=O)Nc2cncc3cccc(Cl)c23)c2cc(Cl)ccc2C1=O	001	MIK-ENA-5d9157e9-4	Z5461592603	H3609370	0.84	1.45	0.84		1	1.45		1
CVD-0019472		Clc1ccc2CN(CC(C(=O)Nc3cncc4cc(NS(=O)(=O)C5CC5)ccc34)c2c1)S(=O)(=O)CC1(CC1)C#N	001	MAT-POS-22373164-4	Z5395340420	H3582673	5.74	11.7	5.74		1	11.7		1
CVD-0019470		CCS(=O)(=O)Nc1ccc2c(NC(=O)C3CN(Cc4ccc(Cl)cc34)S(=O)(=O)CC3(CC3)C#N)cncc2c1	001	MAT-POS-22373164-2	Z5395340412	H3604372	6.92	14.5	6.92		1	14.5		1
CVD-0019478		CNC(=O)CN1CC(C(=O)Nc2cncc3cc(NS(C)(=O)=O)ccc23)c2cc(Cl)ccc2C1=O	001	MAT-POS-b4d6b7fc-2	Z5372150758	H3567511	8.8	23.7	8.8		1	23.7		1
CVD-0019477		CNC(=O)CN1CC(C(=O)Nc2cncc3cc(NS(C)(=O)=O)ccc23)c2cc(Cl)ccc2C1	001	MAT-POS-b4d6b7fc-1	Z5372150757	H3562149	19.1	23.4	19.1		1	23.4		1
CVD-0019474		CNC(=O)c1ccc2cncc(NC(=O)C3CN(Cc4ccc(Cl)cc34)S(=O)(=O)CC3(C)CS(=O)(=O)C3)c2c1	001	MAT-POS-78ab8081-3	Z5372150751	H3569738	10.7	30.4	10.7		1	30.4		1
CVD-0019468		CS(=O)(=O)Nc1ccc2c(NC(=O)[C@@H]3CN(Cc4ccc(Cl)cc34)S(=O)(=O)CC3(CC3)C#N)cncc2c1	001	MAT-POS-c7726e07-8	Z5370893192	H3584827	5.51	10.2	5.51		1	10.2		1
CVD-0019464		CNC(=O)CN1C[C@@H](C(=O)Nc2cncc3ccc(F)cc23)c2cc(Cl)ccc2C1=O	001	MAT-POS-c7726e07-4	Z5370893187	H3538821	2.14	15.1	2.14		1	15.1		1
CVD-0019456		C[C@@]1(CNS(=O)(=O)c2ccc(Cl)cc12)C(=O)Nc1cncc2ccccc12	001	MAT-POS-806462de-2	Z5368149776	H3494546	0.574	0.72	0.574		1	0.72		1		1.05	1.31	1.05		1	1.31		1
CVD-0019337		CC1(CS(=O)(=O)N2CC(C(=O)Nc3cncc4cc(ccc34)S(C)(=O)=O)c3cc(Cl)ccc3C2)CS(=O)(=O)C1	001	EDJ-MED-ede277f6-12	Z5367986372	H3545011	15.5	41.6	15.5		1	41.6		1
CVD-0019426		CNC(=O)CN1C(C)C(C(=O)Nc2cncc3cc(ccc23)S(C)(=O)=O)c2cc(Cl)ccc2C1=O	001	EDG-MED-ee636701-1	Z5367986287	H3586174	2.57	6.6	2.57		1	6.6		1
CVD-0018139		CC(C)(CS(=O)(=O)N1C[C@@H](C(=O)Nc2cncc3ccccc23)c2cc(Cl)ccc2C1)C#N	001	PET-UNK-af70882d-1	Z5354658163	H3463208	0.295	0.427	0.295		1	0.427		1
CVD-0019273		CC1(CS(=O)(=O)N2C[C@@H](C(=O)Nc3cncc4ccccc34)c3cc(Cl)ccc3C2)CS(=O)(=O)C1	001	MAT-POS-bf364d7a-1	Z5352526960	H3460064																			3.73	6.9	https://app.collaborativedrug.com/vaults/5549/files/10981615		CVD-0019273.png
CVD-0019279		COC1(CS(=O)(=O)N2C[C@@H](C(=O)Nc3cncc4ccccc34)c3cc(Cl)ccc3C2)CC1	001	MAT-POS-bf364d7a-8	Z5343150293	H3444328	0.366	5.65	0.366		1	5.65		1
CVD-0019282		Clc1ccc2CN(C[C@@H](C(=O)Nc3cncc4ccccc34)c2c1)S(=O)(=O)CC1(CCS(=O)(=O)CC1)C#N	001	MAT-POS-bf364d7a-11	Z5341200535	H3440034																			5.6	18.5	https://app.collaborativedrug.com/vaults/5549/files/10981614		CVD-0019282.png
CVD-0019280		Clc1ccc2CN(C[C@@H](C(=O)Nc3cncc4ccccc34)c2c1)S(=O)(=O)CC1(CCOCC1)C#N	001	MAT-POS-bf364d7a-9	Z5340012236	H3439409	0.448	4.64	0.448		1	4.64		1
CVD-0019636		Clc1ccc2CN(C[C@@H](C(=O)Nc3cncc4ccccc34)c2c1)S(=O)(=O)CC1(CNC1)C#N	001	MAT-POS-777f5926-4	Z5338006057	H3512775	11.5	38.3	11.5		1	38.3		1
CVD-0019367		CS(=O)(=O)c1ccc2c(NC(=O)C3CN(CC(=O)NCC4CC4)C(=O)c4ccc(Cl)cc34)cncc2c1	001	EDJ-MED-e69ed63d-16	Z5335933850	H3508834	22.5	> 50.0	22.5		1	> 50.0		1
CVD-0019366		Fc1ccc2c(NC(=O)C3CN(CC(=O)NCC4CC4)C(=O)c4ccc(Cl)cc34)cncc2c1	001	EDJ-MED-e69ed63d-15	Z5335933848	H3484120	> 50.0	> 50.0	> 50.0		1	> 50.0		1
CVD-0019365		CCCNC(=O)CN1CC(C(=O)Nc2cncc3cc(ccc23)S(C)(=O)=O)c2cc(Cl)ccc2C1=O	001	EDJ-MED-e69ed63d-14	Z5335933842	H3508830	20.8	> 50.0	20.8		1	> 50.0		1
CVD-0019364		CCCNC(=O)CN1CC(C(=O)Nc2cncc3cc(F)ccc23)c2cc(Cl)ccc2C1=O	001	EDJ-MED-e69ed63d-13	Z5335933836	H3463447	11.2	> 50.0	11.2		1	> 50.0		1
CVD-0019361		Fc1ccc2c(NC(=O)C3CN(CC(=O)NC4CCC4)C(=O)c4ccc(Cl)cc34)cncc2c1	001	EDJ-MED-e69ed63d-9	Z5335933820	H3471318	9.41	> 50.0	9.41		1	> 50.0		1
CVD-0019372		COC1(CS(=O)(=O)N2CC(C(=O)Nc3cncc4ccccc34)c3cc(Cl)ccc3C2=O)CC1	001	EDJ-MED-968bafd9-1	Z5335933756	H3496483	> 50.0	> 50.0	> 50.0		1	> 50.0		1
CVD-0019346		CNC(=O)CN1CC(C)(C(=O)Nc2cncc3cc(ccc23)S(C)(=O)=O)c2cc(Cl)ccc2S1(=O)=O	001	EDJ-MED-c3ea9889-3	Z5335933713	H3521234	> 50.0	> 50.0	> 50.0		1	> 50.0		1
CVD-0019343		CNC(=O)CN1CC(C(=O)Nc2cncc3cccc(Cl)c23)c2cc(Cl)ccc2C1=O	001	EDJ-MED-0186a59b-8	Z5335933693	H3484128	2.81	> 50.0	2.81		1	> 50.0		1
CVD-0019236		CNC(=O)CN1CC(C)(C(=O)Nc2cncc3ccccc23)c2cc(Cl)ccc2S1(=O)=O	001	MAT-POS-e119ab4f-5	Z5278655729	H3521237	0.689	0.89	0.689		1	0.89		1
CVD-0019234		CNC(=O)CN1CC(C(=O)Nc2cncc3cccc(C)c23)c2cc(Cl)ccc2C1=O	001	MAT-POS-e119ab4f-3	Z5278655724	H3421703	0.549	0.892	0.549		1	0.892		1		> 10.0	> 10.0	> 10.0		1	> 10.0		1
CVD-0019233		CNC(=O)CN1CC(C(=O)Nc2cncc3ccc(F)cc23)c2cc(Cl)ccc2C1=O	001	MAT-POS-e119ab4f-2	Z5278655723	H3415059	(IC50 could not be calculated)	(IC90 could not be calculated)								> 10.0	0.0114	> 10.0		1	0.0114		1							0.347	0.829	0.347		1	0.829		1
CVD-0019232		CNC(=O)CN1CC(C(=O)Nc2cncc3cc(F)ccc23)c2cc(Cl)ccc2C1=O	001	MAT-POS-e119ab4f-1	Z5278655721	H3436371	6.63	30.7	6.63		1	30.7		1		99	> 100	52.5	40.5	3	> 81.2	32.6	3							0.687	6.83	0.687		1	6.83		1
CVD-0019232		CNC(=O)CN1CC(C(=O)Nc2cncc3cc(F)ccc23)c2cc(Cl)ccc2C1=O	001	MAT-POS-e119ab4f-1	Z5278655721	H3436371			6.63		1	30.7		1		24.4	43.6	52.5	40.5	3	> 81.2	32.6	3									0.687		1
CVD-0019232		CNC(=O)CN1CC(C(=O)Nc2cncc3cc(F)ccc23)c2cc(Cl)ccc2C1=O	001	MAT-POS-e119ab4f-1	Z5278655721	H3436371			6.63		1	30.7		1		34.1	> 100	52.5	40.5	3	> 81.2	32.6	3									0.687		1
CVD-0019143		Clc1ccc2C(=O)N(CC(=O)NC3CC3)CC(C(=O)Nc3cncc4ccccc34)c2c1	001	EDJ-MED-43f8f7d6-4	Z5261485093	H3471319	2.21	> 50.0	> 26.1	33.8	2	> 50.0	0	2
CVD-0019143		Clc1ccc2C(=O)N(CC(=O)NC3CC3)CC(C(=O)Nc3cncc4ccccc34)c2c1	001	EDJ-MED-43f8f7d6-4	Z5261485093	H3471319	> 50.0	> 50.0	> 26.1	33.8	2	> 50.0	0	2
CVD-0019141		Clc1ccc2C(=O)N(CC(=O)NCC3CCC3)CC(C(=O)Nc3cncc4ccccc34)c2c1	001	RAL-THA-a9c31980-9	Z5261485091	H3461354	> 50.0	> 50.0	> 50.0		1	> 50.0		1
CVD-0019140		FC(F)(F)CNC(=O)CN1CC(C(=O)Nc2cncc3ccccc23)c2cc(Cl)ccc2C1=O	001	RAL-THA-a9c31980-8	Z5261485090	H3469298	> 50.0	> 50.0	> 50.0		1	> 50.0		1
CVD-0019138		Clc1ccc2C(=O)N(CC(=O)NCC3CC3)CC(C(=O)Nc3cncc4ccccc34)c2c1	001	RAL-THA-a9c31980-6	Z5261485089	H3484125	2.1	> 50.0	> 26.0	33.9	2	> 50.0	0	2
CVD-0019138		Clc1ccc2C(=O)N(CC(=O)NCC3CC3)CC(C(=O)Nc3cncc4ccccc34)c2c1	001	RAL-THA-a9c31980-6	Z5261485089	H3484125	> 50.0	> 50.0	> 26.0	33.9	2	> 50.0	0	2
CVD-0019137		CCCNC(=O)CN1CC(C(=O)Nc2cncc3ccccc23)c2cc(Cl)ccc2C1=O	001	RAL-THA-a9c31980-5	Z5261485088	H3461345	1.81	> 16.7	1.81		1	> 16.7		1
CVD-0019134		Clc1ccc2C(=O)N(CC(=O)NC3CCC3)CC(C(=O)Nc3cncc4ccccc34)c2c1	001	RAL-THA-a9c31980-2	Z5261485084	H3471322	33.2	> 50.0	33.2		1	> 50.0		1
CVD-0019133		CCNC(=O)CN1CC(C(=O)Nc2cncc3ccccc23)c2cc(Cl)ccc2C1=O	001	RAL-THA-a9c31980-1	Z5261485082	H3496330	0.382	1.15	0.382		1	1.15		1
CVD-0019128		CNC(=O)CN1CC(C)(C(=O)Nc2cncc3ccccc23)c2cc(Cl)ccc2C1=O	001	ALP-POS-e266d783-1	Z5261485081	H3521240	2.82	23.9	2.82		1	23.9		1
CVD-0019127		CN1CC(CS(=O)(=O)N2CC(C(=O)Nc3cncc4ccccc34)c3cc(Cl)ccc3C2)(C1)C#N	001	ALP-POS-07e1ed01-2	Z5261485080	H3713274	1.57	9.12	1.57		1	9.12		1
CVD-0018981		CNC(=O)C1(CC1)N1CC(C(=O)Nc2cncc3ccccc23)c2cc(Cl)ccc2C1=O	001	EDJ-MED-12c4873b-2	Z5261485073	H3532697	0.216	0.284	0.216		1	0.284		1
CVD-0013266		Clc1cccc(CN2CCN(CC2)C(=O)c2cc(=O)[nH]c3ccccc23)c1	001	ERI-UCB-a0b0dbcb-12	Z52131059	T6234082																																										(CC50 could not be calculated)	(CC50 could not be calculated)
CVD-0018822		CNC(=O)CN1CC(C(=O)Nc2cncc3cc(ccc23)S(C)(=O)=O)c2cc(Cl)ccc2C1=O	001	MAT-POS-2e8b2191-12	Z5210381244	H3377334	5.95	7.12	5.95		1	7.12		1		> 100	> 100	> 93.7	8.88	2	> 100	0	2							> 9.61	> 9.61	> 9.61		1	> 9.61		1
CVD-0018822		CNC(=O)CN1CC(C(=O)Nc2cncc3cc(ccc23)S(C)(=O)=O)c2cc(Cl)ccc2C1=O	001	MAT-POS-2e8b2191-12	Z5210381244	H3377334			5.95		1	7.12		1		87.4	> 100	> 93.7	8.88	2	> 100	0	2									> 9.61		1
CVD-0018821		CNC(=O)CN1CC(C(=O)Nc2cncc3ccc(NS(C)(=O)=O)cc23)c2cc(Cl)ccc2C1=O	001	MAT-POS-2e8b2191-11	Z5210381243	H3357650	(IC50 could not be calculated)	(IC90 could not be calculated)								34.5	42	34.5		1	42		1							> 9.61	2.72	> 9.61		1	2.72		1
CVD-0018821		CNC(=O)CN1CC(C(=O)Nc2cncc3ccc(NS(C)(=O)=O)cc23)c2cc(Cl)ccc2C1=O	001	MAT-POS-2e8b2191-11	Z5210381243	H3357650										> 10.0	> 10.0	34.5		1	42		1									> 9.61		1
CVD-0018820		CNC(=O)CN1CC(C(=O)Nc2cncc3ccc(NS(C)(=O)=O)cc23)c2cc(Cl)ccc2C1	001	MAT-POS-2e8b2191-10	Z5210381242	H3377733	33.7	> 50.0	33.7		1	> 50.0		1
CVD-0018796		CNC(=O)CN1CC(C(=O)Nc2cncc3cc(ccc23)S(C)(=O)=O)c2cc(Cl)ccc2C1	001	EDJ-MED-7889e8da-5	Z5210381226	H3385249	4.21	15.8	4.21		1	15.8		1		> 100	0.878	> 100		1	< 0.444	0.614	2							0.645	2.24	0.645		1	2.24		1
CVD-0018796		CNC(=O)CN1CC(C(=O)Nc2cncc3cc(ccc23)S(C)(=O)=O)c2cc(Cl)ccc2C1	001	EDJ-MED-7889e8da-5	Z5210381226	H3385249			4.21		1	15.8		1		> 10.0	< 0.0100	> 100		1	< 0.444	0.614	2									0.645		1
CVD-0018795		CNC(=O)CN1CC(C(=O)Nc2cncc3cc(Cl)ccc23)c2cc(Cl)ccc2C1	001	EDJ-MED-7889e8da-3	Z5210381225	H3384128	4.41	10.4	4.41		1	10.4		1
CVD-0018303		CNC(=O)CN1CC(C(=O)Nc2cncc3cc(F)ccc23)c2cc(Cl)ccc2C1	001	ALP-POS-6f6ae286-5	Z5210381224	H3388622	0.806	1.55	0.806		1	1.55		1		4.15	8.62	4.15	0.00255	2	7.9	1.02	2
CVD-0018303		CNC(=O)CN1CC(C(=O)Nc2cncc3cc(F)ccc23)c2cc(Cl)ccc2C1	001	ALP-POS-6f6ae286-5	Z5210381224	H3388622			0.806		1	1.55		1		4.15	7.17	4.15	0.00255	2	7.9	1.02	2
CVD-0017316		Clc1ccc2c(c1)C(CNS2(=O)=O)C(=O)Nc1cncc2ccccc12	001	ALP-POS-a577c8a2-1	Z5207980938	H3384123	12.9	26.8	12.9		1	26.8		1
CVD-0018773		COC(=O)CN(C)S(=O)(=O)N1CC(C(=O)Nc2cncc3ccccc23)c2cc(Cl)ccc2C1	001	MAT-POS-af1eef35-2	Z5198865386	H3336389	1.09	1.48	1.09		1	1.48		1		> 1.00	0.00636	> 1.00		1	0.00636		1							0.309	0.995	0.309		1	0.995		1
CVD-0018773		COC(=O)CN(C)S(=O)(=O)N1CC(C(=O)Nc2cncc3ccccc23)c2cc(Cl)ccc2C1	001	MAT-POS-af1eef35-2	Z5198865386	H3336389			1.09		1	1.48		1				> 1.00		1	0.00636		1									0.309		1
CVD-0019230		CNC(=O)CN1C[C@@H](C(=O)Nc2cncc3ccccc23)c2cc(Cl)ccc2C1=O	001	MAT-POS-a54ce14d-2	Z5197589990	H3361634	0.0954	0.164	0.0826	0.0181	2	0.119	0.0644	2		> 1.00	0.00626	9.04		1	10.4	14.7	2		1.37	5.28	https://app.collaborativedrug.com/vaults/5549/files/10981618		CVD-0019230.png	0.236	0.578	0.236		1	0.578		1
CVD-0019230		CNC(=O)CN1C[C@@H](C(=O)Nc2cncc3ccccc23)c2cc(Cl)ccc2C1=O	001	MAT-POS-a54ce14d-2	Z5197589990	H3361634	0.0698	0.0732	0.0826	0.0181	2	0.119	0.0644	2		9.04	20.8	9.04		1	10.4	14.7	2									0.236		1
CVD-0018738		CS(=O)(=O)CCN1CC(C(=O)Nc2cncc3ccccc23)c2cc(Cl)ccc2C1=O	001	ALP-POS-b3e0acc5-1	Z5191958814	H3360449	1.85	3.53	1.85		1	3.53		1		> 100	> 100	> 50.4	70.1	2	> 50.7	69.7	2							1.85	> 9.61	1.85		1	> 9.61		1
CVD-0018738		CS(=O)(=O)CCN1CC(C(=O)Nc2cncc3ccccc23)c2cc(Cl)ccc2C1=O	001	ALP-POS-b3e0acc5-1	Z5191958814	H3360449			1.85		1	3.53		1		0.882	1.46	> 50.4	70.1	2	> 50.7	69.7	2									1.85		1
CVD-0018504		Clc1ccc2CN(CC(C(=O)Nc3cncc4ccccc34)c2c1)S(=O)(=O)CC#N	001	MAT-POS-5cd9ea36-24	Z5169210178	H3314761	4.9	34	4.9		1	34		1
CVD-0018503		CN(CCO)S(=O)(=O)N1CC(C(=O)Nc2cncc3ccccc23)c2cc(Cl)ccc2C1	001	MAT-POS-5cd9ea36-23	Z5169210173	H3359165	0.31	0.45	0.31		1	0.45		1		7.44	17.5	4.17	2.9	3	8.26	7.99	3							0.342	1.14	0.342		1	1.14		1
CVD-0018503		CN(CCO)S(=O)(=O)N1CC(C(=O)Nc2cncc3ccccc23)c2cc(Cl)ccc2C1	001	MAT-POS-5cd9ea36-23	Z5169210173	H3359165			0.31		1	0.45		1		1.95	3.5	4.17	2.9	3	8.26	7.99	3									0.342		1
CVD-0018503		CN(CCO)S(=O)(=O)N1CC(C(=O)Nc2cncc3ccccc23)c2cc(Cl)ccc2C1	001	MAT-POS-5cd9ea36-23	Z5169210173	H3359165			0.31		1	0.45		1		3.11	3.79	4.17	2.9	3	8.26	7.99	3									0.342		1
CVD-0018502		COCCN(C)S(=O)(=O)N1CC(C(=O)Nc2cncc3ccccc23)c2cc(Cl)ccc2C1	001	MAT-POS-5cd9ea36-22	Z5169210170	H3314773	0.288	0.453	0.288		1	0.453		1		0.802	2.28	0.802		1	2.28		1							0.611	2.85	0.611		1	2.85		1
CVD-0018502		COCCN(C)S(=O)(=O)N1CC(C(=O)Nc2cncc3ccccc23)c2cc(Cl)ccc2C1	001	MAT-POS-5cd9ea36-22	Z5169210170	H3314773			0.288		1	0.453		1				0.802		1	2.28		1									0.611		1
CVD-0018501		CN(CCC#N)S(=O)(=O)N1CC(C(=O)Nc2cncc3ccccc23)c2cc(Cl)ccc2C1	001	MAT-POS-5cd9ea36-21	Z5169210162	H3314758	0.208	0.441	0.208		1	0.441		1		2.54	5.68	2.54		1	5.68		1							0.296	0.836	0.296		1	0.836		1
CVD-0018501		CN(CCC#N)S(=O)(=O)N1CC(C(=O)Nc2cncc3ccccc23)c2cc(Cl)ccc2C1	001	MAT-POS-5cd9ea36-21	Z5169210162	H3314758			0.208		1	0.441		1				2.54		1	5.68		1									0.296		1
CVD-0018500		CN(C1CC1)S(=O)(=O)N1CC(C(=O)Nc2cncc3ccccc23)c2cc(Cl)ccc2C1	001	MAT-POS-5cd9ea36-20	Z5169210158	H3314754	0.566	1.58	0.566		1	1.58		1		2.93	3.38	2.93		1	3.38		1							0.97	2.63	0.97		1	2.63		1
CVD-0018500		CN(C1CC1)S(=O)(=O)N1CC(C(=O)Nc2cncc3ccccc23)c2cc(Cl)ccc2C1	001	MAT-POS-5cd9ea36-20	Z5169210158	H3314754			0.566		1	1.58		1				2.93		1	3.38		1									0.97		1
CVD-0018499		CC(C)N(C)S(=O)(=O)N1CC(C(=O)Nc2cncc3ccccc23)c2cc(Cl)ccc2C1	001	MAT-POS-5cd9ea36-19	Z5169210150	H3405899	4.47	> 50.0	4.47		1	> 50.0		1		2.68	3.22	2.68		1	3.22		1							0.468	1.4	0.468		1	1.4		1
CVD-0018498		CN(CC#N)S(=O)(=O)N1CC(C(=O)Nc2cncc3ccccc23)c2cc(Cl)ccc2C1	001	MAT-POS-5cd9ea36-18	Z5169210148	H3328008	0.888	4.04	0.888		1	4.04		1		2.78	3.27	2.78		1	3.27		1							0.315	0.699	0.315		1	0.699		1
CVD-0018498		CN(CC#N)S(=O)(=O)N1CC(C(=O)Nc2cncc3ccccc23)c2cc(Cl)ccc2C1	001	MAT-POS-5cd9ea36-18	Z5169210148	H3328008			0.888		1	4.04		1				2.78		1	3.27		1									0.315		1
CVD-0018497		CCNS(=O)(=O)N1CC(C(=O)Nc2cncc3ccccc23)c2cc(Cl)ccc2C1	001	MAT-POS-5cd9ea36-17	Z5169210135	H3405895	2.16	20.4	2.16		1	20.4		1		3.14	3.62	3.14		1	3.62		1							0.237	0.74	0.237		1	0.74		1
CVD-0018496		CCN(C)S(=O)(=O)N1CC(C(=O)Nc2cncc3ccccc23)c2cc(Cl)ccc2C1	001	MAT-POS-5cd9ea36-16	Z5169210125	H3314771	0.507	14	0.507		1	14		1		0.797	0.997	0.797		1	0.997		1							0.37	1.07	0.37		1	1.07		1
CVD-0018496		CCN(C)S(=O)(=O)N1CC(C(=O)Nc2cncc3ccccc23)c2cc(Cl)ccc2C1	001	MAT-POS-5cd9ea36-16	Z5169210125	H3314771			0.507		1	14		1				0.797		1	0.997		1									0.37		1
CVD-0018495		Clc1ccc2CN(CC(=O)NCC#N)CC(C(=O)Nc3cncc4ccccc34)c2c1	001	MAT-POS-5cd9ea36-15	Z5169210120	H3313195	0.18	0.383	0.18		1	0.383		1		8.77	16.5	8.77		1	16.5		1							0.275	0.543	0.275		1	0.543		1
CVD-0018495		Clc1ccc2CN(CC(=O)NCC#N)CC(C(=O)Nc3cncc4ccccc34)c2c1	001	MAT-POS-5cd9ea36-15	Z5169210120	H3313195			0.18		1	0.383		1				8.77		1	16.5		1									0.275		1
CVD-0018494		CNC(=O)C(C)N1CC(C(=O)Nc2cncc3ccccc23)c2cc(Cl)ccc2C1	001	MAT-POS-5cd9ea36-14	Z5169210116	H3337599	0.655	0.815	0.655		1	0.815		1		> 10.0	0.463	> 10.0		1	0.463		1							0.236	0.493	0.236		1	0.493		1
CVD-0018494		CNC(=O)C(C)N1CC(C(=O)Nc2cncc3ccccc23)c2cc(Cl)ccc2C1	001	MAT-POS-5cd9ea36-14	Z5169210116	H3337599			0.655		1	0.815		1				> 10.0		1	0.463		1									0.236		1
CVD-0018493		Clc1ccc2CN(CC(=O)NC3CC3)CC(C(=O)Nc3cncc4ccccc34)c2c1	001	MAT-POS-5cd9ea36-13	Z5169210112	H3311709	0.166	0.309	0.166		1	0.309		1		1.94	5.44	1.94		1	5.44		1							0.212	0.585	0.212		1	0.585		1
CVD-0018493		Clc1ccc2CN(CC(=O)NC3CC3)CC(C(=O)Nc3cncc4ccccc34)c2c1	001	MAT-POS-5cd9ea36-13	Z5169210112	H3311709			0.166		1	0.309		1				1.94		1	5.44		1									0.212		1
CVD-0018491		FC1(F)CC1CS(=O)(=O)N1CC(C(=O)Nc2cncc3ccccc23)c2cc(Cl)ccc2C1	001	MAT-POS-5cd9ea36-11	Z5169210106	H3314750	0.417	0.615	0.417		1	0.615		1		1.39	2.38	1.39		1	2.38		1							0.304	0.935	0.304		1	0.935		1
CVD-0018491		FC1(F)CC1CS(=O)(=O)N1CC(C(=O)Nc2cncc3ccccc23)c2cc(Cl)ccc2C1	001	MAT-POS-5cd9ea36-11	Z5169210106	H3314750			0.417		1	0.615		1				1.39		1	2.38		1									0.304		1
CVD-0018490		CC1(CS(=O)(=O)N2CC(C(=O)Nc3cncc4ccccc34)c3cc(Cl)ccc3C2)CC1	001	MAT-POS-5cd9ea36-10	Z5169210103	H3317516	0.319	0.532	0.319		1	0.532		1		0.941	1.17	0.941		1	1.17		1							0.339	0.887	0.339		1	0.887		1
CVD-0018490		CC1(CS(=O)(=O)N2CC(C(=O)Nc3cncc4ccccc34)c3cc(Cl)ccc3C2)CC1	001	MAT-POS-5cd9ea36-10	Z5169210103	H3317516			0.319		1	0.532		1				0.941		1	1.17		1									0.339		1
CVD-0018489		FC1(CS(=O)(=O)N2CC(C(=O)Nc3cncc4ccccc34)c3cc(Cl)ccc3C2)CC1	001	MAT-POS-5cd9ea36-9	Z5169210100	H3329769	1.24	2.51	1.24		1	2.51		1		2.49	6.69	2.49		1	6.69		1							0.794	4.87	0.794		1	4.87		1
CVD-0018489		FC1(CS(=O)(=O)N2CC(C(=O)Nc3cncc4ccccc34)c3cc(Cl)ccc3C2)CC1	001	MAT-POS-5cd9ea36-9	Z5169210100	H3329769			1.24		1	2.51		1				2.49		1	6.69		1									0.794		1
CVD-0018488		Clc1ccc2CN(CC(C(=O)Nc3cncc4ccccc34)c2c1)S(=O)(=O)CC1(CC#N)CC1	001	MAT-POS-5cd9ea36-8	Z5169210096	H3290857	0.256	0.809	0.256		1	0.809		1		3.04	3.85	3.04		1	3.85		1							0.402	0.997	0.402		1	0.997		1
CVD-0018488		Clc1ccc2CN(CC(C(=O)Nc3cncc4ccccc34)c2c1)S(=O)(=O)CC1(CC#N)CC1	001	MAT-POS-5cd9ea36-8	Z5169210096	H3290857			0.256		1	0.809		1				3.04		1	3.85		1									0.402		1
CVD-0018487		Clc1ccc2CN(CC(C(=O)Nc3cncc4ccccc34)c2c1)S(=O)(=O)CC1(CCS(=O)(=O)CC1)C#N	001	MAT-POS-5cd9ea36-7	Z5169210093	H3314749	0.866	1.15	0.866		1	1.15		1		> 10.0	1.48	> 10.0		1	1.48		1							0.462	1.26	0.462		1	1.26		1
CVD-0018487		Clc1ccc2CN(CC(C(=O)Nc3cncc4ccccc34)c2c1)S(=O)(=O)CC1(CCS(=O)(=O)CC1)C#N	001	MAT-POS-5cd9ea36-7	Z5169210093	H3314749			0.866		1	1.15		1				> 10.0		1	1.48		1									0.462		1
CVD-0018486		Clc1ccc2CN(CC(C(=O)Nc3cncc4ccccc34)c2c1)S(=O)(=O)CC1(CCOCC1)C#N	001	MAT-POS-5cd9ea36-6	Z5169210090	H3314775	0.338	0.626	0.338		1	0.626		1		9.7	> 10.0	9.7		1	> 10.0		1							0.499	2.47	0.499		1	2.47		1
CVD-0018486		Clc1ccc2CN(CC(C(=O)Nc3cncc4ccccc34)c2c1)S(=O)(=O)CC1(CCOCC1)C#N	001	MAT-POS-5cd9ea36-6	Z5169210090	H3314775			0.338		1	0.626		1				9.7		1	> 10.0		1									0.499		1
CVD-0018485		Clc1ccc2CN(CC(C(=O)Nc3cncc4ccccc34)c2c1)S(=O)(=O)CC1(CCCC1)C#N	001	MAT-POS-5cd9ea36-5	Z5169210086	H3375756	0.271	0.5	0.271		1	0.5		1		> 1.00	0.131	> 1.00		1	0.131		1							0.519	1.45	0.519		1	1.45		1
CVD-0018484		CC(C)NS(=O)(=O)N1CC(C(=O)Nc2cncc3ccccc23)c2cc(Cl)ccc2C1	001	MAT-POS-5cd9ea36-4	Z5169210082	H3369398	1.09	13.1	1.09		1	13.1		1		3.18	3.22	3.58	0.554	2	5.67	3.46	2							0.425	1.04	0.425		1	1.04		1
CVD-0018484		CC(C)NS(=O)(=O)N1CC(C(=O)Nc2cncc3ccccc23)c2cc(Cl)ccc2C1	001	MAT-POS-5cd9ea36-4	Z5169210082	H3369398			1.09		1	13.1		1		3.97	8.12	3.58	0.554	2	5.67	3.46	2									0.425		1
CVD-0018483		Clc1ccc2CN(CC(C(=O)Nc3cncc4ccccc34)c2c1)S(=O)(=O)NC1CCC1	001	MAT-POS-5cd9ea36-3	Z5169210063	H3290855	0.149	0.233	0.149		1	0.233		1		3	3.36	3		1	3.36		1							0.359	0.994	0.359		1	0.994		1
CVD-0018483		Clc1ccc2CN(CC(C(=O)Nc3cncc4ccccc34)c2c1)S(=O)(=O)NC1CCC1	001	MAT-POS-5cd9ea36-3	Z5169210063	H3290855			0.149		1	0.233		1				3		1	3.36		1									0.359		1
CVD-0018482		Clc1ccc2CN(CC(C(=O)Nc3cncc4ccccc34)c2c1)S(=O)(=O)NC1CC1	001	MAT-POS-5cd9ea36-2	Z5169210058	H3396806	0.396	1.43	0.396		1	1.43		1																0.311	0.616	0.311		1	0.616		1
CVD-0018477		CS(=O)(=O)Nc1ccc2cncc(NC(=O)C3CN(Cc4ccc(Cl)cc34)S(=O)(=O)CC3(CC3)C#N)c2c1	001	MAT-POS-e36d57d9-1	Z5169210055	H3363257	(IC50 could not be calculated)	(IC90 could not be calculated)								33.2	38.9	33.2		1	38.9		1
CVD-0018428		CC1(CN(Cc2ccc(Cl)cc12)S(=O)(=O)CC1(CC1)C#N)C(=O)Nc1cncc2ccccc12	001	ALP-POS-c56c1477-4	Z5169210053	H3571238	0.354	0.597	0.354		1	0.597		1
CVD-0018473		Clc1ccc2CN(CC(C(=O)Nc3cncc4ccccc34)c2c1)S(=O)(=O)CC1CS(=O)(=O)C1	001	EDJ-MED-4fff0a85-4	Z5169210003	H3290853	0.682	3.56	0.682		1	3.56		1		> 10.0	0.176	> 10.0		1	0.176		1							0.401	0.894	0.401		1	0.894		1
CVD-0018473		Clc1ccc2CN(CC(C(=O)Nc3cncc4ccccc34)c2c1)S(=O)(=O)CC1CS(=O)(=O)C1	001	EDJ-MED-4fff0a85-4	Z5169210003	H3290853			0.682		1	3.56		1				> 10.0		1	0.176		1									0.401		1
CVD-0018472		CC1(CS(=O)(=O)N2CC(C(=O)Nc3cncc4ccccc34)c3cc(Cl)ccc3C2)CS(=O)(=O)C1	001	EDJ-MED-4fff0a85-3	Z5169210000	H3324109	0.125	0.233	0.125		1	0.233		1		> 10.0	0.0438	> 10.0		1	0.0438		1							0.266	0.714	0.266		1	0.714		1
CVD-0018472		CC1(CS(=O)(=O)N2CC(C(=O)Nc3cncc4ccccc34)c3cc(Cl)ccc3C2)CS(=O)(=O)C1	001	EDJ-MED-4fff0a85-3	Z5169210000	H3324109			0.125		1	0.233		1				> 10.0		1	0.0438		1									0.266		1
CVD-0018470		Clc1ccc2CN(CC(C(=O)Nc3cncc4ccccc34)c2c1)S(=O)(=O)CC1CCOCC1	001	EDJ-MED-4fff0a85-1	Z5169209983	H3317523	0.577	1.46	0.577		1	1.46		1		3.18	3.83	3.18		1	3.83		1							0.455	2.31	0.455		1	2.31		1
CVD-0018470		Clc1ccc2CN(CC(C(=O)Nc3cncc4ccccc34)c2c1)S(=O)(=O)CC1CCOCC1	001	EDJ-MED-4fff0a85-1	Z5169209983	H3317523			0.577		1	1.46		1				3.18		1	3.83		1									0.455		1
CVD-0018390		CC(C)CS(=O)(=O)N1CC(C(=O)Nc2cncc3ccccc23)c2cc(Cl)ccc2C1	001	EDJ-MED-76744c27-5	Z5169209978	H3317521	0.255	0.65	0.255		1	0.65		1		0.937	1.18	0.937		1	1.18		1							0.346	0.557	0.346		1	0.557		1
CVD-0018390		CC(C)CS(=O)(=O)N1CC(C(=O)Nc2cncc3ccccc23)c2cc(Cl)ccc2C1	001	EDJ-MED-76744c27-5	Z5169209978	H3317521			0.255		1	0.65		1				0.937		1	1.18		1									0.346		1
CVD-0017487		COC1(CS(=O)(=O)N2CC(C(=O)Nc3cncc4ccccc34)c3cc(Cl)ccc3C2)CC1	001	ALF-EVA-07677224-7	Z5169209969	H3317514	0.177	0.264	0.177		1	0.264		1		1.12	3.15	1.12		1	3.15		1							0.28	0.641	0.28		1	0.641		1
CVD-0017487		COC1(CS(=O)(=O)N2CC(C(=O)Nc3cncc4ccccc34)c3cc(Cl)ccc3C2)CC1	001	ALF-EVA-07677224-7	Z5169209969	H3317514			0.177		1	0.264		1				1.12		1	3.15		1									0.28		1
CVD-0018389		Clc1ccc2CN(CC(C(=O)Nc3cncc4ccccc34)c2c1)S(=O)(=O)CC1CC1	001	EDJ-MED-76744c27-3	Z5169209958	H3294077	0.221	0.475	0.221		1	0.475		1		1	1.03	1		1	1.03		1							0.431	1.07	0.431		1	1.07		1
CVD-0018389		Clc1ccc2CN(CC(C(=O)Nc3cncc4ccccc34)c2c1)S(=O)(=O)CC1CC1	001	EDJ-MED-76744c27-3	Z5169209958	H3294077			0.221		1	0.475		1				1		1	1.03		1									0.431		1
CVD-0018391		COC(C)(C)CS(=O)(=O)N1CC(C(=O)Nc2cncc3ccccc23)c2cc(Cl)ccc2C1	001	EDJ-MED-76744c27-7	Z5169209952	H3369400	0.302	0.46	0.302		1	0.46		1		2.76	3.28	2.76		1	3.28		1							0.358	0.961	0.358		1	0.961		1
CVD-0018387		CC(C)(CS(=O)(=O)N1CC(C(=O)Nc2cncc3ccccc23)c2cc(Cl)ccc2C1)C#N	001	EDJ-MED-76744c27-1	Z5169209945	H3314764	0.476	2.11	0.476		1	2.11		1		1.83	3.96	1.83		1	3.96		1							0.305	0.766	0.305		1	0.766		1
CVD-0018387		CC(C)(CS(=O)(=O)N1CC(C(=O)Nc2cncc3ccccc23)c2cc(Cl)ccc2C1)C#N	001	EDJ-MED-76744c27-1	Z5169209945	H3314764			0.476		1	2.11		1				1.83		1	3.96		1									0.305		1
CVD-0018385		CS(=O)(=O)Nc1ccc2c(NC(=O)C3CN(Cc4ccc(Cl)cc34)S(=O)(=O)CC3(CC3)C#N)cncc2c1	001	EDJ-MED-be9e6f63-3	Z5169209938	H3433836	> 50.0	> 50.0	> 50.0		1	> 50.0		1		> 10.0	0.174	36		1	23.9	33.5	2							> 9.61	> 9.61	> 9.61		1	> 9.61		1
CVD-0018385		CS(=O)(=O)Nc1ccc2c(NC(=O)C3CN(Cc4ccc(Cl)cc34)S(=O)(=O)CC3(CC3)C#N)cncc2c1	001	EDJ-MED-be9e6f63-3	Z5169209938	H3433836			> 50.0		1	> 50.0		1		36	47.6	36		1	23.9	33.5	2									> 9.61		1
CVD-0018383		COc1ccc2c(NC(=O)C3CN(Cc4ccc(Cl)cc34)S(=O)(=O)CC3(CC3)C#N)cncc2c1	001	EDJ-MED-be9e6f63-1	Z5169209933	H3368592	4.17	> 50.0	4.17		1	> 50.0		1
CVD-0018384		Fc1ccc2c(NC(=O)C3CN(Cc4ccc(Cl)cc34)S(=O)(=O)CC3(CC3)C#N)cncc2c1	001	EDJ-MED-be9e6f63-2	Z5147540274	H3367683	> 50.0	> 50.0	> 50.0		1	> 50.0		1		9.92	> 10.0	9.92		1	> 10.0		1
CVD-0018386		Clc1ccc2CN(CC(C(=O)Nc3cncc4cc(Cl)ccc34)c2c1)S(=O)(=O)CC1(CC1)C#N	001	EDJ-MED-be9e6f63-4	Z5147540271	H3372893	> 50.0	> 50.0	> 50.0		1	> 50.0		1		5.51	10.1	5.51		1	10.1		1
CVD-0017449		CNC(=O)CN1CC(C(=O)Nc2cncc3ccccc23)c2cc(Cl)ccc2C1=O	001	EDJ-MED-015fb6b4-2	Z5141328966	H3282094	0.339	0.849	0.339		1	0.849		1		22.8	67.9	22.8		1	67.9		1							0.294	1.77	0.294		1	1.77		1
CVD-0018291		CN(C)C(=O)c1cc2c(NC(=O)C3CCOc4ccc(Cl)cc34)cncc2s1	001	MAT-POS-ee5e8e94-2	Z5141328964	H3275445										3.24	4.01	3.24		1	4.01		1							1.12	2.69	1.12		1	2.69		1
CVD-0018692		Clc1ccc2CN(C[C@@H](C(=O)Nc3cncc4ccccc34)c2c1)S(=O)(=O)CC1(CC1)C#N	001	MAT-POS-e194df51-1	Z5129808241	H3294977	0.0624	0.134	0.0638	0.00194	2	0.126	0.0117	2		1.15	4.68	1.15		1	4.68		1		2.47	11.8	https://app.collaborativedrug.com/vaults/5549/files/10981617		CVD-0018692.png	0.149	0.365	0.149		1	0.365		1
CVD-0018692		Clc1ccc2CN(C[C@@H](C(=O)Nc3cncc4ccccc34)c2c1)S(=O)(=O)CC1(CC1)C#N	001	MAT-POS-e194df51-1	Z5129808241	H3294977	0.0652	0.117	0.0638	0.00194	2	0.126	0.0117	2				1.15		1	4.68		1									0.149		1
CVD-0017416		Fc1ccc2c(NC(=O)[C@@H]3CCS(=O)(=O)c4ccc(Cl)cc34)cncc2c1	001	PET-UNK-2c6614b6-5	Z5128044494	H3261541	4.16	6.2	4.16		1	6.2		1		3.06	3.39	3.06		1	3.39		1							0.651	2.49	0.651		1	2.49		1
CVD-0018053		CS(=O)(=O)NCc1ccc(Cl)cc1CC(=O)Nc1cncc2ccccc12	001	ALP-POS-6479a3a9-2	Z5115885807	H3350680	1.36	3.13	1.36		1	3.13		1
CVD-0018061		Clc1ccc(CNS(=O)(=O)N2CC(C2)C#N)c(CC(=O)Nc2cncc3ccccc23)c1	001	ALP-POS-d054b76b-5	Z5115885806	H3350679	0.291	0.501	0.291		1	0.501		1		99	> 100	65.3	47.6	2	> 66.2	47.8	2
CVD-0018061		Clc1ccc(CNS(=O)(=O)N2CC(C2)C#N)c(CC(=O)Nc2cncc3ccccc23)c1	001	ALP-POS-d054b76b-5	Z5115885806	H3350679			0.291		1	0.501		1		31.7	32.5	65.3	47.6	2	> 66.2	47.8	2
CVD-0018208		COCCN1CC(C(=O)Nc2cncc3ccccc23)c2cc(Cl)ccc2C1=O	001	EDJ-MED-eb111c00-2	Z5115885804	H3360456	3.79	15.7	3.79		1	15.7		1
CVD-0017974		CC1(CNC(=O)c2ccc(Cl)cc12)C(=O)Nc1cncc2ccccc12	001	RAL-THA-176e263b-4	Z5115885788	H3258326										4.9	16.8	4.9		1	16.8		1							1.36	4.66	1.36		1	4.66		1
CVD-0018217		CS(=O)(=O)Nc1ccc2cncc(NC(=O)C3CCS(=O)(=O)c4ccc(Cl)cc34)c2c1	001	EDJ-MED-d9f3798e-3	Z5115885787	H3249294	(IC50 could not be calculated)	(IC90 could not be calculated)								> 100	36.3	> 100		1	36.3		1							> 9.61	> 9.61	> 9.61		1	> 9.61		1
CVD-0018215		CS(=O)(=O)Nc1ccc2cncc(NC(=O)C3CNC(=O)c4ccc(Cl)cc34)c2c1	001	EDJ-MED-d9f3798e-1	Z5115885784	H3264608	(IC50 could not be calculated)	(IC90 could not be calculated)								> 100	> 100	> 100		1	> 100		1							6.09	> 9.61	6.09		1	> 9.61		1
CVD-0018249		CCC1(CNS(=O)(=O)c2ccc(Cl)cc12)C(=O)Nc1cncc2ccccc12	001	ALP-POS-1cbc2fae-2	Z5115885783	H3540031	0.215	0.268	0.215		1	0.268		1		0.893	1.04	0.893		1	1.04		1
CVD-0018248		CC1(CNS(=O)(=O)c2ccc(Cl)cc12)C(=O)Nc1cncc2ccccc12	001	ALP-POS-1cbc2fae-1	Z5115885782	H3375637	0.217	0.338	0.217		1	0.338		1		3.24	3.77	2.69	0.782	2	3.92	0.223	2
CVD-0018248		CC1(CNS(=O)(=O)c2ccc(Cl)cc12)C(=O)Nc1cncc2ccccc12	001	ALP-POS-1cbc2fae-1	Z5115885782	H3375637			0.217		1	0.338		1		2.14	4.08	2.69	0.782	2	3.92	0.223	2
CVD-0019043		Clc1ccc2C(=O)NC[C@H](C(=O)Nc3cncc4ccccc34)c2c1	001	MAT-POS-865c3497-1	Z5085524978	H3196583	0.732	5.64	0.732		1	5.64		1		3.16	3.22	3.55	0.83	3	> 5.53	3.87	3
CVD-0019043		Clc1ccc2C(=O)NC[C@H](C(=O)Nc3cncc4ccccc34)c2c1	001	MAT-POS-865c3497-1	Z5085524978	H3196583			0.732		1	5.64		1		2.99	3.37	3.55	0.83	3	> 5.53	3.87	3
CVD-0019043		Clc1ccc2C(=O)NC[C@H](C(=O)Nc3cncc4ccccc34)c2c1	001	MAT-POS-865c3497-1	Z5085524978	H3196583			0.732		1	5.64		1		4.5	> 10.0	3.55	0.83	3	> 5.53	3.87	3
CVD-0018240		O[C@@]1(CCN(C1=O)c1cncc2ccccc12)c1cccc(Cl)c1	001	MAT-POS-8695a11f-3	Z5068830345	H3215676	> 50.0	> 50.0	> 50.0		1	> 50.0		1		7.21	> 10.0	5.09	3.01	2	> 6.82	4.5	2																1.32	> 5.00	1.32		1	> 5.00		1
CVD-0018240		O[C@@]1(CCN(C1=O)c1cncc2ccccc12)c1cccc(Cl)c1	001	MAT-POS-8695a11f-3	Z5068830345	H3215676			> 50.0		1	> 50.0		1		2.96	3.63	5.09	3.01	2	> 6.82	4.5	2																		1.32		1	> 5.00		1
CVD-0017825		CNC(=O)CN1CC(C(=O)Nc2cncc3ccc(cc23)S(C)(=O)=O)c2cc(Cl)ccc2C1=O	001	EDJ-MED-ce467fd5-1	Z5060771469	H3231666										> 100	< 0.100	> 100		1	< 0.100		1							4.28	> 9.61	4.28		1	> 9.61		1
CVD-0017961		Clc1ccc2OCCC(C(=O)Nc3cnc4ccccn34)c2c1	001	MAT-POS-51833a24-1	Z5060771466	H3199332																																	(IC50 could not be calculated)	(IC90 could not be calculated)
CVD-0018422		Clc1cccc(c1)[C@H](NC(=O)[C@@H]1CC[C@@H](O1)C(=O)N1CCCC1)C(=O)Nc1cncc2ccccc12	001	MAT-POS-7174c657-5	Z5056159154	H3140831																																	> 5.00	> 5.00	> 5.00		1	> 5.00		1
CVD-0017700		Clc1cccc(c1)[C@H](NC(=O)[C@H]1CC[C@H](O1)C(=O)N1CCCC1)C(=O)Nc1cncc2ccccc12	001	PET-UNK-ac320b15-10	Z5056159153	H3140832, H3140832																																	> 5.00	> 5.00	> 5.00		1	> 5.00		1
CVD-0017699		Clc1cccc(c1)[C@@H](NC(=O)[C@H]1CC[C@H](O1)C(=O)N1CCCC1)C(=O)Nc1cncc2ccccc12	001	PET-UNK-ac320b15-9	Z5056159152	H3140833, H3319656																																	> 5.00	> 5.00	> 5.00		1	> 5.00		1
CVD-0018423		Clc1cccc(c1)[C@@H](NC(=O)[C@@H]1CC[C@@H](O1)C(=O)N1CCCC1)C(=O)Nc1cncc2ccccc12	001	MAT-POS-7174c657-6	Z5056159151	H3140834, H3319657	> 50.0	> 50.0	> 50.0		1	> 50.0		1		> 10.0	> 10.0	> 10.0		1	> 10.0		1																7.26	> 10.0	7.26		1	> 10.0		1
CVD-0018423		Clc1cccc(c1)[C@@H](NC(=O)[C@@H]1CC[C@@H](O1)C(=O)N1CCCC1)C(=O)Nc1cncc2ccccc12	001	MAT-POS-7174c657-6	Z5056159151	H3140834, H3319657			> 50.0		1	> 50.0		1				> 10.0		1	> 10.0		1																> 5.00	> 5.00	7.26		1	> 10.0		1
CVD-0016909		Clc1ccc2CN(CC(C(=O)Nc3cncc4ccccc34)c2c1)S(=O)(=O)CC1CNC1	001	MAT-POS-4223bc15-14	Z5047758739	H3158098	35.2	> 50.0	35.2		1	> 50.0		1		> 10.0	0.37	> 100		1	0.79	0.594	2		96.4	875	https://app.collaborativedrug.com/vaults/5549/files/8842805		CVD-0016909.png	4.22	> 9.61	4.22		1	> 9.61		1		> 5.00	> 5.00	> 5.00	0	2	> 3.39	2.79	3
CVD-0016909		Clc1ccc2CN(CC(C(=O)Nc3cncc4ccccc34)c2c1)S(=O)(=O)CC1CNC1	001	MAT-POS-4223bc15-14	Z5047758739	H3158098			35.2		1	> 50.0		1		> 100	1.21	> 100		1	0.79	0.594	2									4.22		1					> 5.00	> 5.00	> 5.00	0	2	> 3.39	2.79	3
CVD-0016909		Clc1ccc2CN(CC(C(=O)Nc3cncc4ccccc34)c2c1)S(=O)(=O)CC1CNC1	001	MAT-POS-4223bc15-14	Z5047758739	H3158098			35.2		1	> 50.0		1				> 100		1	0.79	0.594	2									4.22		1					(IC50 could not be calculated because value was manually overridden)	0.173	> 5.00	0	2	> 3.39	2.79	3
CVD-0016910		Clc1ccc2CN(CC(C(=O)Nc3cncc4ccccc34)c2c1)S(=O)(=O)C1CNC1	001	MAT-POS-4223bc15-15	Z5047758289	H3158096										> 10.0	> 10.0	> 10.0		1	> 10.0		1							3	> 9.61	3		1	> 9.61		1		> 5.00	> 5.00	> 3.95	1.49	2	> 3.16	2.6	2
CVD-0016910		Clc1ccc2CN(CC(C(=O)Nc3cncc4ccccc34)c2c1)S(=O)(=O)C1CNC1	001	MAT-POS-4223bc15-15	Z5047758289	H3158096												> 10.0		1	> 10.0		1									3		1					2.9	1.32	> 3.95	1.49	2	> 3.16	2.6	2
CVD-0017834		CNC(=O)CN1C[C@H](C(=O)Nc2cncc3ccccc23)c2cc(Cl)ccc2C1	001	MAT-POS-8293a91a-5	Z5036838709	H3145483	0.17	0.424	0.17		1	0.424		1		1.38	3.13	1.17	0.297	2	2.15	1.38	2							0.222	0.574	0.222		1	0.574		1		0.208	0.701	0.208		1	0.701		1
CVD-0017834		CNC(=O)CN1C[C@H](C(=O)Nc2cncc3ccccc23)c2cc(Cl)ccc2C1	001	MAT-POS-8293a91a-5	Z5036838709	H3145483			0.17		1	0.424		1		0.963	1.18	1.17	0.297	2	2.15	1.38	2									0.222		1							0.208		1	0.701		1
CVD-0017362		Clc1ccc2CN(CC(C(=O)Nc3cncc4ccccc34)c2c1)S(=O)(=O)CC1(CNC1)C#N	001	MAT-POS-dc2604c4-3	Z5033032682	H3158094	29.9	42.7	29.9		1	42.7		1		9.04	> 10.0	9.04		1	> 10.0		1							2.99	3.91	2.99		1	3.91		1		(IC50 could not be calculated because value was manually overridden)	< 0.0100				< 0.854	1.19	2
CVD-0017362		Clc1ccc2CN(CC(C(=O)Nc3cncc4ccccc34)c2c1)S(=O)(=O)CC1(CNC1)C#N	001	MAT-POS-dc2604c4-3	Z5033032682	H3158094			29.9		1	42.7		1				9.04		1	> 10.0		1									2.99		1					(IC50 could not be calculated because value was manually overridden)	1.7				< 0.854	1.19	2
CVD-0016448		Clc1cccc(c1)C(NC(=O)[C@@H]1CC[C@@H](O1)C(=O)N1CCCC1)C(=O)Nc1cncc2ccccc12	001	MAT-POS-a13804f0-4	Z5033003044	H3140834										(IC50 could not be calculated because value was manually overridden)	0.0905				0.0905		1																1.34	1.66	0.505	0.726	3	0.663	0.869	3		(CC50 could not be calculated)
CVD-0016448		Clc1cccc(c1)C(NC(=O)[C@@H]1CC[C@@H](O1)C(=O)N1CCCC1)C(=O)Nc1cncc2ccccc12	001	MAT-POS-a13804f0-4	Z5033003044	H3140834															0.0905		1																0.0895	0.233	0.505	0.726	3	0.663	0.869	3
CVD-0016448		Clc1cccc(c1)C(NC(=O)[C@@H]1CC[C@@H](O1)C(=O)N1CCCC1)C(=O)Nc1cncc2ccccc12	001	MAT-POS-a13804f0-4	Z5033003044	H3140834															0.0905		1																0.0827	0.0934	0.505	0.726	3	0.663	0.869	3
CVD-0017233		CNC(=O)c1cc2c(NC(=O)C3CCOc4ccc(Cl)cc34)cncc2s1	001	MAT-POS-14f31916-3	Z5028563696	H3175123	> 50.0	> 50.0	> 50.0		1	> 50.0		1											6.09	95.5	https://app.collaborativedrug.com/vaults/5549/files/8842806		CVD-0017233.png	1	3.2	1		1	3.2		1		0.568	4.7	0.568		1	4.7		1
CVD-0017474		OCc1ccc2c(NC(=O)C3CCOc4ccc(Cl)cc34)cncc2c1	001	ALP-POS-82da25a3-1	Z5028050406	H3149347										3.38	4.1	3.38		1	4.1		1																0.764	> 5.00	< 0.402	0.512	2	> 3.90	1.56	2
CVD-0017474		OCc1ccc2c(NC(=O)C3CCOc4ccc(Cl)cc34)cncc2c1	001	ALP-POS-82da25a3-1	Z5028050406	H3149347												3.38		1	4.1		1																< 0.0400	2.8	< 0.402	0.512	2	> 3.90	1.56	2
CVD-0017360		Clc1ccc2CN(CC(C(=O)Nc3cncc4ccccc34)c2c1)S(=O)(=O)CC1(CC1)C#N	001	MAT-POS-dc2604c4-1	Z5018905169	H3157799	0.26	0.292	0.26		1	0.292		1		3.02	3.67	3.02		1	3.67		1		8.42	136	https://app.collaborativedrug.com/vaults/5549/files/8842808		CVD-0017360.png	0.222	0.94	0.222		1	0.94		1		1.41	2.29	< 0.497	0.787	3	1.46	1.21	3
CVD-0017360		Clc1ccc2CN(CC(C(=O)Nc3cncc4ccccc34)c2c1)S(=O)(=O)CC1(CC1)C#N	001	MAT-POS-dc2604c4-1	Z5018905169	H3157799			0.26		1	0.292		1				3.02		1	3.67		1									0.222		1					0.0451	2.02	< 0.497	0.787	3	1.46	1.21	3
CVD-0017360		Clc1ccc2CN(CC(C(=O)Nc3cncc4ccccc34)c2c1)S(=O)(=O)CC1(CC1)C#N	001	MAT-POS-dc2604c4-1	Z5018905169	H3157799			0.26		1	0.292		1				3.02		1	3.67		1									0.222		1					< 0.0400	0.0639	< 0.497	0.787	3	1.46	1.21	3
CVD-0017336		Cc1n[nH]c(CN2CC(C(=O)Nc3cncc4ccccc34)c3cc(Cl)ccc3C2)n1	001	EDJ-MED-fa7708b3-3	Z5018905164	H3149345
CVD-0017335		Clc1ccc2CN(Cc3ncn[nH]3)CC(C(=O)Nc3cncc4ccccc34)c2c1	001	EDJ-MED-fa7708b3-2	Z5018905161	H3157787										9.92	> 10.0	9.92		1	> 10.0		1							2.39	4.78	2.39		1	4.78		1		> 5.00	> 5.00	> 4.47	0.749	2	> 2.79	3.13	2
CVD-0017335		Clc1ccc2CN(Cc3ncn[nH]3)CC(C(=O)Nc3cncc4ccccc34)c2c1	001	EDJ-MED-fa7708b3-2	Z5018905161	H3157787												9.92		1	> 10.0		1									2.39		1					3.94	0.57	> 4.47	0.749	2	> 2.79	3.13	2
CVD-0017357		CN1CCN(CC1)S(=O)(=O)N1CC(C(=O)Nc2cncc3ccccc23)c2cc(Cl)ccc2C1	001	EDJ-MED-1981ceba-5	Z5018905150	H3190209	0.277	0.415	0.277		1	0.415		1																0.615	2.31	0.615		1	2.31		1		1.34	> 5.00	1.34		1	> 5.00		1
CVD-0017356		Clc1ccc2CN(CC(C(=O)Nc3cncc4ccccc34)c2c1)S(=O)(=O)N1CC(C1)C#N	001	EDJ-MED-1981ceba-4	Z5018905145	H3157791	1.8	2.04	1.8		1	2.04		1		2.89	3.37	2.89		1	3.37		1		5.4	23.2	https://app.collaborativedrug.com/vaults/5549/files/8842807		CVD-0017356.png	0.389	1.28	0.389		1	1.28		1		1.28	> 5.00	0.656	0.881	2	<=> 1.72	2.84	3
CVD-0017356		Clc1ccc2CN(CC(C(=O)Nc3cncc4ccccc34)c2c1)S(=O)(=O)N1CC(C1)C#N	001	EDJ-MED-1981ceba-4	Z5018905145	H3157791			1.8		1	2.04		1				2.89		1	3.37		1									0.389		1					0.0336	0.111	0.656	0.881	2	<=> 1.72	2.84	3
CVD-0017356		Clc1ccc2CN(CC(C(=O)Nc3cncc4ccccc34)c2c1)S(=O)(=O)N1CC(C1)C#N	001	EDJ-MED-1981ceba-4	Z5018905145	H3157791			1.8		1	2.04		1				2.89		1	3.37		1									0.389		1					(IC50 could not be calculated because value was manually overridden)	< 0.0400	0.656	0.881	2	<=> 1.72	2.84	3
CVD-0017355		COC1CN(C1)S(=O)(=O)N1CC(C(=O)Nc2cncc3ccccc23)c2cc(Cl)ccc2C1	001	EDJ-MED-1981ceba-3	Z5018905140	H3157793	0.811	0.96	0.811		1	0.96		1		0.997	1.11	0.997		1	1.11		1							0.325	0.938	0.325		1	0.938		1		0.444	> 5.00	0.444		1	<=> 2.52	3.51	2
CVD-0017355		COC1CN(C1)S(=O)(=O)N1CC(C(=O)Nc2cncc3ccccc23)c2cc(Cl)ccc2C1	001	EDJ-MED-1981ceba-3	Z5018905140	H3157793			0.811		1	0.96		1				0.997		1	1.11		1									0.325		1					(IC50 could not be calculated because value was manually overridden)	< 0.0400	0.444		1	<=> 2.52	3.51	2
CVD-0017354		Clc1ccc2CN(CC(C(=O)Nc3cncc4ccccc34)c2c1)S(=O)(=O)N1CCC1	001	EDJ-MED-1981ceba-2	Z5018905135	H3157801	2.79	4.71	2.79		1	4.71		1		1.01	1.16	1.01		1	1.16		1							0.614	1.82	0.614		1	1.82		1		3.83	> 5.00	3.83		1	<=> 3.35	2.86	3
CVD-0017354		Clc1ccc2CN(CC(C(=O)Nc3cncc4ccccc34)c2c1)S(=O)(=O)N1CCC1	001	EDJ-MED-1981ceba-2	Z5018905135	H3157801			2.79		1	4.71		1				1.01		1	1.16		1									0.614		1					(IC50 could not be calculated because value was manually overridden)	> 5.00	3.83		1	<=> 3.35	2.86	3
CVD-0017354		Clc1ccc2CN(CC(C(=O)Nc3cncc4ccccc34)c2c1)S(=O)(=O)N1CCC1	001	EDJ-MED-1981ceba-2	Z5018905135	H3157801			2.79		1	4.71		1				1.01		1	1.16		1									0.614		1					(IC50 could not be calculated because value was manually overridden)	< 0.0400	3.83		1	<=> 3.35	2.86	3
CVD-0017353		Clc1ccc2CN(CC(C(=O)Nc3cncc4ccccc34)c2c1)S(=O)(=O)N1CCOCC1	001	EDJ-MED-1981ceba-1	Z5018905129	H3157797	2	2.4	2		1	2.4		1																0.533	1.73	0.533		1	1.73		1		0.205	> 5.00	0.205		1	<=> 2.52	3.51	2
CVD-0017353		Clc1ccc2CN(CC(C(=O)Nc3cncc4ccccc34)c2c1)S(=O)(=O)N1CCOCC1	001	EDJ-MED-1981ceba-1	Z5018905129	H3157797			2		1	2.4		1																		0.533		1					(IC50 could not be calculated because value was manually overridden)	< 0.0400	0.205		1	<=> 2.52	3.51	2
CVD-0017219		Clc1ccc2c(c1)C(CCS2(=O)=O)C(=O)Nc1cncc2cc(Cl)ccc12	001	EDJ-MED-b7309adf-2	Z5012902035	H3156004																								1.75	4.37	1.75		1	4.37		1		4.03	> 5.00	4.03		1	> 2.52	3.5	2
CVD-0017219		Clc1ccc2c(c1)C(CCS2(=O)=O)C(=O)Nc1cncc2cc(Cl)ccc12	001	EDJ-MED-b7309adf-2	Z5012902035	H3156004																										1.75		1					(IC50 could not be calculated because value was manually overridden)	0.0434	4.03		1	> 2.52	3.5	2
CVD-0017218		Fc1ccc2c(NC(=O)C3CCS(=O)(=O)c4ccc(Cl)cc34)cncc2c1	001	EDJ-MED-b7309adf-1	Z5012902034	H3156005										7.25	> 10.0	7.25		1	> 10.0		1							1.48	5.72	1.48		1	5.72		1		> 5.00	> 5.00	> 4.26	1.28	3	> 4.08	1.6	3
CVD-0017218		Fc1ccc2c(NC(=O)C3CCS(=O)(=O)c4ccc(Cl)cc34)cncc2c1	001	EDJ-MED-b7309adf-1	Z5012902034	H3156005												7.25		1	> 10.0		1									1.48		1					2.78	> 5.00	> 4.26	1.28	3	> 4.08	1.6	3
CVD-0017218		Fc1ccc2c(NC(=O)C3CCS(=O)(=O)c4ccc(Cl)cc34)cncc2c1	001	EDJ-MED-b7309adf-1	Z5012902034	H3156005												7.25		1	> 10.0		1									1.48		1					> 5.00	2.23	> 4.26	1.28	3	> 4.08	1.6	3
CVD-0018687		CC(C)(O)c1ccc2cncc(NC(=O)C3CCNc4ccc(Cl)cc34)c2c1	001	MAT-POS-86c60949-2	Z5012902033	H3247489										2.67	3.94	2.67		1	3.94		1							0.495	1.83	0.495		1	1.83		1
CVD-0017229		CS(=O)(=O)N1CC(C(=O)Nc2cncc3CCCCc23)c2cc(Cl)ccc2C1	001	ALP-POS-e6e0c683-3	Z5012902030	H3144829
CVD-0017232		NC(=O)c1cc2c(NC(=O)C3CCOc4ccc(Cl)cc34)cncc2s1	001	MAT-POS-14f31916-2	Z5012902025	H3175436																								(EC50 could not be calculated because value was manually overridden)	0.426				0.426		1		> 5.00	> 5.00	> 5.00		1	> 5.00		1
CVD-0017231		Cc1cc2c(NC(=O)C3CCOc4ccc(Cl)cc34)cncc2s1	001	MAT-POS-14f31916-1	Z5012902022	H3135890										2.66	3.12	2.66		1	3.12		1
CVD-0018380		CS(=O)(=O)c1ccc2c(NC(=O)C3CCOc4ccc(Cl)cc34)cncc2c1	001	MAT-POS-7ddaf7de-2	Z5012902006	H3218398										5.91	11.7	4.16	2.48	2	8.33	4.82	2							0.797	4.74	0.797		1	4.74		1		0.249	0.616	0.249		1	0.616		1
CVD-0018380		CS(=O)(=O)c1ccc2c(NC(=O)C3CCOc4ccc(Cl)cc34)cncc2c1	001	MAT-POS-7ddaf7de-2	Z5012902006	H3218398										2.4	4.92	4.16	2.48	2	8.33	4.82	2									0.797		1							0.249		1	0.616		1
CVD-0018239		Clc1ccc2OCCC(C(=O)Nc3cncc4ccc(CN5CCNCC5)cc34)c2c1	001	MAT-POS-8695a11f-2	Z5012901990	H3218253																								1.29	3.43	1.29		1	3.43		1		> 5.00	> 5.00	> 5.00		1	> 5.00		1
CVD-0017225		CNS(=O)(=O)c1ccc2c(NC(=O)C3(CCOc4ccc(Cl)cc34)OC)cncc2c1	001	EDJ-MED-6bf93aa8-1	Z5012901948	H3234910										3.15	3.58	3.15		1	3.58		1							0.833	2.55	0.833		1	2.55		1		> 5.00	> 5.00	> 5.00		1	> 5.00		1
CVD-0017195		CNS(=O)(=O)c1ccc2cncc(NC(=O)C3(CCOc4ccc(Cl)cc34)OC)c2c1	001	EDG-MED-10fcb19e-3	Z5012901947	H3209813										31.7	37.9	31.7		1	37.9		1							0.583	1.92	0.583		1	1.92		1		0.623	3.92	0.623		1	3.92		1
CVD-0017193		COC1(CCOc2ccc(Cl)cc12)C(=O)Nc1cncc2ccc(NS(C)(=O)=O)cc12	001	EDG-MED-10fcb19e-1	Z5012901942	H3178554	9.38	> 50.0	9.38		1	> 50.0		1																0.335	1.4	0.335		1	1.4		1		0.865	> 5.00	0.865		1	> 5.00		1
CVD-0017215		CS(=O)(=O)c1ccc2c(NC(=O)C3CCS(=O)(=O)c4ccc(Cl)cc34)cncc2c1	001	EDJ-MED-93390d0c-2	Z5012901941	H3190944																								4.34	8.79	4.34		1	8.79		1		> 5.00	> 5.00	> 5.00		1	> 5.00		1
CVD-0017744		OC1(CCN(C1=O)c1cncc2ccccc12)c1cccc(Cl)c1	001	MAT-POS-d8472c4f-1	Z5009822649	*R2601118*
CVD-0018409		CC(C)(C)[C@H](NC(=O)C(F)(F)F)C(=O)N1C[C@H]2[C@@H]([C@H]1C(=O)N[C@@H](C[C@@H]1CCNC1=O)C#N)C2(C)C	001	MAT-POS-7ed7af85-1	Z4994097664	T4090180	0.218	0.336	0.218		1	0.336		1		2	6.08	2		1	6.08		1							0.0604	0.12	0.0604		1	0.12		1		2.71	3.71	2.71		1	3.71		1
CVD-0017066		CS(=O)(=O)N1CC(C(=O)Nc2cncc3ccccc23)c2cc(Cl)c(F)cc2C1	001	MAT-POS-64942dd0-3	Z4992038954	H3190945	0.688	0.859	0.688		1	0.859		1																0.459	1.49	0.459		1	1.49		1		> 5.00	> 5.00	> 5.00		1	> 5.00		1
CVD-0017033		CS(=O)(=O)N1CC(C(=O)Nc2cncc3cccc(F)c23)c2cc(Cl)ccc2C1	001	EDJ-MED-d1555997-1	Z4992038951	H3129943										6.44	9.24	6.44		1	9.24		1
CVD-0017025		COC1(CCN(C1=O)c1cncc2ccccc12)c1cccc(Cl)c1	001	ALP-UNI-dbb9503d-1	Z4992038943	H3114310	> 50.0	< 0.0229	> 50.0		1	< 0.0229		1		> 10.0	0.043	> 10.0		1	0.043		1							4.26	> 9.61	4.26		1	> 9.61		1
CVD-0017253		O[C@@H]1CCC[C@H]1S(=O)(=O)N1CC(C(=O)Nc2cncc3ccccc23)c2cc(Cl)ccc2C1	001	MAT-POS-61f37a1a-2	Z4989682614	H3090686										6.79	52.5	6.79		1	52.5		1							0.421	1.58	0.421		1	1.58		1		1.45	> 5.00	1.45		1	> 2.53	3.49	2
CVD-0017253		O[C@@H]1CCC[C@H]1S(=O)(=O)N1CC(C(=O)Nc2cncc3ccccc23)c2cc(Cl)ccc2C1	001	MAT-POS-61f37a1a-2	Z4989682614	H3090686												6.79		1	52.5		1									0.421		1					(IC50 could not be calculated because value was manually overridden)	0.0585	1.45		1	> 2.53	3.49	2
CVD-0017398		CS(=O)(=O)N1C[C@@H](C(=O)Nc2cncc3ccccc23)c2cc(Cl)ccc2C1	001	MAT-POS-24589f88-3	Z4988872945	H3053627	1.65	21.2	1.65		1	21.2		1		1.02	1.31	1.02		1	1.31		1							0.428	1.4	0.428		1	1.4		1		0.213	0.391	0.213		1	0.391		1
CVD-0017144		COc1ccc2cncc(NC(=O)[C@H]3CCNc4cc(Cl)c(Cl)cc34)c2c1	001	MAT-POS-ec6d90b7-6	Z4987839349	H3051901	4.36	8.76	4.36		1	8.76		1		0.949	25.1	0.949		1	25.1		1							0.121	0.14	0.121		1	0.14		1		0.117	0.212	0.425	0.436	2	> 5.11	6.92	2
CVD-0017144		COc1ccc2cncc(NC(=O)[C@H]3CCNc4cc(Cl)c(Cl)cc34)c2c1	001	MAT-POS-ec6d90b7-6	Z4987839349	H3051901			4.36		1	8.76		1				0.949		1	25.1		1									0.121		1					0.734	> 10.0	0.425	0.436	2	> 5.11	6.92	2
CVD-0017145		Fc1ccc2cncc(NC(=O)[C@H]3CCOc4cc(F)c(Cl)cc34)c2c1	001	MAT-POS-ec6d90b7-7	Z4987839346	H3048257																																	1.04	> 10.0	1.04		1	> 10.0		1
CVD-0017143		Fc1ccc2cncc(NC(=O)[C@H]3CCNc4cc(Cl)c(Cl)cc34)c2c1	001	MAT-POS-ec6d90b7-5	Z4987422261	H3051799																																	4.05	> 10.0	4.05		1	> 10.0		1
CVD-0016913		CN(C)C(=O)N1CC(C(=O)Nc2cncc3ccccc23)c2cc(Cl)ccc2C1	001	MAT-POS-4223bc15-18	Z4973466381	H3070124										3.05	3.69	3.05		1	3.69		1							0.772	2.93	0.772		1	2.93		1		0.442	1.03	0.514	0.101	2	1.25	0.309	2
CVD-0016913		CN(C)C(=O)N1CC(C(=O)Nc2cncc3ccccc23)c2cc(Cl)ccc2C1	001	MAT-POS-4223bc15-18	Z4973466381	H3070124												3.05		1	3.69		1									0.772		1					0.586	1.46	0.514	0.101	2	1.25	0.309	2
CVD-0016844		COC(=O)N1CC(C(=O)Nc2cncc3ccccc23)c2cc(Cl)ccc2C1	001	RAL-THA-6e4c80cf-1	Z4973466376	H3070122										1.85	4.01	1.85		1	4.01		1							0.851	2.96	0.851		1	2.96		1		0.0875	0.103	0.284	0.278	2	0.576	0.669	2
CVD-0016844		COC(=O)N1CC(C(=O)Nc2cncc3ccccc23)c2cc(Cl)ccc2C1	001	RAL-THA-6e4c80cf-1	Z4973466376	H3070122												1.85		1	4.01		1									0.851		1					0.48	1.05	0.284	0.278	2	0.576	0.669	2
CVD-0016916		CNC(=O)CN1CC(C(=O)Nc2cncc3ccccc23)c2cc(Cl)ccc2C1	001	MAT-POS-4223bc15-23	Z4973449334	H3089893	1.7	2.11	1.7		1	2.11		1		1.56	4.55	1.56		1	4.55		1							0.367	2.69	0.367		1	2.69		1		0.232	0.398	0.232		1	< 0.219	0.253	2
CVD-0016916		CNC(=O)CN1CC(C(=O)Nc2cncc3ccccc23)c2cc(Cl)ccc2C1	001	MAT-POS-4223bc15-23	Z4973449334	H3089893			1.7		1	2.11		1				1.56		1	4.55		1									0.367		1					(IC50 could not be calculated because value was manually overridden)	< 0.0400	0.232		1	< 0.219	0.253	2
CVD-0016918		NC(=O)CN1CC(C(=O)Nc2cncc3ccccc23)c2cc(Cl)ccc2C1	001	MAT-POS-4223bc15-25	Z4973449329	H3089885	0.196	0.241	0.196		1	0.241		1		5.27	38.4	5.27		1	38.4		1							0.408	1.49	0.408		1	1.49		1		0.903	> 5.00	0.903		1	<=> 2.52	3.51	2
CVD-0016918		NC(=O)CN1CC(C(=O)Nc2cncc3ccccc23)c2cc(Cl)ccc2C1	001	MAT-POS-4223bc15-25	Z4973449329	H3089885			0.196		1	0.241		1				5.27		1	38.4		1									0.408		1					(IC50 could not be calculated because value was manually overridden)	< 0.0400	0.903		1	<=> 2.52	3.51	2
CVD-0016932		Cc1nocc1C(=O)N1CC(C(=O)Nc2cncc3ccccc23)c2cc(Cl)ccc2C1	001	MAT-POS-4223bc15-39	Z4973398691	H3089877										2.55	7.4	2.55		1	7.4		1							0.527	1.36	0.527		1	1.36		1		1.51	> 5.00	1.51		1	<=> 2.52	3.51	2
CVD-0016932		Cc1nocc1C(=O)N1CC(C(=O)Nc2cncc3ccccc23)c2cc(Cl)ccc2C1	001	MAT-POS-4223bc15-39	Z4973398691	H3089877												2.55		1	7.4		1									0.527		1					(IC50 could not be calculated because value was manually overridden)	< 0.0400	1.51		1	<=> 2.52	3.51	2
CVD-0016933		Cn1nccc1C(=O)N1CC(C(=O)Nc2cncc3ccccc23)c2cc(Cl)ccc2C1	001	MAT-POS-4223bc15-40	Z4973398677	H3089883	0.457	0.978	0.457		1	0.978		1		3.27	7.19	3.27		1	7.19		1							0.543	1.63	0.543		1	1.63		1		1.38	> 5.00	1.38		1	> 3.30	2.41	2
CVD-0016933		Cn1nccc1C(=O)N1CC(C(=O)Nc2cncc3ccccc23)c2cc(Cl)ccc2C1	001	MAT-POS-4223bc15-40	Z4973398677	H3089883			0.457		1	0.978		1				3.27		1	7.19		1									0.543		1					(IC50 could not be calculated because value was manually overridden)	1.59	1.38		1	> 3.30	2.41	2
CVD-0016934		Cn1cncc1C(=O)N1CC(C(=O)Nc2cncc3ccccc23)c2cc(Cl)ccc2C1	001	MAT-POS-4223bc15-41	Z4973398672	H3089881										7.62	14.8	7.62		1	14.8		1																2.15	> 5.00	< 1.10	1.5	2	> 5.00		1
CVD-0016934		Cn1cncc1C(=O)N1CC(C(=O)Nc2cncc3ccccc23)c2cc(Cl)ccc2C1	001	MAT-POS-4223bc15-41	Z4973398672	H3089881												7.62		1	14.8		1																< 0.0400	(IC90 could not be calculated)	< 1.10	1.5	2	> 5.00		1
CVD-0016924		Cn1ncc(n1)S(=O)(=O)N1CC(C(=O)Nc2cncc3ccccc23)c2cc(Cl)ccc2C1	001	MAT-POS-4223bc15-31	Z4973388958	H3082785										4.26	7.57	4.26		1	7.57		1																3.5	> 5.00	> 4.25	1.06	2	<=> 2.52	3.51	2
CVD-0016924		Cn1ncc(n1)S(=O)(=O)N1CC(C(=O)Nc2cncc3ccccc23)c2cc(Cl)ccc2C1	001	MAT-POS-4223bc15-31	Z4973388958	H3082785												4.26		1	7.57		1																> 5.00	< 0.0400	> 4.25	1.06	2	<=> 2.52	3.51	2
CVD-0016923		Clc1ccc2CN(CC(C(=O)Nc3cncc4ccccc34)c2c1)S(=O)(=O)c1ncc[nH]1	001	MAT-POS-4223bc15-30	Z4973388952	H3071926																																	> 10.0	> 10.0	> 10.0		1	> 10.0		1
CVD-0016907		Clc1ccc2CN(CC(C(=O)Nc3cncc4ccccc34)c2c1)S(=O)(=O)CC1(CCC1)C#N	001	MAT-POS-4223bc15-12	Z4973388929	H3086571	1.22	1.78	1.22		1	1.78		1		1.6	5.11	1.6		1	5.11		1		7.87	25.6	https://app.collaborativedrug.com/vaults/5549/files/8842804		CVD-0016907.png	0.467	1.81	0.467		1	1.81		1		2.29	> 5.00	2.29		1	<=> 2.52	3.51	2
CVD-0016907		Clc1ccc2CN(CC(C(=O)Nc3cncc4ccccc34)c2c1)S(=O)(=O)CC1(CCC1)C#N	001	MAT-POS-4223bc15-12	Z4973388929	H3086571			1.22		1	1.78		1				1.6		1	5.11		1									0.467		1					(IC50 could not be calculated because value was manually overridden)	< 0.0400	2.29		1	<=> 2.52	3.51	2
CVD-0016906		CC1CCN(C1)S(=O)(=O)N1CC(C(=O)Nc2cncc3ccccc23)c2cc(Cl)ccc2C1	001	MAT-POS-4223bc15-11	Z4973388925	H3086624	> 50.0	< 0.0229	> 50.0		1	< 0.0229		1		0.944	1.1	0.944		1	1.1		1							0.55	1.36	0.55		1	1.36		1		> 5.00	> 5.00	> 5.00	0	2	> 5.00	0	2
CVD-0016906		CC1CCN(C1)S(=O)(=O)N1CC(C(=O)Nc2cncc3ccccc23)c2cc(Cl)ccc2C1	001	MAT-POS-4223bc15-11	Z4973388925	H3086624			> 50.0		1	< 0.0229		1				0.944		1	1.1		1									0.55		1					> 5.00	> 5.00	> 5.00	0	2	> 5.00	0	2
CVD-0016902		Clc1ccc2CN(CC(C(=O)Nc3cncc4ccccc34)c2c1)S(=O)(=O)C1COC1	001	MAT-POS-4223bc15-7	Z4973388896	H3116763
CVD-0016901		CCS(=O)(=O)N1CC(C(=O)Nc2cncc3ccccc23)c2cc(Cl)ccc2C1	001	MAT-POS-4223bc15-6	Z4973388893	H3090685										1.85	4.28	1.85		1	4.28		1																3.31	> 5.00	> 4.15	1.2	2	> 5.00	0	2
CVD-0016901		CCS(=O)(=O)N1CC(C(=O)Nc2cncc3ccccc23)c2cc(Cl)ccc2C1	001	MAT-POS-4223bc15-6	Z4973388893	H3090685												1.85		1	4.28		1																> 5.00	> 5.00	> 4.15	1.2	2	> 5.00	0	2
CVD-0016900		OCCS(=O)(=O)N1CC(C(=O)Nc2cncc3ccccc23)c2cc(Cl)ccc2C1	001	MAT-POS-4223bc15-5	Z4973388887	H3160922																			> 20.0	> 20.0	https://app.collaborativedrug.com/vaults/5549/files/8842803		CVD-0016900.png	0.571	2.63	0.571		1	2.63		1		3.46	> 5.00	1.75	2.42	2	> 2.54	3.48	2
CVD-0016900		OCCS(=O)(=O)N1CC(C(=O)Nc2cncc3ccccc23)c2cc(Cl)ccc2C1	001	MAT-POS-4223bc15-5	Z4973388887	H3160922																										0.571		1					0.0427	0.0827	1.75	2.42	2	> 2.54	3.48	2
CVD-0016899		COCCS(=O)(=O)N1CC(C(=O)Nc2cncc3ccccc23)c2cc(Cl)ccc2C1	001	MAT-POS-4223bc15-4	Z4973388879	H3086569										2.97	4.04	2.97		1	4.04		1							0.652	2.54	0.652		1	2.54		1		0.197	> 5.00	0.197		1	> 2.54	3.48	2
CVD-0016899		COCCS(=O)(=O)N1CC(C(=O)Nc2cncc3ccccc23)c2cc(Cl)ccc2C1	001	MAT-POS-4223bc15-4	Z4973388879	H3086569												2.97		1	4.04		1									0.652		1					(IC50 could not be calculated because value was manually overridden)	0.0717	0.197		1	> 2.54	3.48	2
CVD-0016898		Clc1ccc2CN(CC(C(=O)Nc3cncc4ccccc34)c2c1)S(=O)(=O)C1CC1	001	MAT-POS-4223bc15-3	Z4973388869	H3072582										3.59	5.96	3.59		1	5.96		1							1.67	3.58	1.67		1	3.58		1		0.164	0.183	0.382	0.309	2	1.1	1.3	2
CVD-0016898		Clc1ccc2CN(CC(C(=O)Nc3cncc4ccccc34)c2c1)S(=O)(=O)C1CC1	001	MAT-POS-4223bc15-3	Z4973388869	H3072582												3.59		1	5.96		1									1.67		1					0.6	2.02	0.382	0.309	2	1.1	1.3	2
CVD-0016897		CN(C)S(=O)(=O)N1CC(C(=O)Nc2cncc3ccccc23)c2cc(Cl)ccc2C1	001	MAT-POS-4223bc15-2	Z4973388857	H3071925	6.46	> 50.0	6.46		1	> 50.0		1		0.989	1.08	0.989		1	1.08		1							0.515	1.58	0.515		1	1.58		1		0.14	0.211	0.525	0.544	2	2.91	3.82	2
CVD-0016897		CN(C)S(=O)(=O)N1CC(C(=O)Nc2cncc3ccccc23)c2cc(Cl)ccc2C1	001	MAT-POS-4223bc15-2	Z4973388857	H3071925			6.46		1	> 50.0		1				0.989		1	1.08		1									0.515		1					0.91	5.61	0.525	0.544	2	2.91	3.82	2
CVD-0016896		CNS(=O)(=O)N1CC(C(=O)Nc2cncc3ccccc23)c2cc(Cl)ccc2C1	001	MAT-POS-4223bc15-1	Z4973388852	H3086623	0.327	0.829	0.327		1	0.829		1		4.7	10.4	4.7		1	10.4		1		11.7	84.2	https://app.collaborativedrug.com/vaults/5549/files/8842802		CVD-0016896.png	0.545	1.78	0.545		1	1.78		1		0.173	> 5.00	0.173		1	> 4.79	0.295	2
CVD-0016896		CNS(=O)(=O)N1CC(C(=O)Nc2cncc3ccccc23)c2cc(Cl)ccc2C1	001	MAT-POS-4223bc15-1	Z4973388852	H3086623			0.327		1	0.829		1				4.7		1	10.4		1									0.545		1					(IC50 could not be calculated because value was manually overridden)	4.58	0.173		1	> 4.79	0.295	2
CVD-0016575		Cc1ccc2cncc(NC(=O)Cc3cccc(Cl)c3)c2c1	001	RUB-POS-1325a9ea-4	Z4951847515	H3029523																																										(CC50 could not be calculated)
CVD-0016572		Clc1cccc(CC(=O)Nc2cncc3sccc23)c1	001	JIN-POS-6dc588a4-22	Z4951847510	H3020599										(IC50 could not be calculated because value was manually overridden)	> 1.00				> 1.00		1																5.09	5.75	5.09		1	5.75		1		(CC50 could not be calculated because value was manually overridden)
CVD-0016564		Fc1cccc2c(NC(=O)Cc3cccc(Cl)c3)cncc12	001	JIN-POS-6dc588a4-13	Z4951847503	H3114386										> 1.00	0.367	> 3.16		1	0.791	0.6	2
CVD-0016564		Fc1cccc2c(NC(=O)Cc3cccc(Cl)c3)cncc12	001	JIN-POS-6dc588a4-13	Z4951847503	H3114386										> 3.16	1.22	> 3.16		1	0.791	0.6	2
CVD-0016562		Fc1ccc2c(NC(=O)Cc3cccc(Cl)c3)cncc2c1	001	JIN-POS-6dc588a4-11	Z4951847502	H3029526																																										> 9.99
CVD-0016595		Clc1cc(OCc2ccncc2)c2OCCC(C(=O)Nc3cncc4ccccc34)c2c1	001	MAT-POS-5369c344-7	Z4949565737	H3021824																																										> 9.99
CVD-0016479		Clc1cccc(c1)C(NC(=O)[C@@H]1CCCO1)C(=O)Nc1cncc2ccccc12	001	EDJ-MED-cf4b0d25-3	Z4949474115	H3006810																																										> 9.99
CVD-0016485		Clc1cc2NCCC(C(=O)Nc3cncc4ccncc34)c2cc1Cl	001	ALP-UNI-8d415491-4	Z4949474114	H3018034																																										> 9.99
CVD-0016484		Clc1cc2NCCC(C(=O)Nc3cncc4cnccc34)c2cc1Cl	001	ALP-UNI-8d415491-3	Z4949474113	H3018048																																										(CC50 could not be calculated)
CVD-0016483		Clc1cc2NCCC(C(=O)Nc3cncc4CCCCc34)c2cc1Cl	001	ALP-UNI-8d415491-2	Z4949474110	H3020603	19.5	> 50.0	19.5		1	> 50.0		1		7.74	50.7	5.3	3.46	2	29.8	29.6	2																> 10.0	> 10.0	> 10.0		1	> 10.0		1		(CC50 could not be calculated)
CVD-0016483		Clc1cc2NCCC(C(=O)Nc3cncc4CCCCc34)c2cc1Cl	001	ALP-UNI-8d415491-2	Z4949474110	H3020603			19.5		1	> 50.0		1		2.85	8.82	5.3	3.46	2	29.8	29.6	2																		> 10.0		1	> 10.0		1
CVD-0016482		Clc1cc2NCCC(C(=O)Nc3cnccc3C3CC3)c2cc1Cl	001	ALP-UNI-8d415491-1	Z4949474107	H3020044																																										> 9.99
CVD-0016871		COC1(CCOc2ccc(Cl)cc12)C(=O)Nc1cncc2ccc(cc12)S(C)(=O)=O	001	MAT-POS-96f51285-2	Z4943083746	H3005128	0.863	2.64	0.863		1	2.64		1		3.06	3.58	3.06		1	3.58		1							0.853	2.6	0.853		1	2.6		1		0.081	0.143	0.921	1.19	2	> 5.07	6.97	2		(CC50 could not be calculated)
CVD-0016871		COC1(CCOc2ccc(Cl)cc12)C(=O)Nc1cncc2ccc(cc12)S(C)(=O)=O	001	MAT-POS-96f51285-2	Z4943083746	H3005128			0.863		1	2.64		1				3.06		1	3.58		1									0.853		1					1.76	> 10.0	0.921	1.19	2	> 5.07	6.97	2
CVD-0016486		CS(=O)(=O)c1ccc2cncc(NC(=O)C3CCNc4cc(Cl)c(Cl)cc34)c2c1	001	ALP-UNI-8d415491-5	Z4943083745	H2998208										> 100	> 100	> 100		1	> 100	0	2																> 10.0	> 10.0	> 10.0		1	> 10.0		1		> 9.99
CVD-0016486		CS(=O)(=O)c1ccc2cncc(NC(=O)C3CCNc4cc(Cl)c(Cl)cc34)c2c1	001	ALP-UNI-8d415491-5	Z4943083745	H2998208										(IC50 could not be calculated because value was manually overridden)	> 100	> 100		1	> 100	0	2																		> 10.0		1	> 10.0		1
CVD-0016992		COC1(CCOc2ccc(Cl)cc12)C(=O)Nc1cncc2ccc(F)cc12	001	MAT-POS-a5ef2d74-2	Z4943083744	H3014846										1.48	2.58	1.45	0.0464	2	2.78	0.29	2																4.83	> 10.0	4.83		1	> 10.0		1		(CC50 could not be calculated)
CVD-0016992		COC1(CCOc2ccc(Cl)cc12)C(=O)Nc1cncc2ccc(F)cc12	001	MAT-POS-a5ef2d74-2	Z4943083744	H3014846										1.41	2.99	1.45	0.0464	2	2.78	0.29	2																		4.83		1	> 10.0		1
CVD-0016873		CS(=O)(=O)c1ccc2cncc(NC(=O)C3CCOc4cc(F)c(Cl)cc34)c2c1	001	MAT-POS-96f51285-4	Z4943083743	H3005121																																										> 9.99
CVD-0016487		Fc1ccc2cncc(NC(=O)C3CCNc4cc(Cl)c(Cl)cc34)c2c1	001	ALP-UNI-8d415491-6	Z4943083742	H3002537										3.23	3.82	2.52	1	2	4.11	0.408	2																0.767	3.89	0.767		1	3.89		1		(CC50 could not be calculated)
CVD-0016487		Fc1ccc2cncc(NC(=O)C3CCNc4cc(Cl)c(Cl)cc34)c2c1	001	ALP-UNI-8d415491-6	Z4943083742	H3002537										1.81	4.4	2.52	1	2	4.11	0.408	2																		0.767		1	3.89		1
CVD-0016874		Fc1ccc2cncc(NC(=O)C3CCOc4cc(F)c(Cl)cc34)c2c1	001	MAT-POS-96f51285-5	Z4943083741	H3005103	0.943	1.86	0.943		1	1.86		1		3.15	3.56	2.66	0.695	2	6.11	3.61	2							0.672	1.82	0.672		1	1.82		1		0.0793	0.092	0.317	0.337	2	0.838	1.05	2		(CC50 could not be calculated)
CVD-0016874		Fc1ccc2cncc(NC(=O)C3CCOc4cc(F)c(Cl)cc34)c2c1	001	MAT-POS-96f51285-5	Z4943083741	H3005103			0.943		1	1.86		1		2.16	8.66	2.66	0.695	2	6.11	3.61	2									0.672		1					0.556	1.58	0.317	0.337	2	0.838	1.05	2
CVD-0016870		COc1ccc2cncc(NC(=O)C3(CCOc4ccc(Cl)cc34)OC)c2c1	001	MAT-POS-96f51285-1	Z4943083740	H3005125	4.46	> 50.0	4.46		1	> 50.0		1		1.1	1.72	1.1		1	1.72		1							0.598	1.81	0.598		1	1.81		1		0.104	0.156	0.384	0.396	2	2.01	2.62	2		(CC50 could not be calculated)
CVD-0016870		COc1ccc2cncc(NC(=O)C3(CCOc4ccc(Cl)cc34)OC)c2c1	001	MAT-POS-96f51285-1	Z4943083740	H3005125			4.46		1	> 50.0		1				1.1		1	1.72		1									0.598		1					0.665	3.87	0.384	0.396	2	2.01	2.62	2
CVD-0016875		COc1ccc2cncc(NC(=O)C3CCNc4cc(Cl)c(Cl)cc34)c2c1	001	MAT-POS-96f51285-6	Z4943083739	H3011872	1.07	4.12	1.07		1	4.12		1		(IC50 could not be calculated because value was manually overridden)	0.0427				0.0427		1																9.16	> 10.0	9.16		1	> 10.0		1
CVD-0016872		COc1ccc2cncc(NC(=O)C3CCOc4cc(F)c(Cl)cc34)c2c1	001	MAT-POS-96f51285-3	Z4943083738	H3005127	0.456	0.951	0.456		1	0.951		1		(IC50 could not be calculated because value was manually overridden)	0.115				0.115		1							0.476	0.848	0.476		1	0.848		1		6.54	> 10.0	6.54		1	> 10.0		1		(CC50 could not be calculated because value was manually overridden)
CVD-0016993		COC1(CCOc2ccc(Cl)cc12)C(=O)Nc1cncc2ccncc12	001	MAT-POS-a5ef2d74-3	Z4943083736	H3021825																																										(CC50 could not be calculated because value was manually overridden)
CVD-0016991		Fc1cc2OCCC(C(=O)Nc3cncc4ccncc34)c2cc1Cl	001	MAT-POS-a5ef2d74-1	Z4943083733	H3021835																																										(CC50 could not be calculated)
CVD-0016469		CNC(=O)N1CC(C(=O)Nc2cncc3ccccc23)c2cc(Cl)ccc2C1	001	MAT-POS-dd3ad2b5-5	Z4943083709	H2999570										7.74	16.1	7.74		1	16.1		1																5.5	7.91	5.5		1	7.91		1		(CC50 could not be calculated)
CVD-0016468		CS(=O)(=O)N1CC(C(=O)Nc2cncc3ccccc23)c2cc(Cl)ccc2C1	001	MAT-POS-dd3ad2b5-4	Z4943083708	H2996716	0.744	1.18	0.744		1	1.18		1		2.64	5.07	2.64		1	5.07		1							0.82	2.7	0.82		1	2.7		1		0.138	0.898	0.955	1.16	2	2.95	2.9	2		(CC50 could not be calculated)
CVD-0016468		CS(=O)(=O)N1CC(C(=O)Nc2cncc3ccccc23)c2cc(Cl)ccc2C1	001	MAT-POS-dd3ad2b5-4	Z4943083708	H2996716			0.744		1	1.18		1				2.64		1	5.07		1									0.82		1					1.77	5	0.955	1.16	2	2.95	2.9	2
CVD-0016467		NC(=O)N1CC(C(=O)Nc2cncc3ccccc23)c2cc(Cl)ccc2C1	001	MAT-POS-dd3ad2b5-3	Z4943083706	H3006814										5.45	5.62	5.55	0.148	2	> 7.81	3.09	2																2.38	> 10.0	2.38		1	> 10.0		1		> 9.99
CVD-0016467		NC(=O)N1CC(C(=O)Nc2cncc3ccccc23)c2cc(Cl)ccc2C1	001	MAT-POS-dd3ad2b5-3	Z4943083706	H3006814										5.66	> 10.0	5.55	0.148	2	> 7.81	3.09	2																		2.38		1	> 10.0		1
CVD-0016466		CC(=O)N1CC(C(=O)Nc2cncc3ccccc23)c2cc(Cl)ccc2C1	001	MAT-POS-dd3ad2b5-2	Z4943083702	H2999572										6.21	14.2	4.64	2.23	2	10.4	5.43	2																2.35	7.92	2.35		1	7.92		1		(CC50 could not be calculated because value was manually overridden)
CVD-0016466		CC(=O)N1CC(C(=O)Nc2cncc3ccccc23)c2cc(Cl)ccc2C1	001	MAT-POS-dd3ad2b5-2	Z4943083702	H2999572										3.07	6.55	4.64	2.23	2	10.4	5.43	2																		2.35		1	7.92		1
CVD-0016354		CCCc1cc(Cl)cc(CC(=O)Nc2cncc3ccccc23)c1	001	PET-UNK-bb7ffe78-3	Z4943083686	H2994008																																										> 9.99
CVD-0016352		CCc1cc(Cl)cc(CC(=O)Nc2cncc3ccccc23)c1	001	PET-UNK-bb7ffe78-1	Z4943083681	H2996399																																										> 9.99
CVD-0016460		Fc1cc2OCC[C@@H](C(=O)Nc3cncc4ccncc34)c2cc1Cl	001	EDJ-MED-611d11e7-12	Z4943083661	H3050736																																	4.96	> 10.0	4.96		1	> 10.0		1
CVD-0016455		COc1ccc2cncc(NC(=O)[C@@]3(CCOc4ccc(Cl)cc34)OC)c2c1	001	EDJ-MED-611d11e7-7	Z4943083653	H3055087	0.172	0.284	0.172		1	0.284		1		2.46	2.9	1.48	0.842	3	1.72	1.02	3		1.29	17	https://app.collaborativedrug.com/vaults/5549/files/8842800		CVD-0016455.png	0.301	0.869	0.301		1	0.869		1
CVD-0016455		COc1ccc2cncc(NC(=O)[C@@]3(CCOc4ccc(Cl)cc34)OC)c2c1	001	EDJ-MED-611d11e7-7	Z4943083653	H3055087			0.172		1	0.284		1		0.997	1.14	1.48	0.842	3	1.72	1.02	3									0.301		1
CVD-0016455		COc1ccc2cncc(NC(=O)[C@@]3(CCOc4ccc(Cl)cc34)OC)c2c1	001	EDJ-MED-611d11e7-7	Z4943083653	H3055087			0.172		1	0.284		1		0.999	1.13	1.48	0.842	3	1.72	1.02	3									0.301		1
CVD-0016452		CO[C@]1(CCOc2ccc(Cl)cc12)C(=O)Nc1cncc2ccc(F)cc12	001	EDJ-MED-611d11e7-4	Z4943083650	H3049840	1.8	2.15	1.8		1	2.15		1		0.716	1.15	0.716		1	1.15		1		12.6	229	https://app.collaborativedrug.com/vaults/5549/files/8842799		CVD-0016452.png	0.413	1.86	0.413		1	1.86		1		5.95	> 10.0	5.95		1	> 10.0		1
CVD-0016619		Clc1ccc2CNC[C@@H](C(=O)Nc3cncc4ccccc34)c2c1	001	MAT-POS-3ccb8ef6-1	Z4943052515	H2978000	1.87	10.2	1.87		1	10.2		1		2.57	6.96	2.57		1	6.96		1																0.667	3.94	0.513	0.275	3	2.16	1.58	3		> 9.99
CVD-0016619		Clc1ccc2CNC[C@@H](C(=O)Nc3cncc4ccccc34)c2c1	001	MAT-POS-3ccb8ef6-1	Z4943052515	H2978000			1.87		1	10.2		1				2.57		1	6.96		1																0.195	0.959	0.513	0.275	3	2.16	1.58	3
CVD-0016619		Clc1ccc2CNC[C@@H](C(=O)Nc3cncc4ccccc34)c2c1	001	MAT-POS-3ccb8ef6-1	Z4943052515	H2978000			1.87		1	10.2		1				2.57		1	6.96		1																0.676	1.57	0.513	0.275	3	2.16	1.58	3
CVD-0017074		CN(C)C(=O)COCC1(CCOc2ccc(Cl)cc12)C(=O)Nc1cncc2ccccc12	001	MAT-POS-fc9ede84-1	Z4935964676	H3028741																																	7.81	> 10.0	7.81		1	> 10.0		1
CVD-0016253		CC(C)C[C@H]1CN(CCN1Cc1cccc(Cl)c1)C(=O)CCl	001	JOH-UNI-0e1753c1-5	Z4931382422	T4065202																																	> 10.0	< 0.0781	> 10.0		1	< 0.0781		1		4.41
CVD-0016690		CO[C@@]1(CCOc2cc(F)c(Cl)cc12)C(=O)Nc1cncc2ccccc12	001	MAT-POS-993cdc78-1	Z4930326916	H3000881										0.951	1.09	0.951		1	1.09		1							0.33	1.67	0.33		1	1.67		1		0.223	0.423	0.224	0.067	3	0.303	0.13	3		(CC50 could not be calculated)
CVD-0016690		CO[C@@]1(CCOc2cc(F)c(Cl)cc12)C(=O)Nc1cncc2ccccc12	001	MAT-POS-993cdc78-1	Z4930326916	H3000881												0.951		1	1.09		1									0.33		1					0.157	0.165	0.224	0.067	3	0.303	0.13	3
CVD-0016690		CO[C@@]1(CCOc2cc(F)c(Cl)cc12)C(=O)Nc1cncc2ccccc12	001	MAT-POS-993cdc78-1	Z4930326916	H3000881												0.951		1	1.09		1									0.33		1					0.291	0.322	0.224	0.067	3	0.303	0.13	3
CVD-0016506		COC[C@@]1(CCOc2cc(Cl)c(Cl)cc12)C(=O)Nc1cncc2ccccc12	001	MAT-POS-932d1078-4	Z4930326915	H2975319																																										> 9.99
CVD-0016505		CO[C@]1(CCOc2c(F)cc(F)cc12)C(=O)Nc1cncc2ccccc12	001	MAT-POS-932d1078-3	Z4930326913	H2974089	2.16	15.2	2.57	0.573	2	19	5.4	2		1.01	1.17	0.57	0.627	2	0.7	0.67	2		6.34	49.2	https://app.collaborativedrug.com/vaults/5549/files/8842801		CVD-0016505.png	0.331	1.46	0.331		1	1.46		1		2.53	> 10.0	1.32	1.22	3	> 3.90	5.34	3		> 9.99
CVD-0016505		CO[C@]1(CCOc2c(F)cc(F)cc12)C(=O)Nc1cncc2ccccc12	001	MAT-POS-932d1078-3	Z4930326913	H2974089	2.97	22.9	2.57	0.573	2	19	5.4	2		0.126	0.226	0.57	0.627	2	0.7	0.67	2									0.331		1					1.33	1.62	1.32	1.22	3	> 3.90	5.34	3
CVD-0016505		CO[C@]1(CCOc2c(F)cc(F)cc12)C(=O)Nc1cncc2ccccc12	001	MAT-POS-932d1078-3	Z4930326913	H2974089			2.57	0.573	2	19	5.4	2				0.57	0.627	2	0.7	0.67	2									0.331		1					0.0825	0.0904	1.32	1.22	3	> 3.90	5.34	3
CVD-0016447		Fc1cc2OCC[C@@H](C(=O)Nc3cncc4ccccc34)c2cc1Cl	001	MAT-POS-a13804f0-3	Z4926799060	H2958955	0.808	0.977	0.808		1	0.977		1		1.02	1.1	1.02		1	1.1		1							0.369	1.43	0.369		1	1.43		1		0.115	0.191	0.115		1	0.191		1		(CC50 could not be calculated)
CVD-0013556		Clc1ccc2C(=O)NCC(C(=O)Nc3cncc4ccccc34)c2c1	001	MIC-UNK-91acba05-1	Z4925948215	H3108603										10.2	27.6	10.2		1	27.6		1																1.09	> 5.00	< 0.563	0.74	2	> 3.64	1.92	2
CVD-0013556		Clc1ccc2C(=O)NCC(C(=O)Nc3cncc4ccccc34)c2c1	001	MIC-UNK-91acba05-1	Z4925948215	H3108603												10.2		1	27.6		1																< 0.0400	2.28	< 0.563	0.74	2	> 3.64	1.92	2
CVD-0015876		CN1CCc2ccc(Cl)cc2C1C(=O)Nc1cncc2ccccc12	001	MAT-POS-fb82b63d-3	Z4925948214	H2994002																																										> 9.99
CVD-0015874		Clc1ccc2CCNC(C(=O)Nc3cncc4ccccc34)c2c1	001	MAT-POS-fb82b63d-1	Z4925948213	H2990724																																										(CC50 could not be calculated)
CVD-0014227		Clc1ccc2CNCC(C(=O)Nc3cncc4ccccc34)c2c1	001	BEN-DND-f2e727cd-5	Z4924055202	*R2496257*																																										(CC50 could not be calculated)
CVD-0015340		CO[C@@]1(CCOc2cc(Cl)c(Cl)cc12)C(=O)Nc1cncc2ccccc12	001	EDJ-MED-d08626de-3	Z4920218481	H2937163										(IC50 could not be calculated because value was manually overridden)	0.00573				0.00573		1																0.165	0.246	0.165		1	0.246		1		(CC50 could not be calculated)
CVD-0015683		Cn1ccc(CNCC2(CCOc3ccc(Cl)cc23)C(=O)Nc2cncc3ccccc23)n1	001	EDJ-MED-8c98ee63-2	Z4919384407	H2906549																								0.779	1.61	0.779		1	1.61		1		0.196	0.686	0.196		1	0.686		1		(CC50 could not be calculated)
CVD-0016254		Clc1ccc2SCCC(C(=O)Nc3cncc4ccccc34)c2c1	001	MAT-POS-78e1d523-1	Z4919285335	T8730505	0.655	0.783	0.655		1	0.783		1		1.9	3.53	1.9		1	3.53		1																0.314	2.02	0.314		1	2.02		1		(CC50 could not be calculated)
CVD-0016480		CC(=O)NC(C(=O)Nc1cncc2ccccc12)c1cccc(Cl)c1	001	EDJ-MED-cf4b0d25-4	Z4919009683	H3011869																																										(CC50 could not be calculated because value was manually overridden)
CVD-0015847		Clc1cc(C#N)c2NCCC(C(=O)Nc3cncc4ccccc34)c2c1	001	ALP-POS-fe871b40-2	Z4917828875	H3000265																																										> 9.99
CVD-0015853		COC1(CCOc2cc(F)c(Cl)cc12)C(=O)Nc1cncc2ccccc12	001	ALP-POS-fe871b40-11	Z4917828873	H2950009										1.04	1.27	1.04		1	1.27		1							0.588	2	0.588		1	2		1		< 0.0781	0.535	< 0.122	0.062	2	0.458	0.11	2		> 9.99
CVD-0015853		COC1(CCOc2cc(F)c(Cl)cc12)C(=O)Nc1cncc2ccccc12	001	ALP-POS-fe871b40-11	Z4917828873	H2950009												1.04		1	1.27		1									0.588		1					0.166	0.38	< 0.122	0.062	2	0.458	0.11	2
CVD-0015858		Clc1cc2NC(=O)CC(C(=O)Nc3cncc4ccccc34)c2cc1Cl	001	ALP-POS-fe871b40-16	Z4917828871	H3042997										10.8	86.4	10.8		1	86.4		1																4.8	> 10.0	4.8		1	> 10.0		1
CVD-0015859		COCC1(CCOc2cc(Cl)c(Cl)cc12)C(=O)Nc1cncc2ccccc12	001	EDJ-MED-37aac4bd-2	Z4917828870	H2935788																																										(CC50 could not be calculated)
CVD-0015861		COC1(CCOc2c(F)cc(F)cc12)C(=O)Nc1cncc2ccccc12	001	EDJ-MED-37aac4bd-4	Z4917828869	H2944398										> 0.100	> 0.100	> 0.100		1	> 0.100		1							0.83	2.41	0.83		1	2.41		1		< 0.0781	0.0853	< 0.120	0.0594	2	0.183	0.139	2		(CC50 could not be calculated)
CVD-0015861		COC1(CCOc2c(F)cc(F)cc12)C(=O)Nc1cncc2ccccc12	001	EDJ-MED-37aac4bd-4	Z4917828869	H2944398												> 0.100		1	> 0.100		1									0.83		1					0.162	0.281	< 0.120	0.0594	2	0.183	0.139	2
CVD-0016321		N[C@@]1(CCOc2ccc(Cl)cc12)C(=O)Nc1cncc2ccccc12	001	MAT-POS-3b97339c-2	Z4917302750	H2911272	1.17	3.83	1.17		1	3.83		1		0.657	4.12	0.657		1	4.12		1																0.456	> 10.0	0.456		1	> 10.0		1		(CC50 could not be calculated)
CVD-0015610		FC(F)CN1C[C@@H]2C[C@H]1CN2C(=O)CC1(CCOc2ccc(Cl)cc12)C(=O)Nc1cncc2ccccc12	001	EDG-MED-ba1ac7b9-23	Z4914836786	H2974441																																										(CC50 could not be calculated)
CVD-0015609		NC(=O)C1Cc2[nH]cnc2CN1C(=O)CC1(CCOc2ccc(Cl)cc12)C(=O)Nc1cncc2ccccc12	001	EDG-MED-ba1ac7b9-22	Z4914836784	H3007776																																										(CC50 could not be calculated)
CVD-0015608		Clc1ccc2OCCC(CC(=O)N3CCCC3Cn3ccnc3)(C(=O)Nc3cncc4ccccc34)c2c1	001	EDG-MED-ba1ac7b9-21	Z4914836781	H2980421																																										> 9.99
CVD-0015607		FC(F)CC1COCCN1C(=O)CC1(CCOc2ccc(Cl)cc12)C(=O)Nc1cncc2ccccc12	001	EDG-MED-ba1ac7b9-20	Z4914836780	H2963271																																										> 9.99
CVD-0015606		CC1N(CCn2cnnc12)C(=O)CC1(CCOc2ccc(Cl)cc12)C(=O)Nc1cncc2ccccc12	001	EDG-MED-ba1ac7b9-19	Z4914836777	H3021855																																										(CC50 could not be calculated)
CVD-0015605		CC1Cn2nccc2CN1C(=O)CC1(CCOc2ccc(Cl)cc12)C(=O)Nc1cncc2ccccc12	001	EDG-MED-ba1ac7b9-18	Z4914836776	H2963265																																										> 9.99
CVD-0015604		Cn1ccnc1CN(C1CC1)C(=O)CC1(CCOc2ccc(Cl)cc12)C(=O)Nc1cncc2ccccc12	001	EDG-MED-ba1ac7b9-17	Z4914836774	H3021851																																										(CC50 could not be calculated)
CVD-0015603		Cn1cncc1CN(C1CC1)C(=O)CC1(CCOc2ccc(Cl)cc12)C(=O)Nc1cncc2ccccc12	001	EDG-MED-ba1ac7b9-16	Z4914836771	H2974437																																										(CC50 could not be calculated)
CVD-0015602		CC1CN(C)CCN1C(=O)CC1(CCOc2ccc(Cl)cc12)C(=O)Nc1cncc2ccccc12	001	EDG-MED-ba1ac7b9-15	Z4914836769	H2963277																																										(CC50 could not be calculated because value was manually overridden)
CVD-0015600		CN1C[C@@H]2C[C@H]1CN2C(=O)CC1(CCOc2ccc(Cl)cc12)C(=O)Nc1cncc2ccccc12	001	EDG-MED-ba1ac7b9-13	Z4914836762	H2963269																																										(CC50 could not be calculated)
CVD-0015599		Clc1ccc2OCCC(CC(=O)N3CCCC3c3nnn[nH]3)(C(=O)Nc3cncc4ccccc34)c2c1	001	EDG-MED-ba1ac7b9-12	Z4914836759	H2974443																																										(CC50 could not be calculated)
CVD-0015598		Clc1ccc2OCCC(CC(=O)N3CCCCC3c3cn[nH]c3)(C(=O)Nc3cncc4ccccc34)c2c1	001	EDG-MED-ba1ac7b9-11	Z4914836757	H2963273																																	1.31	> 10.0	1.31		1	> 10.0		1		(CC50 could not be calculated)
CVD-0015597		Clc1ccc2OCCC(CC(=O)N3CCCCC3c3cc[nH]n3)(C(=O)Nc3cncc4ccccc34)c2c1	001	EDG-MED-ba1ac7b9-10	Z4914836754	H2980432																																										> 9.99
CVD-0015596		Clc1ccc2OCCC(CC(=O)N3CCCCC3c3nc[nH]n3)(C(=O)Nc3cncc4ccccc34)c2c1	001	EDG-MED-ba1ac7b9-9	Z4914836752	H2974439										> 10.0	> 10.0	> 10.0		1	> 10.0		1																									(CC50 could not be calculated because value was manually overridden)
CVD-0015769		OCC(F)(F)CN1CCN(CC1)C(=O)CC1(CCOc2ccc(Cl)cc12)C(=O)Nc1cncc2ccccc12	001	ALP-UNI-8e43a71e-10	Z4914835008	H2927995																																										(CC50 could not be calculated)
CVD-0015768		OCCCN1CCN(CC1)C(=O)CC1(CCOc2ccc(Cl)cc12)C(=O)Nc1cncc2ccccc12	001	ALP-UNI-8e43a71e-8	Z4914835005	H2936583																																										(CC50 could not be calculated)
CVD-0015765		OCCN1CCCC2C1CCN2C(=O)CC1(CCOc2ccc(Cl)cc12)C(=O)Nc1cncc2ccccc12	001	ALP-UNI-8e43a71e-2	Z4914834995	H3007792																																										(CC50 could not be calculated)
CVD-0016445		Cc1nc2CCC(Cn2n1)C(=O)NC(C(=O)Nc1cncc2ccccc12)c1cccc(Cl)c1	001	MAT-POS-a13804f0-1	Z4912999091	H2949029																																										(CC50 could not be calculated)
CVD-0015681		Clc1cccc(c1)C(NC(=O)CN1CCN(C2CC2)C1=O)C(=O)Nc1cncc2ccccc12	001	EDJ-MED-ee07cf00-18	Z4912983672	H2949028																																										(CC50 could not be calculated)
CVD-0015679		Clc1cccc(c1)C(NC(=O)Cn1cc(Cl)c(=O)[nH]c1=O)C(=O)Nc1cncc2ccccc12	001	EDJ-MED-ee07cf00-16	Z4912983668	H2946226																																										(CC50 could not be calculated)
CVD-0015677		Clc1cccc(c1)C(NC(=O)Cn1nc2CCCn2c(=O)c1=O)C(=O)Nc1cncc2ccccc12	001	EDJ-MED-ee07cf00-14	Z4912983661	H2949025																																										(CC50 could not be calculated)
CVD-0015675		NC(=O)c1ccc(OCC(=O)NC(C(=O)Nc2cncc3ccccc23)c2cccc(Cl)c2)cc1	001	EDJ-MED-ee07cf00-12	Z4912983657	H2949248																																										(CC50 could not be calculated)
CVD-0015669		Cn1cc(cn1)C1=NOC(C1)C(=O)NC(C(=O)Nc1cncc2ccccc12)c1cccc(Cl)c1	001	EDJ-MED-ee07cf00-6	Z4912983647	H2949018																																										(CC50 could not be calculated)
CVD-0015667		CC(NC(=O)C1CCC1)C(=O)NC(C(=O)Nc1cncc2ccccc12)c1cccc(Cl)c1	001	EDJ-MED-ee07cf00-4	Z4912983639	H2949015																																										(CC50 could not be calculated)
CVD-0013700		CC(C)(C)c1ccc(cc1)N([C@H](C(=O)NCCc1cccc(F)c1)c1cccnc1)C(=O)C=C	001	PAU-WEI-5b8d5051-1	Z4912275806	H2877501																																										(CC50 could not be calculated)
CVD-0015391		Clc1ccc2OCC[C@](CC(=O)N3CCN(CC3)C3CCOC3)(C(=O)Nc3cncc4ccccc34)c2c1	001	ALP-POS-5bb456a5-8	Z4909940789	H2933410																																										(CC50 could not be calculated)
CVD-0015390		Clc1ccc2OCCC(CC(=O)N3CCN(CC3)C3CCOC3)(C(=O)Nc3cncc4ccccc34)c2c1	001	ALP-POS-5bb456a5-7	Z4909940788	H2906547																																										(CC50 could not be calculated)
CVD-0015386		Cn1nnnc1C1=CCN(CC1)C(=O)CC1(CCOc2ccc(Cl)cc12)C(=O)Nc1cncc2ccccc12	001	ALP-POS-5bb456a5-3	Z4909940784	H2984093																																										(CC50 could not be calculated)
CVD-0015384		CC1CN(CCC1NC(=O)CC1(CCOc2ccc(Cl)cc12)C(=O)Nc1cncc2ccccc12)S(C)(=O)=O	001	ALP-POS-5bb456a5-1	Z4909940782	H3007783																																										> 9.99
CVD-0015381		Clc1cc2NCC[C@@H](C(=O)Nc3cncc4ccccc34)c2cc1Cl	001	MAT-POS-f9802937-8	Z4909940780	H2933413	2.57	5.36	2.57		1	5.36		1		0.657	4.12	0.657		1	4.12		1							0.0908	0.222	0.0908		1	0.222		1		> 5.00	> 5.00	> 2.54	3.48	2	> 2.54	3.47	2		(CC50 could not be calculated)
CVD-0015381		Clc1cc2NCC[C@@H](C(=O)Nc3cncc4ccccc34)c2cc1Cl	001	MAT-POS-f9802937-8	Z4909940780	H2933413			2.57		1	5.36		1				0.657		1	4.12		1									0.0908		1					0.0815	0.0893	> 2.54	3.48	2	> 2.54	3.47	2
CVD-0015378		CNC(=O)C[C@@]1(CCOc2ccc(Cl)cc12)C(=O)Nc1cncc2ccccc12	001	MAT-POS-f9802937-5	Z4909940777	H2905524																																										(CC50 could not be calculated)
CVD-0015376		CN(C)C(=O)C[C@@]1(CCOc2ccc(Cl)cc12)C(=O)Nc1cncc2ccccc12	001	MAT-POS-f9802937-3	Z4909940775	H2884511																																										(CC50 could not be calculated)
CVD-0015021		Clc1ccc(cc1Cl)C1CCCN(C1=O)c1cncc2ccccc12	001	ALP-UNI-3735e77e-1	Z4909940770	H2955661																																										(CC50 could not be calculated)
CVD-0015337		Clc1ccc(CC(=O)Nc2cncc3ccncc23)cc1Cl	001	VLA-UNK-82501c2c-2	Z4909940768	H2918105																																										(CC50 could not be calculated)
CVD-0015336		Clc1ccc(CC(=O)Nc2cncc3cnccc23)cc1Cl	001	VLA-UNK-82501c2c-1	Z4909940767	H2883085																																										> 9.99
CVD-0015342		COC1(CCOc2cc(Cl)c(Cl)cc12)C(=O)Nc1cncc2ccccc12	001	EDJ-MED-d08626de-5	Z4909940766	H2901766																																	1.77	2.52	0.941	1.17	2	1.53	1.4	2		(CC50 could not be calculated)
CVD-0015342		COC1(CCOc2cc(Cl)c(Cl)cc12)C(=O)Nc1cncc2ccccc12	001	EDJ-MED-d08626de-5	Z4909940766	H2901766																																	0.115	0.536	0.941	1.17	2	1.53	1.4	2
CVD-0015343		CC1(C(=O)Nc2cncc3ccccc23)C(=O)Nc2ccc(Cl)cc12	001	EDJ-MED-9e38fd34-1	Z4909940765	H2982649										2.85	5.04	2.85		1	5.04		1																> 10.0	> 10.0	> 10.0		1	> 10.0		1		(CC50 could not be calculated because value was manually overridden)
CVD-0013558		Clc1ccc2c(c1)C(CCS2(=O)=O)C(=O)Nc1cncc2ccccc12	001	MIC-UNK-91acba05-3	Z4909940759	H2996721										3.4	4.17	3.3	0.138	2	4	0.236	2																0.91	1.96	1.9	1.4	2	> 5.98	5.68	2		(CC50 could not be calculated because value was manually overridden)
CVD-0013558		Clc1ccc2c(c1)C(CCS2(=O)=O)C(=O)Nc1cncc2ccccc12	001	MIC-UNK-91acba05-3	Z4909940759	H2996721										3.21	3.83	3.3	0.138	2	4	0.236	2																2.89	> 10.0	1.9	1.4	2	> 5.98	5.68	2
CVD-0006323		CC(C)(C(N)=O)c1ccc(cc1)N(Cc1ccsc1)C(=O)Cn1nnc2ccccc12	001	ALP-POS-c0c213c9-6	Z4909843683	T4065189																																										(CC50 could not be calculated)
CVD-0015364		Clc1cccc(c1)[C@H]1CCN(C1=O)c1cncc2ccccc12	001	EDG-MED-5d232de5-7	Z4906876488	H2959978																																										> 9.99
CVD-0015362		CN1CC[C@H](C(=O)Nc2cncc3ccccc23)c2cc(Cl)ccc12	001	EDG-MED-5d232de5-5	Z4906876485	H2887734	0.441	2.33	0.441		1	2.33		1		2.17	5.26	2.17		1	5.26		1							0.481	2.17	0.481		1	2.17		1		0.099	0.291	0.106	0.0105	2	0.261	0.0428	2		(CC50 could not be calculated)
CVD-0015362		CN1CC[C@H](C(=O)Nc2cncc3ccccc23)c2cc(Cl)ccc12	001	EDG-MED-5d232de5-5	Z4906876485	H2887734			0.441		1	2.33		1				2.17		1	5.26		1									0.481		1					0.114	0.231	0.106	0.0105	2	0.261	0.0428	2
CVD-0015361		CC(=O)N1CC[C@H](C(=O)Nc2cncc3ccccc23)c2cc(Cl)ccc12	001	EDG-MED-5d232de5-4	Z4906876479	H2879429																			7.1		https://app.collaborativedrug.com/vaults/5549/files/9297404		CVD-0015361.PNG										1.43	1.88	1.48	0.0628	2	2.09	0.309	2		(CC50 could not be calculated)
CVD-0015361		CC(=O)N1CC[C@H](C(=O)Nc2cncc3ccccc23)c2cc(Cl)ccc12	001	EDG-MED-5d232de5-4	Z4906876479	H2879429																																	1.52	2.31	1.48	0.0628	2	2.09	0.309	2
CVD-0015358		Fc1ccc2cncc(NC(=O)[C@@H]3CCOc4ccc(Cl)cc34)c2c1	001	EDG-MED-5d232de5-1	Z4906876471	H2877390																					https://app.collaborativedrug.com/vaults/5549/files/9297405		CVD-0015358.PNG										1.21	1.39	1.43	0.311	2	> 5.69	6.09	2		(CC50 could not be calculated because value was manually overridden)
CVD-0015358		Fc1ccc2cncc(NC(=O)[C@@H]3CCOc4ccc(Cl)cc34)c2c1	001	EDG-MED-5d232de5-1	Z4906876471	H2877390																																	1.65	> 10.0	1.43	0.311	2	> 5.69	6.09	2
CVD-0013245		Clc1ccc2OCC[C@H](C(=O)N(C(=O)C=C)c3cncc4ccccc34)c2c1	001	VLA-UCB-05e51b3f-10	Z4906876457	H2879611																																										> 9.99
CVD-0013309		Clc1ccc2OCC[C@@H](C(=O)N(C(=O)C=C)c3cncc4ccccc34)c2c1	001	VLA-UCB-50c39ae8-7	Z4906876454	1213589399										8.84	9.73	8.84		1	9.73		1							2.1	6.24	2.1		1	6.24		1		0.188	1.18	0.188		1	1.18		1		> 9.99
CVD-0015332		Clc1ccc2OCC(C(=O)N(C(=O)C=C)c3cncc4ccccc34)c2c1	001	MAT-POS-e69ad64a-2	Z4906876442	H2911874	> 50.0	> 50.0	> 50.0		1	> 50.0		1		(IC50 could not be calculated because value was manually overridden)	> 1.00				> 1.00		1							> 9.61	> 9.61	> 9.61		1	> 9.61		1		0.135	3.75	0.135		1	3.75		1		(CC50 could not be calculated)
CVD-0013943		CO[C@]1(CCOc2ccc(Cl)cc12)C(=O)Nc1cncc2ccccc12	001	PET-UNK-29afea89-2	Z4906876439	H2879613	0.594	3.26	0.657	0.0893	2	2.07	1.68	2		0.431	0.843	0.338	0.132	2	0.683	0.227	2		> 20.0	> 20.0	https://app.collaborativedrug.com/vaults/5549/files/8842798		CVD-0013943.png	0.24	0.897	0.24		1	0.897		1		0.512	4.12	0.498	0.105	4	1.87	1.62	4		(CC50 could not be calculated)
CVD-0013943		CO[C@]1(CCOc2ccc(Cl)cc12)C(=O)Nc1cncc2ccccc12	001	PET-UNK-29afea89-2	Z4906876439	H2879613	0.72	0.885	0.657	0.0893	2	2.07	1.68	2		0.244	0.522	0.338	0.132	2	0.683	0.227	2		3.58	11.4	https://app.collaborativedrug.com/vaults/5549/files/9297424		CVD-0013943.PNG			0.24		1					0.375	0.648	0.498	0.105	4	1.87	1.62	4
CVD-0013943		CO[C@]1(CCOc2ccc(Cl)cc12)C(=O)Nc1cncc2ccccc12	001	PET-UNK-29afea89-2	Z4906876439	H2879613			0.657	0.0893	2	2.07	1.68	2				0.338	0.132	2	0.683	0.227	2									0.24		1					0.474	1.97	0.498	0.105	4	1.87	1.62	4
CVD-0013943		CO[C@]1(CCOc2ccc(Cl)cc12)C(=O)Nc1cncc2ccccc12	001	PET-UNK-29afea89-2	Z4906876439	H2879613			0.657	0.0893	2	2.07	1.68	2				0.338	0.132	2	0.683	0.227	2									0.24		1					0.63	0.721	0.498	0.105	4	1.87	1.62	4
CVD-0014504		Clc1ccc2OCC[C@H](C(=O)Nc3cncc4ccncc34)c2c1	001	ALP-POS-ce760d3f-3	Z4905034161	H2858743																																	1.51	2.59	3.96	3.46	2	> 6.29	5.24	2		> 9.99
CVD-0014504		Clc1ccc2OCC[C@H](C(=O)Nc3cncc4ccncc34)c2c1	001	ALP-POS-ce760d3f-3	Z4905034161	H2858743																																	6.4	> 10.0	3.96	3.46	2	> 6.29	5.24	2
CVD-0015247		C[C@]1(CCNc2cc(Cl)c(Cl)cc12)C(=O)Nc1cncc2ccccc12	001	MAT-POS-c74bc7b3-1	Z4900544448	H3069648																																	4.19	> 10.0	4.19		1	> 10.0		1
CVD-0015283		Clc1ccc(cc1Cl)C1NC(=O)N(C1=O)c1cncc2ccccc12	001	MAT-POS-1f3f1a6f-5	Z4898404690	H2888611																																										(CC50 could not be calculated)
CVD-0015282		Clc1ccc(cc1Cl)C(NCC1CC1)C(=O)Nc1cncc2ccccc12	001	MAT-POS-1f3f1a6f-4	Z4898404689	H2888602																																										(CC50 could not be calculated)
CVD-0015281		CC(=O)NC(C(=O)Nc1cncc2ccccc12)c1ccc(Cl)c(Cl)c1	001	MAT-POS-1f3f1a6f-3	Z4898404688	H2878469																																										(CC50 could not be calculated)
CVD-0015280		CN(C)C(C(=O)Nc1cncc2ccccc12)c1ccc(Cl)c(Cl)c1	001	MAT-POS-1f3f1a6f-2	Z4898404687	H2888608																																										(CC50 could not be calculated)
CVD-0015278		CN1CCC(C1)C(=O)NC(C)(C(=O)Nc1cncc2ccccc12)c1ccc(Cl)c(Cl)c1	001	MAT-POS-e9e99895-13	Z4898404686	H2985838																																										> 9.99
CVD-0015276		COCC(=O)NC(C)(C(=O)Nc1cncc2ccccc12)c1ccc(Cl)c(Cl)c1	001	MAT-POS-e9e99895-11	Z4898404684	H2967897																																										(CC50 could not be calculated)
CVD-0015275		CC(NC(=O)CN)(C(=O)Nc1cncc2ccccc12)c1ccc(Cl)c(Cl)c1	001	MAT-POS-e9e99895-10	Z4898404683	H2971898																																										> 9.99
CVD-0015273		Cc1nc2CCC(Cn2n1)C(=O)NC(C)(C(=O)Nc1cncc2ccccc12)c1ccc(Cl)c(Cl)c1	001	MAT-POS-e9e99895-8	Z4898404681	H2967889																																										> 9.99
CVD-0015272		CC(NC(=O)Cc1ccc(cc1)-n1cnnn1)(C(=O)Nc1cncc2ccccc12)c1ccc(Cl)c(Cl)c1	001	MAT-POS-e9e99895-7	Z4898404680	H2967883																																										> 9.99
CVD-0015271		CC(NC(=O)CN1CCN(C2CC2)C1=O)(C(=O)Nc1cncc2ccccc12)c1ccc(Cl)c(Cl)c1	001	MAT-POS-e9e99895-6	Z4898404679	H2967855																																										> 9.99
CVD-0015270		CC(NC(=O)c1cc2OCCn2n1)(C(=O)Nc1cncc2ccccc12)c1ccc(Cl)c(Cl)c1	001	MAT-POS-e9e99895-5	Z4898404676	H2967881																																										(CC50 could not be calculated)
CVD-0015269		Cn1nc(cc1C#N)C(=O)NC(C)(C(=O)Nc1cncc2ccccc12)c1ccc(Cl)c(Cl)c1	001	MAT-POS-e9e99895-4	Z4898404675	H2967872																																										(CC50 could not be calculated)
CVD-0015268		CC(NC(=O)C1CCC(=O)NC1)(C(=O)Nc1cncc2ccccc12)c1ccc(Cl)c(Cl)c1	001	MAT-POS-e9e99895-3	Z4898404673	H2967869																																										> 9.99
CVD-0015267		CC(C)N1CCOC(C1)C(=O)NC(C)(C(=O)Nc1cncc2ccccc12)c1ccc(Cl)c(Cl)c1	001	MAT-POS-e9e99895-2	Z4898404670	H2967861																																										> 9.99
CVD-0015261		COCCOC(C(=O)Nc1cncc2ccccc12)c1ccc(Cl)c(Cl)c1	001	MAT-POS-de59a476-4	Z4898404665	H2891097																								1.62	5.88	1.62		1	5.88		1		0.255	3.52	0.255		1	3.52		1		> 9.99
CVD-0015259		COC(C(=O)Nc1cncc2ccccc12)c1ccc(Cl)c(Cl)c1	001	MAT-POS-de59a476-2	Z4898404663	H2871372																																	2.09	> 10.0	1.44	0.918	2	> 5.69	6.09	2		> 9.99
CVD-0015259		COC(C(=O)Nc1cncc2ccccc12)c1ccc(Cl)c(Cl)c1	001	MAT-POS-de59a476-2	Z4898404663	H2871372																																	0.788	1.39	1.44	0.918	2	> 5.69	6.09	2
CVD-0015286		Clc1ccc2OCCC(CC(=O)N3CCC4CS(=O)(=O)CC4C3)(C(=O)Nc3cncc4ccccc34)c2c1	001	KAD-UNI-80f122c8-3	Z4898404656	H2996723																																										(CC50 could not be calculated)
CVD-0015285		CC(=O)N1CC2CC1CN2C(=O)CC1(CCOc2ccc(Cl)cc12)C(=O)Nc1cncc2ccccc12	001	KAD-UNI-80f122c8-2	Z4898404655	H2974435																																										(CC50 could not be calculated)
CVD-0015279		NC(C(=O)Nc1cncc2ccccc12)c1ccc(Cl)c(Cl)c1	001	MAT-POS-1f3f1a6f-1	Z4898404646	H2867012																																										> 9.99
CVD-0015223		Clc1ccc(cc1Cl)C(C#N)C(=O)Nc1cncc2ccccc12	001	MAT-POS-fce787c2-8	Z4897373832	H2895888																																	0.479	> 10.0	0.479		1	> 10.0		1		(CC50 could not be calculated)
CVD-0015221		FC(F)(C(=O)Nc1cncc2ccccc12)c1ccc(Cl)c(Cl)c1	001	MAT-POS-fce787c2-6	Z4897373830	H2891407																																										8.02
CVD-0015220		CNC(C(=O)Nc1cncc2ccccc12)c1ccc(Cl)c(Cl)c1	001	MAT-POS-fce787c2-5	Z4897373829	H2871761																																										> 9.99
CVD-0015219		OC(C(=O)Nc1cncc2ccccc12)c1ccc(Cl)c(Cl)c1	001	MAT-POS-fce787c2-4	Z4897373828	1213589398																																										> 9.99
CVD-0015218		CC(C(=O)Nc1cncc2ccccc12)c1ccc(Cl)c(Cl)c1	001	MAT-POS-fce787c2-3	Z4897373827	H2865916																																										7.39
CVD-0015217		Clc1cc(Cl)cc(CC(=O)Nc2cncc3ccccc23)c1	001	MAT-POS-fce787c2-2	Z4897373826	H2865148																																	> 10.0	> 10.0	> 10.0	0	2	> 10.0	0	2		(CC50 could not be calculated because value was manually overridden)
CVD-0015217		Clc1cc(Cl)cc(CC(=O)Nc2cncc3ccccc23)c1	001	MAT-POS-fce787c2-2	Z4897373826	H2865148																																	> 10.0	> 10.0	> 10.0	0	2	> 10.0	0	2
CVD-0015024		Clc1cc2NCCC(C(=O)Nc3cncc4ccccc34)c2cc1Cl	001	ALP-UNI-3735e77e-4	Z4897373677	H2904531	1.57	13.8	1.57		1	13.8		1		1.06	3.4	1.06		1	3.4		1							0.0943	0.277	0.0943		1	0.277		1		< 0.0781	0.0843	< 0.0912	0.0184	2	0.134	0.0702	2		(CC50 could not be calculated)
CVD-0015024		Clc1cc2NCCC(C(=O)Nc3cncc4ccccc34)c2cc1Cl	001	ALP-UNI-3735e77e-4	Z4897373677	H2904531			1.57		1	13.8		1				1.06		1	3.4		1									0.0943		1					0.104	0.184	< 0.0912	0.0184	2	0.134	0.0702	2
CVD-0015066		Fc1cc2OCCC(C(=O)Nc3cncc4ccccc34)c2cc1Cl	001	RAL-THA-05e671eb-10	Z4897373676	H2873913			0.528		1	0.958		1		1.02	1.22	1.02		1	1.22		1		6.95		https://app.collaborativedrug.com/vaults/5549/files/9297406		CVD-0015066.PNG			0.353		1					2.49	2.6	1.57	1.31	2	1.66	1.33	2		(CC50 could not be calculated)
CVD-0015066		Fc1cc2OCCC(C(=O)Nc3cncc4ccccc34)c2cc1Cl	001	RAL-THA-05e671eb-10	Z4897373676	H2873913			0.528		1	0.958		1				1.02		1	1.22		1									0.353		1					0.645	0.717	1.57	1.31	2	1.66	1.33	2
CVD-0015066		Fc1cc2OCCC(C(=O)Nc3cncc4ccccc34)c2cc1Cl	002	RAL-THA-05e671eb-10			0.528	0.958	0.528		1	0.958		1				1.02		1	1.22		1							0.353	1.4	0.353		1	1.4		1				1.57	1.31	2	1.66	1.33	2
CVD-0015022		Clc1cc(Cl)c2OCCC(C(=O)Nc3cncc4ccccc34)c2c1	001	ALP-UNI-3735e77e-2	Z4897373675	H2870620										3.16	3.48	3.16		1	3.48		1																2.64	2.81	> 6.32	5.2	2	> 6.40	5.09	2		(CC50 could not be calculated)
CVD-0015022		Clc1cc(Cl)c2OCCC(C(=O)Nc3cncc4ccccc34)c2c1	001	ALP-UNI-3735e77e-2	Z4897373675	H2870620												3.16		1	3.48		1																> 10.0	> 10.0	> 6.32	5.2	2	> 6.40	5.09	2
CVD-0015013		Clc1ccc2C(CCOc2c1Cl)C(=O)Nc1cncc2ccccc12	001	ALP-POS-869ac754-2	Z4897373674	H2864468																																										> 9.99
CVD-0015012		Clc1cc2OCCC(C(=O)Nc3cncc4ccccc34)c2cc1Cl	001	ALP-POS-869ac754-1	Z4897373673	H2864466	0.335	0.79	0.335		1	0.79		1		1.03	1.24	1.03		1	1.24		1		1		https://app.collaborativedrug.com/vaults/5549/files/9297403		CVD-0015012.PNG	0.246	0.947	0.246		1	0.947		1		0.765	1.19	1.5	1.03	2	2.34	1.62	2		> 9.99
CVD-0015012		Clc1cc2OCCC(C(=O)Nc3cncc4ccccc34)c2cc1Cl	001	ALP-POS-869ac754-1	Z4897373673	H2864466			0.335		1	0.79		1				1.03		1	1.24		1									0.246		1					2.23	3.49	1.5	1.03	2	2.34	1.62	2
CVD-0015048		Clc1cncc(CC(=O)Nc2cncc3ccccc23)c1	001	RAL-THA-2d450e86-30	Z4897371036	H2862469																																										> 9.99
CVD-0013421		Fc1ccc(Cl)cc1CC(=O)Nc1cncc2ccccc12	001	PET-UNK-dd44aeb6-1	Z4897371033	H2863891																																										(CC50 could not be calculated)
CVD-0013422		Clc1ccc(Cl)c(CC(=O)Nc2cncc3ccccc23)c1	001	PET-UNK-dd44aeb6-2	Z4897371032	H2865920																																										(CC50 could not be calculated)
CVD-0015040		Fc1cc(F)cc(CC(=O)Nc2cncc3ccccc23)c1	001	RAL-THA-2d450e86-16	Z4897371027	H2863614										3.3	3.78	3.3		1	3.78		1																5.14	5.61	3.37	2.51	2	> 7.81	3.1	2		(CC50 could not be calculated)
CVD-0015040		Fc1cc(F)cc(CC(=O)Nc2cncc3ccccc23)c1	001	RAL-THA-2d450e86-16	Z4897371027	H2863614												3.3		1	3.78		1																1.6	> 10.0	3.37	2.51	2	> 7.81	3.1	2
CVD-0015038		Fc1cc(Cl)cc(CC(=O)Nc2cncc3ccccc23)c1	001	RAL-THA-2d450e86-14	Z4897371024	H2863890										2.97	3.46	2.97		1	3.46		1																3.23	4.94	3.46	0.33	2	7.04	2.98	2		> 9.99
CVD-0015038		Fc1cc(Cl)cc(CC(=O)Nc2cncc3ccccc23)c1	001	RAL-THA-2d450e86-14	Z4897371024	H2863890												2.97		1	3.46		1																3.7	9.15	3.46	0.33	2	7.04	2.98	2
CVD-0015032		Cc1ccc(CC(=O)Nc2cncc3ccccc23)cc1Cl	001	RAL-THA-2d450e86-8	Z4897371023	H2864085																																										> 9.99
CVD-0015030		Fc1ccc(CC(=O)Nc2cncc3ccccc23)cc1Cl	001	RAL-THA-2d450e86-6	Z4897371022	H2865973										(IC50 could not be calculated because value was manually overridden)	0.0233				0.0233		1																1.3	1.44	1.33	0.0368	2	3.49	2.9	2		(CC50 could not be calculated)
CVD-0015030		Fc1ccc(CC(=O)Nc2cncc3ccccc23)cc1Cl	001	RAL-THA-2d450e86-6	Z4897371022	H2865973															0.0233		1																1.35	5.55	1.33	0.0368	2	3.49	2.9	2
CVD-0015041		Clc1cc(CC(=O)Nc2cncc3ccccc23)cc(c1)C#N	001	RAL-THA-2d450e86-17	Z4896259324	H2863733										2.86	3.5	2.86		1	3.5		1																0.88	1.99	1.22	0.482	2	2.35	0.515	2		(CC50 could not be calculated)
CVD-0015041		Clc1cc(CC(=O)Nc2cncc3ccccc23)cc(c1)C#N	001	RAL-THA-2d450e86-17	Z4896259324	H2863733												2.86		1	3.5		1																1.56	2.72	1.22	0.482	2	2.35	0.515	2
CVD-0014426		COC(=O)\C=C\C(=O)N(C(=O)[C@@H]1CCOc2ccc(Cl)cc12)c1cncc2ccccc12	001	DAR-DIA-5ff57136-9	Z4895126897	H2839390																																										> 9.99
CVD-0015663		COC(=O)\C=C\C(=O)N(C(=O)[C@H]1CCOc2ccc(Cl)cc12)c1cncc2ccccc12	001	MAT-POS-9db1e783-3	Z4895126884	H2839389																																										(CC50 could not be calculated)
CVD-0015383		Clc1cc(Cl)c2NC(=O)CC(C(=O)Nc3cncc4ccccc34)c2c1	001	MAT-POS-f39f51fd-1	Z4893319302	H2853161																																										> 9.99
CVD-0014292		CC(C)Oc1ccc(cc1)N(C(C(=O)NCCc1cccc(F)c1)c1cccnc1)C(=O)c1c[nH]cn1	001	BRU-THA-92256091-17	Z4887119528	H2850520										> 100	> 100	> 100		1	> 100		1																> 10.0	> 10.0	> 10.0	0	2	> 10.0	0	2		(CC50 could not be calculated)
CVD-0014292		CC(C)Oc1ccc(cc1)N(C(C(=O)NCCc1cccc(F)c1)c1cccnc1)C(=O)c1c[nH]cn1	001	BRU-THA-92256091-17	Z4887119528	H2850520												> 100		1	> 100		1																> 10.0	> 10.0	> 10.0	0	2	> 10.0	0	2		(CC50 could not be calculated)	(CC50 could not be calculated)
CVD-0015092		CNC(=O)CC1(CCOc2ccc(Cl)cc12)C(=O)Nc1cncc2ccccc12	001	MAT-POS-5d65ec79-2	Z4886054152	H2874878																																										(CC50 could not be calculated)
CVD-0015091		CN(C)C(=O)CC1(CCOc2ccc(Cl)cc12)C(=O)Nc1cncc2ccccc12	001	MAT-POS-5d65ec79-1	Z4886054150	H2865853																																										> 9.99
CVD-0014228		CN1CC(C(=O)Nc2cncc3ccccc23)c2cc(Cl)ccc2C1	001	BEN-DND-f2e727cd-6	Z4886054145	H2992765																																										(CC50 could not be calculated because value was manually overridden)
CVD-0014272		Clc1ccc2N(Cc3ncn[nH]3)CCC(C(=O)Nc3cncc4ccccc34)c2c1	001	RAL-THA-8416115c-13	Z4886054138	H2861177																																										> 9.99
CVD-0013289		Clc1ccc2N(Cc3cnc[nH]3)CCC(C(=O)Nc3cncc4ccccc34)c2c1	001	ALP-UNI-b33a865d-1	Z4886054136	H2879358																																										6.4
CVD-0014269		CN(C)C(=O)CN1CCC(C(=O)Nc2cncc3ccccc23)c2cc(Cl)ccc12	001	RAL-THA-8416115c-9	Z4886054135	1213589400																																										(CC50 could not be calculated)
CVD-0014266		Clc1ccc2N(Cc3ccn[nH]3)CCC(C(=O)Nc3cncc4ccccc34)c2c1	001	RAL-THA-8416115c-6	Z4886054131	H2868183										5.65	7.53	5.65		1	7.53		1																2.14	3.92	2.98	1.19	2	> 6.96	4.3	2		> 9.99
CVD-0014266		Clc1ccc2N(Cc3ccn[nH]3)CCC(C(=O)Nc3cncc4ccccc34)c2c1	001	RAL-THA-8416115c-6	Z4886054131	H2868183												5.65		1	7.53		1																3.82	> 10.0	2.98	1.19	2	> 6.96	4.3	2
CVD-0014265		Clc1ccc2N(Cc3ncc[nH]3)CCC(C(=O)Nc3cncc4ccccc34)c2c1	001	RAL-THA-8416115c-5	Z4886054128	H2868367																																										> 9.99
CVD-0014261		COCCN1CCC(C(=O)Nc2cncc3ccccc23)c2cc(Cl)ccc12	001	RAL-THA-4aa06b95-7	Z4886054126	1213589401																																	0.594	2.37	0.594		1	2.37		1		> 9.99
CVD-0015662		OCC1(CCOc2ccc(Cl)cc12)C(=O)Nc1cncc2ccccc12	001	MAT-POS-9db1e783-2	Z4881057181	H2858815																																										(CC50 could not be calculated because value was manually overridden)
CVD-0015869		Clc1ccc2OCCC(CNC(=O)Cn3ccnc3)(C(=O)Nc3cncc4ccccc34)c2c1	001	EDG-MED-70ae9412-1	Z4878379147	H2882987																																										(CC50 could not be calculated because value was manually overridden)
CVD-0014274		Clc1ccc2NC(=O)CC(C(=O)Nc3cncc4ccccc34)c2c1	001	MIC-UNK-45817b9b-1	Z4878378763	H2843521																																	1.56	3.17	> 5.78	5.96	2	> 6.59	4.83	2		> 9.99
CVD-0014274		Clc1ccc2NC(=O)CC(C(=O)Nc3cncc4ccccc34)c2c1	001	MIC-UNK-45817b9b-1	Z4878378763	H2843521																																	> 10.0	> 10.0	> 5.78	5.96	2	> 6.59	4.83	2
CVD-0014805		Clc1ccc2NCC[C@@H](C(=O)Nc3cncc4ccccc34)c2c1	001	EDJ-MED-92e193ae-1	Z4878375901	H2835821										0.986	1.12	0.986		1	1.12		1		16.2		https://app.collaborativedrug.com/vaults/5549/files/9297397		CVD-0014805.PNG										1.52	3.99	1.24	0.396	2	2.72	1.79	2		(CC50 could not be calculated)
CVD-0014805		Clc1ccc2NCC[C@@H](C(=O)Nc3cncc4ccccc34)c2c1	001	EDJ-MED-92e193ae-1	Z4878375901	H2835821												0.986		1	1.12		1																0.956	1.45	1.24	0.396	2	2.72	1.79	2
CVD-0015870		CN(C)CC(=O)NCC1(CCOc2ccc(Cl)cc12)C(=O)Nc1cncc2ccccc12	001	EDG-MED-70ae9412-2	Z4878372329	H2882985																																										(CC50 could not be calculated)
CVD-0015328		COC1(CCOc2ccc(Cl)cc12)C(=O)Nc1cncc2ccccc12	001	EDG-MED-0e5afe9d-3	Z4878370295	H2849583	0.452	1.03	0.452		1	1.03		1		0.991	1.16	0.991		1	1.16		1																2.56	5.68	2	0.784	2	4.33	1.91	2		(CC50 could not be calculated)
CVD-0015328		COC1(CCOc2ccc(Cl)cc12)C(=O)Nc1cncc2ccccc12	001	EDG-MED-0e5afe9d-3	Z4878370295	H2849583			0.452		1	1.03		1				0.991		1	1.16		1																1.45	2.98	2	0.784	2	4.33	1.91	2
CVD-0014915		Clc1ccc2OC[C@H](C(=O)Nc3cncc4ccccc34)c2c1	001	EDJ-MED-12c115cc-2	Z4878369335	H2831178																																										(CC50 could not be calculated)
CVD-0014914		Clc1ccc2OC[C@@H](C(=O)Nc3cncc4ccccc34)c2c1	001	EDJ-MED-12c115cc-1	Z4878369117	H2831174										(IC50 could not be calculated because value was manually overridden)	> 1.00				> 1.00		1																7.35	> 10.0	> 8.67	1.88	2	> 10.0	0	2		> 10.0
CVD-0014914		Clc1ccc2OC[C@@H](C(=O)Nc3cncc4ccccc34)c2c1	001	EDJ-MED-12c115cc-1	Z4878369117	H2831174															> 1.00		1																> 10.0	> 10.0	> 8.67	1.88	2	> 10.0	0	2
CVD-0014210		CC(=O)Nc1ccc(cn1)N(Cc1cccc(Cl)c1)C(=O)Cc1cncc2ccccc12	001	ALP-POS-c3a96089-4	Z4878360708	H2891093										5.35	8.57	5.35		1	8.57		1																0.855	> 10.0	0.511	0.486	2	> 10.0	0	2		(CC50 could not be calculated)
CVD-0014210		CC(=O)Nc1ccc(cn1)N(Cc1cccc(Cl)c1)C(=O)Cc1cncc2ccccc12	001	ALP-POS-c3a96089-4	Z4878360708	H2891093												5.35		1	8.57		1																0.168	> 10.0	0.511	0.486	2	> 10.0	0	2
CVD-0015011		CN(C)c1ccc(nc1)N(Cc1cccc(Cl)c1)C(=O)Cc1cncc2ccccc12	001	MAT-POS-6c284e65-1	Z4878360707	H2839213										3.06	3.38	3.06		1	3.38		1		6.6	7.8	https://app.collaborativedrug.com/vaults/5549/files/9297400		CVD-0015011.PNG										7.29	> 10.0	4.84	3.46	2	> 8.45	2.19	2		(CC50 could not be calculated)
CVD-0015011		CN(C)c1ccc(nc1)N(Cc1cccc(Cl)c1)C(=O)Cc1cncc2ccccc12	001	MAT-POS-6c284e65-1	Z4878360707	H2839213												3.06		1	3.38		1																2.4	6.9	4.84	3.46	2	> 8.45	2.19	2
CVD-0014262		Clc1ccc2N(Cc3ccccc3)CCC(C(=O)Nc3cncc4ccccc34)c2c1	001	RAL-THA-8416115c-1	Z4878360706	H2861151																																										(CC50 could not be calculated)
CVD-0013559		CN1CCC(C(=O)Nc2cncc3ccccc23)c2cc(Cl)ccc12	001	MIC-UNK-91acba05-6	Z4872701249	H2850532										(IC50 could not be calculated because value was manually overridden)	> 1.00				> 1.00		1		7.9		https://app.collaborativedrug.com/vaults/5549/files/9297401		CVD-0013559.PNG										1.46	2.94	2.04	0.828	2	2.91	0.0434	2		(CC50 could not be calculated)
CVD-0013559		CN1CCC(C(=O)Nc2cncc3ccccc23)c2cc(Cl)ccc12	001	MIC-UNK-91acba05-6	Z4872701249	H2850532															> 1.00		1																2.63	2.88	2.04	0.828	2	2.91	0.0434	2
CVD-0014255		NC(=O)N1CCC(C(=O)Nc2cncc3ccccc23)c2cc(Cl)ccc12	001	RAL-THA-4aa06b95-1	Z4872701248	H2837360										34.4	43.9	34.4		1	43.9		1																> 10.0	> 10.0	> 10.0	0	2	> 10.0	0	2		(CC50 could not be calculated)
CVD-0014255		NC(=O)N1CCC(C(=O)Nc2cncc3ccccc23)c2cc(Cl)ccc12	001	RAL-THA-4aa06b95-1	Z4872701248	H2837360												34.4		1	43.9		1																> 10.0	> 10.0	> 10.0	0	2	> 10.0	0	2
CVD-0013509		Clc1cc(CC(=O)Nc2cncc3ccccc23)cc(c1)-c1nnc[nH]1	001	RAL-THA-1d44ff04-8	Z4872701243	H2863704																																										(CC50 could not be calculated)
CVD-0014818		CC(C(N)=O)c1cc(Cl)cc(CC(=O)Nc2cncc3ccccc23)c1	001	MAT-POS-281d2ee9-1	Z4872701242	H2867904																																										> 9.99
CVD-0015380		COc1ccc2cncc(NC(=O)C3CCOc4ccc(Cl)cc34)c2c1	001	MAT-POS-f9802937-7	Z4860890017	H2849587																																	1.29	1.46	> 5.65	6.16	2	> 5.73	6.04	2		(CC50 could not be calculated because value was manually overridden)
CVD-0015380		COc1ccc2cncc(NC(=O)C3CCOc4ccc(Cl)cc34)c2c1	001	MAT-POS-f9802937-7	Z4860890017	H2849587																																	> 10.0	> 10.0	> 5.65	6.16	2	> 5.73	6.04	2
CVD-0014509		O[C@]1(CCOc2ccc(Cl)cc12)C(=O)Nc1cncc2ccccc12	001	EDG-MED-971238d3-1	Z4839375737	H2859871																																										> 9.99
CVD-0014502		Oc1cc(Cl)cc2C(CCOc12)C(=O)Nc1cncc2ccccc12	001	ALP-POS-ce760d3f-1	Z4780849421	H2855748										> 10.0	< 0.0100	> 10.0		1	< 0.0100		1																4.82	> 10.0	4.33	0.687	2	> 8.78	1.72	2		(CC50 could not be calculated)
CVD-0014502		Oc1cc(Cl)cc2C(CCOc12)C(=O)Nc1cncc2ccccc12	001	ALP-POS-ce760d3f-1	Z4780849421	H2855748												> 10.0		1	< 0.0100		1																3.85	7.57	4.33	0.687	2	> 8.78	1.72	2
CVD-0014161		CN1C(=O)N(C(=O)C11CCOc2ccc(Cl)cc12)c1cncc2ccccc12	001	BEN-BAS-c2bc0d80-7	Z4780165445	H2966967										(IC50 could not be calculated because value was manually overridden)	0.0512	1.79		1	2.54	3.52	2																4.66	> 10.0	4.66		1	> 10.0		1		> 9.99
CVD-0014161		CN1C(=O)N(C(=O)C11CCOc2ccc(Cl)cc12)c1cncc2ccccc12	001	BEN-BAS-c2bc0d80-7	Z4780165445	H2966967										1.79	5.03	1.79		1	2.54	3.52	2																		4.66		1	> 10.0		1
CVD-0014468		Clc1ccc(CC(=O)Nc2cncc3ccccc23)cc1Cl	001	MAT-POS-23a8a11a-1	Z4778736893	H2796709																					https://app.collaborativedrug.com/vaults/5549/files/9297402		CVD-0014468.PNG										> 10.0	> 10.0	> 5.13	6.89	2	> 5.32	6.61	2		(CC50 could not be calculated)
CVD-0014468		Clc1ccc(CC(=O)Nc2cncc3ccccc23)cc1Cl	001	MAT-POS-23a8a11a-1	Z4778736893	H2796709																																	0.252	0.646	> 5.13	6.89	2	> 5.32	6.61	2		(CC50 could not be calculated)	(CC50 could not be calculated)
CVD-0014229		Clc1ccc2OCCC(C(=O)Nc3cncc4ccc(cc34)C#N)c2c1	001	BEN-DND-c852c98b-1	Z4778736891	H2837339																																										> 10.0
CVD-0014238		Clc1ccc2OCCC(C(=O)Nc3cncc4CCNCc34)c2c1	001	BEN-DND-c852c98b-10	Z4778736890	H2843505																																										(CC50 could not be calculated)
CVD-0012950		O=C(Cn1nnc2ccccc12)N(Cc1ccsc1)c1ccc(cc1)N1CCCCC1	001	ALP-POS-6d04362c-3	Z4770833414	T4065178																																										(CC50 could not be calculated)
CVD-0012950		O=C(Cn1nnc2ccccc12)N(Cc1ccsc1)c1ccc(cc1)N1CCCCC1	001	ALP-POS-6d04362c-3	Z4770833414	T4065178																																										(CC50 could not be calculated)	(CC50 could not be calculated)
CVD-0012949		CN(C)c1ccc(cc1)N(Cc1cccc(Cl)c1)C(=O)Cn1nnc2ccccc12	001	ALP-POS-6d04362c-2	Z4770826082	T4065177										3.51	4.43	3.51		1	4.43		1																> 10.0	> 10.0	> 10.0		1	> 10.0		1		(CC50 could not be calculated)
CVD-0012949		CN(C)c1ccc(cc1)N(Cc1cccc(Cl)c1)C(=O)Cn1nnc2ccccc12	001	ALP-POS-6d04362c-2	Z4770826082	T4065177												3.51		1	4.43		1																		> 10.0		1	> 10.0		1		(CC50 could not be calculated)	(CC50 could not be calculated)
CVD-0012948		CN(C)c1ccc(cc1)N(Cc1ccccc1)C(=O)Cn1nnc2ccccc12	001	ALP-POS-6d04362c-1	Z4770815143	T4065176																																										(CC50 could not be calculated)
CVD-0012948		CN(C)c1ccc(cc1)N(Cc1ccccc1)C(=O)Cn1nnc2ccccc12	001	ALP-POS-6d04362c-1	Z4770815143	T4065176																																										(CC50 could not be calculated)	(CC50 could not be calculated)
CVD-0014503		Clc1ccc2OCC[C@@H](C(=O)Nc3cncc4cnccc34)c2c1	001	BEN-DND-4f474d93-1	Z4767994308	H2761313																																										(CC50 could not be calculated)
CVD-0014503		Clc1ccc2OCC[C@@H](C(=O)Nc3cncc4cnccc34)c2c1	001	BEN-DND-4f474d93-1	Z4767994308	H2761313																																										(CC50 could not be calculated)	(CC50 could not be calculated)
CVD-0015227		Clc1ccc2OCCC(C(=O)N(C(=O)C=C)c3cncc4ccccc34)c2c1	001	MAT-POS-090737b9-1	Z4767481776	H2832066										2.78	3.48	2.78		1	3.48		1																7.14	> 10.0	7.07	0.0961	2	> 10.0	0	2		> 10.0
CVD-0015227		Clc1ccc2OCCC(C(=O)N(C(=O)C=C)c3cncc4ccccc34)c2c1	001	MAT-POS-090737b9-1	Z4767481776	H2832066												2.78		1	3.48		1																7.01	> 10.0	7.07	0.0961	2	> 10.0	0	2
CVD-0014383		Fc1ccc2cncc(NC(=O)C3CCOc4ccc(Cl)cc34)c2c1	001	ALP-POS-696356e4-1	Z4766813416	H2787272																																	> 10.0	> 10.0	> 5.12	6.91	2	> 5.28	6.67	2
CVD-0014383		Fc1ccc2cncc(NC(=O)C3CCOc4ccc(Cl)cc34)c2c1	001	ALP-POS-696356e4-1	Z4766813416	H2787272																																	0.232	0.568	> 5.12	6.91	2	> 5.28	6.67	2
CVD-0014383		Fc1ccc2cncc(NC(=O)C3CCOc4ccc(Cl)cc34)c2c1	002	ALP-POS-696356e4-1																																					> 5.12	6.91	2	> 5.28	6.67	2		(CC50 could not be calculated)
CVD-0014383		Fc1ccc2cncc(NC(=O)C3CCOc4ccc(Cl)cc34)c2c1	002	ALP-POS-696356e4-1																																					> 5.12	6.91	2	> 5.28	6.67	2		(CC50 could not be calculated)	(CC50 could not be calculated)
CVD-0014245		CC(=O)N1CCC(C(=O)Nc2cncc3ccccc23)c2cc(Cl)ccc12	001	ALP-POS-966f8da6-2	Z4765682203	H2820582										(IC50 could not be calculated because value was manually overridden)	> 100				> 100		1																7.56	> 10.0	6.3	1.78	2	> 7.77	3.15	2		(CC50 could not be calculated)
CVD-0014245		CC(=O)N1CCC(C(=O)Nc2cncc3ccccc23)c2cc(Cl)ccc12	001	ALP-POS-966f8da6-2	Z4765682203	H2820582															> 100		1																5.05	5.55	6.3	1.78	2	> 7.77	3.15	2
CVD-0014217		COc1cccc2[nH]c(=O)cc(C(=O)NCCOc3ccccc3OCC3CC3)c12	001	EDJ-MED-bbe8e3da-2	Z4765682201	H2829666																																										> 10.0
CVD-0014248		COc1cccc2[nH]c(=O)cc(C(=O)N3CCN(CC3)c3cccc(Cl)c3)c12	001	MAT-POS-3b536971-2	Z4765682199	H2784371																																										(CC50 could not be calculated)
CVD-0014248		COc1cccc2[nH]c(=O)cc(C(=O)N3CCN(CC3)c3cccc(Cl)c3)c12	001	MAT-POS-3b536971-2	Z4765682199	H2784371																																										(CC50 could not be calculated)	8.77
CVD-0014247		COc1ccc(Cl)cc1OCCNC(=O)c1cc(=O)[nH]c2cccc(OC)c12	001	MAT-POS-3b536971-1	Z4765682198	H2784373																																	> 10.0	(IC90 could not be calculated)	> 10.0		1					(CC50 could not be calculated)
CVD-0014247		COc1ccc(Cl)cc1OCCNC(=O)c1cc(=O)[nH]c2cccc(OC)c12	001	MAT-POS-3b536971-1	Z4765682198	H2784373																																			> 10.0		1					(CC50 could not be calculated)	(CC50 could not be calculated)
CVD-0014221		Clc1ccc2OCC[C@@H](C(=O)Nc3cncc4ccncc34)c2c1	001	BEN-DND-4f474d93-2	Z4765682197	H2858742																																										(CC50 could not be calculated because value was manually overridden)
CVD-0014244		Clc1ccc2OCCN(C(=O)Cc3cncc4ccccc34)c2c1	001	JOH-UNI-ea1df7a8-1	Z4765682194	H2757619																																	0.364	< 0.0800	0.364		1	< 0.0800		1		> 10.0
CVD-0014244		Clc1ccc2OCCN(C(=O)Cc3cncc4ccccc34)c2c1	001	JOH-UNI-ea1df7a8-1	Z4765682194	H2757619																																			0.364		1	< 0.0800		1		(CC50 could not be calculated because value was manually overridden)	(CC50 could not be calculated)
CVD-0014233		CS(=O)(=O)c1ccc2cncc(NC(=O)C3CCOc4ccc(Cl)cc34)c2c1	001	BEN-DND-c852c98b-5	Z4765682192	H2858816										8.99	11	8.99		1	11		1																7.61	> 10.0	> 8.81	1.69	2	> 10.0	0	2		(CC50 could not be calculated because value was manually overridden)
CVD-0014233		CS(=O)(=O)c1ccc2cncc(NC(=O)C3CCOc4ccc(Cl)cc34)c2c1	001	BEN-DND-c852c98b-5	Z4765682192	H2858816												8.99		1	11		1																> 10.0	> 10.0	> 8.81	1.69	2	> 10.0	0	2
CVD-0014232		Oc1ccc2cncc(NC(=O)C3CCOc4ccc(Cl)cc34)c2c1	001	BEN-DND-c852c98b-4	Z4765682191	H3030893																																	4.31	> 10.0	4.31		1	> 10.0		1
CVD-0014207		Cc1ccc(cc1)N(Cc1cscn1)C(=O)Cc1cncc2ccccc12	001	ALP-POS-c3a96089-1	Z4763834270	H2758976																																										> 10.0
CVD-0014207		Cc1ccc(cc1)N(Cc1cscn1)C(=O)Cc1cncc2ccccc12	001	ALP-POS-c3a96089-1	Z4763834270	H2758976																																										(CC50 could not be calculated)	(CC50 could not be calculated)
CVD-0014180		Clc1cccc(NC(=O)Cc2cncc3ccccc23)c1	001	PET-UNK-8922bd3c-1	Z4762132908	H2747614																																										(CC50 could not be calculated)
CVD-0014180		Clc1cccc(NC(=O)Cc2cncc3ccccc23)c1	001	PET-UNK-8922bd3c-1	Z4762132908	H2747614																																										(CC50 could not be calculated because value was manually overridden)	(CC50 could not be calculated because value was manually overridden)
CVD-0014094		Clc1cccc(c1)N1CCN(CC1=O)C(=O)c1cncc2ccccc12	001	ERI-UCB-d6de1f3c-2	Z4760934703	H2797709																																										(CC50 could not be calculated)
CVD-0014094		Clc1cccc(c1)N1CCN(CC1=O)C(=O)c1cncc2ccccc12	001	ERI-UCB-d6de1f3c-2	Z4760934703	H2797709																																										(CC50 could not be calculated)	(CC50 could not be calculated)
CVD-0011629		Clc1cccc(c1)C1CCCN(C1=O)c1cncc2ccccc12	001	PET-UNK-c9c1e0d8-3	Z4760934701	H2795809																																	5.31	> 10.0	> 7.66	3.32	2	> 10.0	0	2		8.11
CVD-0011629		Clc1cccc(c1)C1CCCN(C1=O)c1cncc2ccccc12	001	PET-UNK-c9c1e0d8-3	Z4760934701	H2795809																																	> 10.0	> 10.0	> 7.66	3.32	2	> 10.0	0	2		> 10.0	(CC50 could not be calculated)
CVD-0010835		COc1cccc(c1)C(=O)Nc1n[nH]c(SCc2ccc(Cl)cc2)n1	001	MAT-POS-ea426761-10	Z4760415121	*R2375918*												> 10.0		1	0.465		1																> 10.0	> 10.0	> 10.0		1	> 10.0		1
CVD-0010835		COc1cccc(c1)C(=O)Nc1n[nH]c(SCc2ccc(Cl)cc2)n1	003	MAT-POS-ea426761-10												> 10.0	0.465	> 10.0		1	0.465		1																		> 10.0		1	> 10.0		1
CVD-0013199		C[C@@H]1C[C@@H](C(=O)Nc2cncc3ccccc23)c2cc(Cl)ccc2O1	001	EDJ-MED-e4b030d8-2	Z4748696420	H2714275																																	> 10.0	> 10.0	> 10.0		1	> 10.0		1		> 10.0	> 10.0
CVD-0013291		C[C@@H]1C[C@H](C(=O)Nc2cncc3ccccc23)c2cc(Cl)ccc2O1	001	MAT-POS-8a69d52e-2	Z4748696415	H2714268										1.92	3.01	1.92		1	3.01		1																3.67	5.46	3.67		1	5.46		1		(CC50 could not be calculated)	> 10.0
CVD-0013228		Clc1cc(CC(=O)Nc2cncc3ccccc23)cc(Cc2ccn[nH]2)c1	001	PET-UNK-372a2f82-1	Z4721204105	H2726106																																										(CC50 could not be calculated)
CVD-0013228		Clc1cc(CC(=O)Nc2cncc3ccccc23)cc(Cc2ccn[nH]2)c1	001	PET-UNK-372a2f82-1	Z4721204105	H2726106																																										> 10.0	> 10.0
CVD-0013058		CN(C)c1ccc(cc1)N(Cc1cscn1)C(=O)Cn1nnc2ccccc12	001	ALP-POS-87c86d55-1	Z4689476940	T4065165																																										(CC50 could not be calculated because value was manually overridden)	(CC50 could not be calculated because value was manually overridden)
CVD-0013694		Clc1ccc2CCC=C(C(=O)Nc3cncc4ccccc34)c2c1	001	MAT-POS-0c8fa4a7-1	Z4670228993	H2676023																																	3.32	5.43	3.32		1	5.43		1		(CC50 could not be calculated)	(CC50 could not be calculated because value was manually overridden)
CVD-0013295		C[C@H]1COC2=C(C=C(Cl)C=C2)[C@@H]1C(=O)NC1=C2C=CC=CC2=CN=C1	001	EDJ-MED-e4b030d8-11	Z4669835830	H2736987	> 50.0	> 50.0	> 50.0		1	> 50.0		1																									4.36	> 10.0	4.36		1	> 10.0		1		> 10.0	(CC50 could not be calculated)
CVD-0013294		C[C@@H]1COC2=CC=C(Cl)C=C2[C@@H]1C(=O)NC1=CN=CC2=CC=CC=C12	001	MAT-POS-8a69d52e-7	Z4669835236	H2670545																																										> 10.0	8.67
CVD-0013693		Clc1cc(OC2CC(=O)N2)cc(c1)N(CCC1CCCCC1)C(=O)Nc1cncc2ccccc12	001	MAT-POS-53907a1c-3	Z4669293897	H2797866	3.05	> 16.7	3.05		1	> 16.7		1																2.42	7.86	2.42		1	7.86		1		0.809	> 10.0	0.809		1	> 10.0		1		(CC50 could not be calculated)
CVD-0013693		Clc1cc(OC2CC(=O)N2)cc(c1)N(CCC1CCCCC1)C(=O)Nc1cncc2ccccc12	001	MAT-POS-53907a1c-3	Z4669293897	H2797866			3.05		1	> 16.7		1																		2.42		1							0.809		1	> 10.0		1		> 10.0	(CC50 could not be calculated)
CVD-0013548		O=C(Cc1cncc2ccccc12)N(CCC1CCCCC1)Cc1cccs1	001	ALP-POS-64a710fa-1	Z4664916433	H2775179																																										9.73
CVD-0013548		O=C(Cc1cncc2ccccc12)N(CCC1CCCCC1)Cc1cccs1	001	ALP-POS-64a710fa-1	Z4664916433	H2775179																																										> 10.0	(CC50 could not be calculated)
CVD-0013554		Clc1cccc(CN(C(=O)Cn2nnc3ccccc23)c2ccc(cc2)N2CCCCC2)c1	001	CHO-MSK-00c5269a-5	Z4664916430	H2688785																																										> 10.0	9.95
CVD-0013553		Clc1cccc(CN(C(=O)Cn2nnc3ccccc23)c2ccc(cc2)N2CCOCC2)c1	001	CHO-MSK-00c5269a-4	Z4664916429	H2690671																																										(CC50 could not be calculated because value was manually overridden)	(CC50 could not be calculated)
CVD-0013552		COc1ccc(cc1)N(Cc1cccc(Cl)c1)C(=O)Cn1nnc2ccccc12	001	CHO-MSK-00c5269a-2	Z4664916427	H2690670																																										(CC50 could not be calculated)	> 10.0
CVD-0013551		Cc1ccc(cc1)N(Cc1cccc(Cl)c1)C(=O)Cn1nnc2ccccc12	001	CHO-MSK-00c5269a-1	Z4664916425	H2688770																																										> 10.0	> 10.0
CVD-0013519		Clc1cccc(CC(=O)Nc2cncc3CCCc23)c1	001	MAT-POS-199e2e7c-1	Z4661830651	H2671564																																										(CC50 could not be calculated because value was manually overridden)	(CC50 could not be calculated because value was manually overridden)
CVD-0013518		Clc1cccc2C(COc12)C(=O)Nc1cncc2ccccc12	001	FRA-DIA-c7e803f4-1	Z4661830648	H2756863																																										(CC50 could not be calculated because value was manually overridden)
CVD-0013518		Clc1cccc2C(COc12)C(=O)Nc1cncc2ccccc12	001	FRA-DIA-c7e803f4-1	Z4661830648	H2756863																																										(CC50 could not be calculated)	(CC50 could not be calculated)
CVD-0010136		CNc1ccc(cc1)N(C(=O)Cn1nnc2ccccc12)c1cccc(Cl)c1	001	MAT-POS-06036648-5	Z4661830647	H2716144																																										> 10.0	> 10.0
CVD-0013224		Clc1cccc(CC(=O)Nc2cncc3NCCCc23)c1	001	MAT-POS-14ad9fe9-1	Z4661830646	H2775111																																										(CC50 could not be calculated because value was manually overridden)
CVD-0013224		Clc1cccc(CC(=O)Nc2cncc3NCCCc23)c1	001	MAT-POS-14ad9fe9-1	Z4661830646	H2775111																																										(CC50 could not be calculated)	(CC50 could not be calculated)
CVD-0013297		Clc1cc(CC2CC(=O)N2)cc(CC(=O)Nc2cncc3ccccc23)c1	001	EDJ-MED-50011917-1	Z4661830644	H2750296																																										(CC50 could not be calculated)
CVD-0013297		Clc1cc(CC2CC(=O)N2)cc(CC(=O)Nc2cncc3ccccc23)c1	001	EDJ-MED-50011917-1	Z4661830644	H2750296																																										(CC50 could not be calculated because value was manually overridden)	(CC50 could not be calculated because value was manually overridden)
CVD-0013193		Cc1ccncc1NC(=O)[C@H]1CCOc2ccc(Cl)cc12	001	MAT-POS-b3e365b9-3	Z4655841051	H2639833																																										(CC50 could not be calculated)	(CC50 could not be calculated)
CVD-0013229		Clc1ccnc(CC(=O)Nc2cncc3ccccc23)c1	001	PET-UNK-3c72d439-1	Z4655756147	H2648790																																										(CC50 could not be calculated)	(CC50 could not be calculated because value was manually overridden)
CVD-0013212		Clc1ccc2NCCC(C(=O)Nc3cncc4ccccc34)c2c1	001	ALP-POS-477dc5b7-2	Z4655756137											2.16	3.73	2.16		1	3.73		1																2.71	> 10.0	1.69	1.44	2	> 5.69	6.09	2		> 10.0	(CC50 could not be calculated)
CVD-0013212		Clc1ccc2NCCC(C(=O)Nc3cncc4ccccc34)c2c1	001	ALP-POS-477dc5b7-2	Z4655756137													2.16		1	3.73		1																0.673	1.38	1.69	1.44	2	> 5.69	6.09	2
CVD-0013211		Clc1ccc2CCCC(C(=O)Nc3cncc4ccccc34)c2c1	001	ALP-POS-477dc5b7-1	Z4655756136	H2676025																																	4.07	> 10.0	2.5	2.22	2	> 5.75	6.01	2		(CC50 could not be calculated)	(CC50 could not be calculated)
CVD-0013211		Clc1ccc2CCCC(C(=O)Nc3cncc4ccccc34)c2c1	001	ALP-POS-477dc5b7-1	Z4655756136	H2676025																																	0.924	1.5	2.5	2.22	2	> 5.75	6.01	2
CVD-0013230		Clc1cccc(c1)N(CCC1CCCCC1)C(=O)Cc1cncc2ccccc12	001	MAT-POS-173a45da-1	Z4654068035	H2646648																																										7.89	3.85
CVD-0013210		C[C@]1(CCOc2ccc(Cl)cc12)C(=O)Nc1cncc2ccccc12	001	EDJ-MED-e4b030d8-13	Z4647468797	H2684671	1.66	3.12	1.66		1	3.12		1		1.88	3.2	1.88		1	3.2		1		10.2		https://app.collaborativedrug.com/vaults/5549/files/9297398		CVD-0013210.PNG										1.99	6.7	1.88	0.155	2	5.27	2.03	2		> 10.0	> 10.0
CVD-0013210		C[C@]1(CCOc2ccc(Cl)cc12)C(=O)Nc1cncc2ccccc12	001	EDJ-MED-e4b030d8-13	Z4647468797	H2684671			1.66		1	3.12		1				1.88		1	3.2		1																1.77	3.84	1.88	0.155	2	5.27	2.03	2
CVD-0013209		Clc1ccc2OC[C@H](Cc2c1)C(=O)Nc1cncc2ccccc12	001	EDJ-MED-e4b030d8-12	Z4647468795	H2659470																																										(CC50 could not be calculated)	(CC50 could not be calculated)
CVD-0013216		CN(C)c1ccc(cc1)N(Cc1ccsc1)C(=O)Cc1cncc2ccccc12	001	PET-UNK-1901c25b-1	Z4647468789	H2640750										(IC50 could not be calculated)	(IC90 could not be calculated)																						> 10.0	> 10.0	> 10.0		1	> 10.0		1		> 10.0	(CC50 could not be calculated)
CVD-0013164		CC(C)(C)c1ccc(cc1)N([C@H](C(=O)NCCc1cccc(F)c1)c1cccnc1)C(=O)c1ccco1	001	MAT-POS-f2460aef-1	Z4647017343	H2624562	0.32	0.767	0.32		1	0.767		1		2.89	3.38	2.89		1	3.38		1							1.44	5.33	1.44		1	5.33		1		5.75	> 10.0	5.75		1	> 10.0		1		> 10.0	(CC50 could not be calculated)
CVD-0013197		Brc1ccc2OCCC(C(=O)Nc3cncc4ccccc34)c2c1	001	MAT-POS-11b63608-1	Z4644964245	H2632414										(IC50 could not be calculated)	(IC90 could not be calculated)																						> 10.0	> 10.0	> 10.0		1	> 10.0		1		(CC50 could not be calculated)	(CC50 could not be calculated)
CVD-0013192		Clc1ccc2OCC[C@@H](C(=O)Nc3cncc4ccccc34)c2c1	001	MAT-POS-b3e365b9-1	Z4643752419	H2627347, H2773395	6.97	> 50.0	6.97		1	> 50.0		1		1.06	3.43	1.06		1	3.43		1		7.09		https://app.collaborativedrug.com/vaults/5549/files/9297399		CVD-0013192.PNG	0.481	1.29	0.481		1	1.29		1		1.57	3.48	1.57		1	3.48		1		(CC50 could not be calculated)	(CC50 could not be calculated)
CVD-0013166		CC(C)(C)c1ccc(cc1)N(C(C(=O)NCCc1cccc(F)c1)c1cccnc1)C(=O)c1c[nH]cn1	001	MAT-POS-f2460aef-3	Z4638576909	H2622237										(IC50 could not be calculated)	(IC90 could not be calculated)																						> 10.0	(IC90 could not be calculated)	> 10.0		1					(CC50 could not be calculated because value was manually overridden)	(CC50 could not be calculated)
CVD-0013168		CC(C)(C)c1ccc(cc1)N(C(C(=O)NCCc1cccc(F)c1)c1cccnc1)C(=O)c1cn[nH]c1	001	MAT-POS-f2460aef-5	Z4638574269	H2622238																																										(CC50 could not be calculated)	(CC50 could not be calculated)
CVD-0013167		CC(C)(C)c1ccc(cc1)N(C(C(=O)NCCc1cccc(F)c1)c1cccnc1)C(=O)c1ccc(Cl)o1	001	MAT-POS-f2460aef-4	Z4638571691	H2622216										(IC50 could not be calculated)	(IC90 could not be calculated)																						3.66	> 10.0	3.66		1	> 10.0		1		7.03	> 10.0
CVD-0007597		Clc1cc(OCCNC(=O)c2cc(=O)[nH]c3ccccc23)cc(OC2CC(=O)N2)c1	001	ERI-UCB-ce40166b-17	Z4623201109	T4065160										(IC50 could not be calculated)	(IC90 could not be calculated)																						> 10.0	(IC90 could not be calculated)	> 10.0		1					(CC50 could not be calculated)	(CC50 could not be calculated because value was manually overridden)
CVD-0007597		Clc1cc(OCCNC(=O)c2cc(=O)[nH]c3ccccc23)cc(OC2CC(=O)N2)c1	001	ERI-UCB-ce40166b-17	Z4623201109	T4065160																																			> 10.0		1					(CC50 could not be calculated)	(CC50 could not be calculated)
CVD-0013031		CCC(=O)Nc1ccc(cc1)N(Cc1ccccc1)C(=O)Nn1nnc2ccccc12	001	ALP-POS-a3de0cb1-1	Z4618924237	H2756882																																										> 10.0
CVD-0013031		CCC(=O)Nc1ccc(cc1)N(Cc1ccccc1)C(=O)Nn1nnc2ccccc12	001	ALP-POS-a3de0cb1-1	Z4618924237	H2756882																																										(CC50 could not be calculated)	(CC50 could not be calculated)
CVD-0012965		Clc1cccc(CC(=O)Nc2cncc3nc[nH]c23)c1	001	MAT-POS-f7918075-8	Z4610110901	H2625137																																										(CC50 could not be calculated)	(CC50 could not be calculated)
CVD-0012963		Clc1cccc(CC(=O)Nc2cncc3ccncc23)c1	001	MAT-POS-f7918075-5	Z4610110896	H2581004																																										(CC50 could not be calculated)	< 0.0370
CVD-0009672		Cc1ccncc1NC(=O)Cc1cc(Cl)cc(NS(N)(=O)=O)c1	001	WIL-MOD-03b86a88-6	Z4609618526																																											(CC50 could not be calculated)	(CC50 could not be calculated)
CVD-0004567		Clc1cccc(CC(=O)Nc2cnccc2C2CC2)c1	001	ALP-POS-95b75b4d-5	Z4609618505	H2586334																																										(CC50 could not be calculated)	(CC50 could not be calculated)
CVD-0012809		Clc1cccc(CC(=O)Nc2cncc3cccnc23)c1	001	MAT-POS-bb423b95-2	Z4609618501	H2581008																																										> 10.0	(CC50 could not be calculated)
CVD-0012808		Clc1cccc(CC(=O)Nc2cncc3cnccc23)c1	001	MAT-POS-bb423b95-1	Z4609618500	H2586344																																										(CC50 could not be calculated)	(CC50 could not be calculated)
CVD-0011612		Cc1ccncc1NC(=O)Cc1cc(Cl)cc(c1)S(N)(=O)=O	001	RAL-THA-6b94ceba-13	Z4609618492	H2622262																																										> 10.0	(CC50 could not be calculated because value was manually overridden)
CVD-0012943		Cc1ccncc1NC(=O)Cc1cc(Cl)cc(c1)-c1ccc(cc1)C1(C)CCO1	001	MAT-POS-f42f3716-5	Z4609618460	H2602550																																										(CC50 could not be calculated because value was manually overridden)	(CC50 could not be calculated)
CVD-0012941		COC(=O)c1ccc(c(OC)c1)-c1cc(Cl)cc(CC(=O)Nc2cnccc2C)c1	001	MAT-POS-f42f3716-3	Z4609618453	H2599756																																										> 10.0	(CC50 could not be calculated)
CVD-0012939		Cc1ccncc1NC(=O)Cc1cc(Cl)cc(c1)-c1ccc(cc1)C1CC1(F)F	001	MAT-POS-f42f3716-1	Z4609618449	H2596799																																										(CC50 could not be calculated because value was manually overridden)	(CC50 could not be calculated because value was manually overridden)
CVD-0012805		COc1cccc(Oc2cc(Cl)cc(NC(=O)Cc3cncc4ccccc34)c2)n1	001	MAT-POS-6344a35d-1	Z4607377228	H2602540																																										> 10.0	> 10.0
CVD-0009912		COc1cccc(CCN(C(=O)c2cc(=O)[nH]c3ccccc23)c2cccc(Cl)c2)c1	001	ALP-POS-ddb41b15-4	Z4606609029	T4065149																																	> 10.0	(IC90 could not be calculated)	> 10.0		1					(CC50 could not be calculated)	(CC50 could not be calculated)
CVD-0009912		COc1cccc(CCN(C(=O)c2cc(=O)[nH]c3ccccc23)c2cccc(Cl)c2)c1	001	ALP-POS-ddb41b15-4	Z4606609029	T4065149																																			> 10.0		1					(CC50 could not be calculated)	< 0.0370
CVD-0012742		Clc1cc(CC(=O)Nc2cncc3ccccc23)cc(Oc2cccnc2)c1	001	MAT-POS-9ff17035-3	Z4606129269	H2658959										(IC50 could not be calculated)	(IC90 could not be calculated)																															> 10.0	6.42
CVD-0012741		Clc1cc(CC(=O)Nc2cncc3ccccc23)cc(Oc2cccc(=O)[nH]2)c1	001	MAT-POS-9ff17035-2	Z4606129268	H2630712																																										(CC50 could not be calculated)	0.0374
CVD-0005075		CC(=O)N1CCN(CC(=O)Nc2cnccc2C)CC1	001	BEN-DND-93268d01-8	Z4605959408	H2764140										(IC50 could not be calculated)	(IC90 could not be calculated)																						> 10.0	> 10.0	> 10.0		1	> 10.0		1		(CC50 could not be calculated)	> 10.0
CVD-0005075		CC(=O)N1CCN(CC(=O)Nc2cnccc2C)CC1	001	BEN-DND-93268d01-8	Z4605959408	H2764140										(IC50 could not be calculated)	(IC90 could not be calculated)																								> 10.0		1	> 10.0		1
CVD-0011628		O=C(Cc1cccc(c1)C#C)Nc1cncc2ccccc12	001	PET-UNK-c9c1e0d8-2	Z4605133173	H2553092																																										(CC50 could not be calculated)	(CC50 could not be calculated)
CVD-0012036		Clc1cccc(CC(=O)Nc2cnc3ccccn23)c1	001	PET-UNK-8df914d1-2	Z4605133167	H2544184																																										> 10.0	(CC50 could not be calculated)
CVD-0010542		CC(C)(C)c1ccc(cc1)N(C(C(=O)NCCc1cccc(F)c1)c1cccnc1)C(=O)c1ccco1	001	LON-WEI-2e27a2e5-1	Z4601777319											(IC50 could not be calculated)	(IC90 could not be calculated)																						4.01	7.79	4.01		1	7.79		1		(CC50 could not be calculated because value was manually overridden)	(CC50 could not be calculated)
CVD-0010542		CC(C)(C)c1ccc(cc1)N(C(C(=O)NCCc1cccc(F)c1)c1cccnc1)C(=O)c1ccco1	001	LON-WEI-2e27a2e5-1	Z4601777319											(IC50 could not be calculated)	(IC90 could not be calculated)																								4.01		1	7.79		1
CVD-0009757		COc1c(Cl)cccc1OCCNC(=O)c1cc(=O)[nH]c2ccccc12	001	ALP-POS-3fc1724e-1	Z4601730313	T4065140																																										(CC50 could not be calculated)	(CC50 could not be calculated)
CVD-0011943		Clc1cccc(c1)N(CCC1CCCCC1)C(=O)Nc1cncc2ccccc12	001	EDJ-MED-c314995a-1	Z4598700245	H2640877										(IC50 could not be calculated)	(IC90 could not be calculated)																						1.28	1.41	1.28		1	1.41		1		> 10.0	> 10.0
CVD-0011630		Clc1cccc(c1)C1CCN(C1=O)c1cncc2ccccc12	001	PET-UNK-c9c1e0d8-4	Z4598700239	H2935785										3.53	4.13	3.53		1	4.13		1																2.55	2.8	2.55		1	2.8		1		(CC50 could not be calculated because value was manually overridden)	> 10.0
CVD-0010618		COc1ccc2cncc(NC(=O)Cc3cccc(Cl)c3)c2c1	001	EDJ-MED-00c1612e-1	Z4598700231	H2600500										(IC50 could not be calculated)	(IC90 could not be calculated)																						2.66	> 10.0	2.66		1	> 10.0		1		2.09	> 10.0
CVD-0010545		Clc1cc(CC(=O)Nc2cncc3ccccc23)cc(OC2CC(=O)N2)c1	001	ALP-POS-3b848b35-2	Z4598673995	H2596663										(IC50 could not be calculated because value was manually overridden)	0.0109				0.0109		1																3.86	> 10.0	3.86		1	> 10.0		1		(CC50 could not be calculated)	(CC50 could not be calculated)
CVD-0006189		Clc1cccc(CN2CCN(C2=O)c2nccc3[nH]ncc23)c1	001	ALP-POS-91609ae9-3	Z4524863283	T4090111										(IC50 could not be calculated)	(IC90 could not be calculated)																						> 10.0	> 10.0	> 10.0		1	> 10.0		1		> 10.0
CVD-0006189		Clc1cccc(CN2CCN(C2=O)c2nccc3[nH]ncc23)c1	001	ALP-POS-91609ae9-3	Z4524863283	T4090111										(IC50 could not be calculated)	(IC90 could not be calculated)																								> 10.0		1	> 10.0		1
CVD-0007225		CN(C)c1ccc(cc1)N(Cc1ccsc1)C(=O)Cn1nnc2ccccc12	001	ALP-POS-d2866bdf-1	Z4524786760	T4065117										12.4	23.4	12.4		1	23.4		1																> 10.0	> 10.0	> 10.0		1	> 10.0		1		(CC50 could not be calculated)
CVD-0007225		CN(C)c1ccc(cc1)N(Cc1ccsc1)C(=O)Cn1nnc2ccccc12	001	ALP-POS-d2866bdf-1	Z4524786760	T4065117										(IC50 could not be calculated)	(IC90 could not be calculated)	12.4		1	23.4		1																		> 10.0		1	> 10.0		1
CVD-0006353		CNc1ccc(cc1)N(Cc1ccsc1)C(=O)Cn1nnc2ccccc12	001	ALP-POS-c59291d4-4	Z4524767794	T4090112																																										(CC50 could not be calculated)
CVD-0006355		CC(C)(C)NC(=O)C(N(C(=O)c1ccco1)c1ccc(cc1)C(C)(C)C)c1cccnc1	001	ALP-POS-c59291d4-6	Z4523211865	T4090097										(IC50 could not be calculated)	(IC90 could not be calculated)																						> 10.0	> 10.0	> 10.0		1	> 10.0		1		(CC50 could not be calculated)
CVD-0006354		Clc1cncc(OC(=O)c2cccc3[nH]ccc23)c1	001	ALP-POS-c59291d4-5	Z4523194545	T4090096										(IC50 could not be calculated)	(IC90 could not be calculated)																						> 10.0	> 10.0	> 10.0		1	> 10.0		1		(CC50 could not be calculated)
CVD-0006352		O=C(Cn1nnc2ccccc12)N(Cc1ccsc1)c1ccc(NC(=O)C2CC2)cc1	001	ALP-POS-c59291d4-3	Z4523163167	T4090095																																										(CC50 could not be calculated)
CVD-0006351		CCC(=O)Nc1ccc(cc1)N(Cc1ccsc1)C(=O)Cn1nnc2ccccc12	001	ALP-POS-c59291d4-2	Z4523147479	T4090094										31.5	32.7	31.5		1	32.7		1																> 10.0	> 10.0	> 10.0		1	> 10.0		1		(CC50 could not be calculated)
CVD-0006351		CCC(=O)Nc1ccc(cc1)N(Cc1ccsc1)C(=O)Cn1nnc2ccccc12	001	ALP-POS-c59291d4-2	Z4523147479	T4090094										(IC50 could not be calculated)	(IC90 could not be calculated)	31.5		1	32.7		1																		> 10.0		1	> 10.0		1
CVD-0006351		CCC(=O)Nc1ccc(cc1)N(Cc1ccsc1)C(=O)Cn1nnc2ccccc12	001	ALP-POS-c59291d4-2	Z4523147479	T4090094										(IC50 could not be calculated)	(IC90 could not be calculated)	31.5		1	32.7		1																		> 10.0		1	> 10.0		1
CVD-0002988		Nc1cccc(c1)C1CN(Cc2ccccc12)C(=O)CCl	001	NIR-THE-c331be7a-1	Z4520417201	H2416995																																										4.21	5.44
CVD-0003764		ClCC(=O)N1CCC(CC1)c1nc(nc2ccccc12)-c1cccnc1	001	WAR-XCH-b0339bbe-19	Z4511811822	H2404285																																										3.31	3.32
CVD-0005777		COc1ccccc1OCCNC(=O)c1cc(=O)[nH]c2cccc(OC)c12	001	EDJ-MED-6af13d92-3	Z4511099386	H2494081										20.6	46.6	20.6		1	46.6		1																> 10.0	> 10.0	> 10.0		1	> 10.0		1		(CC50 could not be calculated because value was manually overridden)	(CC50 could not be calculated)
CVD-0005777		COc1ccccc1OCCNC(=O)c1cc(=O)[nH]c2cccc(OC)c12	001	EDJ-MED-6af13d92-3	Z4511099386	H2494081										(IC50 could not be calculated)	(IC90 could not be calculated)	20.6		1	46.6		1																		> 10.0		1	> 10.0		1		(CC50 could not be calculated)	(CC50 could not be calculated)
CVD-0005777		COc1ccccc1OCCNC(=O)c1cc(=O)[nH]c2cccc(OC)c12	001	EDJ-MED-6af13d92-3	Z4511099386	H2494081										(IC50 could not be calculated)	(IC90 could not be calculated)	20.6		1	46.6		1																		> 10.0		1	> 10.0		1
CVD-0005775		COc1ccccc1OCCNC(=O)c1cc(=O)[nH]c2cccc(C)c12	001	EDJ-MED-6af13d92-1	Z4511099378	H2487930										(IC50 could not be calculated)	(IC90 could not be calculated)																						> 10.0	> 10.0	> 10.0		1	> 10.0		1		(CC50 could not be calculated)	(CC50 could not be calculated)
CVD-0005775		COc1ccccc1OCCNC(=O)c1cc(=O)[nH]c2cccc(C)c12	001	EDJ-MED-6af13d92-1	Z4511099378	H2487930										(IC50 could not be calculated)	(IC90 could not be calculated)																								> 10.0		1	> 10.0		1		(CC50 could not be calculated)	(CC50 could not be calculated)
CVD-0006806		Fc1cccc(CCNC(=O)C(N(C(=O)C=C)c2ccc(cc2)C(F)(F)F)c2cccnc2)c1	001	LON-WEI-babf2c61-9	Z4509080715	H2410125										(IC50 could not be calculated)	(IC90 could not be calculated)																						> 10.0	> 10.0	> 10.0		1	> 10.0		1		3.35	3.3
CVD-0006806		Fc1cccc(CCNC(=O)C(N(C(=O)C=C)c2ccc(cc2)C(F)(F)F)c2cccnc2)c1	001	LON-WEI-babf2c61-9	Z4509080715	H2410125										(IC50 could not be calculated)	(IC90 could not be calculated)																								> 10.0		1	> 10.0		1
CVD-0006804		Fc1cccc(CCNC(=O)C(N(C(=O)C=C)c2ccc(cc2)C(F)(F)F)c2cncc(c2)C#N)c1	001	LON-WEI-babf2c61-7	Z4509080696	H2447310																																										(CC50 could not be calculated)	(CC50 could not be calculated)
CVD-0006803		Cc1cncc(c1)C(N(C(=O)C=C)c1ccc(cc1)C(F)(F)F)C(=O)NCCc1cccc(F)c1	001	LON-WEI-babf2c61-6	Z4509080688	H2407531																																										2.97	3.38
CVD-0006802		Fc1cccc(CCNC(=O)C(N(C(=O)C=C)c2ccc(cc2)C(F)(F)F)c2cncc(Cl)c2)c1	001	LON-WEI-babf2c61-5	Z4509080683	H2408022																																										9.12	8.75
CVD-0006800		CC(C)(C)c1ccc(cc1)N(C(C(=O)NCCc1cccc(F)c1)c1cncc(c1)C#N)C(=O)C=C	001	LON-WEI-babf2c61-3	Z4509080668	H2447309																																										9.7
CVD-0006799		Cc1cncc(c1)C(N(C(=O)C=C)c1ccc(cc1)C(C)(C)C)C(=O)NCCc1cccc(F)c1	001	LON-WEI-babf2c61-2	Z4509080660	H2407526																																										6.33	6.6
CVD-0006798		CC(C)(C)c1ccc(cc1)N(C(C(=O)NCCc1cccc(F)c1)c1cncc(Cl)c1)C(=O)C=C	001	LON-WEI-babf2c61-1	Z4509080650	H2402344										(IC50 could not be calculated)	(IC90 could not be calculated)																															5.73	2.09
CVD-0001273		ClCC(=O)N1CCN(CC1)C(C1CCCCC1)c1ccccc1	001	GIA-UNK-20b63697-6	Z4505379463	H2392955																																										7.63
CVD-0001269		ClCC(=O)N1CCN(CC1)C(C1CCOCC1)c1ccccc1	001	GIA-UNK-20b63697-2	Z4505377052	H2392958																																										8.15	8.16
CVD-0004753		Cc1ccncc1NC(=O)Cc1cc(OC2CC(=O)N2)cc(c1)C#N	001	TRY-UNI-2eddb1ff-6	Z4497196462	H2580873																																										(CC50 could not be calculated)	(CC50 could not be calculated)
CVD-0004754		Cc1ccncc1NC(=O)Cc1cc(Cl)cc(OC2CC(=O)N2)c1	001	TRY-UNI-2eddb1ff-7	Z4497196461	H2392402										(IC50 could not be calculated)	(IC90 could not be calculated)																															(CC50 could not be calculated)
CVD-0005297		Fc1cc(NC(=O)Cc2cncnc2)cc(OC2CC(=O)N2)c1	001	RAL-MED-2de63afb-14	Z4497196433	H2393353																																										(CC50 could not be calculated)	(CC50 could not be calculated)
CVD-0016509		CC(C)C(=O)OC[C@H]1O[C@H]([C@H](O)[C@@H]1O)n1cc\c(=N\O)[nH]c1=O	001	MAT-POS-932d1078-7	Z4473821789	*R2516106*										> 100	41.3	> 100		1	41.3		1																0.74	> 5.00	0.74		1	> 5.00		1
CVD-0002510		Cc1cccc(CC2CCN(CC2)C(=O)CCl)c1	001	MAK-UNK-af83ef51-6	Z4461624348	H2404288																																										1.31	1.33
CVD-0000654		ClCC(=O)N1CC2CC1CN2Cc1cccc(Cl)c1	001	DAN-LON-a5fc619e-8	Z4461624335	H2350325										(IC50 could not be calculated)	(IC90 could not be calculated)																															1.46
CVD-0000654		ClCC(=O)N1CC2CC1CN2Cc1cccc(Cl)c1	001	DAN-LON-a5fc619e-8	Z4461624335	H2350325										(IC50 could not be calculated)	(IC90 could not be calculated)
CVD-0003037		ClCC(=O)N1CCN(Cc2cc(Cl)cc(Cl)c2)CC1	001	PAU-UNI-8cdd41c7-1	Z4461624330	H2350091										(IC50 could not be calculated)	(IC90 could not be calculated)																															4.08
CVD-0003037		ClCC(=O)N1CCN(Cc2cc(Cl)cc(Cl)c2)CC1	001	PAU-UNI-8cdd41c7-1	Z4461624330	H2350091										(IC50 could not be calculated)	(IC90 could not be calculated)
CVD-0000837		COc1cc(CN2CCN(CC2)C(=O)CCl)c2ccccc2c1	001	DAR-DIA-fb20be43-7	Z4461624329	*R1771532*																																										5.92
CVD-0002492		CC(CCc1ccccc1)N1CCN(CC1)C(=O)CCl	001	MAK-UNK-af83ef51-2	Z4461624310	H2350324																																										1.9	1.81
CVD-0002991		Cc1cccc(c1)C1CN(Cc2ccccc12)C(=O)CCl	001	NIR-THE-c331be7a-6	Z4461624309	H2398166																																										3.23
CVD-0002982		Cc1cc(Cl)cc(CC2CCN(CC2)C(=O)CCl)c1	001	NIR-THE-0d6461ce-8	Z4461624308	*R1754616*																																										3.88
CVD-0002989		ClCC(=O)N1CC(c2cccc(c2)C#N)c2ccccc2C1	001	NIR-THE-c331be7a-2	Z4461624306	H2425585																																										1.44
CVD-0001111		CS(=O)(=O)N1CCN(CC1c1ccccc1)C(=O)CCl	001	DUN-NEW-f8ce3686-22	Z4461624304	H2354465																																										4.69	3.24
CVD-0000836		ClCC(=O)N1CCN(Cc2cc(cc3ccccc23)C#N)CC1	001	DAR-DIA-fb20be43-6	Z4461624300	H2360300																																										1.53
CVD-0002739		COCc1cc(Cl)cc(CN2CCN(CC2)C(=O)CCl)c1	001	MED-COV-4280ac29-33	Z4461624297	H2387042																																										1.91
CVD-0000649		CC(C)C[C@@H]1CN(CCN1Cc1cccc(Cl)c1)C(=O)CCl	001	DAN-LON-a5fc619e-3	Z4461624291											(IC50 could not be calculated)	(IC90 could not be calculated)																															3.79
CVD-0000649		CC(C)C[C@@H]1CN(CCN1Cc1cccc(Cl)c1)C(=O)CCl	001	DAN-LON-a5fc619e-3	Z4461624291											(IC50 could not be calculated)	(IC90 could not be calculated)
CVD-0002743		COCCc1ccc(Cl)cc1CN1CCN(CC1)C(=O)CCl	001	MED-COV-4280ac29-37	Z4461624290	H2425587																																										2.04
CVD-0000864		CC(NC(=O)CCl)c1cc(Cl)cc(c1)-c1ccc(cc1)S(N)(=O)=O	001	DAV-CRI-14a23e73-1	Z4461624276											(IC50 could not be calculated)	(IC90 could not be calculated)																						> 10.0	> 10.0	> 10.0		1	> 10.0		1		1.42
CVD-0000864		CC(NC(=O)CCl)c1cc(Cl)cc(c1)-c1ccc(cc1)S(N)(=O)=O	001	DAV-CRI-14a23e73-1	Z4461624276											(IC50 could not be calculated)	(IC90 could not be calculated)																								> 10.0		1	> 10.0		1
CVD-0003519		ClCC(=O)N1CCN(Cc2cc(Cl)ccc2CNC(=O)N2CCOCC2)CC1	001	STU-CHA-6cae54d3-1	Z4461624264	H2415682																																										3.09
CVD-0002831		NS(=O)(=O)CCc1ccccc1CN1CCN(CC1)C(=O)CCl	001	MIH-UNI-e573136b-5	Z4461624245	H2439986																																										1.71
CVD-0003524		NS(=O)(=O)c1ccc2CCN(CC3CCN(CC3)C(=O)CCl)Cc2c1	001	STU-CHA-83dacf15-1	Z4461624241	H2393355																																										(CC50 could not be calculated because value was manually overridden)	(CC50 could not be calculated because value was manually overridden)
CVD-0003524		NS(=O)(=O)c1ccc2CCN(CC3CCN(CC3)C(=O)CCl)Cc2c1	001	STU-CHA-83dacf15-1	Z4461624241	H2393355																																										(CC50 could not be calculated because value was manually overridden)	(CC50 could not be calculated because value was manually overridden)
CVD-0003521		ClCC(=O)N1CCN(Cc2cc(Cl)ccc2CNC(=O)[C@@H]2CCCOC2)CC1	001	STU-CHA-7b3b91d5-1	Z4461624238	H2387838																																										1.32	1.43
CVD-0001113		CC(=O)NCCc1c[nH]c2c(CN3CCN(CC3)C(=O)CCl)cccc12	001	DUN-NEW-f8ce3686-24	Z4461624216	H2407544																																										1.21	1.2
CVD-0001112		ClCC(=O)Nc1nc2c(cccc2s1)S(=O)(=O)NCCc1ccccc1	001	DUN-NEW-f8ce3686-23	Z4461624206	H2438582																																										3.97
CVD-0002718		CC1CN(Cc2cccc(Cl)c2)CCN1C(=O)CCl	001	MED-COV-4280ac29-13	Z4461624193	H2350322																																										2.86
CVD-0004255		CC(C)(C)c1ccc(cc1)N(C(C(=O)NCCc1cccc(F)c1)c1cccnc1)C(=O)C=C	001	LON-WEI-adc59df6-47	Z4457849234																																											(CC50 could not be calculated)
CVD-0004253		COc1ccc(NC(=O)C(N(C(=O)C=C)c2ccc(cc2)C(C)(C)C)c2cccnc2)c(OC)c1	001	LON-WEI-adc59df6-45	Z4457849232	H2352508																																										(CC50 could not be calculated)
CVD-0004229		CC(C)(C)c1ccc(cc1)N(C(C(=O)NCc1ccc(F)cc1)c1cccnc1)C(=O)C=C	001	LON-WEI-adc59df6-23	Z4457849210																																											(CC50 could not be calculated)	(CC50 could not be calculated)
CVD-0004222		CSCCNC(=O)C(N(C(=O)C=C)c1ccc(cc1)C(C)(C)C)c1cccnc1	001	LON-WEI-adc59df6-17	Z4457849204	H2348897																																										> 10.0	> 10.0
CVD-0005892		Fc1ccc(CNc2ccc3N(CCCc3c2)C(=O)CCl)c(Cl)c1	001	MAT-POS-ee51dedd-3	Z4450620227																																											2.74	1.62
CVD-0005029		Oc1cc(Cl)cc(CN2CCN(CC2)C(=O)CCl)c1	001	MAT-POS-2db6411e-2	Z4450620215	H2349006																																										7.56	3.58
CVD-0005891		ClCC(=O)N1CCN(Cc2cccc(c2)C#N)CC1	001	MAT-POS-ee51dedd-1	Z4450620211	H2355841																																										3.65	3.55
CVD-0006350		O=C(Cn1nnc2ccccc12)N(Cc1ccsc1)c1ccc(cc1)-c1ccccc1	001	ALP-POS-c59291d4-1	Z4447180592	T4090093										(IC50 could not be calculated)	(IC90 could not be calculated)																															> 10.0
CVD-0001724		Clc1cccc(c1)N(CCC1CCCCC1)C(=O)Nc1cccnc1	001	JOR-UNI-2fc98d0b-12	Z4444622115	*R1734731*										14.6	14.9	14.6		1	14.9		1																									> 10.0
CVD-0001724		Clc1cccc(c1)N(CCC1CCCCC1)C(=O)Nc1cccnc1	001	JOR-UNI-2fc98d0b-12	Z4444622115	*R1734731*										(IC50 could not be calculated)	(IC90 could not be calculated)	14.6		1	14.9		1
CVD-0003629		Cc1c(N)cncc1NC(=O)Cc1cccc(Cl)c1	001	TRY-UNI-714a760b-3	Z4444622036	H2521022										(IC50 could not be calculated)	(IC90 could not be calculated)																						5.69	> 10.0	5.69		1	> 10.0		1		(CC50 could not be calculated)	(CC50 could not be calculated)
CVD-0003629		Cc1c(N)cncc1NC(=O)Cc1cccc(Cl)c1	001	TRY-UNI-714a760b-3	Z4444622036	H2521022										(IC50 could not be calculated)	(IC90 could not be calculated)																								5.69		1	> 10.0		1
CVD-0000710		O=C(Cc1cncc2ccccc12)Nc1cccc(c1)C#N	001	DAR-DIA-23aa0b97-19	Z4444622023	H2321940																																										(CC50 could not be calculated)	(CC50 could not be calculated because value was manually overridden)
CVD-0000710		O=C(Cc1cncc2ccccc12)Nc1cccc(c1)C#N	001	DAR-DIA-23aa0b97-19	Z4444622023	H2321940																																										(CC50 could not be calculated)	> 9.99
CVD-0000033		COc1cc(Cl)cc(OC(=O)Nc2cccnc2)c1	001	AGN-NEW-891393a6-1	Z4444621989	H2399117										(IC50 could not be calculated)	(IC90 could not be calculated)																						> 10.0	> 10.0	> 10.0		1	> 10.0		1		(CC50 could not be calculated)
CVD-0000033		COc1cc(Cl)cc(OC(=O)Nc2cccnc2)c1	001	AGN-NEW-891393a6-1	Z4444621989	H2399117										(IC50 could not be calculated)	(IC90 could not be calculated)																								> 10.0		1	> 10.0		1
CVD-0003622		Cc1c(N)cncc1NC(=O)Cc1cccc(c1)C#N	001	TRY-UNI-714a760b-19	Z4444621981	H2521024																																										(CC50 could not be calculated)	(CC50 could not be calculated)
CVD-0013086		Fc1ccc(cc1)-c1nc(c(o1)S(=O)(=O)Cc1ccccc1F)S(=O)(=O)c1ccccc1	001	LON-WEI-4d77710c-2	Z443419586	*R2375651*																																										> 10.0
CVD-0013086		Fc1ccc(cc1)-c1nc(c(o1)S(=O)(=O)Cc1ccccc1F)S(=O)(=O)c1ccccc1	001	LON-WEI-4d77710c-2	Z443419586	*R2375651*																																										1.52	1.01
CVD-0013136		Cc1cc(C)c(C#N)c(Sc2ncnc3n(Cc4ccccc4)nnc23)n1	001	LON-WEI-4d77710c-73	Z3293404762	*R2375906*																																										4.13
CVD-0013136		Cc1cc(C)c(C#N)c(Sc2ncnc3n(Cc4ccccc4)nnc23)n1	001	LON-WEI-4d77710c-73	Z3293404762	*R2375906*																																										1.44	0.963
CVD-0013126		[O-][N+](=O)c1cnc(Sc2nnc(-c3ccco3)n2-c2ccc(OCc3ccccc3)cc2)s1	001	LON-WEI-4d77710c-61	Z3293159143	*R2375894*																																										3.15
CVD-0013126		[O-][N+](=O)c1cnc(Sc2nnc(-c3ccco3)n2-c2ccc(OCc3ccccc3)cc2)s1	001	LON-WEI-4d77710c-61	Z3293159143	*R2375894*																																										(CC50 could not be calculated because value was manually overridden)	0.36
CVD-0013129		Fc1c(Cl)cccc1CSc1ccccc1NS(=O)(=O)c1cc(Cl)sc1Cl	001	LON-WEI-4d77710c-64	Z3291474324	*R2375902*																																										> 10.0
CVD-0013129		Fc1c(Cl)cccc1CSc1ccccc1NS(=O)(=O)c1cc(Cl)sc1Cl	001	LON-WEI-4d77710c-64	Z3291474324	*R2375902*																																										> 10.0	(CC50 could not be calculated)
CVD-0012826		Cn1nc(nc2-c1nc(=O)n(C)c2=O)-c1ccc(cc1)C(F)(F)F	001	MAT-POS-1e0c1c67-1	Z3221731972	T4065157																																										6.59	0.792
CVD-0016508		CCC(CC)COC(=O)[C@H](C)NP(=O)(OC[C@H]1O[C@](C#N)([C@H](O)[C@@H]1O)c1ccc2c(N)ncnn12)Oc1ccccc1	001	MAT-POS-932d1078-6	Z3214348172	*R2516105*										0.629	1.58	0.585	0.0616	2	1.29	0.409	2		0.57	2.06	https://app.collaborativedrug.com/vaults/5549/files/10981619		CVD-0016508.png	0.0212	0.0782	0.0793	0.0512	3	0.0782		1		0.0973	0.133	0.0973		1	0.133		1
CVD-0016508		CCC(CC)COC(=O)[C@H](C)NP(=O)(OC[C@H]1O[C@](C#N)([C@H](O)[C@@H]1O)c1ccc2c(N)ncnn12)Oc1ccccc1	001	MAT-POS-932d1078-6	Z3214348172	*R2516105*										0.541	1	0.585	0.0616	2	1.29	0.409	2		0.24	4.06	https://app.collaborativedrug.com/vaults/5549/files/9297407		Remdesivir.PNG	0.118	0.316	0.0793	0.0512	3	0.316		1				0.0973		1	0.133		1
CVD-0016508		CCC(CC)COC(=O)[C@H](C)NP(=O)(OC[C@H]1O[C@](C#N)([C@H](O)[C@@H]1O)c1ccc2c(N)ncnn12)Oc1ccccc1	001	MAT-POS-932d1078-6	Z3214348172	*R2516105*												0.585	0.0616	2	1.29	0.409	2							0.0985	0.288	0.0793	0.0512	3	0.288		1				0.0973		1	0.133		1
CVD-0013057		O=C1OC(=N\C1=C/c1ccc(s1)N1CCOCC1)c1cccs1	001	MAT-POS-fa06b69f-6	Z31316845	T4013259										(IC50 could not be calculated)	(IC90 could not be calculated)																						(IC50 could not be calculated because value was manually overridden)	< 0.0781				< 0.0781		1		> 10.0	(CC50 could not be calculated)
CVD-0013256		Clc1cccc(c1)N1CCN(CC1)C(=O)c1cc(=O)[nH]c2ccccc12	001	ERI-UCB-a0b0dbcb-2	Z30884023	T5848093																																										(CC50 could not be calculated)	7.24
CVD-0013091		CCOC(=O)c1c(C)n(c2ccc(cc12)N(C(=O)c1ccco1)S(C)(=O)=O)S(C)(=O)=O	001	LON-WEI-4d77710c-8	Z3064669103	*R2375632*																																										(CC50 could not be calculated because value was manually overridden)
CVD-0013091		CCOC(=O)c1c(C)n(c2ccc(cc12)N(C(=O)c1ccco1)S(C)(=O)=O)S(C)(=O)=O	001	LON-WEI-4d77710c-8	Z3064669103	*R2375632*																																										(CC50 could not be calculated)	(CC50 could not be calculated)
CVD-0013094		COC(=O)c1c(C)n(c2ccc(cc12)N(C(=O)c1ccco1)S(C)(=O)=O)S(C)(=O)=O	001	LON-WEI-4d77710c-11	Z3064669100	*R2375657*																																										> 10.0
CVD-0013094		COC(=O)c1c(C)n(c2ccc(cc12)N(C(=O)c1ccco1)S(C)(=O)=O)S(C)(=O)=O	001	LON-WEI-4d77710c-11	Z3064669100	*R2375657*																																										(CC50 could not be calculated because value was manually overridden)	(CC50 could not be calculated)
CVD-0005050		Fc1ccc(cc1)N1CCN(CC1)C(=O)c1cc(=O)[nH]c2ccccc12	001	BEN-DND-7e92b6ca-14	Z30620763	T6591921																																										(CC50 could not be calculated)	(CC50 could not be calculated)
CVD-0013146		CC(C)C[C@H](NC(=O)OCc1ccccc1)C(=O)N[C@@H](CC1CCNC1=O)C(O)S(O)(=O)=O	001	JOH-MSK-46727e7b-1	Z3006127212	T4065170	27.5	> 50.0	27.5		1	> 50.0		1		3.91	> 10.0	3.91		1	> 10.0		1		0.081	4.97	https://app.collaborativedrug.com/vaults/5549/files/8842809		CVD-0013146.png										> 10.0	> 10.0	> 10.0		1	> 10.0		1		(CC50 could not be calculated)	> 10.0
CVD-0013146		CC(C)C[C@H](NC(=O)OCc1ccccc1)C(=O)N[C@@H](CC1CCNC1=O)C(O)S(O)(=O)=O	001	JOH-MSK-46727e7b-1	Z3006127212	T4065170			27.5		1	> 50.0		1				3.91		1	> 10.0		1		0.99	1.93	https://app.collaborativedrug.com/vaults/5549/files/9297408		GC376.PNG												> 10.0		1	> 10.0		1
CVD-0013098		OC(=O)[C@H](N1Cc2ccccc2C1=O)c1ccccc1	001	LON-WEI-4d77710c-19	Z2944319108	*R2375926*																																										(CC50 could not be calculated because value was manually overridden)
CVD-0013098		OC(=O)[C@H](N1Cc2ccccc2C1=O)c1ccccc1	001	LON-WEI-4d77710c-19	Z2944319108	*R2375926*																																										(CC50 could not be calculated)	(CC50 could not be calculated)
CVD-0004608		Cc1nnn(NC(=O)Cc2cccc(Cl)c2)c1C	001	JAN-GHE-5a013bed-1	Z2917057197	H2404279																																										(CC50 could not be calculated)	(CC50 could not be calculated)
CVD-0013103		CCOC(=O)c1cc(sc1NC(=O)Cc1csc(n1)-c1ccccc1)-c1ccccc1	001	LON-WEI-4d77710c-24	Z28751438	*R2375728*																																										(CC50 could not be calculated)
CVD-0013103		CCOC(=O)c1cc(sc1NC(=O)Cc1csc(n1)-c1ccccc1)-c1ccccc1	001	LON-WEI-4d77710c-24	Z28751438	*R2375728*																																										(CC50 could not be calculated because value was manually overridden)	(CC50 could not be calculated)
CVD-0002736		COc1ccc(cc1OC)C1CC(=NN1C(=O)CCl)c1ccccc1	001	MED-COV-4280ac29-30	Z2799209083	H2893935										(IC50 could not be calculated)	(IC90 could not be calculated)																						> 10.0	> 10.0	> 10.0		1	> 10.0		1		1.64
CVD-0002736		COc1ccc(cc1OC)C1CC(=NN1C(=O)CCl)c1ccccc1	001	MED-COV-4280ac29-30	Z2799209083	H2893935										(IC50 could not be calculated)	(IC90 could not be calculated)																								> 10.0		1	> 10.0		1
CVD-0010878		CCCCc1nc(c[nH]1)-c1nccn1Cc1ccoc1	001	MAT-POS-ea426761-53	Z2736054246	T4065169																																										> 10.0	(CC50 could not be calculated)
CVD-0013134		O=C(c1cccs1)n1ncc(C#N)c1C1CC1	001	LON-WEI-4d77710c-70	Z2735106872	*R2375910*																																										> 10.0
CVD-0013134		O=C(c1cccs1)n1ncc(C#N)c1C1CC1	001	LON-WEI-4d77710c-70	Z2735106872	*R2375910*																																										> 10.0	(CC50 could not be calculated)
CVD-0013131		COC(=O)c1c(C)nn(C(=O)c2cccs2)c1-c1snnc1C	001	LON-WEI-4d77710c-66	Z2735102897	*R2375898*																																										(CC50 could not be calculated)
CVD-0013131		COC(=O)c1c(C)nn(C(=O)c2cccs2)c1-c1snnc1C	001	LON-WEI-4d77710c-66	Z2735102897	*R2375898*																																										> 10.0	(CC50 could not be calculated)
CVD-0004643		CCCC(C(=O)Nc1cnccc1C)c1cccc(Cl)c1	001	JAN-GHE-83b26c96-8	Z2703873624	H2396161																																										> 10.0	(CC50 could not be calculated)
CVD-0005048		COc1cccc(c1)N1CCN(CC1)C(=O)c1cc(=O)[nH]c2ccccc12	001	BEN-DND-7e92b6ca-12	Z26565177	T6871682																																										(CC50 could not be calculated because value was manually overridden)
CVD-0001869		ClCC(=O)N1CCN(Cc2ccsc2)CC1	001	LON-WEI-8f408cad-7	Z2608820553	T8644624																																										> 10.0
CVD-0010838		O=c1oc(Nc2ccccc2)nc2ccccc12	001	MAT-POS-ea426761-13	Z2511727534	*R2375904*												> 10.0		1	> 10.0		1																> 10.0	> 10.0	> 10.0		1	> 10.0		1		(CC50 could not be calculated)
CVD-0010838		O=c1oc(Nc2ccccc2)nc2ccccc12	001	MAT-POS-ea426761-13	Z2511727534	*R2375904*												> 10.0		1	> 10.0		1																		> 10.0		1	> 10.0		1		> 10.0	(CC50 could not be calculated)
CVD-0010838		O=c1oc(Nc2ccccc2)nc2ccccc12	003	MAT-POS-ea426761-13												> 10.0	> 10.0	> 10.0		1	> 10.0		1																		> 10.0		1	> 10.0		1
CVD-0013109		N#Cc1ccc(CN2CCC(CC2)C2CCNC2)cc1	001	LON-WEI-4d77710c-32	Z2448190776	*R2375763*																																										(CC50 could not be calculated)
CVD-0013109		N#Cc1ccc(CN2CCC(CC2)C2CCNC2)cc1	001	LON-WEI-4d77710c-32	Z2448190776	*R2375763*																																										(CC50 could not be calculated)	(CC50 could not be calculated)
CVD-0013133		[O-][N+](=O)c1cnc(Sc2ccccc2NC(=O)Nc2cccc(c2)C(F)(F)F)s1	001	LON-WEI-4d77710c-69	Z2417819256	*R2375911*																																										6.84
CVD-0013133		[O-][N+](=O)c1cnc(Sc2ccccc2NC(=O)Nc2cccc(c2)C(F)(F)F)s1	001	LON-WEI-4d77710c-69	Z2417819256	*R2375911*																																										4.38	3.34
CVD-0013130		CC(C)(C)c1ccc(cc1)-c1nnc(Sc2cnc(s2)[N+]([O-])=O)o1	001	LON-WEI-4d77710c-65	Z2417568593	*R2375903*																																										(CC50 could not be calculated)
CVD-0013130		CC(C)(C)c1ccc(cc1)-c1nnc(Sc2cnc(s2)[N+]([O-])=O)o1	001	LON-WEI-4d77710c-65	Z2417568593	*R2375903*																																										(CC50 could not be calculated because value was manually overridden)	9.91
CVD-0013139		S(c1nnc(o1)-c1cccs1)c1cc(nc2ncnn12)-c1ccccc1	001	LON-WEI-4d77710c-76	Z239633414	*R2375913*																																										2.53
CVD-0013139		S(c1nnc(o1)-c1cccs1)c1cc(nc2ncnn12)-c1ccccc1	001	LON-WEI-4d77710c-76	Z239633414	*R2375913*																																										> 10.0	0.683
CVD-0007438		CS(=O)(=O)c1ncc(Cl)c(n1)C(=O)Nc1ccccc1Cc1ccccc1	001	LON-WEI-ff7b210a-4	Z237618542	T6042314										(IC50 could not be calculated)	(IC90 could not be calculated)																						> 10.0	> 10.0	> 10.0		1	> 10.0		1		2.41
CVD-0005052		Fc1ccccc1N1CCN(CC1)C(=O)c1cc(=O)[nH]c2ccccc12	001	BEN-DND-7e92b6ca-16	Z237520538	T5809608																																										(CC50 could not be calculated)	(CC50 could not be calculated)
CVD-0005329		Clc1ccc2OCCC(C(=O)Nc3nncn3C3CC3)c2c1	001	JAG-UCB-a3ef7265-20	Z2077725504	*R1834157*										(IC50 could not be calculated)	(IC90 could not be calculated)																															(CC50 could not be calculated because value was manually overridden)	> 10.0
CVD-0005329		Clc1ccc2OCCC(C(=O)Nc3nncn3C3CC3)c2c1	001	JAG-UCB-a3ef7265-20	Z2077725504	*R1834157*										(IC50 could not be calculated)	(IC90 could not be calculated)																															(CC50 could not be calculated)
CVD-0013132		[O-][N+](=O)c1cnc(Sc2nnc(o2)-c2ccc(Cl)cc2)s1	001	LON-WEI-4d77710c-67	Z1999869167	*R2375896*																																										(CC50 could not be calculated)
CVD-0013132		[O-][N+](=O)c1cnc(Sc2nnc(o2)-c2ccc(Cl)cc2)s1	001	LON-WEI-4d77710c-67	Z1999869167	*R2375896*																																										(CC50 could not be calculated)	(CC50 could not be calculated)
CVD-0012923		OCCn1c(CSc2nc3ccccc3o2)nc2ccc(Cl)cc12	001	MAT-POS-e10a589d-1	Z19651924	H2592657										(IC50 could not be calculated)	(IC90 could not be calculated)																						> 10.0	> 10.0	> 10.0		1	> 10.0		1		> 10.0	(CC50 could not be calculated)
CVD-0012923		OCCn1c(CSc2nc3ccccc3o2)nc2ccc(Cl)cc12	001	MAT-POS-e10a589d-1	Z19651924	H2592657										(IC50 could not be calculated)	(IC90 could not be calculated)																								> 10.0		1	> 10.0		1
CVD-0015033		Fc1cc(CC(=O)Nc2cncc3ccccc23)ccc1Cl	001	RAL-THA-2d450e86-9	Z1931292079	H2863888																																										(CC50 could not be calculated)
CVD-0014153		Brc1ccc2NC(=O)CC(C(=O)Nc3cncc4ccccc34)c2c1	001	MAT-POS-8d5af1ef-1	Z1892658668	H2757662																																	0.119	< 0.0800	0.119		1	< 0.0800		1		(CC50 could not be calculated)
CVD-0014153		Brc1ccc2NC(=O)CC(C(=O)Nc3cncc4ccccc34)c2c1	001	MAT-POS-8d5af1ef-1	Z1892658668	H2757662																																			0.119		1	< 0.0800		1		(CC50 could not be calculated)	(CC50 could not be calculated)
CVD-0012962		Clc1ccc2OCC(C(=O)Nc3cncc4ccccc34)c2c1	001	MAT-POS-f7918075-2	Z1848696683	H2629864										(IC50 could not be calculated)	(IC90 could not be calculated)																						3.17	8.69	3.17		1	8.69		1
CVD-0012962		Clc1ccc2OCC(C(=O)Nc3cncc4ccccc34)c2c1	002	MAT-POS-f7918075-2																																					3.17		1	8.69		1		> 10.0	(CC50 could not be calculated)
CVD-0015216		CCOc1c(Cl)cccc1CC(=O)Nc1cncc2ccccc12	001	MAT-POS-fce787c2-1	Z1840536621	H2864078																																										> 9.99
CVD-0007829		OCc1ccncc1NC(=O)C1CCOc2ccc(Cl)cc12	001	LON-WEI-0a73fcb8-7	Z1677775602	H0151033																																										(CC50 could not be calculated because value was manually overridden)	(CC50 could not be calculated because value was manually overridden)
CVD-0012801		Clc1ccc2OCCC(C(=O)Nc3cncc4ccccc34)c2c1	001	VLA-UCB-1dbca3b4-15	Z1675865540	H2579299										(IC50 could not be calculated because value was manually overridden)	0.44				0.44		1																1.63	3.71	1.63		1	3.71		1		(CC50 could not be calculated)	(CC50 could not be calculated)
CVD-0008032		Cc1ccncc1NC(=O)C1CCOc2ccc(Cl)cc12	001	BRU-CON-c4e3408a-1	Z1675660888	T8728805																																										(CC50 could not be calculated)
CVD-0013195		Clc1cc2CCOc2c(CC(=O)Nc2cncc3ccccc23)c1	001	MAT-POS-bbbbc21a-3	Z1666837583	H2628324										(IC50 could not be calculated)	(IC90 could not be calculated)																						3.23	6.21	3.23		1	6.21		1		(CC50 could not be calculated)	< 0.0370
CVD-0000586		Oc1ccc(Cl)cc1C(=O)Nc1cnccc1Cl	001	CHR-SOS-7098f804-10	Z1570773318	H2350032																																										> 10.0	> 10.0
CVD-0005286		COc1ccc2CC(N(Cc2c1)C(=O)CCl)c1ccccc1	001	NAU-LAT-64f4b287-4	Z1562148574																																											2.93
CVD-0002720		ClCC(=O)N1CCN(Cc2cccc(Cl)c2)CC1	001	MED-COV-4280ac29-15	Z1562119726	T4065203																																										2.11
CVD-0015034		Fc1cccc(CC(=O)Nc2cncc3ccccc23)c1	001	RAL-THA-2d450e86-10	Z1530725841	H2864070																																										< 0.0370
CVD-0015046		Fc1ccc(F)c(CC(=O)Nc2cncc3ccccc23)c1	001	RAL-THA-2d450e86-26	Z1530724972	H2864076																																										(CC50 could not be calculated)
CVD-0007756		Clc1cccc(CC(=O)Nc2cncc3ccccc23)c1	001	ADA-UCB-6c2cb422-1	Z1530724813	H2454553	4.49	7.06	4.49		1	7.06		1		(IC50 could not be calculated)	(IC90 could not be calculated)																						3.24	6.41	3.24		1	6.41		1		> 10.0
CVD-0007756		Clc1cccc(CC(=O)Nc2cncc3ccccc23)c1	001	ADA-UCB-6c2cb422-1	Z1530724813	H2454553			4.49		1	7.06		1		(IC50 could not be calculated)	(IC90 could not be calculated)																								3.24		1	6.41		1
CVD-0015037		Cc1cccc(CC(=O)Nc2cncc3ccccc23)c1	001	RAL-THA-2d450e86-13	Z1530724790	H2864074																																										(CC50 could not be calculated because value was manually overridden)
CVD-0015036		O=C(Cc1cccc(c1)C#N)Nc1cncc2ccccc12	001	RAL-THA-2d450e86-12	Z1530723372	H2863611																																										(CC50 could not be calculated)
CVD-0012927		Clc1cccc(OCC(=O)Nc2cncc3ccccc23)c1	001	ALP-POS-f13221e1-2	Z1530718787	H2579288																																										> 10.0	(CC50 could not be calculated)
CVD-0011616		COc1ccc(Cl)cc1CC(=O)Nc1cncc2ccccc12	001	MAT-POS-3b92565d-1	Z1530718726	H2630994										(IC50 could not be calculated)	(IC90 could not be calculated)																						8.76	> 10.0	8.76		1	> 10.0		1
CVD-0011616		COc1ccc(Cl)cc1CC(=O)Nc1cncc2ccccc12	002	MAT-POS-3b92565d-1																																					8.76		1	> 10.0		1		(CC50 could not be calculated)	(CC50 could not be calculated)
CVD-0015049		FC(F)(F)c1cccc(CC(=O)Nc2cncc3ccccc23)c1	001	RAL-THA-2d450e86-31	Z1530718531	H2865913																																										> 9.99
CVD-0015031		Fc1ccc(CC(=O)Nc2cncc3ccccc23)cc1	001	RAL-THA-2d450e86-7	Z1530713253	H2863608																																										(CC50 could not be calculated)
CVD-0001868		ClCC(=O)N1CCN(Cc2cccs2)CC1	001	LON-WEI-8f408cad-5	Z147647874	T6138584																																										> 10.0
CVD-0001865		Fc1cccc(F)c1S(=O)(=O)N1CCN(CC1)C(=O)CCl	001	LON-WEI-8f408cad-2	Z147647646	*EN300-22862*																																										2.54
CVD-0001867		Fc1cccc(c1)S(=O)(=O)N1CCN(CC1)C(=O)CCl	001	LON-WEI-8f408cad-4	Z147647642	*EN300-22860*																																										2.08
CVD-0001866		ClCC(=O)N1CCN(CC1)S(=O)(=O)c1cccs1	001	LON-WEI-8f408cad-3	Z147647358	*B2308262*																																										3.96
CVD-0003621		CC(C(=O)Nc1cnccc1C)c1cccc(Cl)c1	001	TRY-UNI-714a760b-18	Z1264525706	H2305323																																										(CC50 could not be calculated)	(CC50 could not be calculated)
CVD-0005388		COc1ccccc1OCC(C)NC(=O)c1cc(=O)[nH]c2ccc(F)cc12	001	MAT-POS-590ac91e-41	Z1239203456	H2402548																																										(CC50 could not be calculated)	(CC50 could not be calculated)
CVD-0013093		Clc1cnc(nc1C(=O)NCc1ccc2OCOc2c1)S(=O)(=O)Cc1ccccc1	001	LON-WEI-4d77710c-10	Z1213675726	*R2375720*																																										2.3
CVD-0013093		Clc1cnc(nc1C(=O)NCc1ccc2OCOc2c1)S(=O)(=O)Cc1ccccc1	001	LON-WEI-4d77710c-10	Z1213675726	*R2375720*																																										2.11	2.31
CVD-0003631		Cc1ccncc1NC(=O)Cc1cccc(Cl)c1	001	TRY-UNI-714a760b-6	Z1129289650	H2305322																																										(CC50 could not be calculated)	(CC50 could not be calculated)
CVD-0004625		Cc1ccncc1NC(=O)Cc1cccc(Br)c1	001	JAN-GHE-83b26c96-12	Z1129289393	H2386088																																										(CC50 could not be calculated)	(CC50 could not be calculated)
CVD-0004625		Cc1ccncc1NC(=O)Cc1cccc(Br)c1	001	JAN-GHE-83b26c96-12	Z1129289393	H2386088																																										(CC50 could not be calculated)	(CC50 could not be calculated)
CVD-0009876		COc1ccc(CN2C(=O)C(=O)c3cc(Br)cc(C)c23)cc1OC	001	LOR-NOR-30067bb9-7	Z111479666	T6431084										(IC50 could not be calculated)	(IC90 could not be calculated)																						> 10.0	> 10.0	> 10.0		1	> 10.0		1
CVD-0009876		COc1ccc(CN2C(=O)C(=O)c3cc(Br)cc(C)c23)cc1OC	001	LOR-NOR-30067bb9-7	Z111479666	T6431084										(IC50 could not be calculated)	(IC90 could not be calculated)																								> 10.0		1	> 10.0		1
CVD-0004611		Clc1cccc(CC(=O)Nn2cnc3ccccc23)c1	001	JAN-GHE-5a013bed-2	Z1079977350	H2404274										(IC50 could not be calculated)	(IC90 could not be calculated)																						> 10.0	> 10.0	> 10.0		1	> 10.0		1		(CC50 could not be calculated)	(CC50 could not be calculated)
CVD-0004612		Clc1cccc(CC(=O)Nn2cnc3ccccc3c2=O)c1	001	JAN-GHE-5a013bed-3	Z1079600034	H2404276																																										(CC50 could not be calculated)	(CC50 could not be calculated)
CVD-0019926		NC1=NC=NN2C1=CC=C2[C@@]1(O[C@H](CO)[C@@H](O)[C@H]1O)C#N	001				3.19	3.27	2.5	0.476	4	2.77	0.357	4
CVD-0019926		NC1=NC=NN2C1=CC=C2[C@@]1(O[C@H](CO)[C@@H](O)[C@H]1O)C#N	001				2.34	2.71	2.5	0.476	4	2.77	0.357	4
CVD-0019926		NC1=NC=NN2C1=CC=C2[C@@]1(O[C@H](CO)[C@@H](O)[C@H]1O)C#N	001				2.11	2.42	2.5	0.476	4	2.77	0.357	4
CVD-0019926		NC1=NC=NN2C1=CC=C2[C@@]1(O[C@H](CO)[C@@H](O)[C@H]1O)C#N	001				2.34	2.69	2.5	0.476	4	2.77	0.357	4
CVD-0018833		COc1ccc(C[C@H](N)C(=O)N[C@@H]2[C@@H](CO)O[C@H]([C@@H]2O)n2cnc3c(ncnc23)N(C)C)cc1	001																											0.188	0.28	0.315	0.115	3	0.28		1
CVD-0018833		COc1ccc(C[C@H](N)C(=O)N[C@@H]2[C@@H](CO)O[C@H]([C@@H]2O)n2cnc3c(ncnc23)N(C)C)cc1	001																											0.413	0.515	0.315	0.115	3	0.515		1
CVD-0018833		COc1ccc(C[C@H](N)C(=O)N[C@@H]2[C@@H](CO)O[C@H]([C@@H]2O)n2cnc3c(ncnc23)N(C)C)cc1	001																											0.344	0.386	0.315	0.115	3	0.386		1
CVD-0018832		CC1=CC(\C=N\NC2=CC(=NC(OCCC3=CC=CC=N3)=N2)N2CCOCC2)=CC=C1	001																											< 0.0100	0.158	< 0.0158	0.00651	3	0.158		1
CVD-0018832		CC1=CC(\C=N\NC2=CC(=NC(OCCC3=CC=CC=N3)=N2)N2CCOCC2)=CC=C1	001																											0.0147	0.0708	< 0.0158	0.00651	3	0.0708		1
CVD-0018832		CC1=CC(\C=N\NC2=CC(=NC(OCCC3=CC=CC=N3)=N2)N2CCOCC2)=CC=C1	001																											0.0229	0.0829	< 0.0158	0.00651	3	0.0829		1
CVD-0018769		Clc1ccc2OCC[C@@]3(CCN(C3=O)c3cncc4ccccc34)c2c1	001	EDJ-MED-159244ea-1		H3421719	11.7	> 50.0	11.7		1	> 50.0		1
CVD-0018052		Clc1ccc(CNS(=O)(=O)CC2(CC2)C#N)c(CC(=O)Nc2cncc3ccccc23)c1	002	ALP-POS-6479a3a9-1		H3580970	0.397	0.704	0.397		1	0.704		1
CVD-0016904		OC1CCCC1S(=O)(=O)N1CC(C(=O)Nc2cncc3ccccc23)c2cc(Cl)ccc2C1	001	MAT-POS-4223bc15-9			2.44	> 50.0	2.44		1	> 50.0		1
CVD-0016532		CC(C)(C)c1ccc(cc1)N(C(C(=O)NCCc1cccc(F)c1)c1cccnc1)C(=O)c1cscn1	001	ALP-POS-95f71980-23																																			> 10.0	> 10.0	> 10.0		1	> 10.0		1
CVD-0016476		CC(C)(C)c1ccc(cc1)N(C(C(=O)NCCc1cccc(F)c1)c1cccnc1)C(=O)CCC#N	001	ALP-UNI-c3ef0aba-3																																												(CC50 could not be calculated because value was manually overridden)
CVD-0016475		Clc1cccc2C(COCc12)C(=O)Nc1cncc2ccccc12	001	ALP-UNI-c3ef0aba-1																																												(CC50 could not be calculated because value was manually overridden)
CVD-0016338		COc1cccc2[nH]c(cc12)C(=O)N[C@@H](CC(C)C)C(=O)N[C@@H](C[C@@H]1CCNC1=O)C(=O)COP(O)(O)=O	001	PF-07304814																																			> 5.00	> 5.00	> 5.00		1	> 5.00		1		(CC50 could not be calculated)
CVD-0016335		CC(C)C[C@@H](NC(=O)[C@@H](NC(=O)CCCC#C)C(C)(C)C)C(=O)NN(CCC(N)=O)C(=O)CCl	001	STE-KUL-d79e3d6a-3																																			> 10.0	> 10.0	> 10.0		1	> 10.0		1
CVD-0016334		COC(=O)\C=C\C(=O)N(CCC(N)=O)NC(=O)[C@@H](CC(C)C)NC(=O)[C@@H](NC(=O)CCCC#C)C(C)(C)C	001	STE-KUL-d79e3d6a-2																																			> 10.0	> 10.0	> 10.0		1	> 10.0		1
CVD-0016333		CCOC(=O)C1OC1C(=O)N(CCC(N)=O)NC(=O)[C@@H](CC(C)C)NC(=O)[C@@H](NC(=O)CCCC#C)C(C)(C)C	001	STE-KUL-d79e3d6a-1																																			> 10.0	> 10.0	> 10.0		1	> 10.0		1
CVD-0016294		CC(C)(C)c1ccc(cc1)N(C(C(=O)NCCc1cccc(F)c1)c1cnccn1)C(=O)c1cocn1	001	ALP-POS-d0876c20-21																																												(CC50 could not be calculated)
CVD-0016292		COc1ncncc1C(N(C(=O)c1cocn1)c1ccc(cc1)C(C)(C)C)C(=O)NCCc1cccc(F)c1	001	ALP-POS-d0876c20-19																																												(CC50 could not be calculated)
CVD-0016290		CC(C)(C)c1ccc(cc1)N(C(C(=O)NCCc1cccc(F)c1)c1cncnc1)C(=O)c1cocn1	001	ALP-POS-d0876c20-17																																												(CC50 could not be calculated)
CVD-0016278		CC(C)(C)c1ccc(cc1)N(C(C(=O)NCCc1cccc(F)c1)c1ccnnc1)C(=O)c1cocn1	001	ALP-POS-d0876c20-5																																												(CC50 could not be calculated)
CVD-0016274		Cc1ccncc1C(N(C(=O)c1cocn1)c1ccc(cc1)C(C)(C)C)C(=O)NCCc1cccc(F)c1	001	ALP-POS-d0876c20-1																																			> 10.0	> 10.0	> 10.0		1	> 10.0		1		(CC50 could not be calculated)
CVD-0016117		FC(F)(F)C1=CN=C(NC2=CC(CC(=O)NC3=CN=CC4=CC=CC=C34)=CC(Cl)=C2)C=C1	001	PCM-0221903																																												> 9.99
CVD-0016032		ClC1=CC(=CC(CC(=O)NC2=CN=CC3=CC=CC=C23)=C1)N1CCN(CC1)C(=O)C1=CC=CO1	001	PCM-0221993																																												> 9.99
CVD-0015940		CN(CC1=CC=CC2=CC=CC=C12)C1=CC(CC(=O)NC2=CN=CC3=CC=CC=C23)=CC(Cl)=C1	001	PCM-0222088																																												6.12
CVD-0015926		CCS(=O)(=O)N1CCN(CC1)C1=CC(CC(=O)NC2=CN=CC3=CC=CC=C23)=CC(Cl)=C1	001	PCM-0222105																																												(CC50 could not be calculated)
CVD-0015760		CCOC(=O)c1ncoc1CNC(=O)C(N(C(=O)c1cocn1)c1ccc(cc1)C(C)(C)C)c1cccnc1	001	ALP-POS-88a7a97e-49																																												(CC50 could not be calculated)
CVD-0015759		CCOC(=O)CCCNC(=O)C(N(C(=O)c1cocn1)c1ccc(cc1)C(C)(C)C)c1cccnc1	001	ALP-POS-88a7a97e-48																																												> 10.0
CVD-0015757		CSCCCNC(=O)C(N(C(=O)c1cocn1)c1ccc(cc1)C(C)(C)C)c1cccnc1	001	ALP-POS-88a7a97e-46																																												(CC50 could not be calculated)
CVD-0015755		CC(C)(C)c1ccc(cc1)N(C(C(=O)NCC(=O)OCc1ccccc1)c1cccnc1)C(=O)c1cocn1	001	ALP-POS-88a7a97e-44																																												(CC50 could not be calculated)
CVD-0015754		CC(C)(C)OC(=O)N1CC(C1)NC(=O)C(N(C(=O)c1cocn1)c1ccc(cc1)C(C)(C)C)c1cccnc1	001	ALP-POS-88a7a97e-43																																												(CC50 could not be calculated)
CVD-0015752		COc1ccc(NC(=O)C(N(C(=O)c2cocn2)c2ccc(cc2)C(C)(C)C)c2cccnc2)cn1	001	ALP-POS-88a7a97e-41																																												(CC50 could not be calculated because value was manually overridden)
CVD-0015751		COC(=O)[C@@H]1C[C@@H](CN1C(=O)OC(C)(C)C)NC(=O)C(N(C(=O)c1cocn1)c1ccc(cc1)C(C)(C)C)c1cccnc1	001	ALP-POS-88a7a97e-40																																												(CC50 could not be calculated because value was manually overridden)
CVD-0015750		CC(C)(C)c1ccc(cc1)N(C(C(=O)NC1CC(F)(F)C1)c1cccnc1)C(=O)c1cocn1	001	ALP-POS-88a7a97e-39																																												(CC50 could not be calculated)
CVD-0015749		CC(C)(C)OC(=O)CNC(=O)C(N(C(=O)c1cocn1)c1ccc(cc1)C(C)(C)C)c1cccnc1	001	ALP-POS-88a7a97e-38																																												(CC50 could not be calculated)
CVD-0015748		COC(=O)[C@H]1C[C@H](CN1C(=O)OC(C)(C)C)NC(=O)C(N(C(=O)c1cocn1)c1ccc(cc1)C(C)(C)C)c1cccnc1	001	ALP-POS-88a7a97e-37																																												(CC50 could not be calculated because value was manually overridden)
CVD-0015747		COC(=O)C1(CCCC1)NC(=O)C(N(C(=O)c1cocn1)c1ccc(cc1)C(C)(C)C)c1cccnc1	001	ALP-POS-88a7a97e-36																																												(CC50 could not be calculated)
CVD-0015745		CC(C)(C)c1ccc(cc1)N(C(C(=O)NC1COC1)c1cccnc1)C(=O)c1cocn1	001	ALP-POS-88a7a97e-34																																												(CC50 could not be calculated)
CVD-0015743		CCOC(=O)CNC(=O)C(N(C(=O)c1cocn1)c1ccc(cc1)C(C)(C)C)c1cccnc1	001	ALP-POS-88a7a97e-32																																												> 10.0
CVD-0015742		COCCNC(=O)C(N(C(=O)c1cocn1)c1ccc(cc1)C(C)(C)C)c1cccnc1	001	ALP-POS-88a7a97e-31																																												> 10.0
CVD-0015741		CC(C)(C)c1ccc(cc1)N(C(C(=O)NC1CCOC1)c1cccnc1)C(=O)c1cocn1	001	ALP-POS-88a7a97e-30																																												(CC50 could not be calculated)
CVD-0015740		COC(CNC(=O)C(N(C(=O)c1cocn1)c1ccc(cc1)C(C)(C)C)c1cccnc1)OC	001	ALP-POS-88a7a97e-29																																												> 10.0
CVD-0015738		CC(C)(C)c1ccc(cc1)N(C(C(=O)NCC1CCCO1)c1cccnc1)C(=O)c1cocn1	001	ALP-POS-88a7a97e-27																																												(CC50 could not be calculated)
CVD-0015737		CC(C)(C)c1ccc(cc1)N(C(C(=O)NCC1CCOC1)c1cccnc1)C(=O)c1cocn1	001	ALP-POS-88a7a97e-26																																												> 10.0
CVD-0015736		CC(C)(C)OC(=O)N1CCC(C1)NC(=O)C(N(C(=O)c1cocn1)c1ccc(cc1)C(C)(C)C)c1cccnc1	001	ALP-POS-88a7a97e-25																																												> 10.0
CVD-0015735		COC(=O)[C@H]1C[C@@H](CN1C(=O)OC(C)(C)C)NC(=O)C(N(C(=O)c1cocn1)c1ccc(cc1)C(C)(C)C)c1cccnc1	001	ALP-POS-88a7a97e-24																																			> 10.0	> 10.0	> 10.0		1	> 10.0		1
CVD-0015734		COC(=O)[C@@H]1C[C@H](CN1C(=O)OC(C)(C)C)NC(=O)C(N(C(=O)c1cocn1)c1ccc(cc1)C(C)(C)C)c1cccnc1	001	ALP-POS-88a7a97e-23																																												(CC50 could not be calculated because value was manually overridden)
CVD-0015730		CC(C)(C)OC(=O)NCCNC(=O)C(N(C(=O)c1cocn1)c1ccc(cc1)C(C)(C)C)c1cccnc1	001	ALP-POS-88a7a97e-19																																												(CC50 could not be calculated)
CVD-0015728		CCOC(=O)CCNC(=O)C(N(C(=O)c1cocn1)c1ccc(cc1)C(C)(C)C)c1cccnc1	001	ALP-POS-88a7a97e-17																																												> 10.0
CVD-0015727		CSCCNC(=O)C(N(C(=O)c1cocn1)c1ccc(cc1)C(C)(C)C)c1cccnc1	001	ALP-POS-88a7a97e-16																																												(CC50 could not be calculated)
CVD-0015726		COC(=O)C1CC(C1)NC(=O)C(N(C(=O)c1cocn1)c1ccc(cc1)C(C)(C)C)c1cccnc1	001	ALP-POS-88a7a97e-15																																												(CC50 could not be calculated because value was manually overridden)
CVD-0015724		CC(C)(C)OC(=O)NCCCNC(=O)C(N(C(=O)c1cocn1)c1ccc(cc1)C(C)(C)C)c1cccnc1	001	ALP-POS-88a7a97e-13																																												> 10.0
CVD-0015720		CC(C)(C)c1ccc(cc1)N(C(C(=O)NC1CCOCC1)c1cccnc1)C(=O)c1cocn1	001	ALP-POS-88a7a97e-9																																												(CC50 could not be calculated because value was manually overridden)
CVD-0015717		COC(=O)[C@@H]1CC[C@@H](C1)NC(=O)C(N(C(=O)c1cocn1)c1ccc(cc1)C(C)(C)C)c1cccnc1	001	ALP-POS-88a7a97e-6																																												(CC50 could not be calculated)
CVD-0015716		COC(=O)C(C)NC(=O)C(N(C(=O)c1cocn1)c1ccc(cc1)C(C)(C)C)c1cccnc1	001	ALP-POS-88a7a97e-5																																												(CC50 could not be calculated because value was manually overridden)
CVD-0015714		COCCCNC(=O)C(N(C(=O)c1cocn1)c1ccc(cc1)C(C)(C)C)c1cccnc1	001	ALP-POS-88a7a97e-3																																												(CC50 could not be calculated)
CVD-0015674		Clc1cccc(c1)C(NC(=O)C1CCC(O1)C(=O)N1CCCC1)C(=O)Nc1cncc2ccccc12	001	EDJ-MED-ee07cf00-11																										4.04	> 9.61	4.04		1	> 9.61		1
CVD-0015468		Fc1cccc(CCNC(=O)C(N(C(=O)c2cocn2)c2ccc(OC3CCOC3)cc2)c2cccnc2)c1	001	ALP-POS-ced8ea4d-32																																												> 10.0
CVD-0015452		Fc1cccc(CCNC(=O)C(N(C(=O)c2cocn2)c2ccc(Cn3cccn3)cc2)c2cccnc2)c1	001	ALP-POS-ced8ea4d-16																																												(CC50 could not be calculated because value was manually overridden)
CVD-0015448		CC(C)Oc1ccc(cc1)N(C(C(=O)NCCc1cccc(F)c1)c1cccnc1)C(=O)c1cocn1	001	ALP-POS-ced8ea4d-12																																			> 10.0	> 10.0	> 10.0	0	2	> 10.0	0	2		(CC50 could not be calculated)
CVD-0015448		CC(C)Oc1ccc(cc1)N(C(C(=O)NCCc1cccc(F)c1)c1cccnc1)C(=O)c1cocn1	001	ALP-POS-ced8ea4d-12																																			> 10.0	> 10.0	> 10.0	0	2	> 10.0	0	2
CVD-0014968		CC(C)(C)c1ccc(cc1)N(C(C(=O)NCCc1cccc(F)c1)c1cccnc1)C(=O)c1cnco1	001	ALP-POS-305f6ec3-49																																												(CC50 could not be calculated)
CVD-0014933		CC(C)(C)c1ccc(cc1)N(C(C(=O)NCCc1cccc(F)c1)c1cccnc1)C(=O)c1c[nH]nn1	001	ALP-POS-305f6ec3-14																																			> 10.0	> 10.0	> 10.0	0	2	> 10.0	0	2		(CC50 could not be calculated)
CVD-0014933		CC(C)(C)c1ccc(cc1)N(C(C(=O)NCCc1cccc(F)c1)c1cccnc1)C(=O)c1c[nH]nn1	001	ALP-POS-305f6ec3-14																																			> 10.0	> 10.0	> 10.0	0	2	> 10.0	0	2
CVD-0014910		O[C@]1(CCSC1)C(=O)NC[C@]1(CCOc2ccc(Cl)cc12)C(=O)Nc1cncc2ccccc12	001	EDJ-MED-4c7486ba-9																																												(CC50 could not be calculated)
CVD-0014909		NS(=O)(=O)c1[nH]ncc1C(=O)NC[C@]1(CCOc2ccc(Cl)cc12)C(=O)Nc1cncc2ccccc12	001	EDJ-MED-4c7486ba-8																																												(CC50 could not be calculated)
CVD-0014513		NC[C@]1(CCOc2ccc(Cl)cc12)C(=O)Nc1cncc2ccccc12	001	EDG-MED-971238d3-5																																												(CC50 could not be calculated)
CVD-0014226		Clc1ccc2COCC(C(=O)Nc3cncc4ccccc34)c2c1	001	BEN-DND-f2e727cd-4																																												> 9.99
CVD-0013887		CC(C)(C)c1ccc(cc1)N(C(C(=O)NCc1ccccc1)c1cccnc1)C(=O)c1ccco1	001	ALP-POS-02c6a514-57																																												> 10.0	> 10.0
CVD-0013885		CC(C)(C)c1ccc(cc1)N(C(C(=O)NCCN1CCOCC1)c1cccnc1)C(=O)c1ccco1	001	ALP-POS-02c6a514-55																																												(CC50 could not be calculated because value was manually overridden)	> 10.0
CVD-0013882		CC(C)(C)c1ccc(cc1)N(C(C(=O)NCCc1cccc(F)c1)c1cccnc1)C(=O)c1ccn[nH]1	001	ALP-POS-02c6a514-52																																												> 10.0	> 10.0
CVD-0013880		CC(C)(C)c1ccc(cc1)N(C(C(=O)NCCc1cccc(F)c1)c1cccnc1)C(=O)c1cocn1	001	ALP-POS-02c6a514-50																																												(CC50 could not be calculated)	(CC50 could not be calculated because value was manually overridden)
CVD-0013879		CC(C)(C)c1ccc(cc1)N(C(C(=O)NCCc1cccc(F)c1)c1cccnc1)C(=O)c1nccs1	001	ALP-POS-02c6a514-49																																												> 10.0	> 10.0
CVD-0013877		CC(C)(C)c1ccc(cc1)N(C(C(=O)NCCc1cccc(F)c1)c1cccnc1)C(=O)c1ncc[nH]1	001	ALP-POS-02c6a514-46																																												> 10.0	(CC50 could not be calculated because value was manually overridden)
CVD-0013875		Cc1ccncc1C(N(C(=O)c1ccco1)c1ccc(cc1)C(C)(C)C)C(=O)NCCc1cccc(F)c1	001	ALP-POS-02c6a514-44																																												> 10.0	> 10.0
CVD-0013871		CC(C)(C)c1ccc(cc1)N(C(C(=O)NCCc1cccc(F)c1)c1cncc2ccccc12)C(=O)c1ccco1	001	ALP-POS-02c6a514-32																																												7.87	> 10.0
CVD-0013865		CC(C)(C)c1ccc(cc1)N(C(C(=O)NCCc1cccc(F)c1)c1cccnc1)C(=O)C1CCCO1	001	ALP-POS-02c6a514-17																																												(CC50 could not be calculated)	> 10.0
CVD-0013860		CC(C)(C)c1ccc(cc1)N(C(C(=O)NCCc1cccc(F)c1)c1snc2ccccc12)C(=O)c1ccco1	001	ALP-POS-02c6a514-9																																												> 10.0	> 10.0
CVD-0013841		CC(C)(C)c1cnc(s1)N(C(C(=O)NCCc1cccc(F)c1)c1cccnc1)C(=O)c1ccco1	001	ALP-POS-b0bc6a46-12																																												(CC50 could not be calculated)	> 10.0
CVD-0013839		Fc1cccc(CCNC(=O)C(N(Cc2ccccc2C2CCC2)C(=O)c2ccco2)c2cccnc2)c1	001	ALP-POS-b0bc6a46-10																																												(CC50 could not be calculated because value was manually overridden)	(CC50 could not be calculated because value was manually overridden)
CVD-0013834		Fc1cccc(CCNC(=O)C(N(C(=O)c2ccco2)c2ccc(cc2)C2CCCC2)c2cccnc2)c1	001	ALP-POS-b0bc6a46-5																																												> 10.0	> 10.0
CVD-0013557		CN1CC(C(=O)Nc2cncc3ccccc23)c2cc(Cl)ccc2C1=O	002	MIC-UNK-91acba05-2		H3332732	1.66	12.6	1.66		1	12.6		1
CVD-0013218		CNC(=O)Nc1ccc(cc1)N(Cc1ccsc1)C(=O)Cn1nnc2ccccc12	001	ROB-IMP-e811baff-1																																			> 10.0	> 10.0	> 10.0		1	> 10.0		1		(CC50 could not be calculated)	> 10.0
CVD-0013205		Cc1c(Cl)ccc2OCC[C@@H](C(=O)Nc3cncc4ccccc34)c12	001	EDJ-MED-e4b030d8-8																																												(CC50 could not be calculated)	(CC50 could not be calculated)
CVD-0013190		Clc1cccc(CC(=O)Nn2nnc3ccccc23)c1	001	MAT-POS-bfb445d4-2																																												(CC50 could not be calculated)	(CC50 could not be calculated)
CVD-0013056		CCC(CC)COC(=O)C(C)NP(=O)(OCC1OC(C#N)(C(O)C1O)c1ccc2c(N)ncnn12)Oc1ccccc1	001	VIK-UNK-2b2cc3cc-1																																			> 10.0	< 0.150	> 5.68	6.12	2	< 0.831	0.964	2
CVD-0013056		CCC(CC)COC(=O)C(C)NP(=O)(OCC1OC(C#N)(C(O)C1O)c1ccc2c(N)ncnn12)Oc1ccccc1	001	VIK-UNK-2b2cc3cc-1																																			1.35	1.51	> 5.68	6.12	2	< 0.831	0.964	2
CVD-0010834		COc1cccc(c1)C1=N\C(=C\c2sccc2C)C(=O)O1	002	MAT-POS-ea426761-9																																												> 10.0	> 10.0
CVD-0008073		CS(=O)(=O)Nc1cccc(c1)C1=NN(C(C1)c1ccccc1)C(=O)CCl	002	TAT-ENA-80bfd3e5-45																																												2.54	1.23
CVD-0008071		CN(CC(=O)Nc1ccccc1Br)C(=O)CCl	002	TAT-ENA-80bfd3e5-42																																												1.77	1.21
CVD-0008066		Cc1cc(C(=O)CCl)c(C)n1NC(=O)c1n[nH]c(=O)c2ccccc12	002	TAT-ENA-80bfd3e5-37																																												0.148	0.0384
CVD-0008065		CCN(c1ccccc1)S(=O)(=O)c1ccc(OC)c(NC(=O)CCl)c1	002	TAT-ENA-80bfd3e5-36																																												3.54	0.873
CVD-0008061		Cc1cc(C(=O)CCl)c(C)n1CC1COc2ccccc2O1	002	TAT-ENA-80bfd3e5-32																																												1.99	1.3
CVD-0006356		COc1cccc2[nH]c(cc12)C(=O)N[C@@H](CC(C)C)C(=O)N[C@@H](C[C@@H]1CCNC1=O)C(=O)CO	001	ALP-POS-c59291d4-7																																			> 10.0	> 10.0	> 10.0		1	> 10.0		1
CVD-0006356		COc1cccc2[nH]c(cc12)C(=O)N[C@@H](CC(C)C)C(=O)N[C@@H](C[C@@H]1CCNC1=O)C(=O)CO	002	PF-00835231																																					> 10.0		1	> 10.0		1		(CC50 could not be calculated)
CVD-0005273		ClCC(=O)N1CCN(CC1)S(=O)(=O)c1ccsc1	001	MAK-UNK-d4768348-1																																												3.85
CVD-0004079		CS(C)=O	001													4.4	8.87	4.4		1	8.87		1
CVD-0004079		CS(C)=O	001													(IC50 could not be calculated)	(IC90 could not be calculated)	4.4		1	8.87		1
CVD-0004079		CS(C)=O	001													(IC50 could not be calculated)	(IC90 could not be calculated)	4.4		1	8.87		1
CVD-0004079		CS(C)=O	001													(IC50 could not be calculated)	(IC90 could not be calculated)	4.4		1	8.87		1
CVD-0004079		CS(C)=O	001													(IC50 could not be calculated)	(IC90 could not be calculated)	4.4		1	8.87		1
CVD-0004079		CS(C)=O	001													(IC50 could not be calculated)	(IC90 could not be calculated)	4.4		1	8.87		1
CVD-0004079		CS(C)=O	001													(IC50 could not be calculated)	(IC90 could not be calculated)	4.4		1	8.87		1
CVD-0004079		CS(C)=O	001													(IC50 could not be calculated)	(IC90 could not be calculated)	4.4		1	8.87		1
CVD-0004079		CS(C)=O	001													(IC50 could not be calculated)	(IC90 could not be calculated)	4.4		1	8.87		1
CVD-0004079		CS(C)=O	001													(IC50 could not be calculated)	(IC90 could not be calculated)	4.4		1	8.87		1
CVD-0004079		CS(C)=O	001													(IC50 could not be calculated)	(IC90 could not be calculated)	4.4		1	8.87		1
CVD-0004079		CS(C)=O	001													(IC50 could not be calculated)	(IC90 could not be calculated)	4.4		1	8.87		1
CVD-0004079		CS(C)=O	001															4.4		1	8.87		1
CVD-0003751		Cc1ccc(C)c(c1)S(=O)(=O)N1CCN(CC1)C(=O)CCl	001	WAR-XCH-79d12f6e-6																																												3.08	2.52
CVD-0003482		ClCC(=O)N1CCN(CC1)C(c1ccccc1)c1ccccc1	001	SIM-SYN-f15aaa3a-1																																												2.68
CVD-0002737		ClCC(=O)N1CCN(Cc2cccc3ccccc23)CC1	001	MED-COV-4280ac29-31																																												5.06
CVD-0000464		CCNc1ncc(cc1CN1CCN(CC1)C(=O)CCl)C#N	001	DAR-DIA-fb20be43-4																																												2.57
[truncated: 13 more columns]
