# Supplementary material for: Open Science Discovery of Potent Non-Covalent SARS-CoV-2 Main Protease Inhibitors
Source: Science. Author manuscript; Available in PMC 2024 Apr 17. (PMC7615835; doi:10.1126/science.abo7201)
Supplement: Data S7 [file EMS194244-supplement-Data_S7.xlsx]

## Sheet: Sheet1
Name	Institution(s)	Department	Address	email	ORCID	Present Address (if different from current)	Conflict of interest disclosure	Funding acknowledgements
Aarif Shaikh	Sai Life Sciences	Synthetic Chemistry	Sai Life Sciences Limited, DS-7, ICICI Knowledge Park, Shameerpet, Hyderabad 500 078, Telangana, India, Phone No: +91 40 8418662201	aarif.s@sailife.com
Aaron Morris	PostEra Inc	CEO	1 Broadway, 14th Floor, Cambridge, MA, 02142	aaron.morris@postera.ai
Adam Smalley	UCB		216 Bath Road, Slough, SL1 3WE, United Kingdom	adam.smalley@ucb.com	0000-0001-5120-8678
Adolfo García-Sastre	Icahn School of Medicine at Mount Sinai	1. Department of Microbiology, 2. Global Health and Emerging Pathogens Institute, 3. Department of Medicine, Division of Infectious Diseases, 4. The Tisch Cancer Institute, 5. Department of Pathology, Molecular and Cell-Based Medicine	1468 Madison Avenue, New York, NY 10029, USA	adolfo.garcia-sastre@mssm.edu	0000-0002-6551-1827		The A.G.-S. laboratory has received research support from Pfizer, Senhwa Biosciences, Kenall Manufacturing, Avimex, Johnson & Johnson, Dynavax, 7Hills Pharma, Pharmamar, ImmunityBio, Accurius, Nanocomposix, Hexamer, N-fold LLC, Model Medicines, Atea Pharma and Merck, outside of the reported work. A.G.-S. has consulting agreements for the following companies involving cash and/or stock: Vivaldi Bi…	This work was partly funded by CRIPT (Center for Research on Influenza Pathogenesis and Transmission), an NIAID funded Center of Excellence on Influenza Research and Response (CEIRR, contract # 75N93021C00014), by NIAID grant U19AI135972, by DoD grant W81XWH-20-1-0270, and by DARPA grant HR0011-19-2-319 0020, to AG-S. We thank Randy Albrecht for support with the BSL3 facility and procedures at th…
Ailsa Powell	Diamond Light Source Ltd; Research Complex at Harwell	CEO	Diamond Light Source, Harwell Science and Innovation Campus, Didcot, OX11 0DE, United Kingdom; Research Complex at Harwell, Harwell Science and Innovation Campus, Didcot OX11 0FA, United Kingdom	ailsa.powell@diamond.ac.uk	0000-0002-0462-2240
Ala M. Shaqra	University of Massachusetts Chan Medical School	Biochemistry and Molecular Biotechnology	55 N Lake Ave, Worcester MA 01655	Ala.Shaqra@umassmed.edu	0000-0001-6994-2416
Alessandro Contini	University of Milan	DISFARM - Sezione di Chimica Generale e Organica "Alessandro Marchesini"	Via Venezian, 21 20133 Milano	alessandro.contini@unimi.it	0000-0002-4394-8956		none
Alex Dias	Diamond Light Source Ltd; Research Complex at Harwell	CEO	Diamond Light Source, Harwell Science and Innovation Campus, Didcot, OX11 0DE, United Kingdom; Research Complex at Harwell, Harwell Science and Innovation Campus, Didcot OX11 0FA, United Kingdom	alexandre.dias@diamond.ac.uk	0000-0003-3609-7003
Alexander Matthew Payne	Sloan Kettering Institute, Memorial Sloan Kettering Cancer Center	Computational and Systems Biology Program ; Tri-Institutional Program in Chemical Biology	1275 York Ave ZRC 6-South, New York, NY 10065	alex.payne@choderalab.org	0000-0003-0947-0191			AP acknowledges support from the Tri-Institutional Program in Chemical Biology
Alice Douangamath	Diamond Light Source Ltd; Research Complex at Harwell	Life Sciences	Diamond Light Source, Harwell Science and Innovation Campus, Didcot, OX11 0DE, United Kingdom; Research Complex at Harwell, Harwell Science and Innovation Campus, Didcot OX11 0FA, United Kingdom	alice.douangamath@gmx.de	0000-0002-9196-8644
Aline M. Nakamura	University of Sao Paulo	Sao Carlos Institute of Physics	Av. Joao Dagnone, 1100 , Sao Carlos, 13563-120, Brazil	aline.nakamura@ifsc.usp.br	0000-0003-3734-1805	Instituto Butantan, Av. Vital Brasil, 1500, Sao Paulo, 05503-900, Brazil	none
Alpha A. Lee	PostEra Inc.; University of Cambridge		1 Broadway, 14th Floor, Cambridge, MA, 02142	alpha.lee@postera.ai
Amir Ben-Shmuel	Israel Institute for Biological Research	Department of Infectious Diseases	Ness-Ziona, Israel	amirb@iibr.gov.il
Amna Haneef	Illinois Institute of Technology	Biology	3424 S State Street, Chicago IL 60616 USA	ahaneef@hawk.iit.edu
Anastassia L. Kantsadi	University of Oxford	Department of Biochemistry	South Parks Road, Oxford OX1 3QU	Akantsadi@uth.gr		Department of Biochemistry and Biotechnology, University of Thessaly, Greece		Supported by the Oxford Glycobiology Institute Endowment
Andre S. Godoy	University of Sao Paulo	Sao Carlos Institute of Physics	Av. Joao Dagnone, 1100 , Sao Carlos, 13563-120, Brazil	andregodoy@ifsc.usp.br	0000-0002-0613-9164		none	This project was partly supported by Coordenação de Aperfeiçoamento de Pessoal de Nivel Superior (CAPES – Project 88887.516153/2020-00) and CIBFar (Center for Research and Innovation in Biodiversity and Drug Discovery) funded by the Sao Paulo Research Foundation (FAPESP grants 2013/07600-3 and 2020/04602-9)
Andrea Volkamer	Charité Universitätsmedizin Berlin	In silico Toxicology and Structural Bioinformatics	Virchowweg 6, 10117 Berlin, Germany	volkamer@cs.uni-saarland.de	https://orcid.org/0000-0002-3760-580X	Saarland University, Data Driven Drug Design, Campus - E2.1, 66123 Saarbrücken, Germany		AV acknowledges support from a BIH Einstein Visiting Fellowship with fellow John Chodera
Andrew Jajack	PostEra Inc.	Technology	1 Broadway, 14th Floor, Cambridge, MA, 02142	ajajack@gmail.com
Andrew Thompson	University of Oxford	Nuffield Department of Medicine	Centre for Medicines Discovery, University of Oxford, ORCRB, Roosevelt Drive, Oxford, Oxon, OX3 7DQ, UK	thompson.a@wehi.edu.au	0000-0002-3910-2317	Walter and Eliza Hall Institute. 1G Royal Parade, Parkville 3052, Victoria, Australia
Anna Carbery	University of Oxford;Diamond Light Source	Department of Statistics	24-29 St Giles', Oxford OX1 3LB, UK; Diamond Light Source, Harwell Science and Innovation Campus, Didcot, OX11 0DE, United Kingdom	anna.carbery@lmh.ox.ac.uk	0000-0002-8867-9550	-	-	-
Annette von Delft	University of Oxford	Nuffield Department of Medicine	Centre for Medicines Discovery, University of Oxford, ORCRB, Roosevelt Drive, Oxford, Oxon, OX3 7DQ, UK	annette.vondelft@cmd.ox.ac.uk	0000-0002-7699-8140			A.v.D acknowledges funding from the Wellcome Trust (grant no. 106169/ZZ14/Z), and the Oxford Biomedical Research Centre, BRC, NIHR
Anthony Aimon	Diamond Light Source Ltd; Research Complex at Harwell		Diamond Light Source, Harwell Science and Innovation Campus, Didcot, OX11 0DE, United Kingdom; Research Complex at Harwell, Harwell Science and Innovation Campus, Didcot OX11 0FA, United Kingdom	anthony.aimon@gmail.com	0000-0002-9135-129X
Anthony Tumber	University of Oxford	Department of Chemistry	Chemistry Research Laboratory, 12 Mansfield Rd, Oxford OX1 3TA, United Kingdom	anthony.tumber@chem.ox.ac.uk				Supported by the Univeristy of Oxford COVID-19 Research Resposne Fund, the Wellcome Trust, CRUK and The BBSRC
Assa Sittner	Israel Institute for Biological Research	Department of Infectious Diseases	Ness-Ziona, Israel	assas@iibr.gov.il
Austin Clyde	Argonne National Laboratory			aclyde@anl.gov
Bart Smeets	Radboud University Medical Center	Department of Pathology	Radboud Institute for Molecular Life Sciences, Radboud University Medical Center, Geert Grooteplein Zuid 28, 6525 GA Nijmegen, The Netherlands	Bart.Smeets@radboudumc.nl	0000-0002-8466-3367			BS acknowledges funding from the Dutch Research Council (grant no. VIDI 016.156.363)
Benjamin Kaminow	Sloan Kettering Institute, Memorial Sloan Kettering Cancer Center	Computational and Systems Biology Program l ; Tri-Institutional Program in Computational Biology and Medicine	1275 York Ave ZRC 6-South, New York, NY 10065	benjamin.kaminow@choderalab.org	0000-0002-2266-3353			BK acknowledges support from the Tri-Institutional Program in Computational Biology and Medicine; This research was supported in part by NIH T32 GM132083 to BK.
Benjamin Perry	DNDi	Research and Development	15 Chemin Camille Vidart, 1202 Geneva, Switzerland	ben@medicxi.com	0000-0001-6715-4213	Medicxi, Cours de Rive 10, 1204 Geneva, Switzerland		DNDi acknowledges Wellcome Trust Grant ref: 224021/Z/21/Z through the COVID-19 Therapeutics Accelerator. DNDi thanks UK aid, UK; Médecins sans Frontières (MSF) International; and the Swiss Agency for Development and Cooperation (SDC), Switzerland for supporting its overall mission.
Blake H. Balcomb	Diamond Light Source Ltd; Research Complex at Harwell	Life Sciences	Diamond Light Source, Harwell Science and Innovation Campus, Didcot, OX11 0DE, United Kingdom; Research Complex at Harwell, Harwell Science and Innovation Campus, Didcot OX11 0FA, United Kingdom	blake.h.balcomb@diamond.ac.uk	0000-0001-7599-8467
Boaz Politi	Israel Institute for Biological Research	Department of Infectious Diseases	Ness-Ziona, Israel	boazp@iibr.gov.il
Boris Kovar	M2M solutions, s.r.o		Vysokoškolákov 1757/1, 010 01 Žilina, Slovenská republika	boris.kovar@m2ms.sk
Briana L. McGovern	Icahn School of Medicine at Mount Sinai	Icahn School of Medicine	1 Gustave L. Levy Pl., New York, NY 10029. Annenberg 16-30	briana.mcgovern@mssm.edu	0000-0002-0492-9904
Bruce A. Lefker	Thames Pharma Partners LLC	Medicinal Chemistry	1 Conrad Street, Mystic, CT 06355, USA	bruce.lefker@thamespharmapartners.com	0000-0003-0859-6956
Bruce Borden	Folding@home Consortium			borden.b@gmail.com
Bruce F. Milne	University of Aberdeen and University of Coimbra	Department of Chemistry ; CFisUC, Department of Physics	University of Aberdeen, Old Aberdeen, AB24 3UE Scotland, UK ; University of Coimbra, Rua Larga, 3004-516 Coimbra, Portugal	bruce.milne@abdn.ac.uk ; bfmilne@uc.pt	0000-0002-5522-4808		none
C. David Owen	Diamond Light Source Ltd; Research Complex at Harwell	Life Sciences	Diamond Light Source, Harwell Science and Innovation Campus, Didcot, OX11 0DE, United Kingdom; Research Complex at Harwell, Harwell Science and Innovation Campus, Didcot OX11 0FA, United Kingdom	david.owen@diamond.ac.uk	0000-0001-5774-8202
Carina Gileadi	University of Oxford	Nuffield Department of Medicine	Centre for Medicines Discovery, University of Oxford, ORCRB, Roosevelt Drive, Oxford, Oxon, OX3 7DQ, UK	carinagileadi@hotmail.com				Salary support received from the John Fell Fund Oxford
Celia A. Schiffer	University of Massachusetts Chan Medical School	Biochemistry and Molecular Biotechnology	364 Plantation St. LRB928 Worcester, MA 01605	Celia.Schiffer@umassmed.edu	0000-0003-2270-6613
Charles E. Mowbray	DNDi	Research and Development	15 Chemin Camille Vidart, 1202 Geneva, Switzerland	cmowbray@dndi.org	0000-0003-3538-8116
Charles J. Eyermann	Northeastern University	Department of Chemistry and Chemical Biology	360 Huntington Ave, Boston MA 02115	c.eyermann@northeastern.edu	https://orcid.org/0000-0001-8658-8084
Charles W.E. Tomlinson	Diamond Light Source Ltd; Research Complex at Harwell	Life Sciences	Diamond Light Source, Harwell Science and Innovation Campus, Didcot, OX11 0DE, United Kingdom; Research Complex at Harwell, Harwell Science and Innovation Campus, Didcot OX11 0FA, United Kingdom	charlie.tomlinson@diamond.ac.uk	0000-0002-1845-6028
Charlie Weatherall	Collaborative Drug Discovery		1633 Bayshore Hwy, Burlingame, CA 94010, USA	cweatherall@collaborativedrug.com
Charline Giroud	University of Oxford	Nuffield Department of Medicine	Centre for Medicines Discovery & Target Discovery Institute, University of Oxford, Oxford OX3 7FZ, UK	charline.giroud@cmd.ox.ac.uk
Christopher J. Schofield	University of Oxford	Department of Chemistry	Chemistry Research Laboratory, 12 Mansfield Rd, Oxford OX1 3TA, United Kingdom	christopher.schofield@chem.ox.ac.uk	0000-0002-0290-6565			Supported by the Univeristy of Oxford COVID-19 Research Resposne Fund, the Wellcome Trust, CRUK and The BBSRC
Claire Strain-Damerell	Diamond Light Source Ltd; Research Complex at Harwell	Life Sciences	Diamond Light Source, Harwell Science and Innovation Campus, Didcot, OX11 0DE, United Kingdom; Research Complex at Harwell, Harwell Science and Innovation Campus, Didcot OX11 0FA, United Kingdom	claire.strain-damerell@diamond.ac.uk	0000-0003-4964-2090
Conor Francis Wild	Diamond Light Source Ltd; Research Complex at Harwell	Life Sciences	Diamond Light Source, Harwell Science and Innovation Campus, Didcot, OX11 0DE, United Kingdom; Research Complex at Harwell, Harwell Science and Innovation Campus, Didcot OX11 0FA, United Kingdom	c.wild@diamond.ac.uk	0000-0003-0654-8141
Daniel W. Carney	Takeda Development Center Americas, Inc.		6381 Towne Centre Drive, San Diego, CA 92121, USA	daniel.carney@takeda.com	0000-0003-2741-8899
Daniel Zaidmann	The Weizmann Institute of Science	Chemical and Structural Biology	Hertzl 234 st. Rehovot, Israel, 7610001	daniel.zaidman@gmail.com
Daren Fearon	Diamond Light Source Ltd; Research Complex at Harwell	Life Sciences	Diamond Light Source, Harwell Science and Innovation Campus, Didcot, OX11 0DE, United Kingdom; Research Complex at Harwell, Harwell Science and Innovation Campus, Didcot OX11 0FA, United Kingdom	daren.fearon@diamond.ac.uk	0000-0003-3529-7863
David L. Dotson	Datryllic LLC	Principal	280 W. McKinley St., #314, Phoenix AZ, 85003	david@datryllic.com	0000-0001-5879-2942		DLD is the owner and Principal of Datryllic LLC, a contractor for the ASAP AViDD Center
David Minh	Illinois Institute of Technology	Chemistry	3424 S State Street, Chicago IL 60616 USA	david.minh@iit.edu	0000-0002-4802-2618
David Schaller	Charité Universitätsmedizin Berlin	In silico Toxicology and Structural Bioinformatics	Virchowweg 6, 10117 Berlin, Germany	david.schaller@nuvisan.com	0000-0001-8974-1566			DS acknowledges support from a BIH Einstein Visiting Fellowship with fellow John Chodera and host Andrea Volkamer
Demetri Moustakas	Relay Therapeutics	Computation	399 Binney Street, Cambridge, MA 02139, USA	dmoustakas@relaytx.com	0009-0000-1302-4042		none
Dirk Jochmans	KU Leuven	Department of Microbiology, Immunology and Transplantation	Rega Institute for Medical Research, Laboratory of Virology and Chemotherapy, Herestraat 49,Leuven, Belgium	dirk.jochmans@kuleuven.be	0000-0002-9265-6028
Dominic A. Rufa	Sloan Kettering Institute, Memorial Sloan Kettering Cancer Center	Computational and Systems Biology Program ; Tri-Institutional Program in Chemical Biology	1275 York Ave ZRC 6-South, New York, NY 10065	dominic.rufa@choderalab.org	0000-0003-0930-9445			DAR acknowledges support from the Tri-Institutional Program in Chemical Biology
Dominic S Alonzi	University of Oxford	Department of Biochemistry	Oxford Glycobiology Institute; South Parks Road, Oxford OX1 3QU	dominic.alonzi@bioch.ox.ac.uk	0000-0002-1330-9109
Ed J. Griffen	MedChemica Ltd	Research and Development	Moterworks, Chestergate, Macclesfield, Cheshire. SK11 6PU UK.	ed.griffen@medchemica.com	0000-0003-0859-554X		EJG is a shareholder and Director of MedChemica Ltd and MedChemica Consultancy Ltd which are contractors of the ASAP AViDD U19 Center, in addition he is a shareholder in AstraZeneca plc and holds share options in Bugworks Inc.
Edcon Chang	Takeda Development Center Americas, Inc.		6381 Towne Centre Drive, San Diego, CA 92121, USA	edcon.chang@takeda.com
Efrat Resnick	The Weizmann Institute of Science	Chemical and Structural Biology	Hertzl 234 st. Rehovot, Israel, 7610001	efrat.resnick@weizmann.ac.il	0000-0001-9497-0216
Eidarus Salah	University of Oxford	Department of Chemistry	Chemistry Research Laboratory, 12 Mansfield Rd, Oxford OX1 3TA, United Kingdom	eidarus.salah@chem.ox.ac.uk	0000-0001-7552-4966			Supported by the Univeristy of Oxford COVID-19 Research Resposne Fund, the Wellcome Trust, CRUK and The BBSRC
Einat B. Vitner	Israel Institute for Biological Research	Department of Infectious Diseases	Ness-Ziona, Israel	einatv@iibr.gov.il
Elad Bar David	Israel Institute for Biological Research	Department of Infectious Diseases	Ness-Ziona, Israel	eladb@iibr.gov.il
Elizabeth M. MacLean	University of Oxford	Nuffield Department of Medicine	Centre for Medicines Discovery, University of Oxford, ORCRB, Roosevelt Drive, Oxford, Oxon, OX3 7DQ, UK	beth.maclean@cmd.ox.ac.uk	0000-0003-1680-4292			E.M. acknowledges funding from the Wellcome Trust (grant no. 106169/ZZ14/Z)
Emily Grace Ripka	PostEra Inc.	Technology	1 Broadway, 14th Floor, Cambridge, MA, 02142	emily.ripka@postera.ai
Emma Cattermole	University of Oxford	Department of Biochemistry	South Parks Road, Oxford OX1 3QU	emmacattermole98@gmail.com	0000-0002-0671-2207
Eric Jnoff	UCB		Chemin du Foriest, 1420 Braine-l'Alleud, Belgium	eric.jnoff@ucb.com
Eugene Chernyshenko	Enamine Ltd	Synthetic Chemistry	78 Chervonotkatska Street, 02094 Kyiv, Ukraine	y.chernyshenko@enamine.net
Finny S. Varghese	Radboud University Medical Center	Department of Medical Microbiology	Radboud Institute for Molecular Life Sciences, Radboud University Medical Center, Geert Grooteplein Zuid 28, 6525 GA Nijmegen, The Netherlands	F.Varghese@uniqure.com	0000-0002-7900-5482	uniQure Biopharma, Amsterdam, the Netherlands	none
Frank von Delft	Diamond Light Source Ltd; University of Oxford; Research Complex at Harwell; University of Johannesburg		Diamond Light Source, Harwell Science and Innovation Campus, Didcot, OX11 0DE, United Kingdom; Centre for Medicine Discovery, Nuffield Department of Medicine, University of Oxford, Oxford, OX3 7DQ, United Kingdom; Research Complex at Harwell, Harwell Science and Innovation Campus, Didcot OX11 0FA, United Kingdom;Department of Biochemistry, University of Johannesburg, Auckland Park, 2006, South Af…	frank.von-delft@diamond.ac.uk	0000-0003-0378-0017			F.v.D. acknowledges funding from the Wellcome Trust (grant no. 106169/ZZ14/Z) and BBSRC (grant no. BB/T003677/1)
Gabriela D. Noske	University of Sao Paulo	Sao Carlos Institute of Physics	Av. Joao Dagnone, 1100 , Sao Carlos, 13563-120, Brazil	gabriela.noske@usp.br	0000-0002-6498-6521		none
Galit Cohen	The Weizmann Institute of Science	Wohl Institute for Drug Discovery of the Nancy and Stephen Grand Israel National Center for Personalized Medicine	Hertzl 234 st. Rehovot, Israel, 7610001	galit.cohen@weizmann.ac.il
Garrett M. Morris	University of Oxford	Department of Statistics	24-29 St Giles', Oxford OX1 3LB, UK	morris@stats.ox.ac.uk	0000-0003-1731-8405
Gijs J. Overheul	Radboud University Medical Center	Department of Medical Microbiology	Radboud Institute for Molecular Life Sciences, Radboud University Medical Center, Geert Grooteplein Zuid 28, 6525 GA Nijmegen, The Netherlands	Gijs.Overheul@radboudumc.nl	0000-0002-8356-8165		none
Glaucius Oliva	University of Sao Paulo	Sao Carlos Institute of Physics	Av. Joao Dagnone, 1100 , Sao Carlos, 13563-120, Brazil	oliva@ifsc.usp.br	0000-0003-2719-0302		none
Gregory R. Bowman	University of Pennsylvania	Depts of Biochemistry & Biophysics and Bioengineering	422 Curie Blvd, Philadelphia, PA 19083	grbowman@seas.upenn.edu	https://orcid.org/0000-0002-2083-4892			NSF RAPID DBI-2032663, NSF CAREER Award MCB-1552471, NIH R01 GM124007, NIH RF1 AG067194
Gwen Fate	Thames Pharma Partners LLC	Medicinal Chemistry	1 Conrad Street, Mystic, CT 06355, USA	g.fate@thamespharmapartners.com
Hadas Tamir	Israel Institute for Biological Research	Department of Infectious Diseases	Ness-Ziona, Israel	hadast@iibr.gov.il
Hadeer Zidane	The Weizmann Institute of Science	Wohl Institute for Drug Discovery of the Nancy and Stephen Grand Israel National Center for Personalized Medicine	Hertzl 234 st. Rehovot, Israel, 7610001	hadeer.zidane@weizmann.ac.il
Hagit Achdout	Israel Institute for Biological Research	Department of Infectious Diseases	Ness-Ziona, Israel	hagita@iibr.gov.il
Haim Barr	The Weizmann Institute of Science	Wohl Institute for Drug Discovery of the Nancy and Stephen Grand Israel National Center for Personalized Medicine	Hertzl 234 st. Rehovot, Israel, 7610001	haim.barr@weizmann.ac.il	0000-0001-9192-3983
Haim Levy	Israel Institute for Biological Research	Department of Infectious Diseases	Ness-Ziona, Israel	haiml@iibr.gov.il
Halina Mikolajek	Diamond Light Source Ltd; Research Complex at Harwell	Life Sciences	Diamond Light Source, Harwell Science and Innovation Campus, Didcot, OX11 0DE, United Kingdom; Research Complex at Harwell, Harwell Science and Innovation Campus, Didcot OX11 0FA, United Kingdom	halina.mikolajek@diamond.ac.uk	0000-0003-0776-9974
Hannah Bruce Macdonald	Sloan Kettering Institute, Memorial Sloan Kettering Cancer Center	Computational and Systems Biology Program	1275 York Ave, New York, NY 10065	hannah.brucemacdonald@choderalab.org	0000-0002-5562-6866	Charm Therapeutics, 7 Pancras Sq, London, N1C 4AG, UK
Holly Foster	University of Leeds	School of Chemistry	Leeds, LS2 9JT, United Kingdom	hfoster@exscientia.co.uk	0000-0002-8440-041X	Exscientia, Oxford Science Park, The Schrodinger Building, Oxford, OX4 4GE
Igor S. Tsurupa	Enamine Ltd	Synthetic Chemistry	78 Chervonotkatska Street, 02094 Kyiv, Ukraine	igortsurupa@gmail.com
Ioannis Vakonakis	University of Oxford	Department of Biochemistry	South Parks Road, Oxford OX1 3QU	jvakon@gmail.com	0000-0002-4726-0446	Lonza Biologics, Lonza Ltd, Lonzastrasse, CH-3930 Visp, Switzerland.		Supported by the University of Oxford COVID-19 Research Response Fund
Itai Glinert	Israel Institute for Biological Research	Department of Infectious Diseases	Ness-Ziona, Israel	itaig@iibr.gov.il
Ivan G. Logvinenko	Enamine Ltd	Synthetic Chemistry	78 Chervonotkatska Street, 02094 Kyiv, Ukraine	i.logvinenko@enamine.net
Iván Pulido	Memorial Sloan Kettering Cancer Center	Memorial Sloan Kettering Cancer Center	1275 York Ave, New York, NY 10065	ivan.pulido@choderalab.org	0000-0002-7178-8136
Ivy Zhang	Memorial Sloan Kettering Cancer Center	Memorial Sloan Kettering Cancer Center	1275 York Ave, New York, NY 10065	ivy.zhang@choderalab.org	0000-0003-0628-6276			IZ acknowledges support from the Tri-Institutional Computational Biology and Medicine Program and Vir Biotechnology, Inc.
J. L. Kiappes	University of Oxford	Department of Biochemistry	Oxford Glycobiology Institute; South Parks Road, Oxford OX1 3QU	j.l.kiappes@ucl.ac.uk	0000-0001-6697-6776	Department of Chemistry, 20 Gordon Street, London WC1H 0AJ		Supported by the University of Oxford COVID-19 internal funds, the Oxford Glycobiology Institute Endowment, and grants to Biochemistry Department Oxford, the Dunn School of Pathology.
Jag Heer	Syngene International Limited		34b Windmill Road, Headington, Oxford, UK	jagpaulheer@yahoo.co.uk
Jaime Rodriguez-Guerra	Charité Universitätsmedizin Berlin	In silico Toxicology and Structural Bioinformatics	Virchowweg 6, 10117 Berlin, Germany	jaime.rogue@gmail.com	https://orcid.org/0000-0001-8974-1566			JRG acknowledges support from a BIH Einstein Visiting Fellowship with fellow John Chodera and host Andrea Volkamer
Jakir Pinjari	Sai Life Sciences	Synthetic Chemistry	Sai Life Sciences Limited, DS-7, ICICI Knowledge Park, Shameerpet, Hyderabad 500 078, Telangana, India, Phone No: +91 40 8418662201	jakir.pinjari@sparcmail.com		Sun Pharma Advanced Research Company (SPARC), Baroda, India.
James Bennett	University of Oxford	Nuffield Department of Medicine	Centre for Medicines Discovery & Target Discovery Institute, University of Oxford, Oxford OX3 7FZ, UK	james.bennett@cmd.ox.ac.uk
Jasmin C. Aschenbrenner	Diamond Light Source Ltd; Research Complex at Harwell	Life Sciences	Diamond Light Source, Harwell Science and Innovation Campus, Didcot, OX11 0DE, United Kingdom; Research Complex at Harwell, Harwell Science and Innovation Campus, Didcot OX11 0FA, United Kingdom	jasmin.aschenbrenner@diamond.ac.uk	0000-0002-4318-0481
Jason C. Cole	Cambridge Crystallographic Data Centre		12 Union Road, Cambridge, CB2 1EZ, United Kingdom	cole@ccdc.cam.ac.uk	0000-0002-0291-6317		JCC works for the Cambridge Crystallographic Data Centre that produces and sells software that is used in drug discovery and drug development workflows.
Jenke Scheen	Sloan Kettering Institute, Memorial Sloan Kettering Cancer Center	Computational and Systems Biology Program	1275 York Ave ZRC 6-South, New York, NY 10065	jenke.scheen@choderalab.org	0000-0001-9781-0445			JS acknowledges support for the Sloan Kettering Institute
Jenny C. Taylor	University of Oxford	Nuffield Department of Medicine	Wellcome Centre for Human Genetics, Roosevelt Drive, Oxford OX3 7BN, UK	jenny@well.ox.ac.uk	0000-0003-3602-5704
Jin Pan	PostEra Inc.	Technology	1 Broadway, 14th Floor, Cambridge, MA, 02142	jin@thepanda.family
Jitske Jansen	RWTH Aachen University	Institute of Experimental Medicine and Systems Biology	Institute of Experimental Medicine and Systems Biology, RWTH Aachen University, Pauwelsstrasse 30 52074 Aachen, Germany.	Jijansen@radboudumc.nl	0000-0003-0513-6102		none	JJ acknowledges funding from the Dutch Research Council (grant no. Veni 091.501.6181.01.36)
Jiye Shi	UCB		Chemin du Foriest, 1420 Braine-l'Alleud, Belgium	jiye.shi@gmail.com	0000-0002-9628-8680	Eli Lilly and Company, San Diego, USA
Johan Neyts	KU Leuven	Department of Microbiology, Immunology and Transplantation	Rega Institute for Medical Research, Laboratory of Virology and Chemotherapy, Herestraat 49,Leuven, Belgium	johan.neyts@kuleuven.be	0000-0002-0033-7514
John D. Chodera	Sloan Kettering Institute, Memorial Sloan Kettering Cancer Center	Computational and Systems Biology Program	1275 York Ave ZRC 6-South, New York, NY 10065	john.chodera@choderalab.org	0000-0003-0542-119X		JDC is a current member of the Scientific Advisory Board of OpenEye Scientific Software, Redesign Science, Ventus Therapeutics, and Interline Therapeutics, and has equity interests in Rede and Interline Therapeutics. The Chodera laboratory receives or has received funding from multiple sources, including the National Institutes of Health, the National Science Foundation, the Parker Institute for …	JDC acknowledges support from NSF RAPID 2033426, NIH grant P30 CA008748, NIH grant R01 GM121505, NIH grant R01 GM132386, NSF CHI-1904822, and the Sloan Kettering Institute.
John Spencer	University of Sussex	Department of Chemistry, School of Life Sciences,	University of Sussex Falmer, Brighton, East Sussex, BN1 9QJ, UK.	J.Spencer@sussex.ac.uk	http://orcid.org/0000-0001-5231-8836			JS acknowledges ERDF (LabFact: InterReg V project 121), the HEIF Covid-19 Emergency Funds (University of Sussex), EPSRC (EP/P026990/1) and Wellcome Trust for Institutional Strategic Support Fund (University of Sussex)
Jose Brandao Neto	Diamond Light Source Ltd; Research Complex at Harwell	Life Sciences	Diamond Light Source, Harwell Science and Innovation Campus, Didcot, OX11 0DE, United Kingdom; Research Complex at Harwell, Harwell Science and Innovation Campus, Didcot OX11 0FA, United Kingdom	jose.brandao-neto@diamond.ac.uk	0000-0001-6015-320X
Joseph E. Coffland	Cauldron Development Oy		Tehtaankatu 14D 32, Helsinki, Finland 00140	joseph@cauldrondevelopment.com	0000-0002-1833-5437
Juliane Brun	University of Oxford	Department of Biochemistry	Oxford Glycobiology Institute and Kavli Institute of Nanoscience Discovery; South Parks Road, Oxford OX1 3QU	juliane.brun@bioch.ox.ac.uk	0000-0002-0964-3681			Supported by the University of Oxford COVID-19 internal funds, the Oxford Glycobiology Institute Endowment, and grants to Biochemistry Department Oxford, the Dunn School of Pathology.
Kadi Saar	University of Cambridge	Cavandish Laboratory	JJ Thomson Ave, Cambridge CB3 0HE	kls78@cam.ac.uk	0000-0002-5926-3628			KLS acknolwedges funding from the Schmidt Science Fellows program in partnership with the Rhodes Trust and St. John’s College Research Fellowship program.
Karolina D Witt	University of Oxford	Nuffield Department of Medicine	Pandemic Sciences Institute, University of Oxford, ORCRB, Roosevelt Drive, Oxford, Oxon, OX3 7DQ, UK	karolina.witt@ndm.ox.ac.uk	0000-0001-6230-2133
Khriesto Shurrush	The Weizmann Institute of Science	Wohl Institute for Drug Discovery of the Nancy and Stephen Grand Israel National Center for Personalized Medicine	Hertzl 234 st. Rehovot, Israel, 7610001	khriesto.shurrush@weizmann.ac.il
Kim Donckers	KU Leuven	Department of Microbiology, Immunology and Transplantation	Rega Institute for Medical Research, Laboratory of Virology and Chemotherapy, Herestraat 49,Leuven, Belgium	kim.donckers@kuleuven.be
Kostiantyn P. Melnykov	Enamine Ltd, Taras Shevchenko National University of Kyiv	Synthetic Chemistry	78 Chervonotkatska Street, 02094 Kyiv, Ukraine, 60 Volodymyrska Street, Kyiv, Ukraine, 01033	k.melnykov@enamine.net
Kris M. White	Icahn School of Medicine at Mount Sinai	Icahn School of Medicine	1 Gustave L. Levy Pl., New York, NY 10029. Annenberg 16-30	kris.white@mssm.edu	0000-0003-0889-0506
Kumar Singh Saikatendu	Takeda Development Center Americas, Inc.		6381 Towne Centre Drive, San Diego, CA 92121, USA	kumar.saikatendu@takeda.com
Laetitia L Makower	University of Oxford	Department of Biochemistry	Oxford Glycobiology Institute; South Parks Road, Oxford OX1 3QU	lettymakower@gmail.com	0000-0003-2385-3973
Laura Vangeel	KU Leuven	Department of Microbiology, Immunology and Transplantation	Rega Institute for Medical Research, Laboratory of Virology and Chemotherapy, Herestraat 49,Leuven, Belgium	lauravangeel@outlook.com	0000-0001-8820-6617
Lauren Reid	MedChemica Ltd	Senior Computational Chemist	MedChemica, The Motorworks, Chestergate, Macclesfield, SK11 6DU	lauren.reid@medchemica.com	0000-0001-8327-0927
Laurent Fraisse	DNDi	Research and Development	15 Chemin Camille Vidart, 1202 Geneva, Switzerland	lfraisse@dndi.org	0000-0002-1530-3894			DNDi acknowledges Wellcome Trust Grant ref: 224021/Z/21/Z through the COVID-19 Therapeutics Accelerator. DNDi thanks UK aid, UK; Médecins sans Frontières (MSF) International; and the Swiss Agency for Development and Cooperation (SDC), Switzerland for supporting its overall mission.
Lennart Brewitz	University of Oxford	Department of Chemistry	Chemistry Research Laboratory, 12 Mansfield Rd, Oxford OX1 3TA, United Kingdom	lennart.brewitz@chem.ox.ac.uk	0000-0002-9465-777X
Leonardo J. Solmesky	The Weizmann Institute of Science	Wohl Institute for Drug Discovery of the Nancy and Stephen Grand Israel National Center for Personalized Medicine	Hertzl 234 st. Rehovot, Israel, 7610001	leonardo.solmesky@weizmann.ac.il
Lisa Cox	Life Compass Consulting Ltd	Project Management	26 Millers Meadow, Rainow, Macclesfield. SK10 5UE	lisa@lifecompassconsulting.co.uk
Lizbé Koekemoer	University of Oxford	Nuffield Department of Medicine	Centre for Medicines Discovery, University of Oxford, ORCRB, Roosevelt Drive, Oxford, Oxon, OX3 7DQ, UK	lizbe.koekemoer@cmd.ox.ac.uk	0000-0001-9226-9127			L.K. acknowledges funding from the Wellcome Trust (grant no. 106169/ZZ14/Z)
Lori Ferrins	Northeastern University	Department of Chemistry and Chemical Biology	360 Huntington Ave, Boston MA 02115	l.ferrins@northeastern.edu	https://orcid.org/0000-0001-8992-0919
Louise E. Dunnett	Diamond Light Source Ltd; Research Complex at Harwell	Life Sciences	Diamond Light Source, Harwell Science and Innovation Campus, Didcot, OX11 0DE, United Kingdom; Research Complex at Harwell, Harwell Science and Innovation Campus, Didcot OX11 0FA, United Kingdom	louise.dunnett@diamond.ac.uk	0000-0001-6710-6959
Lulu Kang	Illinois Institute of Technology	Applied Mathematics	3424 S State Street, Chicago IL 60616 USA	lkang2@iit.edu	0000-0002-6000-3436			NSF DMS-1916467, NSF DMS-2153029
Luong Nguyen	PostEra Inc.	Technology	1 Broadway, 14th Floor, Cambridge, MA, 02142	luong.nguyen@postera.ai
Maneesh Pingle	Sai Life Sciences	Synthetic Chemistry	Sai Life Sciences Limited, DS-7, ICICI Knowledge Park, Shameerpet, Hyderabad 500 078, Telangana, India, Phone No: +91 40 8418662201	maneesh.p@sailife.com
Marian Gorichko	Taras Shevchenko National University of Kyiv	Organic Chemistry	60 Volodymyrska Street, Kyiv, Ukraine, 01033	417lab@gmail.com	0000-0002-5401-9597
Mariana Vaschetto	Collaborative Drug Discovery		Nine Hills Rd, Cambridge, CB2 1GE, UK	mariana@collaborativedrug.com
Mark Calmiano	UCB		216 Bath Road, Slough, SL1 3WE, United Kingdom	mark.calmiano@ucb.com
Martin A. Walsh	Diamond Light Source Ltd; Research Complex at Harwell	Life Sciences	Diamond Light Source, Harwell Science and Innovation Campus, Didcot, OX11 0DE, United Kingdom; Research Complex at Harwell, Harwell Science and Innovation Campus, Didcot OX11 0FA, United Kingdom	martin.walsh@diamond.ac.uk	0000-0001-5683-1151
Matteo Ferla	University of Oxford	Department of Statistics	24-29 St Giles', Oxford OX1 3LB, UK	matteo.ferla@stats.ox.ac.uk	0000-0002-5508-4673
Matthew C. Robinson	PostEra Inc.	Technology	1 Broadway, 14th Floor, Cambridge, MA, 02142	matthew.robinson@postera.ai
Matthew F.D. Hurley	Temple University	Department of Chemistry	1901 N 13th St. Philadelphia, PA 19122	matthew.hurley@temple.edu
Matthew Wittmann	Sloan Kettering Institute, Memorial Sloan Kettering Cancer Center	Computational and Systems Biology Program	1275 York Ave ZRC 6-South, New York, NY 10065	mcwitt@gmail.com	0000-0003-0948-4083	0000-0003-0948-4083		MW acknowledges support from NSF RAPID 2033426 and the Sloan Kettering Institute
Melissa L. Boby	Sloan Kettering Institute, Memorial Sloan Kettering Cancer Center	Computational and Systems Biology Program ; Pharmacology Graduate Program	1275 York Ave ZRC 6-South, New York, NY 10065	melissa.boby@choderalab.org	0000-0003-1920-206X			MB acknowledges support from the Sloan Kettering Institute
Melody Jane Morwitzer	Department of Pathology and Microbiology	University of Nebraska Medical Centre	985900 Nebraska Medical Center, Omaha, NE 68198-5900, USA	melody.morwitzer@unmc.edu
Michael Fairhead	University of Oxford	Nuffield Department of Medicine	Centre for Medicines Discovery, University of Oxford, ORCRB, Roosevelt Drive, Oxford, Oxon, OX3 7DQ, UK	michael.fairhead@cmd.ox.ac.uk	0000-0001-5361-3933			M.F. acknowledges funding from the BBSRC (grant no. BB/T003677/1)
Michael Henry	Sloan Kettering Institute, Memorial Sloan Kettering Cancer Center	Computational and Systems Biology Program	1275 York Ave ZRC 6-South, New York, NY 10065	mike.henry@choderalab.org	0000-0002-3870-9993			MB acknowledges support from the Sloan Kettering Institute
Michelle Hill	University of Oxford	Department of Biochemistry	Oxford Glycobiology Institute; South Parks Road, Oxford OX1 3QU	michelle.hill@path.ox.ac.uk	0000-0002-9289-5811	Sir William Dunn School of Pathology, South Parks Road, Oxford. OX1 3RE		Supported by the University of Oxford COVID-19 internal funds, the Oxford Glycobiology Institute Endowment, and grants to Biochemistry Department Oxford, the Dunn School of Pathology.
Mihaela D. Smilova	University of Oxford	Nuffield Department of Medicine	Centre for Medicines Discovery, University of Oxford, ORCRB, Roosevelt Drive, Oxford, Oxon, OX3 7DQ, UK	mihaela.smilova@gmail.com	0000-0001-6255-7312
Mihajlo Filep	Weizmann Institute of Science	Chemical and Structural Biology	Hertzl 234 st. Rehovot, Israel, 7610001	mihajlo.filep@weizmann.ac.il	0009-0003-7288-9769
Mikhail Shafeev	Enamine Ltd	Synthetic Chemistry	78 Chervonotkatska Street, 02094 Kyiv, Ukraine	m.shafeev@mail.enamine.net
Milan Cvitkovic	PostEra Inc.	Technology	1 Broadway, 14th Floor, Cambridge, MA, 02142	mwcvitkovic@gmail.com	0000-0003-4188-452X
Nathan Wright	University of Oxford	Nuffield Department of Medicine	Centre for Medicines Discovery, University of Oxford, ORCRB, Roosevelt Drive, Oxford, Oxon, OX3 7DQ, UK	nathan.wright@cmd.ox.ac.uk	0000-0001-5035-8180			N.W. acknowledges funding from the Wellcome Trust (grant no. 106169/ZZ14/Z)
Nese Kurt Yilmaz	University of Massachusetts Chan Medical School	Biochemistry and Molecular Biotechnology	364 Plantation Street, Worcester MA 01605	Nese.KurtYilmaz@umassmed.edu	0000-0002-5036-676X
Nicole Zitzmann	University of Oxford	Department of Biochemistry	Oxford Glycobiology Institute and Kavli Institute of Nanoscience Discovery; South Parks Road, Oxford OX1 3QU	nicole.zitzmann@bioch.ox.ac.uk	0000-0003-1969-4949			Supported by the University of Oxford COVID-19 internal funds, the Oxford Glycobiology Institute Endowment, and grants to Biochemistry Department Oxford, the Dunn School of Pathology.
Nir London	The Weizmann Institute of Science	Chemical and Structural Biology	Hertzl 234 st. Rehovot, Israel, 7610001	nir.london@weizmann.ac.il	0000-0003-2687-0699		N.L. currently serves on the scientific advisory board of Monte Rosa Therapeutics, Larkspur Biosciences and Tesseract Medicines	N.L. would like to acknowledge funding from the Israel Science Foundation (grant no. 3824/19), the Estate of Emile Mimran, Honey and Dr. Barry Sherman Lab, Dr. Barry Sherman Institute for Medicinal Chemistry and Nelson P. Sirotsky.
Nir Paran	Israel Institute for Biological Research	Department of Infectious Diseases	Ness-Ziona, Israel	nirp@iibr.gov.il
Noam Erez	Israel Institute for Biological Research	Department of Infectious Diseases	Ness-Ziona, Israel	noame@iibr.gov.il
Oleg Fedorov	University of Oxford	Nuffield Department of Medicine	Centre for Medicines Discovery & Target Discovery Institute, University of Oxford, Oxford OX3 7FZ, UK	oleg.fedorov@cmd.ox.ac.uk
Oleg Michurin	Enamine Ltd	Synthetic Chemistry	78 Chervonotkatska Street, 02094 Kyiv, Ukraine	o.michurin@enamine.net
Pascal Miesen	Radboud University Medical Center	Department of Medical Microbiology	Radboud Institute for Molecular Life Sciences, Radboud University Medical Center, Geert Grooteplein Zuid 28, 6525 GA Nijmegen, The Netherlands	pascal.miesen@radboudumc.nl	0000-0002-6378-0871		none	PM acknowledges support from the Dutch Research Council (grant no. VI.Veni.202.035)
Pascale Boulet	DNDi	Operations	15 Chemin Camille Vidart, 1202 Geneva, Switzerland	pboulet@dndi.org
Paul Gehrtz	The Weizmann Institute of Science	Chemical and Structural Biology	Hertzl 234 st. Rehovot, Israel, 7610001	paul.gehrtz@merckgroup.com		Merck Healthcare KGaA, Frankfurter Str 250, 64293 Darmstadt, Germany
Paul Rees	Compass Bussiness Partners Ltd		Southcliffe, Misbourne Ave,Bucks, SL9 0PD,UK	paulhrees@gmail.com
Peter Eastman	Department of Chemistry	Stanford University	337 Campus Drive, Stanford, CA 94305	peastman@stanford.edu	0000-0002-9566-9684			PE acknowledges support from NIH grant R01GM140090
Peter G. Marples	Diamond Light Source Ltd; Research Complex at Harwell	Life Sciences	Diamond Light Source, Harwell Science and Innovation Campus, Didcot, OX11 0DE, United Kingdom; Research Complex at Harwell, Harwell Science and Innovation Campus, Didcot OX11 0FA, United Kingdom	peter.marples@diamond.ac.uk	0000-0002-8787-7969
Peter Sjö	DNDi	Research and Development	15 Chemin Camille Vidart, 1202 Geneva, Switzerland	psjo@dndi.org	0000-0002-6768-0536
Peter W. Kenny			Berwick-on-Sea, North Coast Road, Blanchisseuse, Saint George, Trinidad and Tobago	pwk.pub.2008@gmail.com	0000-0002-3105-2909
Petra Lukacik	Diamond Light Source Ltd; Research Complex at Harwell	Life Sciences	Diamond Light Source, Harwell Science and Innovation Campus, Didcot, OX11 0DE, United Kingdom; Research Complex at Harwell, Harwell Science and Innovation Campus, Didcot OX11 0FA, United Kingdom	petra.lukacik@diamond.ac.uk	0000-0002-3179-7273
Qiu Yu Judy Huang	University of Massachusetts Chan Medical School	Biochemistry and Molecular Biotechnology	55 N Lake Ave, Worcester MA 01655	qiuyu.huang@umassmed.edu	0000-0001-5107-2336
Rachael E. Tennant	Lhasa Limited		Granary Wharf House, 2 Canal Wharf, Holbeck, Leeds LS11 5PS, United Kingdom	Rachael.Tennant@lhasalimited.org
Rachael Skyner	Diamond Light Source Ltd; Research Complex at Harwell	Life Sciences	Diamond Light Source, Harwell Science and Innovation Campus, Didcot, OX11 0DE, United Kingdom; Research Complex at Harwell, Harwell Science and Innovation Campus, Didcot OX11 0FA, United Kingdom	Rachael.Skyner@omass.com	0000-0003-3614-6661
Rafaela S. Fernandes	University of Sao Paulo	Sao Carlos Institute of Physics	Av. Joao Dagnone, 1100 , Sao Carlos, 13563-120, Brazil	rafaela.fernandes@usp.br	0000-0002-4332-0448		none
Ralph P. Robinson	Thames Pharma Partners LLC	Medicinal Chemistry	1 Conrad Street, Mystic, CT 06355, USA	ralph.p.robinson@thamespharmapartners.com	0000-0002-4066-5299
Rambabu N. Reddi	The Weizmann Institute of Science	Chemical and Structural Biology	Hertzl 234 st. Rehovot, Israel, 7610001	rambabu.reddi78@gmail.com
Reut Puni	Israel Institute for Biological Research	Department of Infectious Diseases	Ness-Ziona, Israel	reutp@iibr.gov.il
Richard Foster	University of Leeds	School of Chemistry	Leeds, LS2 9JT, United Kingdom	R.Foster@leeds.ac.uk	0000-0002-2361-3884
Robert Arbon	Sloan Kettering Institute, Memorial Sloan Kettering Cancer Center	Computational and Systems Biology Program	1275 York Ave ZRC 6-South, New York, NY 10065	robert.arbon@choderalab.org	0000-0001-6163-3029			RA acknowledges support for the Sloan Kettering Institute
Robert Glen	University of Cambridge	Department of Chemistry	Lensfield Road, Cambridge, CB21EW, United Kingdom	rcg28@cam.ac.uk
Romel Rosales	Icahn School of Medicine at Mount Sinai	Icahn School of Medicine	1 Gustave L. Levy Pl., New York, NY 10029	romel.rosales@mssm.edu	0000-0001-5326-4753
Ronald P. van Rij	Radboud University Medical Center	Department of Medical Microbiology	Radboud Institute for Molecular Life Sciences, Radboud University Medical Center, Geert Grooteplein Zuid 28, 6525 GA Nijmegen, The Netherlands	ronald.vanrij@radboudumc.nl	0000-0003-0221-4689		none	RPvR acknowledges funding from the Dutch Research Council (grant no. 016.VICI.170.090)
Ronen Gabizon	The Weizmann Institute of Science	Chemical and Structural Biology	Hertzl 234 st. Rehovot, Israel, 7610001	ronen.gabizon@weizmann.ac.il
Ruby Pai	PostEra Inc.	Technology	1 Broadway, 14th Floor, Cambridge, MA, 02142	rubyjpai@gmail.com
Ryan M. Lithgo	Diamond Light Source Ltd; Research Complex at Harwell	Life Sciences	Diamond Light Source, Harwell Science and Innovation Campus, Didcot, OX11 0DE, United Kingdom; Research Complex at Harwell, Harwell Science and Innovation Campus, Didcot OX11 0FA, United Kingdom	ryan.lithgo@diamond.ac.uk	0000-0002-4706-9916
Sam Horrell	Diamond Light Source Ltd; Research Complex at Harwell	Life Sciences	Diamond Light Source, Harwell Science and Innovation Campus, Didcot, OX11 0DE, United Kingdom; Research Complex at Harwell, Harwell Science and Innovation Campus, Didcot OX11 0FA, United Kingdom	sam.horrell@diamond.ac.uk	0000-0001-6355-8640
Sarah N Zvornicanin	University of Massachusetts Chan Medical School	Biochemistry and Molecular Biotechnology	55 N Lake Ave, Worcester MA 01655	sarah.duggan@umassmed.edu	0000-0003-0282-1809
Sarma BVNBS	Sai Life Sciences	Synthetic Chemistry	Sai Life Sciences Limited, DS-7, ICICI Knowledge Park, Shameerpet, Hyderabad 500 078, Telangana, India, Phone No: +91 40 8418662201	sarma.b@sailife.com
Serhii O. Kinakh	Enamine Ltd	Synthetic Chemistry	78 Chervonotkatska Street, 02094 Kyiv, Ukraine	s.kinakh@enamine.net
Sharon Melamed	Israel Institute for Biological Research	Department of Infectious Diseases	Ness-Ziona, Israel	sharonm@iibr.gov.il
Shay Weiss	Israel Institute for Biological Research	Department of Infectious Diseases	Ness-Ziona, Israel	shayw@iibr.gov.il
Shirly Duberstein	The Weizmann Institute of Science	Wohl Institute for Drug Discovery of the Nancy and Stephen Grand Israel National Center for Personalized Medicine	Hertzl 234 st. Rehovot, Israel, 7610001	shirly.valter@weizmann.ac.il
Sophie Laghnimi-Hahn	DNDi	External Affairs	15 Chemin Camille Vidart, 1202 Geneva, Switzerland	shahn@dndi.org		sophiehahn1@gmail.com
St Patrick Reid	Department of Pathology and Microbiology	University of Nebraska Medical Centre	985900 Nebraska Medical Center, Omaha, NE 68198-5900, USA	patrick.reid@unmc.edu
Steven De Jonghe	KU Leuven	Department of Microbiology, Immunology and Transplantation	Rega Institute for Medical Research, Laboratory of Virology and Chemotherapy, Herestraat 49,Leuven, Belgium	steven.dejonghe@kuleuven.be	0000-0002-3872-6558
Storm Hassell Hart	University of Sussex	Department of Chemistry, School of Life Sciences,	University of Sussex Falmer, Brighton, East Sussex, BN1 9QJ, UK.	S.Hassell-Hart@sussex.ac.uk	0000-0001-6511-6037
Sukrit Singh	Sloan Kettering Institute, Memorial Sloan Kettering Cancer Center	Computational and Systems Biology Program	1275 York Ave ZRC 6-South, New York, NY 10065	sukrit.singh@choderalab.org	0000-0003-1914-4955			SS is a Damon Runyon Quantitative Biology Fellow supported by the Damon Runyon Cancer Research Foundation (DRQ-14-22).
Susana Tomásio	Collaborative Drug Discovery		Nine Hills Rd, Cambridge, CB2 1GE, UK	Stomasio@collaborativedrug.com
Tatiana Matviiuk	Enamine Ltd	Synthetic Chemistry	78 Chervonotkatska Street, 02094 Kyiv, Ukraine	t.matviyuk@enamine.net
Tika R. Malla	University of Oxford	Nuffield Department of Medicine	Centre for Medicines Discovery, University of Oxford, ORCRB, Roosevelt Drive, Oxford, Oxon, OX3 7DQ, UK	tika.malla@cmd.ox.ac.uk	0000-0003-4989-6410			Supported by the Univeristy of Oxford COVID-19 Research Resposne Fund, the Wellcome Trust, CRUK and The BBSRC
Tim Dudgeon	Informatics Matters Ltd		Perch Coworking, Franklins House, Bicester, OX26 6JU	tdudgeon@informaticsmatters.com	0000-0001-6879-5194
Tobias John	University of Oxford	Department of Chemistry	Chemistry Research Laboratory, 12 Mansfield Rd, Oxford OX1 3TA, United Kingdom	tobias.john1@gmx.de	0000-0002-6123-595X	AMSilk, Anna-Sigmund-Str. 1-3, 82061 Neuried		T.J. was supported by the Oxford-GSK-Crick Doctoral Programme in Chemical Biology, EPSRC (EP/R512060/1) and GlaxoSmithKline
Tobias Krojer	University of Oxford	Nuffield Department of Medicine	Centre for Medicines Discovery, University of Oxford, ORCRB, Roosevelt Drive, Oxford, Oxon, OX3 7DQ, UK	tobias.krojer@maxiv.lu.se	0000-0003-0661-0814	MAX IV Laboratory, Fotongatan 2, 224 84 Lund, Sweden		T.K. acknowledges funding from the Wellcome Trust (grant no. 106169/ZZ14/Z)
Tomer Israely	Israel Institute for Biological Research	Department of Infectious Diseases	Ness-Ziona, Israel	tomeri@iibr.gov.il
Tristan Ian Croll	Cambridge Institute for Medical Research, The University of Cambridge	Haematology	Keith Peters Building, Hills Rd, Cambridge CB2 0XY, UK	tcroll@altoslabs.com	0000-0002-3514-8377	Altos Labs, BioML group, The Portway Building, Granta Park, Great Abington, CB21 6GP	Consultant to VIR Biotechnology	Wellcome Trust [209407/Z/17/Z]
Tyler Gorrie-Stone	Diamond Light Source Ltd; Research Complex at Harwell	Life Sciences	Diamond Light Source, Harwell Science and Innovation Campus, Didcot, OX11 0DE, United Kingdom; Research Complex at Harwell, Harwell Science and Innovation Campus, Didcot OX11 0FA, United Kingdom	tyler.gorrie-stone@genomicsplc.com	0000-0002-1817-1495
Van Ngoc Thuy La	Illinois Institute of Technology	Biology	3424 S State Street, Chicago IL 60616 USA	vla@hawk.iit.edu	0000-0001-5302-3271
Victor D. Huliak	Enamine Ltd	Synthetic Chemistry	78 Chervonotkatska Street, 02094 Kyiv, Ukraine	v.huliak@mail.enamine.net
Victor L. Rangel	School of Pharmaceutical Sciences of Ribeirao Preto	Pharmaceutical Sciences	Avenida do Café, s/nºRibeirão Preto - SP/CEP 14040-903	victorlopesrangel92@gmail.com	0000-0002-7580-3452	Evotec (UK) Ltd. 114 Innovation Drive, Milton Park, Abingdon, Oxfordshire, OX14 4RZ, United Kingdom		Financed by National Council for Scientific and Technological Development (CNPq, grant number 141945/2018-4) and financed in part by the Coordenação de Aperfeiçoamento de Pessoal de Nível Superior - Brasil (CAPES) – Finance Code 001
Victor O. Gawriljuk	University of Sao Paulo	Sao Carlos Institute of Physics	Av. Joao Dagnone, 1100 , Sao Carlos, 13563-120, Brazil	victor.gawriljuk@gmail.com	0000-0001-5965-9326	Department of Drug Design, Groningen Research Institute of Pharmacy, University of Groningen, Antonius Deusinglaan 1, 9700 AV, Groningen, The Netherlands	none
Vincent Voelz	Temple University	Department of Chemistry	1901 N 13th St. Philadelphia, PA 19122	voelz@temple.edu	0000-0002-1054-2124	-	none	V.V. is supported by National Institutes of Health grant R01GM123296
Vishwanath Swamy	Sai Life Sciences	Synthetic Chemistry	Sai Life Sciences Limited, DS-7, ICICI Knowledge Park, Shameerpet, Hyderabad 500 078, Telangana, India, Phone No: +91 40 8418662201	vishwanath.swamy@tcgls.com		TCG Life Sciences, Pune, India.
Vitaliy A. Bilenko	Enamine Ltd, Taras Shevchenko National University of Kyiv	Synthetic Chemistry	78 Chervonotkatska Street, 02094 Kyiv, Ukraine	v.bilenko@enamine.net
Vladas Oleinikovas	UCB		216 Bath Road, Slough, SL1 3WE, United Kingdom	voleinikovas@monterosatx.com	0000-0001-6279-7340	Monte Rosa Therapeutics, Klybeckstrasse 191, WKL-136.3 CH 4057 Basel, Switzerland
Vladimír Pšenák	M2M solutions, s.r.o		Vysokoškolákov 1757/1, 010 01 Žilina, Slovenská republika	vladimir.psenak@m2ms.sk
Walter Ward	Walter Ward Consultancy & Training			wal.ward@hotmail.co.uk
Warren Thompson	Diamond Light Source Ltd; Research Complex at Harwell	Life Sciences	Diamond Light Source, Harwell Science and Innovation Campus, Didcot, OX11 0DE, United Kingdom; Research Complex at Harwell, Harwell Science and Innovation Campus, Didcot OX11 0FA, United Kingdom	warren.thompson@diamond.ac.uk	0000-0003-1474-7810
Willam McCorkindale	University of Cambridge	Cavendish Laboratory	19 JJ Thomson Avenue, Cambridge, CB3 0HE UK	williammccorkindale@icloud.com	0000-0001-6052-8833	Charm Therapeutics, 7 Pancras Sq, London, N1C 4AG, UK
William G. Glass	Sloan Kettering Institute, Memorial Sloan Kettering Cancer Center	Computational and Systems Biology Program	1275 York Ave ZRC 6-South, New York, NY 10065	william.glass@choderalab.org	0000-0002-4099-9280	Exscientia, The Schrödinger Building, Oxford Science Park, Oxford, OX4 4GE, UK
Yfat Yahalom-Ronen	Israel Institute for Biological Research	Department of Infectious Diseases	Ness-Ziona, Israel	yfatyr@iibr.gov.il
